# Supplementary material for: Drug combinatorics and side effect estimation on the signed human drug-target network
Source: BMC Syst Biol. 2016 Aug 15;10:74. doi: 10.1186/s12918-016-0326-8 (PMC4986181; doi:10.1186/s12918-016-0326-8)
Supplement: Additional file 2 — Text file containing all drug pairs having synergistic scores a i(j)≥0.5 and a j(i)≥0.5. (TXT 1903 kb) [file 12918_2016_326_MOESM2_ESM.txt]

Drug pairs with common pharmacological targets that reduce the overall side effect of 50% for both drugs
         
Drug1 :  DB00001  Lepirudin
Drug2 :  DB00006  Bivalirudin
Pharmacological target (-,-) : BE0000048  Prothrombin
---------------------------------------------------
         
Drug1 :  DB00001  Lepirudin
Drug2 :  DB00278  Argatroban
Pharmacological target (-,-) : BE0000048  Prothrombin
---------------------------------------------------
         
Drug1 :  DB00001  Lepirudin
Drug2 :  DB04898  Ximelagatran
Pharmacological target (-,-) : BE0000048  Prothrombin
---------------------------------------------------
         
Drug1 :  DB00001  Lepirudin
Drug2 :  DB06695  Dabigatran etexilate
Pharmacological target (-,-) : BE0000048  Prothrombin
---------------------------------------------------
         
Drug1 :  DB00002  Cetuximab
Drug2 :  DB00317  Gefitinib
Pharmacological target (-,-) : BE0000767  Epidermal growth factor receptor
---------------------------------------------------
         
Drug1 :  DB00002  Cetuximab
Drug2 :  DB00530  Erlotinib
Pharmacological target (-,-) : BE0000767  Epidermal growth factor receptor
Non-common off-target(s) (drug2) :  
    BE0000956  Nuclear receptor subfamily 1 group I member 2     (1)
---------------------------------------------------
         
Drug1 :  DB00002  Cetuximab
Drug2 :  DB01259  Lapatinib
Pharmacological target (-,-) : BE0000767  Epidermal growth factor receptor
Non-common off-target(s) (drug2) :  
    BE0000511  Receptor tyrosine-protein kinase erbB-2     (-1)
---------------------------------------------------
         
Drug1 :  DB00002  Cetuximab
Drug2 :  DB01269  Panitumumab
Pharmacological target (-,-) : BE0000767  Epidermal growth factor receptor
---------------------------------------------------
         
Drug1 :  DB00006  Bivalirudin
Drug2 :  DB00278  Argatroban
Pharmacological target (-,-) : BE0000048  Prothrombin
---------------------------------------------------
         
Drug1 :  DB00006  Bivalirudin
Drug2 :  DB04898  Ximelagatran
Pharmacological target (-,-) : BE0000048  Prothrombin
---------------------------------------------------
         
Drug1 :  DB00006  Bivalirudin
Drug2 :  DB06695  Dabigatran etexilate
Pharmacological target (-,-) : BE0000048  Prothrombin
---------------------------------------------------
         
Drug1 :  DB00007  Leuprolide
Drug2 :  DB00014  Goserelin
Pharmacological target (+,+) : BE0000203  Gonadotropin-releasing hormone receptor
Non-common off-target(s) (drug2) :  
    BE0000134  Lutropin-choriogonadotropic hormone receptor     (1)
---------------------------------------------------
         
Drug1 :  DB00007  Leuprolide
Drug2 :  DB00644  Gonadorelin
Pharmacological target (+,+) : BE0000203  Gonadotropin-releasing hormone receptor
Non-common off-target(s) (drug2) :  
    BE0000472  Putative gonadotropin-releasing hormone II receptor     (1)
---------------------------------------------------
         
Drug1 :  DB00007  Leuprolide
Drug2 :  DB00666  Nafarelin
Pharmacological target (+,+) : BE0000203  Gonadotropin-releasing hormone receptor
Non-common off-target(s) (drug2) :  
    BE0000472  Putative gonadotropin-releasing hormone II receptor     (1)
---------------------------------------------------
         
Drug1 :  DB00008  Peginterferon alfa-2a
Drug2 :  DB00011  Interferon alfa-n1
Pharmacological target (+,+) : BE0000385  Interferon alpha/beta receptor 2
Pharmacological target (+,+) : BE0000661  Interferon alpha/beta receptor 1
---------------------------------------------------
         
Drug1 :  DB00008  Peginterferon alfa-2a
Drug2 :  DB00018  Interferon alfa-n3
Pharmacological target (+,+) : BE0000385  Interferon alpha/beta receptor 2
Pharmacological target (+,+) : BE0000661  Interferon alpha/beta receptor 1
---------------------------------------------------
         
Drug1 :  DB00008  Peginterferon alfa-2a
Drug2 :  DB00022  Peginterferon alfa-2b
Pharmacological target (+,+) : BE0000385  Interferon alpha/beta receptor 2
Pharmacological target (+,+) : BE0000661  Interferon alpha/beta receptor 1
---------------------------------------------------
         
Drug1 :  DB00008  Peginterferon alfa-2a
Drug2 :  DB00060  Interferon beta-1a
Pharmacological target (+,+) : BE0000661  Interferon alpha/beta receptor 1
Non-common off-target(s) (drug1) :  
    BE0000385  Interferon alpha/beta receptor 2     (1)
---------------------------------------------------
         
Drug1 :  DB00008  Peginterferon alfa-2a
Drug2 :  DB00068  Interferon beta-1b
Pharmacological target (+,+) : BE0000385  Interferon alpha/beta receptor 2
Pharmacological target (+,+) : BE0000661  Interferon alpha/beta receptor 1
---------------------------------------------------
         
Drug1 :  DB00009  Alteplase
Drug2 :  DB00013  Urokinase
Pharmacological target (+,+) : BE0000211  Plasminogen
---------------------------------------------------
         
Drug1 :  DB00009  Alteplase
Drug2 :  DB00015  Reteplase
Pharmacological target (+,+) : BE0000211  Plasminogen
---------------------------------------------------
         
Drug1 :  DB00009  Alteplase
Drug2 :  DB00029  Anistreplase
Pharmacological target (+,+) : BE0000211  Plasminogen
---------------------------------------------------
         
Drug1 :  DB00009  Alteplase
Drug2 :  DB00031  Tenecteplase
Pharmacological target (+,+) : BE0000211  Plasminogen
---------------------------------------------------
         
Drug1 :  DB00009  Alteplase
Drug2 :  DB00086  Streptokinase
Pharmacological target (+,+) : BE0000211  Plasminogen
---------------------------------------------------
         
Drug1 :  DB00011  Interferon alfa-n1
Drug2 :  DB00018  Interferon alfa-n3
Pharmacological target (+,+) : BE0000385  Interferon alpha/beta receptor 2
Pharmacological target (+,+) : BE0000661  Interferon alpha/beta receptor 1
---------------------------------------------------
         
Drug1 :  DB00011  Interferon alfa-n1
Drug2 :  DB00022  Peginterferon alfa-2b
Pharmacological target (+,+) : BE0000385  Interferon alpha/beta receptor 2
Pharmacological target (+,+) : BE0000661  Interferon alpha/beta receptor 1
---------------------------------------------------
         
Drug1 :  DB00011  Interferon alfa-n1
Drug2 :  DB00060  Interferon beta-1a
Pharmacological target (+,+) : BE0000661  Interferon alpha/beta receptor 1
Non-common off-target(s) (drug1) :  
    BE0000385  Interferon alpha/beta receptor 2     (1)
---------------------------------------------------
         
Drug1 :  DB00011  Interferon alfa-n1
Drug2 :  DB00068  Interferon beta-1b
Pharmacological target (+,+) : BE0000385  Interferon alpha/beta receptor 2
Pharmacological target (+,+) : BE0000661  Interferon alpha/beta receptor 1
---------------------------------------------------
         
Drug1 :  DB00012  Darbepoetin alfa
Drug2 :  DB00016  Epoetin alfa
Pharmacological target (+,+) : BE0000654  Erythropoietin receptor
---------------------------------------------------
         
Drug1 :  DB00012  Darbepoetin alfa
Drug2 :  DB08894  Peginesatide
Pharmacological target (+,+) : BE0000654  Erythropoietin receptor
---------------------------------------------------
         
Drug1 :  DB00012  Darbepoetin alfa
Drug2 :  DB08923  Epoetin Zeta
Pharmacological target (+,+) : BE0000654  Erythropoietin receptor
---------------------------------------------------
         
Drug1 :  DB00013  Urokinase
Drug2 :  DB00015  Reteplase
Pharmacological target (+,+) : BE0000211  Plasminogen
---------------------------------------------------
         
Drug1 :  DB00013  Urokinase
Drug2 :  DB00029  Anistreplase
Pharmacological target (+,+) : BE0000211  Plasminogen
---------------------------------------------------
         
Drug1 :  DB00013  Urokinase
Drug2 :  DB00031  Tenecteplase
Pharmacological target (+,+) : BE0000211  Plasminogen
---------------------------------------------------
         
Drug1 :  DB00013  Urokinase
Drug2 :  DB00086  Streptokinase
Pharmacological target (+,+) : BE0000211  Plasminogen
---------------------------------------------------
         
Drug1 :  DB00014  Goserelin
Drug2 :  DB00044  Lutropin alfa
Pharmacological target (+,+) : BE0000134  Lutropin-choriogonadotropic hormone receptor
Non-common off-target(s) (drug1) :  
    BE0000203  Gonadotropin-releasing hormone receptor     (1)
---------------------------------------------------
         
Drug1 :  DB00014  Goserelin
Drug2 :  DB00644  Gonadorelin
Pharmacological target (+,+) : BE0000203  Gonadotropin-releasing hormone receptor
Non-common off-target(s) (drug1) :  
    BE0000134  Lutropin-choriogonadotropic hormone receptor     (1)
Non-common off-target(s) (drug2) :  
    BE0000472  Putative gonadotropin-releasing hormone II receptor     (1)
---------------------------------------------------
         
Drug1 :  DB00014  Goserelin
Drug2 :  DB00666  Nafarelin
Pharmacological target (+,+) : BE0000203  Gonadotropin-releasing hormone receptor
Non-common off-target(s) (drug1) :  
    BE0000134  Lutropin-choriogonadotropic hormone receptor     (1)
Non-common off-target(s) (drug2) :  
    BE0000472  Putative gonadotropin-releasing hormone II receptor     (1)
---------------------------------------------------
         
Drug1 :  DB00015  Reteplase
Drug2 :  DB00029  Anistreplase
Pharmacological target (+,+) : BE0000211  Plasminogen
---------------------------------------------------
         
Drug1 :  DB00015  Reteplase
Drug2 :  DB00031  Tenecteplase
Pharmacological target (+,+) : BE0000211  Plasminogen
---------------------------------------------------
         
Drug1 :  DB00015  Reteplase
Drug2 :  DB00086  Streptokinase
Pharmacological target (+,+) : BE0000211  Plasminogen
---------------------------------------------------
         
Drug1 :  DB00016  Epoetin alfa
Drug2 :  DB08894  Peginesatide
Pharmacological target (+,+) : BE0000654  Erythropoietin receptor
---------------------------------------------------
         
Drug1 :  DB00016  Epoetin alfa
Drug2 :  DB08923  Epoetin Zeta
Pharmacological target (+,+) : BE0000654  Erythropoietin receptor
---------------------------------------------------
         
Drug1 :  DB00018  Interferon alfa-n3
Drug2 :  DB00022  Peginterferon alfa-2b
Pharmacological target (+,+) : BE0000385  Interferon alpha/beta receptor 2
Pharmacological target (+,+) : BE0000661  Interferon alpha/beta receptor 1
---------------------------------------------------
         
Drug1 :  DB00018  Interferon alfa-n3
Drug2 :  DB00060  Interferon beta-1a
Pharmacological target (+,+) : BE0000661  Interferon alpha/beta receptor 1
Non-common off-target(s) (drug1) :  
    BE0000385  Interferon alpha/beta receptor 2     (1)
---------------------------------------------------
         
Drug1 :  DB00018  Interferon alfa-n3
Drug2 :  DB00068  Interferon beta-1b
Pharmacological target (+,+) : BE0000385  Interferon alpha/beta receptor 2
Pharmacological target (+,+) : BE0000661  Interferon alpha/beta receptor 1
---------------------------------------------------
         
Drug1 :  DB00019  Pegfilgrastim
Drug2 :  DB00099  Filgrastim
Pharmacological target (+,+) : BE0000793  Granulocyte colony-stimulating factor receptor
---------------------------------------------------
         
Drug1 :  DB00022  Peginterferon alfa-2b
Drug2 :  DB00060  Interferon beta-1a
Pharmacological target (+,+) : BE0000661  Interferon alpha/beta receptor 1
Non-common off-target(s) (drug1) :  
    BE0000385  Interferon alpha/beta receptor 2     (1)
---------------------------------------------------
         
Drug1 :  DB00022  Peginterferon alfa-2b
Drug2 :  DB00068  Interferon beta-1b
Pharmacological target (+,+) : BE0000385  Interferon alpha/beta receptor 2
Pharmacological target (+,+) : BE0000661  Interferon alpha/beta receptor 1
---------------------------------------------------
         
Drug1 :  DB00025  Antihemophilic Factor
Drug2 :  DB00100  Coagulation Factor IX
Pharmacological target (+,+) : BE0000216  Coagulation factor X
Non-common off-target(s) (drug1) :  
    BE0002117  Phytanoyl-CoA dioxygenase, peroxisomal     (-1)
---------------------------------------------------
         
Drug1 :  DB00029  Anistreplase
Drug2 :  DB00031  Tenecteplase
Pharmacological target (+,+) : BE0000211  Plasminogen
---------------------------------------------------
         
Drug1 :  DB00029  Anistreplase
Drug2 :  DB00086  Streptokinase
Pharmacological target (+,+) : BE0000211  Plasminogen
---------------------------------------------------
         
Drug1 :  DB00030  Insulin Regular
Drug2 :  DB00046  Insulin Lispro
Pharmacological target (+,+) : BE0000033  Insulin receptor
---------------------------------------------------
         
Drug1 :  DB00030  Insulin Regular
Drug2 :  DB00047  Insulin Glargine
Pharmacological target (+,+) : BE0000033  Insulin receptor
Non-common off-target(s) (drug2) :  
    BE0000858  Insulin-like growth factor 1 receptor     (1)
---------------------------------------------------
         
Drug1 :  DB00030  Insulin Regular
Drug2 :  DB01306  Insulin Aspart
Pharmacological target (+,+) : BE0000033  Insulin receptor
---------------------------------------------------
         
Drug1 :  DB00030  Insulin Regular
Drug2 :  DB01307  Insulin Detemir
Pharmacological target (+,+) : BE0000033  Insulin receptor
---------------------------------------------------
         
Drug1 :  DB00030  Insulin Regular
Drug2 :  DB01309  Insulin Glulisine
Pharmacological target (+,+) : BE0000033  Insulin receptor
---------------------------------------------------
         
Drug1 :  DB00030  Insulin Regular
Drug2 :  DB08914  Insulin, isophane
Pharmacological target (+,+) : BE0000033  Insulin receptor
---------------------------------------------------
         
Drug1 :  DB00031  Tenecteplase
Drug2 :  DB00086  Streptokinase
Pharmacological target (+,+) : BE0000211  Plasminogen
---------------------------------------------------
         
Drug1 :  DB00035  Desmopressin
Drug2 :  DB00067  Vasopressin
Pharmacological target (+,+) : BE0000293  Vasopressin V2 receptor
---------------------------------------------------
         
Drug1 :  DB00035  Desmopressin
Drug2 :  DB02638  Terlipressin
Pharmacological target (+,+) : BE0000293  Vasopressin V2 receptor
Non-common off-target(s) (drug2) :  
    BE0000165  Vasopressin V1a receptor     (1)
---------------------------------------------------
         
Drug1 :  DB00046  Insulin Lispro
Drug2 :  DB00047  Insulin Glargine
Pharmacological target (+,+) : BE0000033  Insulin receptor
Non-common off-target(s) (drug2) :  
    BE0000858  Insulin-like growth factor 1 receptor     (1)
---------------------------------------------------
         
Drug1 :  DB00046  Insulin Lispro
Drug2 :  DB01306  Insulin Aspart
Pharmacological target (+,+) : BE0000033  Insulin receptor
---------------------------------------------------
         
Drug1 :  DB00046  Insulin Lispro
Drug2 :  DB01307  Insulin Detemir
Pharmacological target (+,+) : BE0000033  Insulin receptor
---------------------------------------------------
         
Drug1 :  DB00046  Insulin Lispro
Drug2 :  DB01309  Insulin Glulisine
Pharmacological target (+,+) : BE0000033  Insulin receptor
---------------------------------------------------
         
Drug1 :  DB00046  Insulin Lispro
Drug2 :  DB08914  Insulin, isophane
Pharmacological target (+,+) : BE0000033  Insulin receptor
---------------------------------------------------
         
Drug1 :  DB00047  Insulin Glargine
Drug2 :  DB01306  Insulin Aspart
Pharmacological target (+,+) : BE0000033  Insulin receptor
Non-common off-target(s) (drug1) :  
    BE0000858  Insulin-like growth factor 1 receptor     (1)
---------------------------------------------------
         
Drug1 :  DB00047  Insulin Glargine
Drug2 :  DB01307  Insulin Detemir
Pharmacological target (+,+) : BE0000033  Insulin receptor
Non-common off-target(s) (drug1) :  
    BE0000858  Insulin-like growth factor 1 receptor     (1)
---------------------------------------------------
         
Drug1 :  DB00047  Insulin Glargine
Drug2 :  DB01309  Insulin Glulisine
Pharmacological target (+,+) : BE0000033  Insulin receptor
Non-common off-target(s) (drug1) :  
    BE0000858  Insulin-like growth factor 1 receptor     (1)
---------------------------------------------------
         
Drug1 :  DB00047  Insulin Glargine
Drug2 :  DB08914  Insulin, isophane
Pharmacological target (+,+) : BE0000033  Insulin receptor
Non-common off-target(s) (drug1) :  
    BE0000858  Insulin-like growth factor 1 receptor     (1)
---------------------------------------------------
         
Drug1 :  DB00050  Cetrorelix
Drug2 :  DB00106  Abarelix
Pharmacological target (-,-) : BE0000203  Gonadotropin-releasing hormone receptor
---------------------------------------------------
         
Drug1 :  DB00050  Cetrorelix
Drug2 :  DB06699  Degarelix
Pharmacological target (-,-) : BE0000203  Gonadotropin-releasing hormone receptor
---------------------------------------------------
         
Drug1 :  DB00054  Abciximab
Drug2 :  DB00775  Tirofiban
Pharmacological target (-,-) : BE0001155  Integrin beta-3
Pharmacological target (-,-) : BE0000439  Integrin alpha-IIb
---------------------------------------------------
         
Drug1 :  DB00060  Interferon beta-1a
Drug2 :  DB00068  Interferon beta-1b
Pharmacological target (+,+) : BE0000661  Interferon alpha/beta receptor 1
Non-common off-target(s) (drug2) :  
    BE0000385  Interferon alpha/beta receptor 2     (1)
---------------------------------------------------
         
Drug1 :  DB00065  Infliximab
Drug2 :  DB08904  Certolizumab pegol
Pharmacological target (-,-) : BE0000704  Tumor necrosis factor
---------------------------------------------------
         
Drug1 :  DB00066  Follitropin beta
Drug2 :  DB00094  Urofollitropin
Pharmacological target (+,+) : BE0000387  Follicle-stimulating hormone receptor
---------------------------------------------------
         
Drug1 :  DB00067  Vasopressin
Drug2 :  DB02638  Terlipressin
Pharmacological target (+,+) : BE0000293  Vasopressin V2 receptor
Non-common off-target(s) (drug2) :  
    BE0000165  Vasopressin V1a receptor     (1)
---------------------------------------------------
         
Drug1 :  DB00106  Abarelix
Drug2 :  DB06699  Degarelix
Pharmacological target (-,-) : BE0000203  Gonadotropin-releasing hormone receptor
---------------------------------------------------
         
Drug1 :  DB00107  Oxytocin
Drug2 :  DB01282  Carbetocin
Pharmacological target (+,+) : BE0000844  Oxytocin receptor
---------------------------------------------------
         
Drug1 :  DB00146  Calcidiol
Drug2 :  DB00153  Ergocalciferol
Pharmacological target (+,+) : BE0000779  Vitamin D3 receptor
---------------------------------------------------
         
Drug1 :  DB00146  Calcidiol
Drug2 :  DB00169  Cholecalciferol
Pharmacological target (+,+) : BE0000779  Vitamin D3 receptor
---------------------------------------------------
         
Drug1 :  DB00146  Calcidiol
Drug2 :  DB00910  Paricalcitol
Pharmacological target (+,+) : BE0000779  Vitamin D3 receptor
---------------------------------------------------
         
Drug1 :  DB00146  Calcidiol
Drug2 :  DB01070  Dihydrotachysterol
Pharmacological target (+,+) : BE0000779  Vitamin D3 receptor
---------------------------------------------------
         
Drug1 :  DB00146  Calcidiol
Drug2 :  DB01436  Alfacalcidol
Pharmacological target (+,+) : BE0000779  Vitamin D3 receptor
---------------------------------------------------
         
Drug1 :  DB00153  Ergocalciferol
Drug2 :  DB00169  Cholecalciferol
Pharmacological target (+,+) : BE0000779  Vitamin D3 receptor
---------------------------------------------------
         
Drug1 :  DB00153  Ergocalciferol
Drug2 :  DB00910  Paricalcitol
Pharmacological target (+,+) : BE0000779  Vitamin D3 receptor
---------------------------------------------------
         
Drug1 :  DB00153  Ergocalciferol
Drug2 :  DB01070  Dihydrotachysterol
Pharmacological target (+,+) : BE0000779  Vitamin D3 receptor
---------------------------------------------------
         
Drug1 :  DB00153  Ergocalciferol
Drug2 :  DB01436  Alfacalcidol
Pharmacological target (+,+) : BE0000779  Vitamin D3 receptor
---------------------------------------------------
         
Drug1 :  DB00154  Dihomo-gamma-linolenic acid
Drug2 :  DB00316  Acetaminophen
Pharmacological target (-,-) : BE0000017  Prostaglandin G/H synthase 1
Non-common off-target(s) (drug2) :  
    BE0000262  Prostaglandin G/H synthase 2     (-1)
---------------------------------------------------
         
Drug1 :  DB00154  Dihomo-gamma-linolenic acid
Drug2 :  DB00788  Naproxen
Pharmacological target (-,-) : BE0000017  Prostaglandin G/H synthase 1
Non-common off-target(s) (drug2) :  
    BE0000262  Prostaglandin G/H synthase 2     (-1)
---------------------------------------------------
         
Drug1 :  DB00154  Dihomo-gamma-linolenic acid
Drug2 :  DB00870  Suprofen
Pharmacological target (-,-) : BE0000017  Prostaglandin G/H synthase 1
Non-common off-target(s) (drug2) :  
    BE0000262  Prostaglandin G/H synthase 2     (-1)
---------------------------------------------------
         
Drug1 :  DB00154  Dihomo-gamma-linolenic acid
Drug2 :  DB00936  Salicylic acid
Pharmacological target (-,-) : BE0000017  Prostaglandin G/H synthase 1
Non-common off-target(s) (drug2) :  
    BE0000262  Prostaglandin G/H synthase 2     (-1)
    BE0000126  Aldo-keto reductase family 1 member C1     (-1)
---------------------------------------------------
         
Drug1 :  DB00154  Dihomo-gamma-linolenic acid
Drug2 :  DB00945  Acetylsalicylic acid
Pharmacological target (-,-) : BE0000017  Prostaglandin G/H synthase 1
Non-common off-target(s) (drug2) :  
    BE0000262  Prostaglandin G/H synthase 2     (-1)
    BE0000126  Aldo-keto reductase family 1 member C1     (-1)
    BE0004907  5'-AMP-activated protein kinase     (1)
    BE0004903  Nuclear factor NF-kappa-B     (-1)
---------------------------------------------------
         
Drug1 :  DB00154  Dihomo-gamma-linolenic acid
Drug2 :  DB00991  Oxaprozin
Pharmacological target (-,-) : BE0000017  Prostaglandin G/H synthase 1
Non-common off-target(s) (drug2) :  
    BE0000262  Prostaglandin G/H synthase 2     (-1)
---------------------------------------------------
         
Drug1 :  DB00154  Dihomo-gamma-linolenic acid
Drug2 :  DB01283  Lumiracoxib
Pharmacological target (-,-) : BE0000017  Prostaglandin G/H synthase 1
Non-common off-target(s) (drug2) :  
    BE0000262  Prostaglandin G/H synthase 2     (-1)
---------------------------------------------------
         
Drug1 :  DB00154  Dihomo-gamma-linolenic acid
Drug2 :  DB01397  Magnesium salicylate
Pharmacological target (-,-) : BE0000017  Prostaglandin G/H synthase 1
Non-common off-target(s) (drug2) :  
    BE0000262  Prostaglandin G/H synthase 2     (-1)
---------------------------------------------------
         
Drug1 :  DB00154  Dihomo-gamma-linolenic acid
Drug2 :  DB01398  Salicylate-sodium
Pharmacological target (-,-) : BE0000017  Prostaglandin G/H synthase 1
Non-common off-target(s) (drug2) :  
    BE0000262  Prostaglandin G/H synthase 2     (-1)
---------------------------------------------------
         
Drug1 :  DB00154  Dihomo-gamma-linolenic acid
Drug2 :  DB01399  Salsalate
Pharmacological target (-,-) : BE0000017  Prostaglandin G/H synthase 1
Non-common off-target(s) (drug2) :  
    BE0000262  Prostaglandin G/H synthase 2     (-1)
---------------------------------------------------
         
Drug1 :  DB00154  Dihomo-gamma-linolenic acid
Drug2 :  DB01600  Tiaprofenic acid
Pharmacological target (-,-) : BE0000017  Prostaglandin G/H synthase 1
Non-common off-target(s) (drug2) :  
    BE0000262  Prostaglandin G/H synthase 2     (-1)
---------------------------------------------------
         
Drug1 :  DB00154  Dihomo-gamma-linolenic acid
Drug2 :  DB06725  Lornoxicam
Pharmacological target (-,-) : BE0000017  Prostaglandin G/H synthase 1
Non-common off-target(s) (drug2) :  
    BE0000262  Prostaglandin G/H synthase 2     (-1)
---------------------------------------------------
         
Drug1 :  DB00159  Icosapent
Drug2 :  DB00244  Mesalazine
Pharmacological target (+,+) : BE0000215  Peroxisome proliferator-activated receptor gamma
Pharmacological target (-,-) : BE0000017  Prostaglandin G/H synthase 1
Pharmacological target (-,-) : BE0000262  Prostaglandin G/H synthase 2
Non-common off-target(s) (drug1) :  
    BE0000888  Fatty acid desaturase 1     (1)
    BE0000986  Sodium/calcium exchanger 1     (-1)
    BE0001023  Transient receptor potential cation channel subfamily V member 1     (1)
    BE0001007  Peroxisome proliferator-activated receptor delta     (1)
    BE0000996  Long-chain-fatty-acid--CoA ligase 4     (1)
    BE0001093  Long-chain-fatty-acid--CoA ligase 3     (1)
    BE0000688  Free fatty acid receptor 1     (1)
Non-common off-target(s) (drug2) :  
    BE0000248  Arachidonate 5-lipoxygenase     (-1)
    BE0004655  Inhibitor of nuclear factor kappa-B kinase subunit alpha     (-1)
    BE0001154  Inhibitor of nuclear factor kappa-B kinase subunit beta     (-1)
---------------------------------------------------
         
Drug1 :  DB00159  Icosapent
Drug2 :  DB00795  Sulfasalazine
Pharmacological target (+,+) : BE0000215  Peroxisome proliferator-activated receptor gamma
Pharmacological target (-,-) : BE0000017  Prostaglandin G/H synthase 1
Pharmacological target (-,-) : BE0000262  Prostaglandin G/H synthase 2
Non-common off-target(s) (drug1) :  
    BE0000888  Fatty acid desaturase 1     (1)
    BE0000986  Sodium/calcium exchanger 1     (-1)
    BE0001023  Transient receptor potential cation channel subfamily V member 1     (1)
    BE0001007  Peroxisome proliferator-activated receptor delta     (1)
    BE0000996  Long-chain-fatty-acid--CoA ligase 4     (1)
    BE0001093  Long-chain-fatty-acid--CoA ligase 3     (1)
    BE0000688  Free fatty acid receptor 1     (1)
Non-common off-target(s) (drug2) :  
    BE0000030  Cystine/glutamate transporter     (-1)
    BE0000248  Arachidonate 5-lipoxygenase     (-1)
    BE0004655  Inhibitor of nuclear factor kappa-B kinase subunit alpha     (-1)
    BE0001154  Inhibitor of nuclear factor kappa-B kinase subunit beta     (-1)
    BE0000069  Acetyl-CoA acetyltransferase, mitochondrial     (-1)
    BE0001893  Thromboxane-A synthase     (-1)
    BE0003997  Phospholipase A2     (-1)
---------------------------------------------------
         
Drug1 :  DB00159  Icosapent
Drug2 :  DB01014  Balsalazide
Pharmacological target (+,+) : BE0000215  Peroxisome proliferator-activated receptor gamma
Pharmacological target (-,-) : BE0000017  Prostaglandin G/H synthase 1
Pharmacological target (-,-) : BE0000262  Prostaglandin G/H synthase 2
Non-common off-target(s) (drug1) :  
    BE0000888  Fatty acid desaturase 1     (1)
    BE0000986  Sodium/calcium exchanger 1     (-1)
    BE0001023  Transient receptor potential cation channel subfamily V member 1     (1)
    BE0001007  Peroxisome proliferator-activated receptor delta     (1)
    BE0000996  Long-chain-fatty-acid--CoA ligase 4     (1)
    BE0001093  Long-chain-fatty-acid--CoA ligase 3     (1)
    BE0000688  Free fatty acid receptor 1     (1)
Non-common off-target(s) (drug2) :  
    BE0000248  Arachidonate 5-lipoxygenase     (-1)
---------------------------------------------------
         
Drug1 :  DB00169  Cholecalciferol
Drug2 :  DB00910  Paricalcitol
Pharmacological target (+,+) : BE0000779  Vitamin D3 receptor
---------------------------------------------------
         
Drug1 :  DB00169  Cholecalciferol
Drug2 :  DB01070  Dihydrotachysterol
Pharmacological target (+,+) : BE0000779  Vitamin D3 receptor
---------------------------------------------------
         
Drug1 :  DB00169  Cholecalciferol
Drug2 :  DB01436  Alfacalcidol
Pharmacological target (+,+) : BE0000779  Vitamin D3 receptor
---------------------------------------------------
         
Drug1 :  DB00175  Pravastatin
Drug2 :  DB00227  Lovastatin
Pharmacological target (-,-) : BE0000574  3-hydroxy-3-methylglutaryl-coenzyme A reductase
---------------------------------------------------
         
Drug1 :  DB00175  Pravastatin
Drug2 :  DB00439  Cerivastatin
Pharmacological target (-,-) : BE0000574  3-hydroxy-3-methylglutaryl-coenzyme A reductase
---------------------------------------------------
         
Drug1 :  DB00175  Pravastatin
Drug2 :  DB00641  Simvastatin
Pharmacological target (-,-) : BE0000574  3-hydroxy-3-methylglutaryl-coenzyme A reductase
---------------------------------------------------
         
Drug1 :  DB00175  Pravastatin
Drug2 :  DB01076  Atorvastatin
Pharmacological target (-,-) : BE0000574  3-hydroxy-3-methylglutaryl-coenzyme A reductase
Non-common off-target(s) (drug2) :  
    BE0003721  Aryl hydrocarbon receptor     (1)
    BE0000854  Dipeptidyl peptidase 4     (-1)
---------------------------------------------------
         
Drug1 :  DB00175  Pravastatin
Drug2 :  DB01095  Fluvastatin
Pharmacological target (-,-) : BE0000574  3-hydroxy-3-methylglutaryl-coenzyme A reductase
---------------------------------------------------
         
Drug1 :  DB00175  Pravastatin
Drug2 :  DB01098  Rosuvastatin
Pharmacological target (-,-) : BE0000574  3-hydroxy-3-methylglutaryl-coenzyme A reductase
---------------------------------------------------
         
Drug1 :  DB00175  Pravastatin
Drug2 :  DB06693  Mevastatin
Pharmacological target (-,-) : BE0000574  3-hydroxy-3-methylglutaryl-coenzyme A reductase
---------------------------------------------------
         
Drug1 :  DB00175  Pravastatin
Drug2 :  DB08860  Pitavastatin
Pharmacological target (-,-) : BE0000574  3-hydroxy-3-methylglutaryl-coenzyme A reductase
---------------------------------------------------
         
Drug1 :  DB00176  Fluvoxamine
Drug2 :  DB00215  Citalopram
Pharmacological target (-,-) : BE0000749  Sodium-dependent serotonin transporter
---------------------------------------------------
         
Drug1 :  DB00176  Fluvoxamine
Drug2 :  DB00285  Venlafaxine
Pharmacological target (-,-) : BE0000749  Sodium-dependent serotonin transporter
Non-common off-target(s) (drug2) :  
    BE0000647  Sodium-dependent dopamine transporter     (-1)
    BE0000486  Sodium-dependent noradrenaline transporter     (-1)
---------------------------------------------------
         
Drug1 :  DB00176  Fluvoxamine
Drug2 :  DB00344  Protriptyline
Pharmacological target (-,-) : BE0000749  Sodium-dependent serotonin transporter
Non-common off-target(s) (drug2) :  
    BE0000486  Sodium-dependent noradrenaline transporter     (-1)
---------------------------------------------------
         
Drug1 :  DB00176  Fluvoxamine
Drug2 :  DB00458  Imipramine
Pharmacological target (-,-) : BE0000749  Sodium-dependent serotonin transporter
Non-common off-target(s) (drug2) :  
    BE0000486  Sodium-dependent noradrenaline transporter     (-1)
    BE0000045  Muscarinic acetylcholine receptor M3     (-1)
    BE0000092  Muscarinic acetylcholine receptor M1     (-1)
    BE0000533  5-hydroxytryptamine receptor 2C     (-1)
    BE0000090  Potassium voltage-gated channel subfamily H member 2     (-1)
    BE0000560  Muscarinic acetylcholine receptor M2     (-1)
    BE0000501  Alpha-1A adrenergic receptor     (-1)
    BE0000575  Alpha-1B adrenergic receptor     (-1)
    BE0000715  Alpha-1D adrenergic receptor     (-1)
    BE0000442  Histamine H1 receptor     (-1)
    BE0000291  5-hydroxytryptamine receptor 1A     (1)
    BE0000650  5-hydroxytryptamine receptor 7     (-1)
    BE0000451  5-hydroxytryptamine receptor 2A     (-1)
    BE0000405  Muscarinic acetylcholine receptor M4     (-1)
    BE0000247  Muscarinic acetylcholine receptor M5     (-1)
    BE0003603  Potassium voltage-gated channel subfamily D member 2     (-1)
    BE0003604  Potassium voltage-gated channel subfamily D member 3     (-1)
---------------------------------------------------
         
Drug1 :  DB00176  Fluvoxamine
Drug2 :  DB00472  Fluoxetine
Pharmacological target (-,-) : BE0000749  Sodium-dependent serotonin transporter
---------------------------------------------------
         
Drug1 :  DB00176  Fluvoxamine
Drug2 :  DB00476  Duloxetine
Pharmacological target (-,-) : BE0000749  Sodium-dependent serotonin transporter
Non-common off-target(s) (drug2) :  
    BE0000647  Sodium-dependent dopamine transporter     (-1)
    BE0000486  Sodium-dependent noradrenaline transporter     (-1)
---------------------------------------------------
         
Drug1 :  DB00176  Fluvoxamine
Drug2 :  DB00543  Amoxapine
Pharmacological target (-,-) : BE0000749  Sodium-dependent serotonin transporter
Non-common off-target(s) (drug2) :  
    BE0000486  Sodium-dependent noradrenaline transporter     (-1)
    BE0000756  D(2) dopamine receptor     (-1)
    BE0000092  Muscarinic acetylcholine receptor M1     (-1)
    BE0000533  5-hydroxytryptamine receptor 2C     (-1)
    BE0000501  Alpha-1A adrenergic receptor     (-1)
    BE0000442  Histamine H1 receptor     (-1)
    BE0000797  5-hydroxytryptamine receptor 1B     (-1)
    BE0000291  5-hydroxytryptamine receptor 1A     (-1)
    BE0000393  5-hydroxytryptamine receptor 2B     (-1)
    BE0000650  5-hydroxytryptamine receptor 7     (-1)
    BE0004864  Alpha-2 adrenergic receptor     (-1)
    BE0000795  Gamma-aminobutyric acid receptor subunit alpha-1     (-1)
    BE0000451  5-hydroxytryptamine receptor 2A     (-1)
    BE0000020  D(1A) dopamine receptor     (-1)
    BE0000581  D(3) dopamine receptor     (-1)
    BE0000389  D(4) dopamine receptor     (-1)
    BE0000311  5-hydroxytryptamine receptor 3A     (-1)
    BE0000945  5-hydroxytryptamine receptor 6     (-1)
    BE0000289  Alpha-2A adrenergic receptor     (-1)
    BE0004863  Alpha-1 adrenergic receptor     (-1)
    BE0004890  Muscarinic acetylcholine receptor     (-1)
---------------------------------------------------
         
Drug1 :  DB00176  Fluvoxamine
Drug2 :  DB00715  Paroxetine
Pharmacological target (-,-) : BE0000749  Sodium-dependent serotonin transporter
Non-common off-target(s) (drug2) :  
    BE0000486  Sodium-dependent noradrenaline transporter     (-1)
    BE0000045  Muscarinic acetylcholine receptor M3     (-1)
    BE0000092  Muscarinic acetylcholine receptor M1     (-1)
    BE0000560  Muscarinic acetylcholine receptor M2     (-1)
    BE0000405  Muscarinic acetylcholine receptor M4     (-1)
    BE0000247  Muscarinic acetylcholine receptor M5     (-1)
---------------------------------------------------
         
Drug1 :  DB00176  Fluvoxamine
Drug2 :  DB00726  Trimipramine
Pharmacological target (-,-) : BE0000749  Sodium-dependent serotonin transporter
Non-common off-target(s) (drug2) :  
    BE0000647  Sodium-dependent dopamine transporter     (-1)
    BE0000486  Sodium-dependent noradrenaline transporter     (-1)
    BE0000533  5-hydroxytryptamine receptor 2C     (-1)
    BE0000501  Alpha-1A adrenergic receptor     (-1)
    BE0000575  Alpha-1B adrenergic receptor     (-1)
    BE0000442  Histamine H1 receptor     (-1)
    BE0000291  5-hydroxytryptamine receptor 1A     (-1)
    BE0000451  5-hydroxytryptamine receptor 2A     (1)
    BE0000289  Alpha-2A adrenergic receptor     (-1)
---------------------------------------------------
         
Drug1 :  DB00176  Fluvoxamine
Drug2 :  DB01104  Sertraline
Pharmacological target (-,-) : BE0000749  Sodium-dependent serotonin transporter
Non-common off-target(s) (drug2) :  
    BE0000647  Sodium-dependent dopamine transporter     (-1)
---------------------------------------------------
         
Drug1 :  DB00176  Fluvoxamine
Drug2 :  DB01175  Escitalopram
Pharmacological target (-,-) : BE0000749  Sodium-dependent serotonin transporter
Non-common off-target(s) (drug2) :  
    BE0000647  Sodium-dependent dopamine transporter     (-1)
    BE0000486  Sodium-dependent noradrenaline transporter     (-1)
    BE0000092  Muscarinic acetylcholine receptor M1     (-1)
    BE0000501  Alpha-1A adrenergic receptor     (-1)
    BE0000442  Histamine H1 receptor     (-1)
---------------------------------------------------
         
Drug1 :  DB00176  Fluvoxamine
Drug2 :  DB01191  Dexfenfluramine
Pharmacological target (-,-) : BE0000749  Sodium-dependent serotonin transporter
Non-common off-target(s) (drug2) :  
    BE0000533  5-hydroxytryptamine receptor 2C     (1)
---------------------------------------------------
         
Drug1 :  DB00176  Fluvoxamine
Drug2 :  DB04896  Milnacipran
Pharmacological target (-,-) : BE0000749  Sodium-dependent serotonin transporter
Non-common off-target(s) (drug2) :  
    BE0000486  Sodium-dependent noradrenaline transporter     (-1)
    BE0004956  NMDA receptor     (-1)
---------------------------------------------------
         
Drug1 :  DB00176  Fluvoxamine
Drug2 :  DB06700  Desvenlafaxine
Pharmacological target (-,-) : BE0000749  Sodium-dependent serotonin transporter
Non-common off-target(s) (drug2) :  
    BE0000486  Sodium-dependent noradrenaline transporter     (-1)
---------------------------------------------------
         
Drug1 :  DB00176  Fluvoxamine
Drug2 :  DB08918  Levomilnacipran
Pharmacological target (-,-) : BE0000749  Sodium-dependent serotonin transporter
Non-common off-target(s) (drug2) :  
    BE0000486  Sodium-dependent noradrenaline transporter     (-1)
---------------------------------------------------
         
Drug1 :  DB00177  Valsartan
Drug2 :  DB00275  Olmesartan
Pharmacological target (-,-) : BE0000062  Type-1 angiotensin II receptor
---------------------------------------------------
         
Drug1 :  DB00177  Valsartan
Drug2 :  DB00678  Losartan
Pharmacological target (-,-) : BE0000062  Type-1 angiotensin II receptor
---------------------------------------------------
         
Drug1 :  DB00177  Valsartan
Drug2 :  DB00796  Candesartan
Pharmacological target (-,-) : BE0000062  Type-1 angiotensin II receptor
---------------------------------------------------
         
Drug1 :  DB00177  Valsartan
Drug2 :  DB00876  Eprosartan
Pharmacological target (-,-) : BE0000062  Type-1 angiotensin II receptor
---------------------------------------------------
         
Drug1 :  DB00177  Valsartan
Drug2 :  DB00966  Telmisartan
Pharmacological target (-,-) : BE0000062  Type-1 angiotensin II receptor
Non-common off-target(s) (drug2) :  
    BE0000215  Peroxisome proliferator-activated receptor gamma     (1)
---------------------------------------------------
         
Drug1 :  DB00177  Valsartan
Drug2 :  DB01029  Irbesartan
Pharmacological target (-,-) : BE0000062  Type-1 angiotensin II receptor
---------------------------------------------------
         
Drug1 :  DB00177  Valsartan
Drug2 :  DB01342  Forasartan
Pharmacological target (-,-) : BE0000062  Type-1 angiotensin II receptor
---------------------------------------------------
         
Drug1 :  DB00177  Valsartan
Drug2 :  DB01347  Saprisartan
Pharmacological target (-,-) : BE0000062  Type-1 angiotensin II receptor
---------------------------------------------------
         
Drug1 :  DB00177  Valsartan
Drug2 :  DB01349  Tasosartan
Pharmacological target (-,-) : BE0000062  Type-1 angiotensin II receptor
Non-common off-target(s) (drug2) :  
    BE0003426  Type-2 angiotensin II receptor     (-1)
---------------------------------------------------
         
Drug1 :  DB00177  Valsartan
Drug2 :  DB08822  Azilsartan medoxomil
Pharmacological target (-,-) : BE0000062  Type-1 angiotensin II receptor
---------------------------------------------------
         
Drug1 :  DB00178  Ramipril
Drug2 :  DB00492  Fosinopril
Pharmacological target (-,-) : BE0000221  Angiotensin-converting enzyme
---------------------------------------------------
         
Drug1 :  DB00178  Ramipril
Drug2 :  DB00519  Trandolapril
Pharmacological target (-,-) : BE0000221  Angiotensin-converting enzyme
---------------------------------------------------
         
Drug1 :  DB00178  Ramipril
Drug2 :  DB00542  Benazepril
Pharmacological target (-,-) : BE0000221  Angiotensin-converting enzyme
---------------------------------------------------
         
Drug1 :  DB00178  Ramipril
Drug2 :  DB00584  Enalapril
Pharmacological target (-,-) : BE0000221  Angiotensin-converting enzyme
---------------------------------------------------
         
Drug1 :  DB00178  Ramipril
Drug2 :  DB00691  Moexipril
Pharmacological target (-,-) : BE0000221  Angiotensin-converting enzyme
Non-common off-target(s) (drug2) :  
    BE0000982  Angiotensin-converting enzyme 2     (-1)
---------------------------------------------------
         
Drug1 :  DB00178  Ramipril
Drug2 :  DB00722  Lisinopril
Pharmacological target (-,-) : BE0000221  Angiotensin-converting enzyme
Non-common off-target(s) (drug2) :  
    BE0000982  Angiotensin-converting enzyme 2     (-1)
---------------------------------------------------
         
Drug1 :  DB00178  Ramipril
Drug2 :  DB00790  Perindopril
Pharmacological target (-,-) : BE0000221  Angiotensin-converting enzyme
---------------------------------------------------
         
Drug1 :  DB00178  Ramipril
Drug2 :  DB00881  Quinapril
Pharmacological target (-,-) : BE0000221  Angiotensin-converting enzyme
---------------------------------------------------
         
Drug1 :  DB00178  Ramipril
Drug2 :  DB01180  Rescinnamine
Pharmacological target (-,-) : BE0000221  Angiotensin-converting enzyme
---------------------------------------------------
         
Drug1 :  DB00178  Ramipril
Drug2 :  DB01197  Captopril
Pharmacological target (-,-) : BE0000221  Angiotensin-converting enzyme
Non-common off-target(s) (drug2) :  
    BE0000642  72 kDa type IV collagenase     (-1)
    BE0000058  Matrix metalloproteinase-9     (-1)
---------------------------------------------------
         
Drug1 :  DB00178  Ramipril
Drug2 :  DB01340  Cilazapril
Pharmacological target (-,-) : BE0000221  Angiotensin-converting enzyme
---------------------------------------------------
         
Drug1 :  DB00178  Ramipril
Drug2 :  DB01348  Spirapril
Pharmacological target (-,-) : BE0000221  Angiotensin-converting enzyme
---------------------------------------------------
         
Drug1 :  DB00179  Masoprocol
Drug2 :  DB00711  Diethylcarbamazine
Pharmacological target (-,-) : BE0000248  Arachidonate 5-lipoxygenase
Non-common off-target(s) (drug2) :  
    BE0000017  Prostaglandin G/H synthase 1     (-1)
---------------------------------------------------
         
Drug1 :  DB00179  Masoprocol
Drug2 :  DB00744  Zileuton
Pharmacological target (-,-) : BE0000248  Arachidonate 5-lipoxygenase
---------------------------------------------------
         
Drug1 :  DB00180  Flunisolide
Drug2 :  DB00223  Diflorasone
Pharmacological target (+,+) : BE0000794  Glucocorticoid receptor
---------------------------------------------------
         
Drug1 :  DB00180  Flunisolide
Drug2 :  DB00240  Alclometasone
Pharmacological target (+,+) : BE0000794  Glucocorticoid receptor
---------------------------------------------------
         
Drug1 :  DB00180  Flunisolide
Drug2 :  DB00253  Medrysone
Pharmacological target (+,+) : BE0000794  Glucocorticoid receptor
---------------------------------------------------
         
Drug1 :  DB00180  Flunisolide
Drug2 :  DB00288  Amcinonide
Pharmacological target (+,+) : BE0000794  Glucocorticoid receptor
Non-common off-target(s) (drug2) :  
    BE0000422  Annexin A1     (1)
---------------------------------------------------
         
Drug1 :  DB00180  Flunisolide
Drug2 :  DB00324  Fluorometholone
Pharmacological target (+,+) : BE0000794  Glucocorticoid receptor
---------------------------------------------------
         
Drug1 :  DB00180  Flunisolide
Drug2 :  DB00394  Beclomethasone
Pharmacological target (+,+) : BE0000794  Glucocorticoid receptor
---------------------------------------------------
         
Drug1 :  DB00180  Flunisolide
Drug2 :  DB00443  Betamethasone
Pharmacological target (+,+) : BE0000794  Glucocorticoid receptor
---------------------------------------------------
         
Drug1 :  DB00180  Flunisolide
Drug2 :  DB00547  Desoximetasone
Pharmacological target (+,+) : BE0000794  Glucocorticoid receptor
---------------------------------------------------
         
Drug1 :  DB00180  Flunisolide
Drug2 :  DB00588  Fluticasone Propionate
Pharmacological target (+,+) : BE0000794  Glucocorticoid receptor
Non-common off-target(s) (drug2) :  
    BE0000557  Progesterone receptor     (1)
    BE0000668  Mineralocorticoid receptor     (-1)
    BE0000657  Cytosolic phospholipase A2     (-1)
---------------------------------------------------
         
Drug1 :  DB00180  Flunisolide
Drug2 :  DB00591  Fluocinolone Acetonide
Pharmacological target (+,+) : BE0000794  Glucocorticoid receptor
---------------------------------------------------
         
Drug1 :  DB00180  Flunisolide
Drug2 :  DB00596  Halobetasol Propionate
Pharmacological target (+,+) : BE0000794  Glucocorticoid receptor
---------------------------------------------------
         
Drug1 :  DB00180  Flunisolide
Drug2 :  DB00620  Triamcinolone
Pharmacological target (+,+) : BE0000794  Glucocorticoid receptor
---------------------------------------------------
         
Drug1 :  DB00180  Flunisolide
Drug2 :  DB00635  Prednisone
Pharmacological target (+,+) : BE0000794  Glucocorticoid receptor
---------------------------------------------------
         
Drug1 :  DB00180  Flunisolide
Drug2 :  DB00663  Flumethasone Pivalate
Pharmacological target (+,+) : BE0000794  Glucocorticoid receptor
---------------------------------------------------
         
Drug1 :  DB00180  Flunisolide
Drug2 :  DB00741  Hydrocortisone
Pharmacological target (+,+) : BE0000794  Glucocorticoid receptor
Non-common off-target(s) (drug2) :  
    BE0000422  Annexin A1     (1)
---------------------------------------------------
         
Drug1 :  DB00180  Flunisolide
Drug2 :  DB00764  Mometasone
Pharmacological target (+,+) : BE0000794  Glucocorticoid receptor
---------------------------------------------------
         
Drug1 :  DB00180  Flunisolide
Drug2 :  DB00769  Hydrocortamate
Pharmacological target (+,+) : BE0000794  Glucocorticoid receptor
---------------------------------------------------
         
Drug1 :  DB00180  Flunisolide
Drug2 :  DB00838  Clocortolone
Pharmacological target (+,+) : BE0000794  Glucocorticoid receptor
---------------------------------------------------
         
Drug1 :  DB00180  Flunisolide
Drug2 :  DB00846  Flurandrenolide
Pharmacological target (+,+) : BE0000794  Glucocorticoid receptor
---------------------------------------------------
         
Drug1 :  DB00180  Flunisolide
Drug2 :  DB00860  Prednisolone
Pharmacological target (+,+) : BE0000794  Glucocorticoid receptor
---------------------------------------------------
         
Drug1 :  DB00180  Flunisolide
Drug2 :  DB00873  Loteprednol
Pharmacological target (+,+) : BE0000794  Glucocorticoid receptor
---------------------------------------------------
         
Drug1 :  DB00180  Flunisolide
Drug2 :  DB00896  Rimexolone
Pharmacological target (+,+) : BE0000794  Glucocorticoid receptor
---------------------------------------------------
         
Drug1 :  DB00180  Flunisolide
Drug2 :  DB00959  Methylprednisolone
Pharmacological target (+,+) : BE0000794  Glucocorticoid receptor
---------------------------------------------------
         
Drug1 :  DB00180  Flunisolide
Drug2 :  DB01013  Clobetasol propionate
Pharmacological target (+,+) : BE0000794  Glucocorticoid receptor
---------------------------------------------------
         
Drug1 :  DB00180  Flunisolide
Drug2 :  DB01047  Fluocinonide
Pharmacological target (+,+) : BE0000794  Glucocorticoid receptor
Non-common off-target(s) (drug2) :  
    BE0004659  Smoothened homolog     (1)
---------------------------------------------------
         
Drug1 :  DB00180  Flunisolide
Drug2 :  DB01130  Prednicarbate
Pharmacological target (+,+) : BE0000794  Glucocorticoid receptor
---------------------------------------------------
         
Drug1 :  DB00180  Flunisolide
Drug2 :  DB01234  Dexamethasone
Pharmacological target (+,+) : BE0000794  Glucocorticoid receptor
Non-common off-target(s) (drug2) :  
    BE0000005  Nitric oxide synthase, inducible     (-1)
    BE0000422  Annexin A1     (1)
    BE0000074  Nuclear receptor subfamily 0 group B member 1     (1)
---------------------------------------------------
         
Drug1 :  DB00180  Flunisolide
Drug2 :  DB01260  Desonide
Pharmacological target (+,+) : BE0000794  Glucocorticoid receptor
---------------------------------------------------
         
Drug1 :  DB00180  Flunisolide
Drug2 :  DB01380  Cortisone acetate
Pharmacological target (+,+) : BE0000794  Glucocorticoid receptor
---------------------------------------------------
         
Drug1 :  DB00180  Flunisolide
Drug2 :  DB01384  Paramethasone
Pharmacological target (+,+) : BE0000794  Glucocorticoid receptor
---------------------------------------------------
         
Drug1 :  DB00180  Flunisolide
Drug2 :  DB01410  Ciclesonide
Pharmacological target (+,+) : BE0000794  Glucocorticoid receptor
---------------------------------------------------
         
Drug1 :  DB00180  Flunisolide
Drug2 :  DB06781  Difluprednate
Pharmacological target (+,+) : BE0000794  Glucocorticoid receptor
---------------------------------------------------
         
Drug1 :  DB00180  Flunisolide
Drug2 :  DB08906  Fluticasone furoate
Pharmacological target (+,+) : BE0000794  Glucocorticoid receptor
---------------------------------------------------
         
Drug1 :  DB00181  Baclofen
Drug2 :  DB00837  Progabide
Pharmacological target (+,+) : BE0000217  Gamma-aminobutyric acid type B receptor subunit 1
Non-common off-target(s) (drug1) :  
    BE0002340  Gamma-aminobutyric acid type B receptor subunit 2     (1)
Non-common off-target(s) (drug2) :  
    BE0000795  Gamma-aminobutyric acid receptor subunit alpha-1     (1)
---------------------------------------------------
         
Drug1 :  DB00181  Baclofen
Drug2 :  DB01080  Vigabatrin
Pharmacological target (+,+) : BE0000217  Gamma-aminobutyric acid type B receptor subunit 1
Non-common off-target(s) (drug1) :  
    BE0002340  Gamma-aminobutyric acid type B receptor subunit 2     (1)
Non-common off-target(s) (drug2) :  
    BE0000253  4-aminobutyrate aminotransferase, mitochondrial     (-1)
---------------------------------------------------
         
Drug1 :  DB00181  Baclofen
Drug2 :  DB08891  Arbaclofen
Pharmacological target (+,+) : BE0000217  Gamma-aminobutyric acid type B receptor subunit 1
Pharmacological target (+,+) : BE0002340  Gamma-aminobutyric acid type B receptor subunit 2
---------------------------------------------------
         
Drug1 :  DB00181  Baclofen
Drug2 :  DB08892  Arbaclofen Placarbil
Pharmacological target (+,+) : BE0000217  Gamma-aminobutyric acid type B receptor subunit 1
Pharmacological target (+,+) : BE0002340  Gamma-aminobutyric acid type B receptor subunit 2
---------------------------------------------------
         
Drug1 :  DB00185  Cevimeline
Drug2 :  DB01085  Pilocarpine
Pharmacological target (+,+) : BE0000045  Muscarinic acetylcholine receptor M3
Pharmacological target (+,+) : BE0000092  Muscarinic acetylcholine receptor M1
Non-common off-target(s) (drug2) :  
    BE0000560  Muscarinic acetylcholine receptor M2     (1)
---------------------------------------------------
         
Drug1 :  DB00185  Cevimeline
Drug2 :  DB01233  Metoclopramide
Pharmacological target (+,+) : BE0000092  Muscarinic acetylcholine receptor M1
Non-common off-target(s) (drug1) :  
    BE0000045  Muscarinic acetylcholine receptor M3     (1)
Non-common off-target(s) (drug2) :  
    BE0000756  D(2) dopamine receptor     (-1)
    BE0000311  5-hydroxytryptamine receptor 3A     (1)
    BE0000084  5-hydroxytryptamine receptor 4     (1)
---------------------------------------------------
         
Drug1 :  DB00185  Cevimeline
Drug2 :  DB06709  Methacholine
Pharmacological target (+,+) : BE0000045  Muscarinic acetylcholine receptor M3
Non-common off-target(s) (drug1) :  
    BE0000092  Muscarinic acetylcholine receptor M1     (1)
---------------------------------------------------
         
Drug1 :  DB00186  Lorazepam
Drug2 :  DB00189  Ethchlorvynol
Pharmacological target (+,+) : BE0004797  GABA-A receptor (anion channel)
---------------------------------------------------
         
Drug1 :  DB00186  Lorazepam
Drug2 :  DB00237  Butabarbital
Pharmacological target (+,+) : BE0004797  GABA-A receptor (anion channel)
Non-common off-target(s) (drug2) :  
    BE0000829  Glutamate receptor 2     (-1)
    BE0000826  Glutamate receptor ionotropic, kainate 2     (-1)
    BE0000849  Neuronal acetylcholine receptor subunit alpha-4     (-1)
    BE0002341  Neuronal acetylcholine receptor subunit alpha-7     (-1)
---------------------------------------------------
         
Drug1 :  DB00186  Lorazepam
Drug2 :  DB00349  Clobazam
Pharmacological target (+,+) : BE0004797  GABA-A receptor (anion channel)
---------------------------------------------------
         
Drug1 :  DB00186  Lorazepam
Drug2 :  DB00404  Alprazolam
Pharmacological target (+,+) : BE0004797  GABA-A receptor (anion channel)
---------------------------------------------------
         
Drug1 :  DB00186  Lorazepam
Drug2 :  DB00475  Chlordiazepoxide
Pharmacological target (+,+) : BE0004797  GABA-A receptor (anion channel)
---------------------------------------------------
         
Drug1 :  DB00186  Lorazepam
Drug2 :  DB00628  Clorazepate
Pharmacological target (+,+) : BE0004797  GABA-A receptor (anion channel)
Non-common off-target(s) (drug2) :  
    BE0000736  Translocator protein     (1)
---------------------------------------------------
         
Drug1 :  DB00186  Lorazepam
Drug2 :  DB01068  Clonazepam
Pharmacological target (+,+) : BE0004797  GABA-A receptor (anion channel)
---------------------------------------------------
         
Drug1 :  DB00186  Lorazepam
Drug2 :  DB01107  Methyprylon
Pharmacological target (+,+) : BE0004797  GABA-A receptor (anion channel)
Non-common off-target(s) (drug2) :  
    BE0000795  Gamma-aminobutyric acid receptor subunit alpha-1     (1)
---------------------------------------------------
         
Drug1 :  DB00186  Lorazepam
Drug2 :  DB01159  Halothane
Pharmacological target (+,+) : BE0004797  GABA-A receptor (anion channel)
Non-common off-target(s) (drug2) :  
    BE0000534  Glutamate receptor ionotropic, NMDA 3B     (-1)
    BE0000760  Glutamate receptor ionotropic, NMDA 2A     (-1)
    BE0000641  Glutamate receptor ionotropic, NMDA 3A     (-1)
    BE0000503  NADH-ubiquinone oxidoreductase chain 1     (-1)
    BE0000415  Intermediate conductance calcium-activated potassium channel protein 4     (-1)
    BE0000553  Calcium-activated potassium channel subunit alpha-1     (-1)
    BE0001028  G protein-activated inward rectifier potassium channel 1     (-1)
    BE0001030  G protein-activated inward rectifier potassium channel 2     (-1)
---------------------------------------------------
         
Drug1 :  DB00186  Lorazepam
Drug2 :  DB01437  Glutethimide
Pharmacological target (+,+) : BE0004797  GABA-A receptor (anion channel)
Non-common off-target(s) (drug2) :  
    BE0000795  Gamma-aminobutyric acid receptor subunit alpha-1     (1)
---------------------------------------------------
         
Drug1 :  DB00187  Esmolol
Drug2 :  DB00195  Betaxolol
Pharmacological target (-,-) : BE0000172  Beta-1 adrenergic receptor
Non-common off-target(s) (drug2) :  
    BE0000694  Beta-2 adrenergic receptor     (-1)
---------------------------------------------------
         
Drug1 :  DB00187  Esmolol
Drug2 :  DB00264  Metoprolol
Pharmacological target (-,-) : BE0000172  Beta-1 adrenergic receptor
Non-common off-target(s) (drug2) :  
    BE0000694  Beta-2 adrenergic receptor     (-1)
---------------------------------------------------
         
Drug1 :  DB00187  Esmolol
Drug2 :  DB00335  Atenolol
Pharmacological target (-,-) : BE0000172  Beta-1 adrenergic receptor
---------------------------------------------------
         
Drug1 :  DB00187  Esmolol
Drug2 :  DB00373  Timolol
Pharmacological target (-,-) : BE0000172  Beta-1 adrenergic receptor
Non-common off-target(s) (drug2) :  
    BE0000694  Beta-2 adrenergic receptor     (-1)
---------------------------------------------------
         
Drug1 :  DB00187  Esmolol
Drug2 :  DB00571  Propranolol
Pharmacological target (-,-) : BE0000172  Beta-1 adrenergic receptor
Non-common off-target(s) (drug2) :  
    BE0000694  Beta-2 adrenergic receptor     (-1)
    BE0001012  Beta-3 adrenergic receptor     (-1)
---------------------------------------------------
         
Drug1 :  DB00187  Esmolol
Drug2 :  DB00612  Bisoprolol
Pharmacological target (-,-) : BE0000172  Beta-1 adrenergic receptor
Non-common off-target(s) (drug2) :  
    BE0000694  Beta-2 adrenergic receptor     (-1)
---------------------------------------------------
         
Drug1 :  DB00187  Esmolol
Drug2 :  DB01136  Carvedilol
Pharmacological target (-,-) : BE0000172  Beta-1 adrenergic receptor
Non-common off-target(s) (drug2) :  
    BE0000173  NADH dehydrogenase [ubiquinone] 1 subunit C2     (-1)
    BE0000694  Beta-2 adrenergic receptor     (-1)
    BE0000090  Potassium voltage-gated channel subfamily H member 2     (-1)
    BE0000501  Alpha-1A adrenergic receptor     (-1)
    BE0000575  Alpha-1B adrenergic receptor     (-1)
    BE0000715  Alpha-1D adrenergic receptor     (-1)
    BE0000289  Alpha-2A adrenergic receptor     (-1)
    BE0000572  Alpha-2B adrenergic receptor     (-1)
    BE0000342  Alpha-2C adrenergic receptor     (-1)
    BE0001114  Vascular cell adhesion protein 1     (-1)
    BE0001074  E-selectin     (-1)
---------------------------------------------------
         
Drug1 :  DB00187  Esmolol
Drug2 :  DB01203  Nadolol
Pharmacological target (-,-) : BE0000172  Beta-1 adrenergic receptor
Non-common off-target(s) (drug2) :  
    BE0000694  Beta-2 adrenergic receptor     (-1)
---------------------------------------------------
         
Drug1 :  DB00187  Esmolol
Drug2 :  DB01210  Levobunolol
Pharmacological target (-,-) : BE0000172  Beta-1 adrenergic receptor
Non-common off-target(s) (drug2) :  
    BE0000694  Beta-2 adrenergic receptor     (-1)
---------------------------------------------------
         
Drug1 :  DB00187  Esmolol
Drug2 :  DB01214  Metipranolol
Pharmacological target (-,-) : BE0000172  Beta-1 adrenergic receptor
Non-common off-target(s) (drug2) :  
    BE0000694  Beta-2 adrenergic receptor     (-1)
---------------------------------------------------
         
Drug1 :  DB00187  Esmolol
Drug2 :  DB01295  Bevantolol
Pharmacological target (-,-) : BE0000172  Beta-1 adrenergic receptor
Non-common off-target(s) (drug2) :  
    BE0000694  Beta-2 adrenergic receptor     (-1)
    BE0000501  Alpha-1A adrenergic receptor     (-1)
---------------------------------------------------
         
Drug1 :  DB00187  Esmolol
Drug2 :  DB01297  Practolol
Pharmacological target (-,-) : BE0000172  Beta-1 adrenergic receptor
---------------------------------------------------
         
Drug1 :  DB00187  Esmolol
Drug2 :  DB01580  Oxprenolol
Pharmacological target (-,-) : BE0000172  Beta-1 adrenergic receptor
Non-common off-target(s) (drug2) :  
    BE0000694  Beta-2 adrenergic receptor     (-1)
---------------------------------------------------
         
Drug1 :  DB00187  Esmolol
Drug2 :  DB04861  Nebivolol
Pharmacological target (-,-) : BE0000172  Beta-1 adrenergic receptor
Non-common off-target(s) (drug2) :  
    BE0000694  Beta-2 adrenergic receptor     (-1)
---------------------------------------------------
         
Drug1 :  DB00187  Esmolol
Drug2 :  DB08808  Bupranolol
Pharmacological target (-,-) : BE0000172  Beta-1 adrenergic receptor
Non-common off-target(s) (drug2) :  
    BE0000694  Beta-2 adrenergic receptor     (-1)
    BE0001012  Beta-3 adrenergic receptor     (-1)
---------------------------------------------------
         
Drug1 :  DB00188  Bortezomib
Drug2 :  DB08889  Carfilzomib
Pharmacological target (-,-) : BE0002347  Proteasome subunit beta type-1
Pharmacological target (-,-) : BE0002348  Proteasome subunit beta type-5
Pharmacological target (-,-) : BE0002349  Proteasome subunit beta type-2
Non-common off-target(s) (drug1) :  
    BE0000470  26S proteasome non-ATPase regulatory subunit 2     (-1)
    BE0000463  26S proteasome non-ATPase regulatory subunit 1     (-1)
Non-common off-target(s) (drug2) :  
    BE0004739  Proteasome subunit beta type-8     (-1)
    BE0004737  Proteasome subunit beta type-9     (-1)
    BE0004738  Proteasome subunit beta type-10     (-1)
---------------------------------------------------
         
Drug1 :  DB00189  Ethchlorvynol
Drug2 :  DB00237  Butabarbital
Pharmacological target (+,+) : BE0004797  GABA-A receptor (anion channel)
Non-common off-target(s) (drug2) :  
    BE0000829  Glutamate receptor 2     (-1)
    BE0000826  Glutamate receptor ionotropic, kainate 2     (-1)
    BE0000849  Neuronal acetylcholine receptor subunit alpha-4     (-1)
    BE0002341  Neuronal acetylcholine receptor subunit alpha-7     (-1)
---------------------------------------------------
         
Drug1 :  DB00189  Ethchlorvynol
Drug2 :  DB00349  Clobazam
Pharmacological target (+,+) : BE0004797  GABA-A receptor (anion channel)
---------------------------------------------------
         
Drug1 :  DB00189  Ethchlorvynol
Drug2 :  DB00404  Alprazolam
Pharmacological target (+,+) : BE0004797  GABA-A receptor (anion channel)
---------------------------------------------------
         
Drug1 :  DB00189  Ethchlorvynol
Drug2 :  DB00475  Chlordiazepoxide
Pharmacological target (+,+) : BE0004797  GABA-A receptor (anion channel)
---------------------------------------------------
         
Drug1 :  DB00189  Ethchlorvynol
Drug2 :  DB00628  Clorazepate
Pharmacological target (+,+) : BE0004797  GABA-A receptor (anion channel)
Non-common off-target(s) (drug2) :  
    BE0000736  Translocator protein     (1)
---------------------------------------------------
         
Drug1 :  DB00189  Ethchlorvynol
Drug2 :  DB01068  Clonazepam
Pharmacological target (+,+) : BE0004797  GABA-A receptor (anion channel)
---------------------------------------------------
         
Drug1 :  DB00189  Ethchlorvynol
Drug2 :  DB01107  Methyprylon
Pharmacological target (+,+) : BE0004797  GABA-A receptor (anion channel)
Non-common off-target(s) (drug2) :  
    BE0000795  Gamma-aminobutyric acid receptor subunit alpha-1     (1)
---------------------------------------------------
         
Drug1 :  DB00189  Ethchlorvynol
Drug2 :  DB01159  Halothane
Pharmacological target (+,+) : BE0004797  GABA-A receptor (anion channel)
Non-common off-target(s) (drug2) :  
    BE0000534  Glutamate receptor ionotropic, NMDA 3B     (-1)
    BE0000760  Glutamate receptor ionotropic, NMDA 2A     (-1)
    BE0000641  Glutamate receptor ionotropic, NMDA 3A     (-1)
    BE0000503  NADH-ubiquinone oxidoreductase chain 1     (-1)
    BE0000415  Intermediate conductance calcium-activated potassium channel protein 4     (-1)
    BE0000553  Calcium-activated potassium channel subunit alpha-1     (-1)
    BE0001028  G protein-activated inward rectifier potassium channel 1     (-1)
    BE0001030  G protein-activated inward rectifier potassium channel 2     (-1)
---------------------------------------------------
         
Drug1 :  DB00189  Ethchlorvynol
Drug2 :  DB01437  Glutethimide
Pharmacological target (+,+) : BE0004797  GABA-A receptor (anion channel)
Non-common off-target(s) (drug2) :  
    BE0000795  Gamma-aminobutyric acid receptor subunit alpha-1     (1)
---------------------------------------------------
         
Drug1 :  DB00191  Phentermine
Drug2 :  DB00579  Mazindol
Pharmacological target (-,-) : BE0000749  Sodium-dependent serotonin transporter
Pharmacological target (-,-) : BE0000647  Sodium-dependent dopamine transporter
Pharmacological target (-,-) : BE0000486  Sodium-dependent noradrenaline transporter
Non-common off-target(s) (drug1) :  
    BE0002196  Amine oxidase [flavin-containing] B     (-1)
    BE0002198  Amine oxidase [flavin-containing] A     (-1)
---------------------------------------------------
         
Drug1 :  DB00191  Phentermine
Drug2 :  DB00852  Pseudoephedrine
Pharmacological target (-,-) : BE0000749  Sodium-dependent serotonin transporter
Pharmacological target (-,-) : BE0000647  Sodium-dependent dopamine transporter
Pharmacological target (-,-) : BE0000486  Sodium-dependent noradrenaline transporter
Non-common off-target(s) (drug1) :  
    BE0002196  Amine oxidase [flavin-containing] B     (-1)
    BE0002198  Amine oxidase [flavin-containing] A     (-1)
Non-common off-target(s) (drug2) :  
    BE0000172  Beta-1 adrenergic receptor     (1)
    BE0000694  Beta-2 adrenergic receptor     (1)
    BE0000501  Alpha-1A adrenergic receptor     (1)
    BE0000289  Alpha-2A adrenergic receptor     (1)
---------------------------------------------------
         
Drug1 :  DB00191  Phentermine
Drug2 :  DB00907  Cocaine
Pharmacological target (-,-) : BE0000749  Sodium-dependent serotonin transporter
Pharmacological target (-,-) : BE0000647  Sodium-dependent dopamine transporter
Pharmacological target (-,-) : BE0000486  Sodium-dependent noradrenaline transporter
Non-common off-target(s) (drug1) :  
    BE0002196  Amine oxidase [flavin-containing] B     (-1)
    BE0002198  Amine oxidase [flavin-containing] A     (-1)
Non-common off-target(s) (drug2) :  
    BE0000092  Muscarinic acetylcholine receptor M1     (-1)
    BE0000197  Sodium channel protein type 5 subunit alpha     (-1)
    BE0000560  Muscarinic acetylcholine receptor M2     (-1)
    BE0000177  Sodium channel protein type 10 subunit alpha     (-1)
    BE0000192  Sodium channel protein type 11 subunit alpha     (-1)
---------------------------------------------------
         
Drug1 :  DB00191  Phentermine
Drug2 :  DB01105  Sibutramine
Pharmacological target (-,-) : BE0000749  Sodium-dependent serotonin transporter
Pharmacological target (-,-) : BE0000647  Sodium-dependent dopamine transporter
Pharmacological target (-,-) : BE0000486  Sodium-dependent noradrenaline transporter
Non-common off-target(s) (drug1) :  
    BE0002196  Amine oxidase [flavin-containing] B     (-1)
    BE0002198  Amine oxidase [flavin-containing] A     (-1)
---------------------------------------------------
         
Drug1 :  DB00191  Phentermine
Drug2 :  DB01442  MMDA
Pharmacological target (-,-) : BE0000749  Sodium-dependent serotonin transporter
Pharmacological target (-,-) : BE0000647  Sodium-dependent dopamine transporter
Pharmacological target (-,-) : BE0000486  Sodium-dependent noradrenaline transporter
Pharmacological target (-,-) : BE0002196  Amine oxidase [flavin-containing] B
Pharmacological target (-,-) : BE0002198  Amine oxidase [flavin-containing] A
Non-common off-target(s) (drug2) :  
    BE0000118  Synaptic vesicular amine transporter     (-1)
    BE0004674  Chromaffin granule amine transporter     (-1)
    BE0000451  5-hydroxytryptamine receptor 2A     (1)
---------------------------------------------------
         
Drug1 :  DB00192  Indecainide
Drug2 :  DB00243  Ranolazine
Pharmacological target (-,-) : BE0000197  Sodium channel protein type 5 subunit alpha
Non-common off-target(s) (drug2) :  
    BE0001143  Sodium channel protein type 9 subunit alpha     (-1)
---------------------------------------------------
         
Drug1 :  DB00192  Indecainide
Drug2 :  DB00252  Phenytoin
Pharmacological target (-,-) : BE0000197  Sodium channel protein type 5 subunit alpha
Non-common off-target(s) (drug2) :  
    BE0000141  Sodium channel protein type 1 subunit alpha     (-1)
---------------------------------------------------
         
Drug1 :  DB00192  Indecainide
Drug2 :  DB00280  Disopyramide
Pharmacological target (-,-) : BE0000197  Sodium channel protein type 5 subunit alpha
Non-common off-target(s) (drug2) :  
    BE0000045  Muscarinic acetylcholine receptor M3     (-1)
    BE0000092  Muscarinic acetylcholine receptor M1     (-1)
    BE0000560  Muscarinic acetylcholine receptor M2     (-1)
    BE0003603  Potassium voltage-gated channel subfamily D member 2     (-1)
    BE0003604  Potassium voltage-gated channel subfamily D member 3     (-1)
---------------------------------------------------
         
Drug1 :  DB00192  Indecainide
Drug2 :  DB00379  Mexiletine
Pharmacological target (-,-) : BE0000197  Sodium channel protein type 5 subunit alpha
Non-common off-target(s) (drug2) :  
    BE0003721  Aryl hydrocarbon receptor     (1)
---------------------------------------------------
         
Drug1 :  DB00192  Indecainide
Drug2 :  DB00473  Hexylcaine
Pharmacological target (-,-) : BE0000197  Sodium channel protein type 5 subunit alpha
Non-common off-target(s) (drug2) :  
    BE0000177  Sodium channel protein type 10 subunit alpha     (-1)
---------------------------------------------------
         
Drug1 :  DB00192  Indecainide
Drug2 :  DB00527  Cinchocaine
Pharmacological target (-,-) : BE0000197  Sodium channel protein type 5 subunit alpha
Non-common off-target(s) (drug2) :  
    BE0000177  Sodium channel protein type 10 subunit alpha     (-1)
    BE0000418  Calmodulin     (-1)
---------------------------------------------------
         
Drug1 :  DB00192  Indecainide
Drug2 :  DB00532  Mephenytoin
Pharmacological target (-,-) : BE0000197  Sodium channel protein type 5 subunit alpha
---------------------------------------------------
         
Drug1 :  DB00192  Indecainide
Drug2 :  DB00564  Carbamazepine
Pharmacological target (-,-) : BE0000197  Sodium channel protein type 5 subunit alpha
---------------------------------------------------
         
Drug1 :  DB00192  Indecainide
Drug2 :  DB00680  Moricizine
Pharmacological target (-,-) : BE0000197  Sodium channel protein type 5 subunit alpha
---------------------------------------------------
         
Drug1 :  DB00192  Indecainide
Drug2 :  DB00740  Riluzole
Pharmacological target (-,-) : BE0000197  Sodium channel protein type 5 subunit alpha
Non-common off-target(s) (drug2) :  
    BE0000030  Cystine/glutamate transporter     (1)
---------------------------------------------------
         
Drug1 :  DB00192  Indecainide
Drug2 :  DB00750  Prilocaine
Pharmacological target (-,-) : BE0000197  Sodium channel protein type 5 subunit alpha
---------------------------------------------------
         
Drug1 :  DB00192  Indecainide
Drug2 :  DB00754  Ethotoin
Pharmacological target (-,-) : BE0000197  Sodium channel protein type 5 subunit alpha
---------------------------------------------------
         
Drug1 :  DB00192  Indecainide
Drug2 :  DB00776  Oxcarbazepine
Pharmacological target (-,-) : BE0000197  Sodium channel protein type 5 subunit alpha
---------------------------------------------------
         
Drug1 :  DB00192  Indecainide
Drug2 :  DB00908  Quinidine
Pharmacological target (-,-) : BE0000197  Sodium channel protein type 5 subunit alpha
Non-common off-target(s) (drug2) :  
    BE0000090  Potassium voltage-gated channel subfamily H member 2     (-1)
    BE0000154  Potassium channel subfamily K member 1     (-1)
    BE0000680  Potassium channel subfamily K member 6     (-1)
---------------------------------------------------
         
Drug1 :  DB00192  Indecainide
Drug2 :  DB01056  Tocainide
Pharmacological target (-,-) : BE0000197  Sodium channel protein type 5 subunit alpha
---------------------------------------------------
         
Drug1 :  DB00192  Indecainide
Drug2 :  DB01182  Propafenone
Pharmacological target (-,-) : BE0000197  Sodium channel protein type 5 subunit alpha
Non-common off-target(s) (drug2) :  
    BE0000090  Potassium voltage-gated channel subfamily H member 2     (-1)
---------------------------------------------------
         
Drug1 :  DB00192  Indecainide
Drug2 :  DB01195  Flecainide
Pharmacological target (-,-) : BE0000197  Sodium channel protein type 5 subunit alpha
Non-common off-target(s) (drug2) :  
    BE0002083  Sodium channel protein type 4 subunit alpha     (-1)
---------------------------------------------------
         
Drug1 :  DB00192  Indecainide
Drug2 :  DB01228  Encainide
Pharmacological target (-,-) : BE0000197  Sodium channel protein type 5 subunit alpha
---------------------------------------------------
         
Drug1 :  DB00192  Indecainide
Drug2 :  DB01320  Fosphenytoin
Pharmacological target (-,-) : BE0000197  Sodium channel protein type 5 subunit alpha
---------------------------------------------------
         
Drug1 :  DB00192  Indecainide
Drug2 :  DB01426  Ajmaline
Pharmacological target (-,-) : BE0000197  Sodium channel protein type 5 subunit alpha
---------------------------------------------------
         
Drug1 :  DB00192  Indecainide
Drug2 :  DB01429  Aprindine
Pharmacological target (-,-) : BE0000197  Sodium channel protein type 5 subunit alpha
Non-common off-target(s) (drug2) :  
    BE0000418  Calmodulin     (-1)
---------------------------------------------------
         
Drug1 :  DB00193  Tramadol
Drug2 :  DB00285  Venlafaxine
Pharmacological target (-,-) : BE0000749  Sodium-dependent serotonin transporter
Pharmacological target (-,-) : BE0000486  Sodium-dependent noradrenaline transporter
Non-common off-target(s) (drug1) :  
    BE0000641  Glutamate receptor ionotropic, NMDA 3A     (-1)
    BE0000045  Muscarinic acetylcholine receptor M3     (-1)
    BE0000770  Mu-type opioid receptor     (1)
    BE0000533  5-hydroxytryptamine receptor 2C     (-1)
    BE0000632  Kappa-type opioid receptor     (1)
    BE0000420  Delta-type opioid receptor     (1)
    BE0003438  Alpha-7 nicotinic cholinergic receptor subunit     (-1)
Non-common off-target(s) (drug2) :  
    BE0000647  Sodium-dependent dopamine transporter     (-1)
---------------------------------------------------
         
Drug1 :  DB00193  Tramadol
Drug2 :  DB00344  Protriptyline
Pharmacological target (-,-) : BE0000749  Sodium-dependent serotonin transporter
Pharmacological target (-,-) : BE0000486  Sodium-dependent noradrenaline transporter
Non-common off-target(s) (drug1) :  
    BE0000641  Glutamate receptor ionotropic, NMDA 3A     (-1)
    BE0000045  Muscarinic acetylcholine receptor M3     (-1)
    BE0000770  Mu-type opioid receptor     (1)
    BE0000533  5-hydroxytryptamine receptor 2C     (-1)
    BE0000632  Kappa-type opioid receptor     (1)
    BE0000420  Delta-type opioid receptor     (1)
    BE0003438  Alpha-7 nicotinic cholinergic receptor subunit     (-1)
---------------------------------------------------
         
Drug1 :  DB00193  Tramadol
Drug2 :  DB00476  Duloxetine
Pharmacological target (-,-) : BE0000749  Sodium-dependent serotonin transporter
Pharmacological target (-,-) : BE0000486  Sodium-dependent noradrenaline transporter
Non-common off-target(s) (drug1) :  
    BE0000641  Glutamate receptor ionotropic, NMDA 3A     (-1)
    BE0000045  Muscarinic acetylcholine receptor M3     (-1)
    BE0000770  Mu-type opioid receptor     (1)
    BE0000533  5-hydroxytryptamine receptor 2C     (-1)
    BE0000632  Kappa-type opioid receptor     (1)
    BE0000420  Delta-type opioid receptor     (1)
    BE0003438  Alpha-7 nicotinic cholinergic receptor subunit     (-1)
Non-common off-target(s) (drug2) :  
    BE0000647  Sodium-dependent dopamine transporter     (-1)
---------------------------------------------------
         
Drug1 :  DB00193  Tramadol
Drug2 :  DB00579  Mazindol
Pharmacological target (-,-) : BE0000749  Sodium-dependent serotonin transporter
Pharmacological target (-,-) : BE0000486  Sodium-dependent noradrenaline transporter
Non-common off-target(s) (drug1) :  
    BE0000641  Glutamate receptor ionotropic, NMDA 3A     (-1)
    BE0000045  Muscarinic acetylcholine receptor M3     (-1)
    BE0000770  Mu-type opioid receptor     (1)
    BE0000533  5-hydroxytryptamine receptor 2C     (-1)
    BE0000632  Kappa-type opioid receptor     (1)
    BE0000420  Delta-type opioid receptor     (1)
    BE0003438  Alpha-7 nicotinic cholinergic receptor subunit     (-1)
Non-common off-target(s) (drug2) :  
    BE0000647  Sodium-dependent dopamine transporter     (-1)
---------------------------------------------------
         
Drug1 :  DB00193  Tramadol
Drug2 :  DB00907  Cocaine
Pharmacological target (-,-) : BE0000749  Sodium-dependent serotonin transporter
Pharmacological target (-,-) : BE0000486  Sodium-dependent noradrenaline transporter
Non-common off-target(s) (drug1) :  
    BE0000641  Glutamate receptor ionotropic, NMDA 3A     (-1)
    BE0000045  Muscarinic acetylcholine receptor M3     (-1)
    BE0000770  Mu-type opioid receptor     (1)
    BE0000533  5-hydroxytryptamine receptor 2C     (-1)
    BE0000632  Kappa-type opioid receptor     (1)
    BE0000420  Delta-type opioid receptor     (1)
    BE0003438  Alpha-7 nicotinic cholinergic receptor subunit     (-1)
Non-common off-target(s) (drug2) :  
    BE0000647  Sodium-dependent dopamine transporter     (-1)
    BE0000092  Muscarinic acetylcholine receptor M1     (-1)
    BE0000197  Sodium channel protein type 5 subunit alpha     (-1)
    BE0000560  Muscarinic acetylcholine receptor M2     (-1)
    BE0000177  Sodium channel protein type 10 subunit alpha     (-1)
    BE0000192  Sodium channel protein type 11 subunit alpha     (-1)
---------------------------------------------------
         
Drug1 :  DB00193  Tramadol
Drug2 :  DB01105  Sibutramine
Pharmacological target (-,-) : BE0000749  Sodium-dependent serotonin transporter
Pharmacological target (-,-) : BE0000486  Sodium-dependent noradrenaline transporter
Non-common off-target(s) (drug1) :  
    BE0000641  Glutamate receptor ionotropic, NMDA 3A     (-1)
    BE0000045  Muscarinic acetylcholine receptor M3     (-1)
    BE0000770  Mu-type opioid receptor     (1)
    BE0000533  5-hydroxytryptamine receptor 2C     (-1)
    BE0000632  Kappa-type opioid receptor     (1)
    BE0000420  Delta-type opioid receptor     (1)
    BE0003438  Alpha-7 nicotinic cholinergic receptor subunit     (-1)
Non-common off-target(s) (drug2) :  
    BE0000647  Sodium-dependent dopamine transporter     (-1)
---------------------------------------------------
         
Drug1 :  DB00193  Tramadol
Drug2 :  DB04896  Milnacipran
Pharmacological target (-,-) : BE0000749  Sodium-dependent serotonin transporter
Pharmacological target (-,-) : BE0000486  Sodium-dependent noradrenaline transporter
Non-common off-target(s) (drug1) :  
    BE0000641  Glutamate receptor ionotropic, NMDA 3A     (-1)
    BE0000045  Muscarinic acetylcholine receptor M3     (-1)
    BE0000770  Mu-type opioid receptor     (1)
    BE0000533  5-hydroxytryptamine receptor 2C     (-1)
    BE0000632  Kappa-type opioid receptor     (1)
    BE0000420  Delta-type opioid receptor     (1)
    BE0003438  Alpha-7 nicotinic cholinergic receptor subunit     (-1)
Non-common off-target(s) (drug2) :  
    BE0004956  NMDA receptor     (-1)
---------------------------------------------------
         
Drug1 :  DB00193  Tramadol
Drug2 :  DB06700  Desvenlafaxine
Pharmacological target (-,-) : BE0000749  Sodium-dependent serotonin transporter
Pharmacological target (-,-) : BE0000486  Sodium-dependent noradrenaline transporter
Non-common off-target(s) (drug1) :  
    BE0000641  Glutamate receptor ionotropic, NMDA 3A     (-1)
    BE0000045  Muscarinic acetylcholine receptor M3     (-1)
    BE0000770  Mu-type opioid receptor     (1)
    BE0000533  5-hydroxytryptamine receptor 2C     (-1)
    BE0000632  Kappa-type opioid receptor     (1)
    BE0000420  Delta-type opioid receptor     (1)
    BE0003438  Alpha-7 nicotinic cholinergic receptor subunit     (-1)
---------------------------------------------------
         
Drug1 :  DB00193  Tramadol
Drug2 :  DB08918  Levomilnacipran
Pharmacological target (-,-) : BE0000749  Sodium-dependent serotonin transporter
Pharmacological target (-,-) : BE0000486  Sodium-dependent noradrenaline transporter
Non-common off-target(s) (drug1) :  
    BE0000641  Glutamate receptor ionotropic, NMDA 3A     (-1)
    BE0000045  Muscarinic acetylcholine receptor M3     (-1)
    BE0000770  Mu-type opioid receptor     (1)
    BE0000533  5-hydroxytryptamine receptor 2C     (-1)
    BE0000632  Kappa-type opioid receptor     (1)
    BE0000420  Delta-type opioid receptor     (1)
    BE0003438  Alpha-7 nicotinic cholinergic receptor subunit     (-1)
---------------------------------------------------
         
Drug1 :  DB00195  Betaxolol
Drug2 :  DB00335  Atenolol
Pharmacological target (-,-) : BE0000172  Beta-1 adrenergic receptor
Non-common off-target(s) (drug1) :  
    BE0000694  Beta-2 adrenergic receptor     (-1)
---------------------------------------------------
         
Drug1 :  DB00195  Betaxolol
Drug2 :  DB01297  Practolol
Pharmacological target (-,-) : BE0000172  Beta-1 adrenergic receptor
Non-common off-target(s) (drug1) :  
    BE0000694  Beta-2 adrenergic receptor     (-1)
---------------------------------------------------
         
Drug1 :  DB00197  Troglitazone
Drug2 :  DB00966  Telmisartan
Pharmacological target (+,+) : BE0000215  Peroxisome proliferator-activated receptor gamma
Non-common off-target(s) (drug1) :  
    BE0000240  Plasminogen activator inhibitor 1     (-1)
    BE0000996  Long-chain-fatty-acid--CoA ligase 4     (-1)
    BE0001204  Equilibrative nucleoside transporter 1     (-1)
    BE0002088  Estrogen-related receptor gamma     (-1)
    BE0003722  Steroid hormone receptor ERR1     (-1)
Non-common off-target(s) (drug2) :  
    BE0000062  Type-1 angiotensin II receptor     (-1)
---------------------------------------------------
         
Drug1 :  DB00197  Troglitazone
Drug2 :  DB01132  Pioglitazone
Pharmacological target (+,+) : BE0000215  Peroxisome proliferator-activated receptor gamma
Non-common off-target(s) (drug1) :  
    BE0000240  Plasminogen activator inhibitor 1     (-1)
    BE0000996  Long-chain-fatty-acid--CoA ligase 4     (-1)
    BE0001204  Equilibrative nucleoside transporter 1     (-1)
    BE0002088  Estrogen-related receptor gamma     (-1)
    BE0003722  Steroid hormone receptor ERR1     (-1)
---------------------------------------------------
         
Drug1 :  DB00197  Troglitazone
Drug2 :  DB08915  Aleglitazar
Pharmacological target (+,+) : BE0000215  Peroxisome proliferator-activated receptor gamma
Non-common off-target(s) (drug1) :  
    BE0000240  Plasminogen activator inhibitor 1     (-1)
    BE0000996  Long-chain-fatty-acid--CoA ligase 4     (-1)
    BE0001204  Equilibrative nucleoside transporter 1     (-1)
    BE0002088  Estrogen-related receptor gamma     (-1)
    BE0003722  Steroid hormone receptor ERR1     (-1)
Non-common off-target(s) (drug2) :  
    BE0000071  Peroxisome proliferator-activated receptor alpha     (1)
---------------------------------------------------
         
Drug1 :  DB00203  Sildenafil
Drug2 :  DB00820  Tadalafil
Pharmacological target (-,-) : BE0000182  cGMP-specific 3',5'-cyclic phosphodiesterase
Non-common off-target(s) (drug1) :  
    BE0003556  Retinal rod rhodopsin-sensitive cGMP 3',5'-cyclic phosphodiesterase subunit gamma     (-1)
    BE0003557  Retinal cone rhodopsin-sensitive cGMP 3',5'-cyclic phosphodiesterase subunit gamma     (-1)
Non-common off-target(s) (drug2) :  
    BE0003558  Dual 3',5'-cyclic-AMP and -GMP phosphodiesterase 11A     (-1)
---------------------------------------------------
         
Drug1 :  DB00203  Sildenafil
Drug2 :  DB00862  Vardenafil
Pharmacological target (-,-) : BE0000182  cGMP-specific 3',5'-cyclic phosphodiesterase
Non-common off-target(s) (drug1) :  
    BE0003556  Retinal rod rhodopsin-sensitive cGMP 3',5'-cyclic phosphodiesterase subunit gamma     (-1)
    BE0003557  Retinal cone rhodopsin-sensitive cGMP 3',5'-cyclic phosphodiesterase subunit gamma     (-1)
---------------------------------------------------
         
Drug1 :  DB00203  Sildenafil
Drug2 :  DB06237  Avanafil
Pharmacological target (-,-) : BE0000182  cGMP-specific 3',5'-cyclic phosphodiesterase
Non-common off-target(s) (drug1) :  
    BE0003556  Retinal rod rhodopsin-sensitive cGMP 3',5'-cyclic phosphodiesterase subunit gamma     (-1)
    BE0003557  Retinal cone rhodopsin-sensitive cGMP 3',5'-cyclic phosphodiesterase subunit gamma     (-1)
---------------------------------------------------
         
Drug1 :  DB00203  Sildenafil
Drug2 :  DB06267  Udenafil
Pharmacological target (-,-) : BE0000182  cGMP-specific 3',5'-cyclic phosphodiesterase
Non-common off-target(s) (drug1) :  
    BE0003556  Retinal rod rhodopsin-sensitive cGMP 3',5'-cyclic phosphodiesterase subunit gamma     (-1)
    BE0003557  Retinal cone rhodopsin-sensitive cGMP 3',5'-cyclic phosphodiesterase subunit gamma     (-1)
---------------------------------------------------
         
Drug1 :  DB00205  Pyrimethamine
Drug2 :  DB00563  Methotrexate
Pharmacological target (-,-) : BE0000330  Dihydrofolate reductase
---------------------------------------------------
         
Drug1 :  DB00205  Pyrimethamine
Drug2 :  DB01131  Proguanil
Pharmacological target (-,-) : BE0000330  Dihydrofolate reductase
---------------------------------------------------
         
Drug1 :  DB00205  Pyrimethamine
Drug2 :  DB01157  Trimetrexate
Pharmacological target (-,-) : BE0000330  Dihydrofolate reductase
---------------------------------------------------
         
Drug1 :  DB00205  Pyrimethamine
Drug2 :  DB06813  Pralatrexate
Pharmacological target (-,-) : BE0000330  Dihydrofolate reductase
Non-common off-target(s) (drug2) :  
    BE0000324  Thymidylate synthase     (-1)
---------------------------------------------------
         
Drug1 :  DB00206  Reserpine
Drug2 :  DB00386  Alseroxylon
Pharmacological target (-,-) : BE0000118  Synaptic vesicular amine transporter
---------------------------------------------------
         
Drug1 :  DB00206  Reserpine
Drug2 :  DB01089  Deserpidine
Pharmacological target (-,-) : BE0000118  Synaptic vesicular amine transporter
---------------------------------------------------
         
Drug1 :  DB00206  Reserpine
Drug2 :  DB04844  Tetrabenazine
Pharmacological target (-,-) : BE0000118  Synaptic vesicular amine transporter
Non-common off-target(s) (drug2) :  
    BE0000756  D(2) dopamine receptor     (-1)
---------------------------------------------------
         
Drug1 :  DB00206  Reserpine
Drug2 :  DB06706  Isometheptene
Pharmacological target (-,-) : BE0000118  Synaptic vesicular amine transporter
Non-common off-target(s) (drug2) :  
    BE0000501  Alpha-1A adrenergic receptor     (1)
---------------------------------------------------
         
Drug1 :  DB00208  Ticlopidine
Drug2 :  DB00758  Clopidogrel
Pharmacological target (-,-) : BE0000110  P2Y purinoceptor 12
---------------------------------------------------
         
Drug1 :  DB00208  Ticlopidine
Drug2 :  DB06209  Prasugrel
Pharmacological target (-,-) : BE0000110  P2Y purinoceptor 12
---------------------------------------------------
         
Drug1 :  DB00208  Ticlopidine
Drug2 :  DB08816  Ticagrelor
Pharmacological target (-,-) : BE0000110  P2Y purinoceptor 12
---------------------------------------------------
         
Drug1 :  DB00210  Adapalene
Drug2 :  DB00307  Bexarotene
Pharmacological target (+,+) : BE0000707  Retinoic acid receptor RXR-gamma
Pharmacological target (+,+) : BE0000078  Retinoic acid receptor RXR-beta
Non-common off-target(s) (drug1) :  
    BE0000144  Retinoic acid receptor gamma     (1)
    BE0000206  Retinoic acid receptor beta     (1)
    BE0000663  Retinoic acid receptor alpha     (1)
Non-common off-target(s) (drug2) :  
    BE0000412  Retinoic acid receptor RXR-alpha     (1)
---------------------------------------------------
         
Drug1 :  DB00210  Adapalene
Drug2 :  DB00755  Tretinoin
Pharmacological target (+,+) : BE0000144  Retinoic acid receptor gamma
Pharmacological target (+,+) : BE0000707  Retinoic acid receptor RXR-gamma
Pharmacological target (+,+) : BE0000078  Retinoic acid receptor RXR-beta
Non-common off-target(s) (drug1) :  
    BE0000206  Retinoic acid receptor beta     (1)
    BE0000663  Retinoic acid receptor alpha     (1)
Non-common off-target(s) (drug2) :  
    BE0000653  Retinoic acid receptor responder protein 1     (1)
---------------------------------------------------
         
Drug1 :  DB00211  Midodrine
Drug2 :  DB00397  Phenylpropanolamine
Pharmacological target (+,+) : BE0000501  Alpha-1A adrenergic receptor
Non-common off-target(s) (drug1) :  
    BE0000575  Alpha-1B adrenergic receptor     (1)
    BE0000715  Alpha-1D adrenergic receptor     (1)
Non-common off-target(s) (drug2) :  
    BE0000172  Beta-1 adrenergic receptor     (1)
    BE0000694  Beta-2 adrenergic receptor     (1)
    BE0000020  D(1A) dopamine receptor     (1)
    BE0000289  Alpha-2A adrenergic receptor     (1)
---------------------------------------------------
         
Drug1 :  DB00211  Midodrine
Drug2 :  DB00610  Metaraminol
Pharmacological target (+,+) : BE0000501  Alpha-1A adrenergic receptor
Non-common off-target(s) (drug1) :  
    BE0000575  Alpha-1B adrenergic receptor     (1)
    BE0000715  Alpha-1D adrenergic receptor     (1)
---------------------------------------------------
         
Drug1 :  DB00211  Midodrine
Drug2 :  DB00964  Apraclonidine
Pharmacological target (+,+) : BE0000501  Alpha-1A adrenergic receptor
Non-common off-target(s) (drug1) :  
    BE0000575  Alpha-1B adrenergic receptor     (1)
    BE0000715  Alpha-1D adrenergic receptor     (1)
Non-common off-target(s) (drug2) :  
    BE0000289  Alpha-2A adrenergic receptor     (1)
    BE0000572  Alpha-2B adrenergic receptor     (1)
---------------------------------------------------
         
Drug1 :  DB00211  Midodrine
Drug2 :  DB01253  Ergonovine
Pharmacological target (+,+) : BE0000501  Alpha-1A adrenergic receptor
Non-common off-target(s) (drug1) :  
    BE0000575  Alpha-1B adrenergic receptor     (1)
    BE0000715  Alpha-1D adrenergic receptor     (1)
---------------------------------------------------
         
Drug1 :  DB00211  Midodrine
Drug2 :  DB06706  Isometheptene
Pharmacological target (+,+) : BE0000501  Alpha-1A adrenergic receptor
Non-common off-target(s) (drug1) :  
    BE0000575  Alpha-1B adrenergic receptor     (1)
    BE0000715  Alpha-1D adrenergic receptor     (1)
Non-common off-target(s) (drug2) :  
    BE0000118  Synaptic vesicular amine transporter     (-1)
---------------------------------------------------
         
Drug1 :  DB00211  Midodrine
Drug2 :  DB06707  Levonordefrin
Pharmacological target (+,+) : BE0000501  Alpha-1A adrenergic receptor
Non-common off-target(s) (drug1) :  
    BE0000575  Alpha-1B adrenergic receptor     (1)
    BE0000715  Alpha-1D adrenergic receptor     (1)
Non-common off-target(s) (drug2) :  
    BE0000486  Sodium-dependent noradrenaline transporter     (-1)
---------------------------------------------------
         
Drug1 :  DB00211  Midodrine
Drug2 :  DB06711  Naphazoline
Pharmacological target (+,+) : BE0000501  Alpha-1A adrenergic receptor
Non-common off-target(s) (drug1) :  
    BE0000575  Alpha-1B adrenergic receptor     (1)
    BE0000715  Alpha-1D adrenergic receptor     (1)
Non-common off-target(s) (drug2) :  
    BE0000289  Alpha-2A adrenergic receptor     (1)
---------------------------------------------------
         
Drug1 :  DB00213  Pantoprazole
Drug2 :  DB00338  Omeprazole
Pharmacological target (-,-) : BE0000349  Potassium-transporting ATPase alpha chain 1
---------------------------------------------------
         
Drug1 :  DB00213  Pantoprazole
Drug2 :  DB00448  Lansoprazole
Pharmacological target (-,-) : BE0000349  Potassium-transporting ATPase alpha chain 1
---------------------------------------------------
         
Drug1 :  DB00213  Pantoprazole
Drug2 :  DB00736  Esomeprazole
Pharmacological target (-,-) : BE0000349  Potassium-transporting ATPase alpha chain 1
---------------------------------------------------
         
Drug1 :  DB00213  Pantoprazole
Drug2 :  DB01129  Rabeprazole
Pharmacological target (-,-) : BE0000349  Potassium-transporting ATPase alpha chain 1
---------------------------------------------------
         
Drug1 :  DB00214  Torasemide
Drug2 :  DB00232  Methyclothiazide
Pharmacological target (-,-) : BE0000502  Solute carrier family 12 member 1
Non-common off-target(s) (drug2) :  
    BE0000267  Carbonic anhydrase 1     (-1)
    BE0000322  Carbonic anhydrase 2     (-1)
    BE0000535  Carbonic anhydrase 4     (-1)
---------------------------------------------------
         
Drug1 :  DB00214  Torasemide
Drug2 :  DB00310  Chlorthalidone
Pharmacological target (-,-) : BE0000502  Solute carrier family 12 member 1
---------------------------------------------------
         
Drug1 :  DB00214  Torasemide
Drug2 :  DB00695  Furosemide
Pharmacological target (-,-) : BE0000502  Solute carrier family 12 member 1
---------------------------------------------------
         
Drug1 :  DB00214  Torasemide
Drug2 :  DB00774  Hydroflumethiazide
Pharmacological target (-,-) : BE0000502  Solute carrier family 12 member 1
Non-common off-target(s) (drug2) :  
    BE0000267  Carbonic anhydrase 1     (-1)
    BE0000322  Carbonic anhydrase 2     (-1)
    BE0000535  Carbonic anhydrase 4     (-1)
    BE0002437  Carbonic anhydrase 9     (-1)
    BE0001653  Carbonic anhydrase 12     (-1)
---------------------------------------------------
         
Drug1 :  DB00214  Torasemide
Drug2 :  DB00903  Ethacrynic acid
Pharmacological target (-,-) : BE0000502  Solute carrier family 12 member 1
Non-common off-target(s) (drug2) :  
    BE0000732  Sodium/potassium-transporting ATPase subunit alpha-1     (-1)
---------------------------------------------------
         
Drug1 :  DB00214  Torasemide
Drug2 :  DB01021  Trichlormethiazide
Pharmacological target (-,-) : BE0000502  Solute carrier family 12 member 1
Non-common off-target(s) (drug2) :  
    BE0000267  Carbonic anhydrase 1     (-1)
    BE0000322  Carbonic anhydrase 2     (-1)
    BE0000535  Carbonic anhydrase 4     (-1)
    BE0000732  Sodium/potassium-transporting ATPase subunit alpha-1     (-1)
---------------------------------------------------
         
Drug1 :  DB00215  Citalopram
Drug2 :  DB00285  Venlafaxine
Pharmacological target (-,-) : BE0000749  Sodium-dependent serotonin transporter
Non-common off-target(s) (drug2) :  
    BE0000647  Sodium-dependent dopamine transporter     (-1)
    BE0000486  Sodium-dependent noradrenaline transporter     (-1)
---------------------------------------------------
         
Drug1 :  DB00215  Citalopram
Drug2 :  DB00344  Protriptyline
Pharmacological target (-,-) : BE0000749  Sodium-dependent serotonin transporter
Non-common off-target(s) (drug2) :  
    BE0000486  Sodium-dependent noradrenaline transporter     (-1)
---------------------------------------------------
         
Drug1 :  DB00215  Citalopram
Drug2 :  DB00458  Imipramine
Pharmacological target (-,-) : BE0000749  Sodium-dependent serotonin transporter
Non-common off-target(s) (drug2) :  
    BE0000486  Sodium-dependent noradrenaline transporter     (-1)
    BE0000045  Muscarinic acetylcholine receptor M3     (-1)
    BE0000092  Muscarinic acetylcholine receptor M1     (-1)
    BE0000533  5-hydroxytryptamine receptor 2C     (-1)
    BE0000090  Potassium voltage-gated channel subfamily H member 2     (-1)
    BE0000560  Muscarinic acetylcholine receptor M2     (-1)
    BE0000501  Alpha-1A adrenergic receptor     (-1)
    BE0000575  Alpha-1B adrenergic receptor     (-1)
    BE0000715  Alpha-1D adrenergic receptor     (-1)
    BE0000442  Histamine H1 receptor     (-1)
    BE0000291  5-hydroxytryptamine receptor 1A     (1)
    BE0000650  5-hydroxytryptamine receptor 7     (-1)
    BE0000451  5-hydroxytryptamine receptor 2A     (-1)
    BE0000405  Muscarinic acetylcholine receptor M4     (-1)
    BE0000247  Muscarinic acetylcholine receptor M5     (-1)
    BE0003603  Potassium voltage-gated channel subfamily D member 2     (-1)
    BE0003604  Potassium voltage-gated channel subfamily D member 3     (-1)
---------------------------------------------------
         
Drug1 :  DB00215  Citalopram
Drug2 :  DB00472  Fluoxetine
Pharmacological target (-,-) : BE0000749  Sodium-dependent serotonin transporter
---------------------------------------------------
         
Drug1 :  DB00215  Citalopram
Drug2 :  DB00476  Duloxetine
Pharmacological target (-,-) : BE0000749  Sodium-dependent serotonin transporter
Non-common off-target(s) (drug2) :  
    BE0000647  Sodium-dependent dopamine transporter     (-1)
    BE0000486  Sodium-dependent noradrenaline transporter     (-1)
---------------------------------------------------
         
Drug1 :  DB00215  Citalopram
Drug2 :  DB00543  Amoxapine
Pharmacological target (-,-) : BE0000749  Sodium-dependent serotonin transporter
Non-common off-target(s) (drug2) :  
    BE0000486  Sodium-dependent noradrenaline transporter     (-1)
    BE0000756  D(2) dopamine receptor     (-1)
    BE0000092  Muscarinic acetylcholine receptor M1     (-1)
    BE0000533  5-hydroxytryptamine receptor 2C     (-1)
    BE0000501  Alpha-1A adrenergic receptor     (-1)
    BE0000442  Histamine H1 receptor     (-1)
    BE0000797  5-hydroxytryptamine receptor 1B     (-1)
    BE0000291  5-hydroxytryptamine receptor 1A     (-1)
    BE0000393  5-hydroxytryptamine receptor 2B     (-1)
    BE0000650  5-hydroxytryptamine receptor 7     (-1)
    BE0004864  Alpha-2 adrenergic receptor     (-1)
    BE0000795  Gamma-aminobutyric acid receptor subunit alpha-1     (-1)
    BE0000451  5-hydroxytryptamine receptor 2A     (-1)
    BE0000020  D(1A) dopamine receptor     (-1)
    BE0000581  D(3) dopamine receptor     (-1)
    BE0000389  D(4) dopamine receptor     (-1)
    BE0000311  5-hydroxytryptamine receptor 3A     (-1)
    BE0000945  5-hydroxytryptamine receptor 6     (-1)
    BE0000289  Alpha-2A adrenergic receptor     (-1)
    BE0004863  Alpha-1 adrenergic receptor     (-1)
    BE0004890  Muscarinic acetylcholine receptor     (-1)
---------------------------------------------------
         
Drug1 :  DB00215  Citalopram
Drug2 :  DB00715  Paroxetine
Pharmacological target (-,-) : BE0000749  Sodium-dependent serotonin transporter
Non-common off-target(s) (drug2) :  
    BE0000486  Sodium-dependent noradrenaline transporter     (-1)
    BE0000045  Muscarinic acetylcholine receptor M3     (-1)
    BE0000092  Muscarinic acetylcholine receptor M1     (-1)
    BE0000560  Muscarinic acetylcholine receptor M2     (-1)
    BE0000405  Muscarinic acetylcholine receptor M4     (-1)
    BE0000247  Muscarinic acetylcholine receptor M5     (-1)
---------------------------------------------------
         
Drug1 :  DB00215  Citalopram
Drug2 :  DB00726  Trimipramine
Pharmacological target (-,-) : BE0000749  Sodium-dependent serotonin transporter
Non-common off-target(s) (drug2) :  
    BE0000647  Sodium-dependent dopamine transporter     (-1)
    BE0000486  Sodium-dependent noradrenaline transporter     (-1)
    BE0000533  5-hydroxytryptamine receptor 2C     (-1)
    BE0000501  Alpha-1A adrenergic receptor     (-1)
    BE0000575  Alpha-1B adrenergic receptor     (-1)
    BE0000442  Histamine H1 receptor     (-1)
    BE0000291  5-hydroxytryptamine receptor 1A     (-1)
    BE0000451  5-hydroxytryptamine receptor 2A     (1)
    BE0000289  Alpha-2A adrenergic receptor     (-1)
---------------------------------------------------
         
Drug1 :  DB00215  Citalopram
Drug2 :  DB01104  Sertraline
Pharmacological target (-,-) : BE0000749  Sodium-dependent serotonin transporter
Non-common off-target(s) (drug2) :  
    BE0000647  Sodium-dependent dopamine transporter     (-1)
---------------------------------------------------
         
Drug1 :  DB00215  Citalopram
Drug2 :  DB01175  Escitalopram
Pharmacological target (-,-) : BE0000749  Sodium-dependent serotonin transporter
Non-common off-target(s) (drug2) :  
    BE0000647  Sodium-dependent dopamine transporter     (-1)
    BE0000486  Sodium-dependent noradrenaline transporter     (-1)
    BE0000092  Muscarinic acetylcholine receptor M1     (-1)
    BE0000501  Alpha-1A adrenergic receptor     (-1)
    BE0000442  Histamine H1 receptor     (-1)
---------------------------------------------------
         
Drug1 :  DB00215  Citalopram
Drug2 :  DB01191  Dexfenfluramine
Pharmacological target (-,-) : BE0000749  Sodium-dependent serotonin transporter
Non-common off-target(s) (drug2) :  
    BE0000533  5-hydroxytryptamine receptor 2C     (1)
---------------------------------------------------
         
Drug1 :  DB00215  Citalopram
Drug2 :  DB04896  Milnacipran
Pharmacological target (-,-) : BE0000749  Sodium-dependent serotonin transporter
Non-common off-target(s) (drug2) :  
    BE0000486  Sodium-dependent noradrenaline transporter     (-1)
    BE0004956  NMDA receptor     (-1)
---------------------------------------------------
         
Drug1 :  DB00215  Citalopram
Drug2 :  DB06700  Desvenlafaxine
Pharmacological target (-,-) : BE0000749  Sodium-dependent serotonin transporter
Non-common off-target(s) (drug2) :  
    BE0000486  Sodium-dependent noradrenaline transporter     (-1)
---------------------------------------------------
         
Drug1 :  DB00215  Citalopram
Drug2 :  DB08918  Levomilnacipran
Pharmacological target (-,-) : BE0000749  Sodium-dependent serotonin transporter
Non-common off-target(s) (drug2) :  
    BE0000486  Sodium-dependent noradrenaline transporter     (-1)
---------------------------------------------------
         
Drug1 :  DB00216  Eletriptan
Drug2 :  DB00953  Rizatriptan
Pharmacological target (+,+) : BE0000659  5-hydroxytryptamine receptor 1D
Pharmacological target (+,+) : BE0000797  5-hydroxytryptamine receptor 1B
Pharmacological target (+,+) : BE0000460  5-hydroxytryptamine receptor 1F
Non-common off-target(s) (drug1) :  
    BE0000291  5-hydroxytryptamine receptor 1A     (1)
    BE0000476  5-hydroxytryptamine receptor 1E     (1)
    BE0000393  5-hydroxytryptamine receptor 2B     (1)
    BE0000650  5-hydroxytryptamine receptor 7     (1)
---------------------------------------------------
         
Drug1 :  DB00216  Eletriptan
Drug2 :  DB00998  Frovatriptan
Pharmacological target (+,+) : BE0000659  5-hydroxytryptamine receptor 1D
Pharmacological target (+,+) : BE0000797  5-hydroxytryptamine receptor 1B
Non-common off-target(s) (drug1) :  
    BE0000460  5-hydroxytryptamine receptor 1F     (1)
    BE0000291  5-hydroxytryptamine receptor 1A     (1)
    BE0000476  5-hydroxytryptamine receptor 1E     (1)
    BE0000393  5-hydroxytryptamine receptor 2B     (1)
    BE0000650  5-hydroxytryptamine receptor 7     (1)
---------------------------------------------------
         
Drug1 :  DB00217  Bethanidine
Drug2 :  DB00414  Acetohexamide
Pharmacological target (-,-) : BE0000644  ATP-sensitive inward rectifier potassium channel 1
Non-common off-target(s) (drug1) :  
    BE0004872  Beta adrenergic receptor     (-1)
    BE0004864  Alpha-2 adrenergic receptor     (1)
---------------------------------------------------
         
Drug1 :  DB00217  Bethanidine
Drug2 :  DB00839  Tolazamide
Pharmacological target (-,-) : BE0000644  ATP-sensitive inward rectifier potassium channel 1
Non-common off-target(s) (drug1) :  
    BE0004872  Beta adrenergic receptor     (-1)
    BE0004864  Alpha-2 adrenergic receptor     (1)
---------------------------------------------------
         
Drug1 :  DB00219  Oxyphenonium
Drug2 :  DB00245  Benzatropine
Pharmacological target (-,-) : BE0000092  Muscarinic acetylcholine receptor M1
Non-common off-target(s) (drug2) :  
    BE0000647  Sodium-dependent dopamine transporter     (-1)
    BE0000442  Histamine H1 receptor     (-1)
---------------------------------------------------
         
Drug1 :  DB00219  Oxyphenonium
Drug2 :  DB00354  Buclizine
Pharmacological target (-,-) : BE0000092  Muscarinic acetylcholine receptor M1
Non-common off-target(s) (drug2) :  
    BE0000442  Histamine H1 receptor     (-1)
---------------------------------------------------
         
Drug1 :  DB00219  Oxyphenonium
Drug2 :  DB00376  Trihexyphenidyl
Pharmacological target (-,-) : BE0000092  Muscarinic acetylcholine receptor M1
Non-common off-target(s) (drug2) :  
    BE0000045  Muscarinic acetylcholine receptor M3     (-1)
    BE0000560  Muscarinic acetylcholine receptor M2     (-1)
    BE0000405  Muscarinic acetylcholine receptor M4     (-1)
    BE0000247  Muscarinic acetylcholine receptor M5     (-1)
---------------------------------------------------
         
Drug1 :  DB00219  Oxyphenonium
Drug2 :  DB00392  Ethopropazine
Pharmacological target (-,-) : BE0000092  Muscarinic acetylcholine receptor M1
Non-common off-target(s) (drug2) :  
    BE0000641  Glutamate receptor ionotropic, NMDA 3A     (-1)
    BE0000560  Muscarinic acetylcholine receptor M2     (-1)
---------------------------------------------------
         
Drug1 :  DB00219  Oxyphenonium
Drug2 :  DB00424  Hyoscyamine
Pharmacological target (-,-) : BE0000092  Muscarinic acetylcholine receptor M1
Non-common off-target(s) (drug2) :  
    BE0000045  Muscarinic acetylcholine receptor M3     (-1)
    BE0000560  Muscarinic acetylcholine receptor M2     (-1)
    BE0000405  Muscarinic acetylcholine receptor M4     (-1)
---------------------------------------------------
         
Drug1 :  DB00219  Oxyphenonium
Drug2 :  DB00462  Methylscopolamine bromide
Pharmacological target (-,-) : BE0000092  Muscarinic acetylcholine receptor M1
Non-common off-target(s) (drug2) :  
    BE0000045  Muscarinic acetylcholine receptor M3     (-1)
    BE0000560  Muscarinic acetylcholine receptor M2     (-1)
---------------------------------------------------
         
Drug1 :  DB00219  Oxyphenonium
Drug2 :  DB00670  Pirenzepine
Pharmacological target (-,-) : BE0000092  Muscarinic acetylcholine receptor M1
---------------------------------------------------
         
Drug1 :  DB00219  Oxyphenonium
Drug2 :  DB00747  Scopolamine
Pharmacological target (-,-) : BE0000092  Muscarinic acetylcholine receptor M1
Non-common off-target(s) (drug2) :  
    BE0000045  Muscarinic acetylcholine receptor M3     (-1)
    BE0000560  Muscarinic acetylcholine receptor M2     (-1)
    BE0000405  Muscarinic acetylcholine receptor M4     (-1)
    BE0000247  Muscarinic acetylcholine receptor M5     (-1)
    BE0001176  Sucrase-isomaltase, intestinal     (-1)
---------------------------------------------------
         
Drug1 :  DB00219  Oxyphenonium
Drug2 :  DB00771  Clidinium
Pharmacological target (-,-) : BE0000092  Muscarinic acetylcholine receptor M1
---------------------------------------------------
         
Drug1 :  DB00219  Oxyphenonium
Drug2 :  DB00782  Propantheline
Pharmacological target (-,-) : BE0000092  Muscarinic acetylcholine receptor M1
---------------------------------------------------
         
Drug1 :  DB00219  Oxyphenonium
Drug2 :  DB00804  Dicyclomine
Pharmacological target (-,-) : BE0000092  Muscarinic acetylcholine receptor M1
Non-common off-target(s) (drug2) :  
    BE0000560  Muscarinic acetylcholine receptor M2     (-1)
---------------------------------------------------
         
Drug1 :  DB00219  Oxyphenonium
Drug2 :  DB00810  Biperiden
Pharmacological target (-,-) : BE0000092  Muscarinic acetylcholine receptor M1
Non-common off-target(s) (drug2) :  
    BE0000738  Neuronal acetylcholine receptor subunit alpha-2     (-1)
---------------------------------------------------
         
Drug1 :  DB00219  Oxyphenonium
Drug2 :  DB00942  Cycrimine
Pharmacological target (-,-) : BE0000092  Muscarinic acetylcholine receptor M1
---------------------------------------------------
         
Drug1 :  DB00219  Oxyphenonium
Drug2 :  DB00979  Cyclopentolate
Pharmacological target (-,-) : BE0000092  Muscarinic acetylcholine receptor M1
---------------------------------------------------
         
Drug1 :  DB00219  Oxyphenonium
Drug2 :  DB00986  Glycopyrrolate
Pharmacological target (-,-) : BE0000092  Muscarinic acetylcholine receptor M1
Non-common off-target(s) (drug2) :  
    BE0000045  Muscarinic acetylcholine receptor M3     (-1)
---------------------------------------------------
         
Drug1 :  DB00219  Oxyphenonium
Drug2 :  DB01148  Flavoxate
Pharmacological target (-,-) : BE0000092  Muscarinic acetylcholine receptor M1
Non-common off-target(s) (drug2) :  
    BE0000560  Muscarinic acetylcholine receptor M2     (-1)
---------------------------------------------------
         
Drug1 :  DB00219  Oxyphenonium
Drug2 :  DB04843  Mepenzolate
Pharmacological target (-,-) : BE0000092  Muscarinic acetylcholine receptor M1
Non-common off-target(s) (drug2) :  
    BE0000045  Muscarinic acetylcholine receptor M3     (-1)
---------------------------------------------------
         
Drug1 :  DB00223  Diflorasone
Drug2 :  DB00240  Alclometasone
Pharmacological target (+,+) : BE0000794  Glucocorticoid receptor
---------------------------------------------------
         
Drug1 :  DB00223  Diflorasone
Drug2 :  DB00253  Medrysone
Pharmacological target (+,+) : BE0000794  Glucocorticoid receptor
---------------------------------------------------
         
Drug1 :  DB00223  Diflorasone
Drug2 :  DB00288  Amcinonide
Pharmacological target (+,+) : BE0000794  Glucocorticoid receptor
Non-common off-target(s) (drug2) :  
    BE0000422  Annexin A1     (1)
---------------------------------------------------
         
Drug1 :  DB00223  Diflorasone
Drug2 :  DB00324  Fluorometholone
Pharmacological target (+,+) : BE0000794  Glucocorticoid receptor
---------------------------------------------------
         
Drug1 :  DB00223  Diflorasone
Drug2 :  DB00394  Beclomethasone
Pharmacological target (+,+) : BE0000794  Glucocorticoid receptor
---------------------------------------------------
         
Drug1 :  DB00223  Diflorasone
Drug2 :  DB00443  Betamethasone
Pharmacological target (+,+) : BE0000794  Glucocorticoid receptor
---------------------------------------------------
         
Drug1 :  DB00223  Diflorasone
Drug2 :  DB00547  Desoximetasone
Pharmacological target (+,+) : BE0000794  Glucocorticoid receptor
---------------------------------------------------
         
Drug1 :  DB00223  Diflorasone
Drug2 :  DB00588  Fluticasone Propionate
Pharmacological target (+,+) : BE0000794  Glucocorticoid receptor
Non-common off-target(s) (drug2) :  
    BE0000557  Progesterone receptor     (1)
    BE0000668  Mineralocorticoid receptor     (-1)
    BE0000657  Cytosolic phospholipase A2     (-1)
---------------------------------------------------
         
Drug1 :  DB00223  Diflorasone
Drug2 :  DB00591  Fluocinolone Acetonide
Pharmacological target (+,+) : BE0000794  Glucocorticoid receptor
---------------------------------------------------
         
Drug1 :  DB00223  Diflorasone
Drug2 :  DB00596  Halobetasol Propionate
Pharmacological target (+,+) : BE0000794  Glucocorticoid receptor
---------------------------------------------------
         
Drug1 :  DB00223  Diflorasone
Drug2 :  DB00620  Triamcinolone
Pharmacological target (+,+) : BE0000794  Glucocorticoid receptor
---------------------------------------------------
         
Drug1 :  DB00223  Diflorasone
Drug2 :  DB00635  Prednisone
Pharmacological target (+,+) : BE0000794  Glucocorticoid receptor
---------------------------------------------------
         
Drug1 :  DB00223  Diflorasone
Drug2 :  DB00663  Flumethasone Pivalate
Pharmacological target (+,+) : BE0000794  Glucocorticoid receptor
---------------------------------------------------
         
Drug1 :  DB00223  Diflorasone
Drug2 :  DB00741  Hydrocortisone
Pharmacological target (+,+) : BE0000794  Glucocorticoid receptor
Non-common off-target(s) (drug2) :  
    BE0000422  Annexin A1     (1)
---------------------------------------------------
         
Drug1 :  DB00223  Diflorasone
Drug2 :  DB00764  Mometasone
Pharmacological target (+,+) : BE0000794  Glucocorticoid receptor
---------------------------------------------------
         
Drug1 :  DB00223  Diflorasone
Drug2 :  DB00769  Hydrocortamate
Pharmacological target (+,+) : BE0000794  Glucocorticoid receptor
---------------------------------------------------
         
Drug1 :  DB00223  Diflorasone
Drug2 :  DB00838  Clocortolone
Pharmacological target (+,+) : BE0000794  Glucocorticoid receptor
---------------------------------------------------
         
Drug1 :  DB00223  Diflorasone
Drug2 :  DB00846  Flurandrenolide
Pharmacological target (+,+) : BE0000794  Glucocorticoid receptor
---------------------------------------------------
         
Drug1 :  DB00223  Diflorasone
Drug2 :  DB00860  Prednisolone
Pharmacological target (+,+) : BE0000794  Glucocorticoid receptor
---------------------------------------------------
         
Drug1 :  DB00223  Diflorasone
Drug2 :  DB00873  Loteprednol
Pharmacological target (+,+) : BE0000794  Glucocorticoid receptor
---------------------------------------------------
         
Drug1 :  DB00223  Diflorasone
Drug2 :  DB00896  Rimexolone
Pharmacological target (+,+) : BE0000794  Glucocorticoid receptor
---------------------------------------------------
         
Drug1 :  DB00223  Diflorasone
Drug2 :  DB00959  Methylprednisolone
Pharmacological target (+,+) : BE0000794  Glucocorticoid receptor
---------------------------------------------------
         
Drug1 :  DB00223  Diflorasone
Drug2 :  DB01013  Clobetasol propionate
Pharmacological target (+,+) : BE0000794  Glucocorticoid receptor
---------------------------------------------------
         
Drug1 :  DB00223  Diflorasone
Drug2 :  DB01047  Fluocinonide
Pharmacological target (+,+) : BE0000794  Glucocorticoid receptor
Non-common off-target(s) (drug2) :  
    BE0004659  Smoothened homolog     (1)
---------------------------------------------------
         
Drug1 :  DB00223  Diflorasone
Drug2 :  DB01130  Prednicarbate
Pharmacological target (+,+) : BE0000794  Glucocorticoid receptor
---------------------------------------------------
         
Drug1 :  DB00223  Diflorasone
Drug2 :  DB01234  Dexamethasone
Pharmacological target (+,+) : BE0000794  Glucocorticoid receptor
Non-common off-target(s) (drug2) :  
    BE0000005  Nitric oxide synthase, inducible     (-1)
    BE0000422  Annexin A1     (1)
    BE0000074  Nuclear receptor subfamily 0 group B member 1     (1)
---------------------------------------------------
         
Drug1 :  DB00223  Diflorasone
Drug2 :  DB01260  Desonide
Pharmacological target (+,+) : BE0000794  Glucocorticoid receptor
---------------------------------------------------
         
Drug1 :  DB00223  Diflorasone
Drug2 :  DB01380  Cortisone acetate
Pharmacological target (+,+) : BE0000794  Glucocorticoid receptor
---------------------------------------------------
         
Drug1 :  DB00223  Diflorasone
Drug2 :  DB01384  Paramethasone
Pharmacological target (+,+) : BE0000794  Glucocorticoid receptor
---------------------------------------------------
         
Drug1 :  DB00223  Diflorasone
Drug2 :  DB01410  Ciclesonide
Pharmacological target (+,+) : BE0000794  Glucocorticoid receptor
---------------------------------------------------
         
Drug1 :  DB00223  Diflorasone
Drug2 :  DB06781  Difluprednate
Pharmacological target (+,+) : BE0000794  Glucocorticoid receptor
---------------------------------------------------
         
Drug1 :  DB00223  Diflorasone
Drug2 :  DB08906  Fluticasone furoate
Pharmacological target (+,+) : BE0000794  Glucocorticoid receptor
---------------------------------------------------
         
Drug1 :  DB00226  Guanadrel
Drug2 :  DB01170  Guanethidine
Pharmacological target (+,+) : BE0000486  Sodium-dependent noradrenaline transporter
---------------------------------------------------
         
Drug1 :  DB00226  Guanadrel
Drug2 :  DB04840  Debrisoquin
Pharmacological target (+,+) : BE0000486  Sodium-dependent noradrenaline transporter
---------------------------------------------------
         
Drug1 :  DB00227  Lovastatin
Drug2 :  DB00439  Cerivastatin
Pharmacological target (-,-) : BE0000574  3-hydroxy-3-methylglutaryl-coenzyme A reductase
---------------------------------------------------
         
Drug1 :  DB00227  Lovastatin
Drug2 :  DB00641  Simvastatin
Pharmacological target (-,-) : BE0000574  3-hydroxy-3-methylglutaryl-coenzyme A reductase
---------------------------------------------------
         
Drug1 :  DB00227  Lovastatin
Drug2 :  DB01076  Atorvastatin
Pharmacological target (-,-) : BE0000574  3-hydroxy-3-methylglutaryl-coenzyme A reductase
Non-common off-target(s) (drug2) :  
    BE0003721  Aryl hydrocarbon receptor     (1)
    BE0000854  Dipeptidyl peptidase 4     (-1)
---------------------------------------------------
         
Drug1 :  DB00227  Lovastatin
Drug2 :  DB01095  Fluvastatin
Pharmacological target (-,-) : BE0000574  3-hydroxy-3-methylglutaryl-coenzyme A reductase
---------------------------------------------------
         
Drug1 :  DB00227  Lovastatin
Drug2 :  DB01098  Rosuvastatin
Pharmacological target (-,-) : BE0000574  3-hydroxy-3-methylglutaryl-coenzyme A reductase
---------------------------------------------------
         
Drug1 :  DB00227  Lovastatin
Drug2 :  DB06693  Mevastatin
Pharmacological target (-,-) : BE0000574  3-hydroxy-3-methylglutaryl-coenzyme A reductase
---------------------------------------------------
         
Drug1 :  DB00227  Lovastatin
Drug2 :  DB08860  Pitavastatin
Pharmacological target (-,-) : BE0000574  3-hydroxy-3-methylglutaryl-coenzyme A reductase
---------------------------------------------------
         
Drug1 :  DB00228  Enflurane
Drug2 :  DB00753  Isoflurane
Pharmacological target (+,+) : BE0004797  GABA-A receptor (anion channel)
Pharmacological target (+,+) : BE0000781  Potassium voltage-gated channel subfamily A member 1
Pharmacological target (-,-) : BE0000640  Glutamate receptor 1
Pharmacological target (-,-) : BE0000218  Calcium-transporting ATPase type 2C member 1
Non-common off-target(s) (drug1) :  
    BE0004857  Glycine receptor (alpha-1/beta)     (1)
    BE0000415  Intermediate conductance calcium-activated potassium channel protein 4     (-1)
Non-common off-target(s) (drug2) :  
    BE0000433  Glycine receptor subunit alpha-1     (1)
    BE0000795  Gamma-aminobutyric acid receptor subunit alpha-1     (1)
---------------------------------------------------
         
Drug1 :  DB00228  Enflurane
Drug2 :  DB01189  Desflurane
Pharmacological target (+,+) : BE0004797  GABA-A receptor (anion channel)
Pharmacological target (+,+) : BE0000781  Potassium voltage-gated channel subfamily A member 1
Pharmacological target (-,-) : BE0000640  Glutamate receptor 1
Pharmacological target (-,-) : BE0000218  Calcium-transporting ATPase type 2C member 1
Non-common off-target(s) (drug1) :  
    BE0004857  Glycine receptor (alpha-1/beta)     (1)
    BE0000415  Intermediate conductance calcium-activated potassium channel protein 4     (-1)
Non-common off-target(s) (drug2) :  
    BE0000433  Glycine receptor subunit alpha-1     (1)
---------------------------------------------------
         
Drug1 :  DB00228  Enflurane
Drug2 :  DB01236  Sevoflurane
Pharmacological target (+,+) : BE0004797  GABA-A receptor (anion channel)
Pharmacological target (+,+) : BE0000781  Potassium voltage-gated channel subfamily A member 1
Pharmacological target (-,-) : BE0000640  Glutamate receptor 1
Pharmacological target (-,-) : BE0000218  Calcium-transporting ATPase type 2C member 1
Non-common off-target(s) (drug1) :  
    BE0004857  Glycine receptor (alpha-1/beta)     (1)
    BE0000415  Intermediate conductance calcium-activated potassium channel protein 4     (-1)
Non-common off-target(s) (drug2) :  
    BE0000433  Glycine receptor subunit alpha-1     (1)
    BE0000795  Gamma-aminobutyric acid receptor subunit alpha-1     (1)
---------------------------------------------------
         
Drug1 :  DB00231  Temazepam
Drug2 :  DB00546  Adinazolam
Pharmacological target (+,+) : BE0000795  Gamma-aminobutyric acid receptor subunit alpha-1
Pharmacological target (+,+) : BE0000381  Gamma-aminobutyric acid receptor subunit alpha-2
Pharmacological target (+,+) : BE0000523  Gamma-aminobutyric acid receptor subunit alpha-3
Pharmacological target (+,+) : BE0000471  Gamma-aminobutyric acid receptor subunit alpha-5
Pharmacological target (+,+) : BE0002344  Gamma-aminobutyric acid receptor subunit beta-1
Pharmacological target (+,+) : BE0002346  Gamma-aminobutyric acid receptor subunit beta-2
Pharmacological target (+,+) : BE0002345  Gamma-aminobutyric acid receptor subunit beta-3
Pharmacological target (+,+) : BE0003593  Gamma-aminobutyric acid receptor subunit gamma-1
Pharmacological target (+,+) : BE0003592  Gamma-aminobutyric acid receptor subunit gamma-2
Pharmacological target (+,+) : BE0003594  Gamma-aminobutyric acid receptor subunit gamma-3
Pharmacological target (+,+) : BE0003599  Gamma-aminobutyric acid receptor subunit delta
Pharmacological target (+,+) : BE0003595  Gamma-aminobutyric acid receptor subunit epsilon
Pharmacological target (+,+) : BE0003596  Gamma-aminobutyric acid receptor subunit pi
Pharmacological target (+,+) : BE0000129  Gamma-aminobutyric acid receptor subunit rho-1
Pharmacological target (+,+) : BE0003598  Gamma-aminobutyric acid receptor subunit rho-2
Pharmacological target (+,+) : BE0003619  Gamma-aminobutyric acid receptor subunit rho-3
Non-common off-target(s) (drug1) :  
    BE0004797  GABA-A receptor (anion channel)     (1)
    BE0000478  Gamma-aminobutyric acid receptor subunit alpha-4     (1)
    BE0000764  Gamma-aminobutyric acid receptor subunit alpha-6     (1)
    BE0003597  Gamma-aminobutyric acid receptor subunit theta     (1)
---------------------------------------------------
         
Drug1 :  DB00231  Temazepam
Drug2 :  DB00683  Midazolam
Pharmacological target (+,+) : BE0000795  Gamma-aminobutyric acid receptor subunit alpha-1
Pharmacological target (+,+) : BE0000381  Gamma-aminobutyric acid receptor subunit alpha-2
Pharmacological target (+,+) : BE0000523  Gamma-aminobutyric acid receptor subunit alpha-3
Pharmacological target (+,+) : BE0000478  Gamma-aminobutyric acid receptor subunit alpha-4
Pharmacological target (+,+) : BE0000471  Gamma-aminobutyric acid receptor subunit alpha-5
Pharmacological target (+,+) : BE0000764  Gamma-aminobutyric acid receptor subunit alpha-6
Pharmacological target (+,+) : BE0002344  Gamma-aminobutyric acid receptor subunit beta-1
Pharmacological target (+,+) : BE0002346  Gamma-aminobutyric acid receptor subunit beta-2
Pharmacological target (+,+) : BE0002345  Gamma-aminobutyric acid receptor subunit beta-3
Pharmacological target (+,+) : BE0003593  Gamma-aminobutyric acid receptor subunit gamma-1
Pharmacological target (+,+) : BE0003592  Gamma-aminobutyric acid receptor subunit gamma-2
Pharmacological target (+,+) : BE0003594  Gamma-aminobutyric acid receptor subunit gamma-3
Pharmacological target (+,+) : BE0003599  Gamma-aminobutyric acid receptor subunit delta
Pharmacological target (+,+) : BE0003595  Gamma-aminobutyric acid receptor subunit epsilon
Pharmacological target (+,+) : BE0003596  Gamma-aminobutyric acid receptor subunit pi
Pharmacological target (+,+) : BE0000129  Gamma-aminobutyric acid receptor subunit rho-1
Pharmacological target (+,+) : BE0003598  Gamma-aminobutyric acid receptor subunit rho-2
Pharmacological target (+,+) : BE0003619  Gamma-aminobutyric acid receptor subunit rho-3
Pharmacological target (+,+) : BE0003597  Gamma-aminobutyric acid receptor subunit theta
Non-common off-target(s) (drug1) :  
    BE0004797  GABA-A receptor (anion channel)     (1)
---------------------------------------------------
         
Drug1 :  DB00231  Temazepam
Drug2 :  DB00690  Flurazepam
Pharmacological target (+,+) : BE0000795  Gamma-aminobutyric acid receptor subunit alpha-1
Pharmacological target (+,+) : BE0000381  Gamma-aminobutyric acid receptor subunit alpha-2
Pharmacological target (+,+) : BE0000523  Gamma-aminobutyric acid receptor subunit alpha-3
Pharmacological target (+,+) : BE0000478  Gamma-aminobutyric acid receptor subunit alpha-4
Pharmacological target (+,+) : BE0000471  Gamma-aminobutyric acid receptor subunit alpha-5
Pharmacological target (+,+) : BE0000764  Gamma-aminobutyric acid receptor subunit alpha-6
Pharmacological target (+,+) : BE0002344  Gamma-aminobutyric acid receptor subunit beta-1
Pharmacological target (+,+) : BE0002346  Gamma-aminobutyric acid receptor subunit beta-2
Pharmacological target (+,+) : BE0002345  Gamma-aminobutyric acid receptor subunit beta-3
Pharmacological target (+,+) : BE0003593  Gamma-aminobutyric acid receptor subunit gamma-1
Pharmacological target (+,+) : BE0003592  Gamma-aminobutyric acid receptor subunit gamma-2
Pharmacological target (+,+) : BE0003594  Gamma-aminobutyric acid receptor subunit gamma-3
Pharmacological target (+,+) : BE0003599  Gamma-aminobutyric acid receptor subunit delta
Pharmacological target (+,+) : BE0003595  Gamma-aminobutyric acid receptor subunit epsilon
Pharmacological target (+,+) : BE0003596  Gamma-aminobutyric acid receptor subunit pi
Pharmacological target (+,+) : BE0000129  Gamma-aminobutyric acid receptor subunit rho-1
Pharmacological target (+,+) : BE0003598  Gamma-aminobutyric acid receptor subunit rho-2
Pharmacological target (+,+) : BE0003619  Gamma-aminobutyric acid receptor subunit rho-3
Pharmacological target (+,+) : BE0003597  Gamma-aminobutyric acid receptor subunit theta
Non-common off-target(s) (drug1) :  
    BE0004797  GABA-A receptor (anion channel)     (1)
---------------------------------------------------
         
Drug1 :  DB00231  Temazepam
Drug2 :  DB00801  Halazepam
Pharmacological target (+,+) : BE0004797  GABA-A receptor (anion channel)
Pharmacological target (+,+) : BE0000795  Gamma-aminobutyric acid receptor subunit alpha-1
Pharmacological target (+,+) : BE0000381  Gamma-aminobutyric acid receptor subunit alpha-2
Pharmacological target (+,+) : BE0000523  Gamma-aminobutyric acid receptor subunit alpha-3
Pharmacological target (+,+) : BE0000471  Gamma-aminobutyric acid receptor subunit alpha-5
Pharmacological target (+,+) : BE0002344  Gamma-aminobutyric acid receptor subunit beta-1
Pharmacological target (+,+) : BE0002346  Gamma-aminobutyric acid receptor subunit beta-2
Pharmacological target (+,+) : BE0002345  Gamma-aminobutyric acid receptor subunit beta-3
Pharmacological target (+,+) : BE0003593  Gamma-aminobutyric acid receptor subunit gamma-1
Pharmacological target (+,+) : BE0003592  Gamma-aminobutyric acid receptor subunit gamma-2
Pharmacological target (+,+) : BE0003594  Gamma-aminobutyric acid receptor subunit gamma-3
Pharmacological target (+,+) : BE0003599  Gamma-aminobutyric acid receptor subunit delta
Pharmacological target (+,+) : BE0003595  Gamma-aminobutyric acid receptor subunit epsilon
Pharmacological target (+,+) : BE0003596  Gamma-aminobutyric acid receptor subunit pi
Pharmacological target (+,+) : BE0000129  Gamma-aminobutyric acid receptor subunit rho-1
Pharmacological target (+,+) : BE0003598  Gamma-aminobutyric acid receptor subunit rho-2
Pharmacological target (+,+) : BE0003619  Gamma-aminobutyric acid receptor subunit rho-3
Non-common off-target(s) (drug1) :  
    BE0000478  Gamma-aminobutyric acid receptor subunit alpha-4     (1)
    BE0000764  Gamma-aminobutyric acid receptor subunit alpha-6     (1)
    BE0003597  Gamma-aminobutyric acid receptor subunit theta     (1)
---------------------------------------------------
         
Drug1 :  DB00231  Temazepam
Drug2 :  DB00829  Diazepam
Pharmacological target (+,+) : BE0004797  GABA-A receptor (anion channel)
Pharmacological target (+,+) : BE0000795  Gamma-aminobutyric acid receptor subunit alpha-1
Pharmacological target (+,+) : BE0000381  Gamma-aminobutyric acid receptor subunit alpha-2
Pharmacological target (+,+) : BE0000523  Gamma-aminobutyric acid receptor subunit alpha-3
Pharmacological target (+,+) : BE0000471  Gamma-aminobutyric acid receptor subunit alpha-5
Pharmacological target (+,+) : BE0002344  Gamma-aminobutyric acid receptor subunit beta-1
Pharmacological target (+,+) : BE0002346  Gamma-aminobutyric acid receptor subunit beta-2
Pharmacological target (+,+) : BE0002345  Gamma-aminobutyric acid receptor subunit beta-3
Pharmacological target (+,+) : BE0003593  Gamma-aminobutyric acid receptor subunit gamma-1
Pharmacological target (+,+) : BE0003592  Gamma-aminobutyric acid receptor subunit gamma-2
Pharmacological target (+,+) : BE0003594  Gamma-aminobutyric acid receptor subunit gamma-3
Pharmacological target (+,+) : BE0003599  Gamma-aminobutyric acid receptor subunit delta
Pharmacological target (+,+) : BE0003595  Gamma-aminobutyric acid receptor subunit epsilon
Pharmacological target (+,+) : BE0003596  Gamma-aminobutyric acid receptor subunit pi
Pharmacological target (+,+) : BE0000129  Gamma-aminobutyric acid receptor subunit rho-1
Pharmacological target (+,+) : BE0003598  Gamma-aminobutyric acid receptor subunit rho-2
Pharmacological target (+,+) : BE0003619  Gamma-aminobutyric acid receptor subunit rho-3
Pharmacological target (+,+) : BE0003597  Gamma-aminobutyric acid receptor subunit theta
Non-common off-target(s) (drug1) :  
    BE0000478  Gamma-aminobutyric acid receptor subunit alpha-4     (1)
    BE0000764  Gamma-aminobutyric acid receptor subunit alpha-6     (1)
Non-common off-target(s) (drug2) :  
    BE0000736  Translocator protein     (1)
---------------------------------------------------
         
Drug1 :  DB00231  Temazepam
Drug2 :  DB00842  Oxazepam
Pharmacological target (+,+) : BE0004797  GABA-A receptor (anion channel)
Pharmacological target (+,+) : BE0000795  Gamma-aminobutyric acid receptor subunit alpha-1
Pharmacological target (+,+) : BE0000381  Gamma-aminobutyric acid receptor subunit alpha-2
Pharmacological target (+,+) : BE0000523  Gamma-aminobutyric acid receptor subunit alpha-3
Pharmacological target (+,+) : BE0000478  Gamma-aminobutyric acid receptor subunit alpha-4
Pharmacological target (+,+) : BE0000471  Gamma-aminobutyric acid receptor subunit alpha-5
Pharmacological target (+,+) : BE0000764  Gamma-aminobutyric acid receptor subunit alpha-6
Pharmacological target (+,+) : BE0002344  Gamma-aminobutyric acid receptor subunit beta-1
Pharmacological target (+,+) : BE0002346  Gamma-aminobutyric acid receptor subunit beta-2
Pharmacological target (+,+) : BE0002345  Gamma-aminobutyric acid receptor subunit beta-3
Pharmacological target (+,+) : BE0003593  Gamma-aminobutyric acid receptor subunit gamma-1
Pharmacological target (+,+) : BE0003592  Gamma-aminobutyric acid receptor subunit gamma-2
Pharmacological target (+,+) : BE0003594  Gamma-aminobutyric acid receptor subunit gamma-3
Pharmacological target (+,+) : BE0003599  Gamma-aminobutyric acid receptor subunit delta
Pharmacological target (+,+) : BE0003595  Gamma-aminobutyric acid receptor subunit epsilon
Pharmacological target (+,+) : BE0003596  Gamma-aminobutyric acid receptor subunit pi
Pharmacological target (+,+) : BE0000129  Gamma-aminobutyric acid receptor subunit rho-1
Pharmacological target (+,+) : BE0003598  Gamma-aminobutyric acid receptor subunit rho-2
Pharmacological target (+,+) : BE0003619  Gamma-aminobutyric acid receptor subunit rho-3
Pharmacological target (+,+) : BE0003597  Gamma-aminobutyric acid receptor subunit theta
---------------------------------------------------
         
Drug1 :  DB00231  Temazepam
Drug2 :  DB00897  Triazolam
Pharmacological target (+,+) : BE0004797  GABA-A receptor (anion channel)
Pharmacological target (+,+) : BE0000795  Gamma-aminobutyric acid receptor subunit alpha-1
Pharmacological target (+,+) : BE0000381  Gamma-aminobutyric acid receptor subunit alpha-2
Pharmacological target (+,+) : BE0000523  Gamma-aminobutyric acid receptor subunit alpha-3
Pharmacological target (+,+) : BE0000478  Gamma-aminobutyric acid receptor subunit alpha-4
Pharmacological target (+,+) : BE0000471  Gamma-aminobutyric acid receptor subunit alpha-5
Pharmacological target (+,+) : BE0000764  Gamma-aminobutyric acid receptor subunit alpha-6
Pharmacological target (+,+) : BE0002344  Gamma-aminobutyric acid receptor subunit beta-1
Pharmacological target (+,+) : BE0002346  Gamma-aminobutyric acid receptor subunit beta-2
Pharmacological target (+,+) : BE0002345  Gamma-aminobutyric acid receptor subunit beta-3
Pharmacological target (+,+) : BE0003593  Gamma-aminobutyric acid receptor subunit gamma-1
Pharmacological target (+,+) : BE0003592  Gamma-aminobutyric acid receptor subunit gamma-2
Pharmacological target (+,+) : BE0003594  Gamma-aminobutyric acid receptor subunit gamma-3
Pharmacological target (+,+) : BE0003599  Gamma-aminobutyric acid receptor subunit delta
Pharmacological target (+,+) : BE0003595  Gamma-aminobutyric acid receptor subunit epsilon
Pharmacological target (+,+) : BE0003596  Gamma-aminobutyric acid receptor subunit pi
Pharmacological target (+,+) : BE0000129  Gamma-aminobutyric acid receptor subunit rho-1
Pharmacological target (+,+) : BE0003598  Gamma-aminobutyric acid receptor subunit rho-2
Pharmacological target (+,+) : BE0003619  Gamma-aminobutyric acid receptor subunit rho-3
Pharmacological target (+,+) : BE0003597  Gamma-aminobutyric acid receptor subunit theta
---------------------------------------------------
         
Drug1 :  DB00231  Temazepam
Drug2 :  DB01215  Estazolam
Pharmacological target (+,+) : BE0004797  GABA-A receptor (anion channel)
Pharmacological target (+,+) : BE0000795  Gamma-aminobutyric acid receptor subunit alpha-1
Pharmacological target (+,+) : BE0000381  Gamma-aminobutyric acid receptor subunit alpha-2
Pharmacological target (+,+) : BE0000523  Gamma-aminobutyric acid receptor subunit alpha-3
Pharmacological target (+,+) : BE0000471  Gamma-aminobutyric acid receptor subunit alpha-5
Pharmacological target (+,+) : BE0002344  Gamma-aminobutyric acid receptor subunit beta-1
Pharmacological target (+,+) : BE0002346  Gamma-aminobutyric acid receptor subunit beta-2
Pharmacological target (+,+) : BE0002345  Gamma-aminobutyric acid receptor subunit beta-3
Pharmacological target (+,+) : BE0003593  Gamma-aminobutyric acid receptor subunit gamma-1
Pharmacological target (+,+) : BE0003592  Gamma-aminobutyric acid receptor subunit gamma-2
Pharmacological target (+,+) : BE0003594  Gamma-aminobutyric acid receptor subunit gamma-3
Pharmacological target (+,+) : BE0003599  Gamma-aminobutyric acid receptor subunit delta
Pharmacological target (+,+) : BE0003595  Gamma-aminobutyric acid receptor subunit epsilon
Pharmacological target (+,+) : BE0003596  Gamma-aminobutyric acid receptor subunit pi
Pharmacological target (+,+) : BE0000129  Gamma-aminobutyric acid receptor subunit rho-1
Pharmacological target (+,+) : BE0003598  Gamma-aminobutyric acid receptor subunit rho-2
Pharmacological target (+,+) : BE0003619  Gamma-aminobutyric acid receptor subunit rho-3
Non-common off-target(s) (drug1) :  
    BE0000478  Gamma-aminobutyric acid receptor subunit alpha-4     (1)
    BE0000764  Gamma-aminobutyric acid receptor subunit alpha-6     (1)
    BE0003597  Gamma-aminobutyric acid receptor subunit theta     (1)
---------------------------------------------------
         
Drug1 :  DB00231  Temazepam
Drug2 :  DB01558  Bromazepam
Pharmacological target (+,+) : BE0000795  Gamma-aminobutyric acid receptor subunit alpha-1
Pharmacological target (+,+) : BE0000381  Gamma-aminobutyric acid receptor subunit alpha-2
Pharmacological target (+,+) : BE0000523  Gamma-aminobutyric acid receptor subunit alpha-3
Pharmacological target (+,+) : BE0000478  Gamma-aminobutyric acid receptor subunit alpha-4
Pharmacological target (+,+) : BE0000471  Gamma-aminobutyric acid receptor subunit alpha-5
Pharmacological target (+,+) : BE0000764  Gamma-aminobutyric acid receptor subunit alpha-6
Pharmacological target (+,+) : BE0002344  Gamma-aminobutyric acid receptor subunit beta-1
Pharmacological target (+,+) : BE0002346  Gamma-aminobutyric acid receptor subunit beta-2
Pharmacological target (+,+) : BE0002345  Gamma-aminobutyric acid receptor subunit beta-3
Pharmacological target (+,+) : BE0003593  Gamma-aminobutyric acid receptor subunit gamma-1
Pharmacological target (+,+) : BE0003592  Gamma-aminobutyric acid receptor subunit gamma-2
Pharmacological target (+,+) : BE0003594  Gamma-aminobutyric acid receptor subunit gamma-3
Pharmacological target (+,+) : BE0003599  Gamma-aminobutyric acid receptor subunit delta
Pharmacological target (+,+) : BE0003595  Gamma-aminobutyric acid receptor subunit epsilon
Pharmacological target (+,+) : BE0003596  Gamma-aminobutyric acid receptor subunit pi
Pharmacological target (+,+) : BE0000129  Gamma-aminobutyric acid receptor subunit rho-1
Pharmacological target (+,+) : BE0003598  Gamma-aminobutyric acid receptor subunit rho-2
Pharmacological target (+,+) : BE0003619  Gamma-aminobutyric acid receptor subunit rho-3
Pharmacological target (+,+) : BE0003597  Gamma-aminobutyric acid receptor subunit theta
Non-common off-target(s) (drug1) :  
    BE0004797  GABA-A receptor (anion channel)     (1)
---------------------------------------------------
         
Drug1 :  DB00231  Temazepam
Drug2 :  DB01559  Clotiazepam
Pharmacological target (+,+) : BE0000795  Gamma-aminobutyric acid receptor subunit alpha-1
Pharmacological target (+,+) : BE0000381  Gamma-aminobutyric acid receptor subunit alpha-2
Pharmacological target (+,+) : BE0000523  Gamma-aminobutyric acid receptor subunit alpha-3
Pharmacological target (+,+) : BE0000471  Gamma-aminobutyric acid receptor subunit alpha-5
Pharmacological target (+,+) : BE0002344  Gamma-aminobutyric acid receptor subunit beta-1
Pharmacological target (+,+) : BE0002346  Gamma-aminobutyric acid receptor subunit beta-2
Pharmacological target (+,+) : BE0002345  Gamma-aminobutyric acid receptor subunit beta-3
Pharmacological target (+,+) : BE0003593  Gamma-aminobutyric acid receptor subunit gamma-1
Pharmacological target (+,+) : BE0003592  Gamma-aminobutyric acid receptor subunit gamma-2
Pharmacological target (+,+) : BE0003594  Gamma-aminobutyric acid receptor subunit gamma-3
Pharmacological target (+,+) : BE0003599  Gamma-aminobutyric acid receptor subunit delta
Pharmacological target (+,+) : BE0003595  Gamma-aminobutyric acid receptor subunit epsilon
Pharmacological target (+,+) : BE0003596  Gamma-aminobutyric acid receptor subunit pi
Pharmacological target (+,+) : BE0000129  Gamma-aminobutyric acid receptor subunit rho-1
Pharmacological target (+,+) : BE0003598  Gamma-aminobutyric acid receptor subunit rho-2
Pharmacological target (+,+) : BE0003619  Gamma-aminobutyric acid receptor subunit rho-3
Non-common off-target(s) (drug1) :  
    BE0004797  GABA-A receptor (anion channel)     (1)
    BE0000478  Gamma-aminobutyric acid receptor subunit alpha-4     (1)
    BE0000764  Gamma-aminobutyric acid receptor subunit alpha-6     (1)
    BE0003597  Gamma-aminobutyric acid receptor subunit theta     (1)
---------------------------------------------------
         
Drug1 :  DB00231  Temazepam
Drug2 :  DB01567  Fludiazepam
Pharmacological target (+,+) : BE0000795  Gamma-aminobutyric acid receptor subunit alpha-1
Pharmacological target (+,+) : BE0000381  Gamma-aminobutyric acid receptor subunit alpha-2
Pharmacological target (+,+) : BE0000523  Gamma-aminobutyric acid receptor subunit alpha-3
Pharmacological target (+,+) : BE0000471  Gamma-aminobutyric acid receptor subunit alpha-5
Pharmacological target (+,+) : BE0002344  Gamma-aminobutyric acid receptor subunit beta-1
Pharmacological target (+,+) : BE0002346  Gamma-aminobutyric acid receptor subunit beta-2
Pharmacological target (+,+) : BE0002345  Gamma-aminobutyric acid receptor subunit beta-3
Pharmacological target (+,+) : BE0003593  Gamma-aminobutyric acid receptor subunit gamma-1
Pharmacological target (+,+) : BE0003592  Gamma-aminobutyric acid receptor subunit gamma-2
Pharmacological target (+,+) : BE0003594  Gamma-aminobutyric acid receptor subunit gamma-3
Pharmacological target (+,+) : BE0003599  Gamma-aminobutyric acid receptor subunit delta
Pharmacological target (+,+) : BE0003595  Gamma-aminobutyric acid receptor subunit epsilon
Pharmacological target (+,+) : BE0003596  Gamma-aminobutyric acid receptor subunit pi
Pharmacological target (+,+) : BE0000129  Gamma-aminobutyric acid receptor subunit rho-1
Pharmacological target (+,+) : BE0003598  Gamma-aminobutyric acid receptor subunit rho-2
Pharmacological target (+,+) : BE0003619  Gamma-aminobutyric acid receptor subunit rho-3
Non-common off-target(s) (drug1) :  
    BE0004797  GABA-A receptor (anion channel)     (1)
    BE0000478  Gamma-aminobutyric acid receptor subunit alpha-4     (1)
    BE0000764  Gamma-aminobutyric acid receptor subunit alpha-6     (1)
    BE0003597  Gamma-aminobutyric acid receptor subunit theta     (1)
---------------------------------------------------
         
Drug1 :  DB00231  Temazepam
Drug2 :  DB01588  Prazepam
Pharmacological target (+,+) : BE0004797  GABA-A receptor (anion channel)
Pharmacological target (+,+) : BE0000795  Gamma-aminobutyric acid receptor subunit alpha-1
Pharmacological target (+,+) : BE0000381  Gamma-aminobutyric acid receptor subunit alpha-2
Pharmacological target (+,+) : BE0000523  Gamma-aminobutyric acid receptor subunit alpha-3
Pharmacological target (+,+) : BE0000471  Gamma-aminobutyric acid receptor subunit alpha-5
Pharmacological target (+,+) : BE0002344  Gamma-aminobutyric acid receptor subunit beta-1
Pharmacological target (+,+) : BE0002346  Gamma-aminobutyric acid receptor subunit beta-2
Pharmacological target (+,+) : BE0002345  Gamma-aminobutyric acid receptor subunit beta-3
Pharmacological target (+,+) : BE0003593  Gamma-aminobutyric acid receptor subunit gamma-1
Pharmacological target (+,+) : BE0003592  Gamma-aminobutyric acid receptor subunit gamma-2
Pharmacological target (+,+) : BE0003594  Gamma-aminobutyric acid receptor subunit gamma-3
Pharmacological target (+,+) : BE0003599  Gamma-aminobutyric acid receptor subunit delta
Pharmacological target (+,+) : BE0003595  Gamma-aminobutyric acid receptor subunit epsilon
Pharmacological target (+,+) : BE0003596  Gamma-aminobutyric acid receptor subunit pi
Pharmacological target (+,+) : BE0000129  Gamma-aminobutyric acid receptor subunit rho-1
Pharmacological target (+,+) : BE0003598  Gamma-aminobutyric acid receptor subunit rho-2
Pharmacological target (+,+) : BE0003619  Gamma-aminobutyric acid receptor subunit rho-3
Non-common off-target(s) (drug1) :  
    BE0000478  Gamma-aminobutyric acid receptor subunit alpha-4     (1)
    BE0000764  Gamma-aminobutyric acid receptor subunit alpha-6     (1)
    BE0003597  Gamma-aminobutyric acid receptor subunit theta     (1)
---------------------------------------------------
         
Drug1 :  DB00231  Temazepam
Drug2 :  DB01589  Quazepam
Pharmacological target (+,+) : BE0004797  GABA-A receptor (anion channel)
Pharmacological target (+,+) : BE0000795  Gamma-aminobutyric acid receptor subunit alpha-1
Pharmacological target (+,+) : BE0000381  Gamma-aminobutyric acid receptor subunit alpha-2
Pharmacological target (+,+) : BE0000523  Gamma-aminobutyric acid receptor subunit alpha-3
Pharmacological target (+,+) : BE0000471  Gamma-aminobutyric acid receptor subunit alpha-5
Pharmacological target (+,+) : BE0002344  Gamma-aminobutyric acid receptor subunit beta-1
Pharmacological target (+,+) : BE0002345  Gamma-aminobutyric acid receptor subunit beta-3
Pharmacological target (+,+) : BE0003593  Gamma-aminobutyric acid receptor subunit gamma-1
Pharmacological target (+,+) : BE0003592  Gamma-aminobutyric acid receptor subunit gamma-2
Pharmacological target (+,+) : BE0003594  Gamma-aminobutyric acid receptor subunit gamma-3
Pharmacological target (+,+) : BE0003599  Gamma-aminobutyric acid receptor subunit delta
Pharmacological target (+,+) : BE0003595  Gamma-aminobutyric acid receptor subunit epsilon
Pharmacological target (+,+) : BE0003596  Gamma-aminobutyric acid receptor subunit pi
Pharmacological target (+,+) : BE0000129  Gamma-aminobutyric acid receptor subunit rho-1
Pharmacological target (+,+) : BE0003598  Gamma-aminobutyric acid receptor subunit rho-2
Pharmacological target (+,+) : BE0003619  Gamma-aminobutyric acid receptor subunit rho-3
Non-common off-target(s) (drug1) :  
    BE0000478  Gamma-aminobutyric acid receptor subunit alpha-4     (1)
    BE0000764  Gamma-aminobutyric acid receptor subunit alpha-6     (1)
    BE0002346  Gamma-aminobutyric acid receptor subunit beta-2     (1)
    BE0003597  Gamma-aminobutyric acid receptor subunit theta     (1)
---------------------------------------------------
         
Drug1 :  DB00231  Temazepam
Drug2 :  DB01594  Cinolazepam
Pharmacological target (+,+) : BE0000795  Gamma-aminobutyric acid receptor subunit alpha-1
Pharmacological target (+,+) : BE0000381  Gamma-aminobutyric acid receptor subunit alpha-2
Pharmacological target (+,+) : BE0000523  Gamma-aminobutyric acid receptor subunit alpha-3
Pharmacological target (+,+) : BE0000471  Gamma-aminobutyric acid receptor subunit alpha-5
Pharmacological target (+,+) : BE0002344  Gamma-aminobutyric acid receptor subunit beta-1
Pharmacological target (+,+) : BE0002346  Gamma-aminobutyric acid receptor subunit beta-2
Pharmacological target (+,+) : BE0002345  Gamma-aminobutyric acid receptor subunit beta-3
Pharmacological target (+,+) : BE0003593  Gamma-aminobutyric acid receptor subunit gamma-1
Pharmacological target (+,+) : BE0003592  Gamma-aminobutyric acid receptor subunit gamma-2
Pharmacological target (+,+) : BE0003594  Gamma-aminobutyric acid receptor subunit gamma-3
Pharmacological target (+,+) : BE0003599  Gamma-aminobutyric acid receptor subunit delta
Pharmacological target (+,+) : BE0003595  Gamma-aminobutyric acid receptor subunit epsilon
Pharmacological target (+,+) : BE0003596  Gamma-aminobutyric acid receptor subunit pi
Pharmacological target (+,+) : BE0000129  Gamma-aminobutyric acid receptor subunit rho-1
Pharmacological target (+,+) : BE0003598  Gamma-aminobutyric acid receptor subunit rho-2
Pharmacological target (+,+) : BE0003619  Gamma-aminobutyric acid receptor subunit rho-3
Non-common off-target(s) (drug1) :  
    BE0004797  GABA-A receptor (anion channel)     (1)
    BE0000478  Gamma-aminobutyric acid receptor subunit alpha-4     (1)
    BE0000764  Gamma-aminobutyric acid receptor subunit alpha-6     (1)
    BE0003597  Gamma-aminobutyric acid receptor subunit theta     (1)
---------------------------------------------------
         
Drug1 :  DB00231  Temazepam
Drug2 :  DB01595  Nitrazepam
Pharmacological target (+,+) : BE0000795  Gamma-aminobutyric acid receptor subunit alpha-1
Pharmacological target (+,+) : BE0000381  Gamma-aminobutyric acid receptor subunit alpha-2
Pharmacological target (+,+) : BE0000523  Gamma-aminobutyric acid receptor subunit alpha-3
Pharmacological target (+,+) : BE0000478  Gamma-aminobutyric acid receptor subunit alpha-4
Pharmacological target (+,+) : BE0000471  Gamma-aminobutyric acid receptor subunit alpha-5
Pharmacological target (+,+) : BE0000764  Gamma-aminobutyric acid receptor subunit alpha-6
Pharmacological target (+,+) : BE0002344  Gamma-aminobutyric acid receptor subunit beta-1
Pharmacological target (+,+) : BE0002346  Gamma-aminobutyric acid receptor subunit beta-2
Pharmacological target (+,+) : BE0002345  Gamma-aminobutyric acid receptor subunit beta-3
Pharmacological target (+,+) : BE0003593  Gamma-aminobutyric acid receptor subunit gamma-1
Pharmacological target (+,+) : BE0003592  Gamma-aminobutyric acid receptor subunit gamma-2
Pharmacological target (+,+) : BE0003594  Gamma-aminobutyric acid receptor subunit gamma-3
Pharmacological target (+,+) : BE0003599  Gamma-aminobutyric acid receptor subunit delta
Pharmacological target (+,+) : BE0003595  Gamma-aminobutyric acid receptor subunit epsilon
Pharmacological target (+,+) : BE0003596  Gamma-aminobutyric acid receptor subunit pi
Pharmacological target (+,+) : BE0000129  Gamma-aminobutyric acid receptor subunit rho-1
Pharmacological target (+,+) : BE0003598  Gamma-aminobutyric acid receptor subunit rho-2
Pharmacological target (+,+) : BE0003619  Gamma-aminobutyric acid receptor subunit rho-3
Pharmacological target (+,+) : BE0003597  Gamma-aminobutyric acid receptor subunit theta
Non-common off-target(s) (drug1) :  
    BE0004797  GABA-A receptor (anion channel)     (1)
---------------------------------------------------
         
Drug1 :  DB00232  Methyclothiazide
Drug2 :  DB00310  Chlorthalidone
Pharmacological target (-,-) : BE0000502  Solute carrier family 12 member 1
Non-common off-target(s) (drug1) :  
    BE0000267  Carbonic anhydrase 1     (-1)
    BE0000322  Carbonic anhydrase 2     (-1)
    BE0000535  Carbonic anhydrase 4     (-1)
---------------------------------------------------
         
Drug1 :  DB00232  Methyclothiazide
Drug2 :  DB00695  Furosemide
Pharmacological target (-,-) : BE0000502  Solute carrier family 12 member 1
Non-common off-target(s) (drug1) :  
    BE0000267  Carbonic anhydrase 1     (-1)
    BE0000322  Carbonic anhydrase 2     (-1)
    BE0000535  Carbonic anhydrase 4     (-1)
---------------------------------------------------
         
Drug1 :  DB00232  Methyclothiazide
Drug2 :  DB00903  Ethacrynic acid
Pharmacological target (-,-) : BE0000502  Solute carrier family 12 member 1
Non-common off-target(s) (drug1) :  
    BE0000267  Carbonic anhydrase 1     (-1)
    BE0000322  Carbonic anhydrase 2     (-1)
    BE0000535  Carbonic anhydrase 4     (-1)
Non-common off-target(s) (drug2) :  
    BE0000732  Sodium/potassium-transporting ATPase subunit alpha-1     (-1)
---------------------------------------------------
         
Drug1 :  DB00234  Reboxetine
Drug2 :  DB00285  Venlafaxine
Pharmacological target (-,-) : BE0000486  Sodium-dependent noradrenaline transporter
Non-common off-target(s) (drug2) :  
    BE0000749  Sodium-dependent serotonin transporter     (-1)
    BE0000647  Sodium-dependent dopamine transporter     (-1)
---------------------------------------------------
         
Drug1 :  DB00234  Reboxetine
Drug2 :  DB00344  Protriptyline
Pharmacological target (-,-) : BE0000486  Sodium-dependent noradrenaline transporter
Non-common off-target(s) (drug2) :  
    BE0000749  Sodium-dependent serotonin transporter     (-1)
---------------------------------------------------
         
Drug1 :  DB00234  Reboxetine
Drug2 :  DB00458  Imipramine
Pharmacological target (-,-) : BE0000486  Sodium-dependent noradrenaline transporter
Non-common off-target(s) (drug2) :  
    BE0000749  Sodium-dependent serotonin transporter     (-1)
    BE0000045  Muscarinic acetylcholine receptor M3     (-1)
    BE0000092  Muscarinic acetylcholine receptor M1     (-1)
    BE0000533  5-hydroxytryptamine receptor 2C     (-1)
    BE0000090  Potassium voltage-gated channel subfamily H member 2     (-1)
    BE0000560  Muscarinic acetylcholine receptor M2     (-1)
    BE0000501  Alpha-1A adrenergic receptor     (-1)
    BE0000575  Alpha-1B adrenergic receptor     (-1)
    BE0000715  Alpha-1D adrenergic receptor     (-1)
    BE0000442  Histamine H1 receptor     (-1)
    BE0000291  5-hydroxytryptamine receptor 1A     (1)
    BE0000650  5-hydroxytryptamine receptor 7     (-1)
    BE0000451  5-hydroxytryptamine receptor 2A     (-1)
    BE0000405  Muscarinic acetylcholine receptor M4     (-1)
    BE0000247  Muscarinic acetylcholine receptor M5     (-1)
    BE0003603  Potassium voltage-gated channel subfamily D member 2     (-1)
    BE0003604  Potassium voltage-gated channel subfamily D member 3     (-1)
---------------------------------------------------
         
Drug1 :  DB00234  Reboxetine
Drug2 :  DB00476  Duloxetine
Pharmacological target (-,-) : BE0000486  Sodium-dependent noradrenaline transporter
Non-common off-target(s) (drug2) :  
    BE0000749  Sodium-dependent serotonin transporter     (-1)
    BE0000647  Sodium-dependent dopamine transporter     (-1)
---------------------------------------------------
         
Drug1 :  DB00234  Reboxetine
Drug2 :  DB00726  Trimipramine
Pharmacological target (-,-) : BE0000486  Sodium-dependent noradrenaline transporter
Non-common off-target(s) (drug2) :  
    BE0000749  Sodium-dependent serotonin transporter     (-1)
    BE0000647  Sodium-dependent dopamine transporter     (-1)
    BE0000533  5-hydroxytryptamine receptor 2C     (-1)
    BE0000501  Alpha-1A adrenergic receptor     (-1)
    BE0000575  Alpha-1B adrenergic receptor     (-1)
    BE0000442  Histamine H1 receptor     (-1)
    BE0000291  5-hydroxytryptamine receptor 1A     (-1)
    BE0000451  5-hydroxytryptamine receptor 2A     (1)
    BE0000289  Alpha-2A adrenergic receptor     (-1)
---------------------------------------------------
         
Drug1 :  DB00234  Reboxetine
Drug2 :  DB00830  Phenmetrazine
Pharmacological target (-,-) : BE0000486  Sodium-dependent noradrenaline transporter
Non-common off-target(s) (drug2) :  
    BE0000647  Sodium-dependent dopamine transporter     (-1)
---------------------------------------------------
         
Drug1 :  DB00234  Reboxetine
Drug2 :  DB00934  Maprotiline
Pharmacological target (-,-) : BE0000486  Sodium-dependent noradrenaline transporter
Non-common off-target(s) (drug2) :  
    BE0000045  Muscarinic acetylcholine receptor M3     (-1)
    BE0000092  Muscarinic acetylcholine receptor M1     (-1)
    BE0000560  Muscarinic acetylcholine receptor M2     (-1)
    BE0000442  Histamine H1 receptor     (-1)
    BE0000650  5-hydroxytryptamine receptor 7     (-1)
    BE0004864  Alpha-2 adrenergic receptor     (-1)
    BE0000405  Muscarinic acetylcholine receptor M4     (-1)
    BE0000247  Muscarinic acetylcholine receptor M5     (-1)
    BE0004863  Alpha-1 adrenergic receptor     (-1)
---------------------------------------------------
         
Drug1 :  DB00234  Reboxetine
Drug2 :  DB00937  Diethylpropion
Pharmacological target (-,-) : BE0000486  Sodium-dependent noradrenaline transporter
Non-common off-target(s) (drug2) :  
    BE0000647  Sodium-dependent dopamine transporter     (-1)
---------------------------------------------------
         
Drug1 :  DB00234  Reboxetine
Drug2 :  DB01156  Bupropion
Pharmacological target (-,-) : BE0000486  Sodium-dependent noradrenaline transporter
Non-common off-target(s) (drug2) :  
    BE0000647  Sodium-dependent dopamine transporter     (-1)
    BE0003585  Neuronal acetylcholine receptor subunit alpha-3     (-1)
---------------------------------------------------
         
Drug1 :  DB00234  Reboxetine
Drug2 :  DB01579  Phendimetrazine
Pharmacological target (-,-) : BE0000486  Sodium-dependent noradrenaline transporter
Non-common off-target(s) (drug2) :  
    BE0000501  Alpha-1A adrenergic receptor     (1)
    BE0000575  Alpha-1B adrenergic receptor     (1)
---------------------------------------------------
         
Drug1 :  DB00234  Reboxetine
Drug2 :  DB04896  Milnacipran
Pharmacological target (-,-) : BE0000486  Sodium-dependent noradrenaline transporter
Non-common off-target(s) (drug2) :  
    BE0000749  Sodium-dependent serotonin transporter     (-1)
    BE0004956  NMDA receptor     (-1)
---------------------------------------------------
         
Drug1 :  DB00234  Reboxetine
Drug2 :  DB06204  Tapentadol
Pharmacological target (-,-) : BE0000486  Sodium-dependent noradrenaline transporter
Non-common off-target(s) (drug2) :  
    BE0000749  Sodium-dependent serotonin transporter     (-1)
    BE0000770  Mu-type opioid receptor     (1)
---------------------------------------------------
         
Drug1 :  DB00234  Reboxetine
Drug2 :  DB06700  Desvenlafaxine
Pharmacological target (-,-) : BE0000486  Sodium-dependent noradrenaline transporter
Non-common off-target(s) (drug2) :  
    BE0000749  Sodium-dependent serotonin transporter     (-1)
---------------------------------------------------
         
Drug1 :  DB00234  Reboxetine
Drug2 :  DB06701  Dexmethylphenidate
Pharmacological target (-,-) : BE0000486  Sodium-dependent noradrenaline transporter
Non-common off-target(s) (drug2) :  
    BE0000749  Sodium-dependent serotonin transporter     (-1)
    BE0000647  Sodium-dependent dopamine transporter     (-1)
---------------------------------------------------
         
Drug1 :  DB00234  Reboxetine
Drug2 :  DB08918  Levomilnacipran
Pharmacological target (-,-) : BE0000486  Sodium-dependent noradrenaline transporter
Non-common off-target(s) (drug2) :  
    BE0000749  Sodium-dependent serotonin transporter     (-1)
---------------------------------------------------
         
Drug1 :  DB00235  Milrinone
Drug2 :  DB00261  Anagrelide
Pharmacological target (-,-) : BE0000436  cGMP-inhibited 3',5'-cyclic phosphodiesterase A
---------------------------------------------------
         
Drug1 :  DB00235  Milrinone
Drug2 :  DB01166  Cilostazol
Pharmacological target (-,-) : BE0000436  cGMP-inhibited 3',5'-cyclic phosphodiesterase A
---------------------------------------------------
         
Drug1 :  DB00235  Milrinone
Drug2 :  DB01427  Amrinone
Pharmacological target (-,-) : BE0000436  cGMP-inhibited 3',5'-cyclic phosphodiesterase A
Non-common off-target(s) (drug2) :  
    BE0000704  Tumor necrosis factor     (-1)
    BE0000487  cAMP-specific 3',5'-cyclic phosphodiesterase 4B     (-1)
---------------------------------------------------
         
Drug1 :  DB00235  Milrinone
Drug2 :  DB04880  Enoximone
Pharmacological target (-,-) : BE0000436  cGMP-inhibited 3',5'-cyclic phosphodiesterase A
---------------------------------------------------
         
Drug1 :  DB00237  Butabarbital
Drug2 :  DB00349  Clobazam
Pharmacological target (+,+) : BE0004797  GABA-A receptor (anion channel)
Non-common off-target(s) (drug1) :  
    BE0000829  Glutamate receptor 2     (-1)
    BE0000826  Glutamate receptor ionotropic, kainate 2     (-1)
    BE0000849  Neuronal acetylcholine receptor subunit alpha-4     (-1)
    BE0002341  Neuronal acetylcholine receptor subunit alpha-7     (-1)
---------------------------------------------------
         
Drug1 :  DB00237  Butabarbital
Drug2 :  DB00404  Alprazolam
Pharmacological target (+,+) : BE0004797  GABA-A receptor (anion channel)
Non-common off-target(s) (drug1) :  
    BE0000829  Glutamate receptor 2     (-1)
    BE0000826  Glutamate receptor ionotropic, kainate 2     (-1)
    BE0000849  Neuronal acetylcholine receptor subunit alpha-4     (-1)
    BE0002341  Neuronal acetylcholine receptor subunit alpha-7     (-1)
---------------------------------------------------
         
Drug1 :  DB00237  Butabarbital
Drug2 :  DB00475  Chlordiazepoxide
Pharmacological target (+,+) : BE0004797  GABA-A receptor (anion channel)
Non-common off-target(s) (drug1) :  
    BE0000829  Glutamate receptor 2     (-1)
    BE0000826  Glutamate receptor ionotropic, kainate 2     (-1)
    BE0000849  Neuronal acetylcholine receptor subunit alpha-4     (-1)
    BE0002341  Neuronal acetylcholine receptor subunit alpha-7     (-1)
---------------------------------------------------
         
Drug1 :  DB00237  Butabarbital
Drug2 :  DB00628  Clorazepate
Pharmacological target (+,+) : BE0004797  GABA-A receptor (anion channel)
Non-common off-target(s) (drug1) :  
    BE0000829  Glutamate receptor 2     (-1)
    BE0000826  Glutamate receptor ionotropic, kainate 2     (-1)
    BE0000849  Neuronal acetylcholine receptor subunit alpha-4     (-1)
    BE0002341  Neuronal acetylcholine receptor subunit alpha-7     (-1)
Non-common off-target(s) (drug2) :  
    BE0000736  Translocator protein     (1)
---------------------------------------------------
         
Drug1 :  DB00237  Butabarbital
Drug2 :  DB01068  Clonazepam
Pharmacological target (+,+) : BE0004797  GABA-A receptor (anion channel)
Non-common off-target(s) (drug1) :  
    BE0000829  Glutamate receptor 2     (-1)
    BE0000826  Glutamate receptor ionotropic, kainate 2     (-1)
    BE0000849  Neuronal acetylcholine receptor subunit alpha-4     (-1)
    BE0002341  Neuronal acetylcholine receptor subunit alpha-7     (-1)
---------------------------------------------------
         
Drug1 :  DB00237  Butabarbital
Drug2 :  DB01107  Methyprylon
Pharmacological target (+,+) : BE0004797  GABA-A receptor (anion channel)
Non-common off-target(s) (drug1) :  
    BE0000829  Glutamate receptor 2     (-1)
    BE0000826  Glutamate receptor ionotropic, kainate 2     (-1)
    BE0000849  Neuronal acetylcholine receptor subunit alpha-4     (-1)
    BE0002341  Neuronal acetylcholine receptor subunit alpha-7     (-1)
Non-common off-target(s) (drug2) :  
    BE0000795  Gamma-aminobutyric acid receptor subunit alpha-1     (1)
---------------------------------------------------
         
Drug1 :  DB00237  Butabarbital
Drug2 :  DB01159  Halothane
Pharmacological target (+,+) : BE0004797  GABA-A receptor (anion channel)
Non-common off-target(s) (drug1) :  
    BE0000829  Glutamate receptor 2     (-1)
    BE0000826  Glutamate receptor ionotropic, kainate 2     (-1)
    BE0000849  Neuronal acetylcholine receptor subunit alpha-4     (-1)
    BE0002341  Neuronal acetylcholine receptor subunit alpha-7     (-1)
Non-common off-target(s) (drug2) :  
    BE0000534  Glutamate receptor ionotropic, NMDA 3B     (-1)
    BE0000760  Glutamate receptor ionotropic, NMDA 2A     (-1)
    BE0000641  Glutamate receptor ionotropic, NMDA 3A     (-1)
    BE0000503  NADH-ubiquinone oxidoreductase chain 1     (-1)
    BE0000415  Intermediate conductance calcium-activated potassium channel protein 4     (-1)
    BE0000553  Calcium-activated potassium channel subunit alpha-1     (-1)
    BE0001028  G protein-activated inward rectifier potassium channel 1     (-1)
    BE0001030  G protein-activated inward rectifier potassium channel 2     (-1)
---------------------------------------------------
         
Drug1 :  DB00237  Butabarbital
Drug2 :  DB01437  Glutethimide
Pharmacological target (+,+) : BE0004797  GABA-A receptor (anion channel)
Non-common off-target(s) (drug1) :  
    BE0000829  Glutamate receptor 2     (-1)
    BE0000826  Glutamate receptor ionotropic, kainate 2     (-1)
    BE0000849  Neuronal acetylcholine receptor subunit alpha-4     (-1)
    BE0002341  Neuronal acetylcholine receptor subunit alpha-7     (-1)
Non-common off-target(s) (drug2) :  
    BE0000795  Gamma-aminobutyric acid receptor subunit alpha-1     (1)
---------------------------------------------------
         
Drug1 :  DB00240  Alclometasone
Drug2 :  DB00253  Medrysone
Pharmacological target (+,+) : BE0000794  Glucocorticoid receptor
---------------------------------------------------
         
Drug1 :  DB00240  Alclometasone
Drug2 :  DB00288  Amcinonide
Pharmacological target (+,+) : BE0000794  Glucocorticoid receptor
Non-common off-target(s) (drug2) :  
    BE0000422  Annexin A1     (1)
---------------------------------------------------
         
Drug1 :  DB00240  Alclometasone
Drug2 :  DB00324  Fluorometholone
Pharmacological target (+,+) : BE0000794  Glucocorticoid receptor
---------------------------------------------------
         
Drug1 :  DB00240  Alclometasone
Drug2 :  DB00394  Beclomethasone
Pharmacological target (+,+) : BE0000794  Glucocorticoid receptor
---------------------------------------------------
         
Drug1 :  DB00240  Alclometasone
Drug2 :  DB00443  Betamethasone
Pharmacological target (+,+) : BE0000794  Glucocorticoid receptor
---------------------------------------------------
         
Drug1 :  DB00240  Alclometasone
Drug2 :  DB00547  Desoximetasone
Pharmacological target (+,+) : BE0000794  Glucocorticoid receptor
---------------------------------------------------
         
Drug1 :  DB00240  Alclometasone
Drug2 :  DB00588  Fluticasone Propionate
Pharmacological target (+,+) : BE0000794  Glucocorticoid receptor
Non-common off-target(s) (drug2) :  
    BE0000557  Progesterone receptor     (1)
    BE0000668  Mineralocorticoid receptor     (-1)
    BE0000657  Cytosolic phospholipase A2     (-1)
---------------------------------------------------
         
Drug1 :  DB00240  Alclometasone
Drug2 :  DB00591  Fluocinolone Acetonide
Pharmacological target (+,+) : BE0000794  Glucocorticoid receptor
---------------------------------------------------
         
Drug1 :  DB00240  Alclometasone
Drug2 :  DB00596  Halobetasol Propionate
Pharmacological target (+,+) : BE0000794  Glucocorticoid receptor
---------------------------------------------------
         
Drug1 :  DB00240  Alclometasone
Drug2 :  DB00620  Triamcinolone
Pharmacological target (+,+) : BE0000794  Glucocorticoid receptor
---------------------------------------------------
         
Drug1 :  DB00240  Alclometasone
Drug2 :  DB00635  Prednisone
Pharmacological target (+,+) : BE0000794  Glucocorticoid receptor
---------------------------------------------------
         
Drug1 :  DB00240  Alclometasone
Drug2 :  DB00663  Flumethasone Pivalate
Pharmacological target (+,+) : BE0000794  Glucocorticoid receptor
---------------------------------------------------
         
Drug1 :  DB00240  Alclometasone
Drug2 :  DB00741  Hydrocortisone
Pharmacological target (+,+) : BE0000794  Glucocorticoid receptor
Non-common off-target(s) (drug2) :  
    BE0000422  Annexin A1     (1)
---------------------------------------------------
         
Drug1 :  DB00240  Alclometasone
Drug2 :  DB00764  Mometasone
Pharmacological target (+,+) : BE0000794  Glucocorticoid receptor
---------------------------------------------------
         
Drug1 :  DB00240  Alclometasone
Drug2 :  DB00769  Hydrocortamate
Pharmacological target (+,+) : BE0000794  Glucocorticoid receptor
---------------------------------------------------
         
Drug1 :  DB00240  Alclometasone
Drug2 :  DB00838  Clocortolone
Pharmacological target (+,+) : BE0000794  Glucocorticoid receptor
---------------------------------------------------
         
Drug1 :  DB00240  Alclometasone
Drug2 :  DB00846  Flurandrenolide
Pharmacological target (+,+) : BE0000794  Glucocorticoid receptor
---------------------------------------------------
         
Drug1 :  DB00240  Alclometasone
Drug2 :  DB00860  Prednisolone
Pharmacological target (+,+) : BE0000794  Glucocorticoid receptor
---------------------------------------------------
         
Drug1 :  DB00240  Alclometasone
Drug2 :  DB00873  Loteprednol
Pharmacological target (+,+) : BE0000794  Glucocorticoid receptor
---------------------------------------------------
         
Drug1 :  DB00240  Alclometasone
Drug2 :  DB00896  Rimexolone
Pharmacological target (+,+) : BE0000794  Glucocorticoid receptor
---------------------------------------------------
         
Drug1 :  DB00240  Alclometasone
Drug2 :  DB00959  Methylprednisolone
Pharmacological target (+,+) : BE0000794  Glucocorticoid receptor
---------------------------------------------------
         
Drug1 :  DB00240  Alclometasone
Drug2 :  DB01013  Clobetasol propionate
Pharmacological target (+,+) : BE0000794  Glucocorticoid receptor
---------------------------------------------------
         
Drug1 :  DB00240  Alclometasone
Drug2 :  DB01047  Fluocinonide
Pharmacological target (+,+) : BE0000794  Glucocorticoid receptor
Non-common off-target(s) (drug2) :  
    BE0004659  Smoothened homolog     (1)
---------------------------------------------------
         
Drug1 :  DB00240  Alclometasone
Drug2 :  DB01130  Prednicarbate
Pharmacological target (+,+) : BE0000794  Glucocorticoid receptor
---------------------------------------------------
         
Drug1 :  DB00240  Alclometasone
Drug2 :  DB01234  Dexamethasone
Pharmacological target (+,+) : BE0000794  Glucocorticoid receptor
Non-common off-target(s) (drug2) :  
    BE0000005  Nitric oxide synthase, inducible     (-1)
    BE0000422  Annexin A1     (1)
    BE0000074  Nuclear receptor subfamily 0 group B member 1     (1)
---------------------------------------------------
         
Drug1 :  DB00240  Alclometasone
Drug2 :  DB01260  Desonide
Pharmacological target (+,+) : BE0000794  Glucocorticoid receptor
---------------------------------------------------
         
Drug1 :  DB00240  Alclometasone
Drug2 :  DB01380  Cortisone acetate
Pharmacological target (+,+) : BE0000794  Glucocorticoid receptor
---------------------------------------------------
         
Drug1 :  DB00240  Alclometasone
Drug2 :  DB01384  Paramethasone
Pharmacological target (+,+) : BE0000794  Glucocorticoid receptor
---------------------------------------------------
         
Drug1 :  DB00240  Alclometasone
Drug2 :  DB01410  Ciclesonide
Pharmacological target (+,+) : BE0000794  Glucocorticoid receptor
---------------------------------------------------
         
Drug1 :  DB00240  Alclometasone
Drug2 :  DB06781  Difluprednate
Pharmacological target (+,+) : BE0000794  Glucocorticoid receptor
---------------------------------------------------
         
Drug1 :  DB00240  Alclometasone
Drug2 :  DB08906  Fluticasone furoate
Pharmacological target (+,+) : BE0000794  Glucocorticoid receptor
---------------------------------------------------
         
Drug1 :  DB00241  Butalbital
Drug2 :  DB00371  Meprobamate
Pharmacological target (+,+) : BE0004797  GABA-A receptor (anion channel)
Pharmacological target (+,+) : BE0000795  Gamma-aminobutyric acid receptor subunit alpha-1
Pharmacological target (+,+) : BE0000381  Gamma-aminobutyric acid receptor subunit alpha-2
Pharmacological target (+,+) : BE0000523  Gamma-aminobutyric acid receptor subunit alpha-3
Pharmacological target (+,+) : BE0000478  Gamma-aminobutyric acid receptor subunit alpha-4
Pharmacological target (+,+) : BE0000471  Gamma-aminobutyric acid receptor subunit alpha-5
Pharmacological target (+,+) : BE0000764  Gamma-aminobutyric acid receptor subunit alpha-6
Non-common off-target(s) (drug1) :  
    BE0000829  Glutamate receptor 2     (-1)
    BE0000826  Glutamate receptor ionotropic, kainate 2     (-1)
    BE0000849  Neuronal acetylcholine receptor subunit alpha-4     (-1)
    BE0002341  Neuronal acetylcholine receptor subunit alpha-7     (-1)
---------------------------------------------------
         
Drug1 :  DB00241  Butalbital
Drug2 :  DB01198  Zopiclone
Pharmacological target (+,+) : BE0000795  Gamma-aminobutyric acid receptor subunit alpha-1
Pharmacological target (+,+) : BE0000381  Gamma-aminobutyric acid receptor subunit alpha-2
Pharmacological target (+,+) : BE0000523  Gamma-aminobutyric acid receptor subunit alpha-3
Pharmacological target (+,+) : BE0000471  Gamma-aminobutyric acid receptor subunit alpha-5
Non-common off-target(s) (drug1) :  
    BE0000829  Glutamate receptor 2     (-1)
    BE0000826  Glutamate receptor ionotropic, kainate 2     (-1)
    BE0000849  Neuronal acetylcholine receptor subunit alpha-4     (-1)
    BE0002341  Neuronal acetylcholine receptor subunit alpha-7     (-1)
    BE0004797  GABA-A receptor (anion channel)     (1)
    BE0000478  Gamma-aminobutyric acid receptor subunit alpha-4     (1)
    BE0000764  Gamma-aminobutyric acid receptor subunit alpha-6     (1)
Non-common off-target(s) (drug2) :  
    BE0000736  Translocator protein     (1)
---------------------------------------------------
         
Drug1 :  DB00241  Butalbital
Drug2 :  DB01544  Flunitrazepam
Pharmacological target (+,+) : BE0000381  Gamma-aminobutyric acid receptor subunit alpha-2
Pharmacological target (+,+) : BE0000523  Gamma-aminobutyric acid receptor subunit alpha-3
Pharmacological target (+,+) : BE0000478  Gamma-aminobutyric acid receptor subunit alpha-4
Pharmacological target (+,+) : BE0000471  Gamma-aminobutyric acid receptor subunit alpha-5
Pharmacological target (+,+) : BE0000764  Gamma-aminobutyric acid receptor subunit alpha-6
Non-common off-target(s) (drug1) :  
    BE0000829  Glutamate receptor 2     (-1)
    BE0000826  Glutamate receptor ionotropic, kainate 2     (-1)
    BE0000849  Neuronal acetylcholine receptor subunit alpha-4     (-1)
    BE0002341  Neuronal acetylcholine receptor subunit alpha-7     (-1)
    BE0004797  GABA-A receptor (anion channel)     (1)
    BE0000795  Gamma-aminobutyric acid receptor subunit alpha-1     (1)
Non-common off-target(s) (drug2) :  
    BE0000736  Translocator protein     (1)
---------------------------------------------------
         
Drug1 :  DB00243  Ranolazine
Drug2 :  DB00252  Phenytoin
Pharmacological target (-,-) : BE0000197  Sodium channel protein type 5 subunit alpha
Non-common off-target(s) (drug1) :  
    BE0001143  Sodium channel protein type 9 subunit alpha     (-1)
Non-common off-target(s) (drug2) :  
    BE0000141  Sodium channel protein type 1 subunit alpha     (-1)
---------------------------------------------------
         
Drug1 :  DB00243  Ranolazine
Drug2 :  DB00280  Disopyramide
Pharmacological target (-,-) : BE0000197  Sodium channel protein type 5 subunit alpha
Non-common off-target(s) (drug1) :  
    BE0001143  Sodium channel protein type 9 subunit alpha     (-1)
Non-common off-target(s) (drug2) :  
    BE0000045  Muscarinic acetylcholine receptor M3     (-1)
    BE0000092  Muscarinic acetylcholine receptor M1     (-1)
    BE0000560  Muscarinic acetylcholine receptor M2     (-1)
    BE0003603  Potassium voltage-gated channel subfamily D member 2     (-1)
    BE0003604  Potassium voltage-gated channel subfamily D member 3     (-1)
---------------------------------------------------
         
Drug1 :  DB00243  Ranolazine
Drug2 :  DB00379  Mexiletine
Pharmacological target (-,-) : BE0000197  Sodium channel protein type 5 subunit alpha
Non-common off-target(s) (drug1) :  
    BE0001143  Sodium channel protein type 9 subunit alpha     (-1)
Non-common off-target(s) (drug2) :  
    BE0003721  Aryl hydrocarbon receptor     (1)
---------------------------------------------------
         
Drug1 :  DB00243  Ranolazine
Drug2 :  DB00473  Hexylcaine
Pharmacological target (-,-) : BE0000197  Sodium channel protein type 5 subunit alpha
Non-common off-target(s) (drug1) :  
    BE0001143  Sodium channel protein type 9 subunit alpha     (-1)
Non-common off-target(s) (drug2) :  
    BE0000177  Sodium channel protein type 10 subunit alpha     (-1)
---------------------------------------------------
         
Drug1 :  DB00243  Ranolazine
Drug2 :  DB00527  Cinchocaine
Pharmacological target (-,-) : BE0000197  Sodium channel protein type 5 subunit alpha
Non-common off-target(s) (drug1) :  
    BE0001143  Sodium channel protein type 9 subunit alpha     (-1)
Non-common off-target(s) (drug2) :  
    BE0000177  Sodium channel protein type 10 subunit alpha     (-1)
    BE0000418  Calmodulin     (-1)
---------------------------------------------------
         
Drug1 :  DB00243  Ranolazine
Drug2 :  DB00532  Mephenytoin
Pharmacological target (-,-) : BE0000197  Sodium channel protein type 5 subunit alpha
Non-common off-target(s) (drug1) :  
    BE0001143  Sodium channel protein type 9 subunit alpha     (-1)
---------------------------------------------------
         
Drug1 :  DB00243  Ranolazine
Drug2 :  DB00564  Carbamazepine
Pharmacological target (-,-) : BE0000197  Sodium channel protein type 5 subunit alpha
Non-common off-target(s) (drug1) :  
    BE0001143  Sodium channel protein type 9 subunit alpha     (-1)
---------------------------------------------------
         
Drug1 :  DB00243  Ranolazine
Drug2 :  DB00680  Moricizine
Pharmacological target (-,-) : BE0000197  Sodium channel protein type 5 subunit alpha
Non-common off-target(s) (drug1) :  
    BE0001143  Sodium channel protein type 9 subunit alpha     (-1)
---------------------------------------------------
         
Drug1 :  DB00243  Ranolazine
Drug2 :  DB00740  Riluzole
Pharmacological target (-,-) : BE0000197  Sodium channel protein type 5 subunit alpha
Non-common off-target(s) (drug1) :  
    BE0001143  Sodium channel protein type 9 subunit alpha     (-1)
Non-common off-target(s) (drug2) :  
    BE0000030  Cystine/glutamate transporter     (1)
---------------------------------------------------
         
Drug1 :  DB00243  Ranolazine
Drug2 :  DB00750  Prilocaine
Pharmacological target (-,-) : BE0000197  Sodium channel protein type 5 subunit alpha
Non-common off-target(s) (drug1) :  
    BE0001143  Sodium channel protein type 9 subunit alpha     (-1)
---------------------------------------------------
         
Drug1 :  DB00243  Ranolazine
Drug2 :  DB00754  Ethotoin
Pharmacological target (-,-) : BE0000197  Sodium channel protein type 5 subunit alpha
Non-common off-target(s) (drug1) :  
    BE0001143  Sodium channel protein type 9 subunit alpha     (-1)
---------------------------------------------------
         
Drug1 :  DB00243  Ranolazine
Drug2 :  DB00776  Oxcarbazepine
Pharmacological target (-,-) : BE0000197  Sodium channel protein type 5 subunit alpha
Non-common off-target(s) (drug1) :  
    BE0001143  Sodium channel protein type 9 subunit alpha     (-1)
---------------------------------------------------
         
Drug1 :  DB00243  Ranolazine
Drug2 :  DB00908  Quinidine
Pharmacological target (-,-) : BE0000197  Sodium channel protein type 5 subunit alpha
Non-common off-target(s) (drug1) :  
    BE0001143  Sodium channel protein type 9 subunit alpha     (-1)
Non-common off-target(s) (drug2) :  
    BE0000090  Potassium voltage-gated channel subfamily H member 2     (-1)
    BE0000154  Potassium channel subfamily K member 1     (-1)
    BE0000680  Potassium channel subfamily K member 6     (-1)
---------------------------------------------------
         
Drug1 :  DB00243  Ranolazine
Drug2 :  DB01056  Tocainide
Pharmacological target (-,-) : BE0000197  Sodium channel protein type 5 subunit alpha
Non-common off-target(s) (drug1) :  
    BE0001143  Sodium channel protein type 9 subunit alpha     (-1)
---------------------------------------------------
         
Drug1 :  DB00243  Ranolazine
Drug2 :  DB01182  Propafenone
Pharmacological target (-,-) : BE0000197  Sodium channel protein type 5 subunit alpha
Non-common off-target(s) (drug1) :  
    BE0001143  Sodium channel protein type 9 subunit alpha     (-1)
Non-common off-target(s) (drug2) :  
    BE0000090  Potassium voltage-gated channel subfamily H member 2     (-1)
---------------------------------------------------
         
Drug1 :  DB00243  Ranolazine
Drug2 :  DB01195  Flecainide
Pharmacological target (-,-) : BE0000197  Sodium channel protein type 5 subunit alpha
Non-common off-target(s) (drug1) :  
    BE0001143  Sodium channel protein type 9 subunit alpha     (-1)
Non-common off-target(s) (drug2) :  
    BE0002083  Sodium channel protein type 4 subunit alpha     (-1)
---------------------------------------------------
         
Drug1 :  DB00243  Ranolazine
Drug2 :  DB01228  Encainide
Pharmacological target (-,-) : BE0000197  Sodium channel protein type 5 subunit alpha
Non-common off-target(s) (drug1) :  
    BE0001143  Sodium channel protein type 9 subunit alpha     (-1)
---------------------------------------------------
         
Drug1 :  DB00243  Ranolazine
Drug2 :  DB01320  Fosphenytoin
Pharmacological target (-,-) : BE0000197  Sodium channel protein type 5 subunit alpha
Non-common off-target(s) (drug1) :  
    BE0001143  Sodium channel protein type 9 subunit alpha     (-1)
---------------------------------------------------
         
Drug1 :  DB00243  Ranolazine
Drug2 :  DB01426  Ajmaline
Pharmacological target (-,-) : BE0000197  Sodium channel protein type 5 subunit alpha
Non-common off-target(s) (drug1) :  
    BE0001143  Sodium channel protein type 9 subunit alpha     (-1)
---------------------------------------------------
         
Drug1 :  DB00243  Ranolazine
Drug2 :  DB01429  Aprindine
Pharmacological target (-,-) : BE0000197  Sodium channel protein type 5 subunit alpha
Non-common off-target(s) (drug1) :  
    BE0001143  Sodium channel protein type 9 subunit alpha     (-1)
Non-common off-target(s) (drug2) :  
    BE0000418  Calmodulin     (-1)
---------------------------------------------------
         
Drug1 :  DB00244  Mesalazine
Drug2 :  DB00316  Acetaminophen
Pharmacological target (-,-) : BE0000017  Prostaglandin G/H synthase 1
Pharmacological target (-,-) : BE0000262  Prostaglandin G/H synthase 2
Non-common off-target(s) (drug1) :  
    BE0000215  Peroxisome proliferator-activated receptor gamma     (1)
    BE0000248  Arachidonate 5-lipoxygenase     (-1)
    BE0004655  Inhibitor of nuclear factor kappa-B kinase subunit alpha     (-1)
    BE0001154  Inhibitor of nuclear factor kappa-B kinase subunit beta     (-1)
---------------------------------------------------
         
Drug1 :  DB00244  Mesalazine
Drug2 :  DB00788  Naproxen
Pharmacological target (-,-) : BE0000017  Prostaglandin G/H synthase 1
Pharmacological target (-,-) : BE0000262  Prostaglandin G/H synthase 2
Non-common off-target(s) (drug1) :  
    BE0000215  Peroxisome proliferator-activated receptor gamma     (1)
    BE0000248  Arachidonate 5-lipoxygenase     (-1)
    BE0004655  Inhibitor of nuclear factor kappa-B kinase subunit alpha     (-1)
    BE0001154  Inhibitor of nuclear factor kappa-B kinase subunit beta     (-1)
---------------------------------------------------
         
Drug1 :  DB00244  Mesalazine
Drug2 :  DB00812  Phenylbutazone
Pharmacological target (-,-) : BE0000017  Prostaglandin G/H synthase 1
Pharmacological target (-,-) : BE0000262  Prostaglandin G/H synthase 2
Non-common off-target(s) (drug1) :  
    BE0000215  Peroxisome proliferator-activated receptor gamma     (1)
    BE0000248  Arachidonate 5-lipoxygenase     (-1)
    BE0004655  Inhibitor of nuclear factor kappa-B kinase subunit alpha     (-1)
    BE0001154  Inhibitor of nuclear factor kappa-B kinase subunit beta     (-1)
Non-common off-target(s) (drug2) :  
    BE0000117  Prostacyclin synthase     (-1)
---------------------------------------------------
         
Drug1 :  DB00244  Mesalazine
Drug2 :  DB00870  Suprofen
Pharmacological target (-,-) : BE0000017  Prostaglandin G/H synthase 1
Pharmacological target (-,-) : BE0000262  Prostaglandin G/H synthase 2
Non-common off-target(s) (drug1) :  
    BE0000215  Peroxisome proliferator-activated receptor gamma     (1)
    BE0000248  Arachidonate 5-lipoxygenase     (-1)
    BE0004655  Inhibitor of nuclear factor kappa-B kinase subunit alpha     (-1)
    BE0001154  Inhibitor of nuclear factor kappa-B kinase subunit beta     (-1)
---------------------------------------------------
         
Drug1 :  DB00244  Mesalazine
Drug2 :  DB00936  Salicylic acid
Pharmacological target (-,-) : BE0000017  Prostaglandin G/H synthase 1
Pharmacological target (-,-) : BE0000262  Prostaglandin G/H synthase 2
Non-common off-target(s) (drug1) :  
    BE0000215  Peroxisome proliferator-activated receptor gamma     (1)
    BE0000248  Arachidonate 5-lipoxygenase     (-1)
    BE0004655  Inhibitor of nuclear factor kappa-B kinase subunit alpha     (-1)
    BE0001154  Inhibitor of nuclear factor kappa-B kinase subunit beta     (-1)
Non-common off-target(s) (drug2) :  
    BE0000126  Aldo-keto reductase family 1 member C1     (-1)
---------------------------------------------------
         
Drug1 :  DB00244  Mesalazine
Drug2 :  DB00939  Meclofenamic acid
Pharmacological target (-,-) : BE0000017  Prostaglandin G/H synthase 1
Pharmacological target (-,-) : BE0000262  Prostaglandin G/H synthase 2
Pharmacological target (-,-) : BE0000248  Arachidonate 5-lipoxygenase
Non-common off-target(s) (drug1) :  
    BE0000215  Peroxisome proliferator-activated receptor gamma     (1)
    BE0004655  Inhibitor of nuclear factor kappa-B kinase subunit alpha     (-1)
    BE0001154  Inhibitor of nuclear factor kappa-B kinase subunit beta     (-1)
---------------------------------------------------
         
Drug1 :  DB00244  Mesalazine
Drug2 :  DB00945  Acetylsalicylic acid
Pharmacological target (-,-) : BE0000017  Prostaglandin G/H synthase 1
Pharmacological target (-,-) : BE0000262  Prostaglandin G/H synthase 2
Non-common off-target(s) (drug1) :  
    BE0000215  Peroxisome proliferator-activated receptor gamma     (1)
    BE0000248  Arachidonate 5-lipoxygenase     (-1)
    BE0004655  Inhibitor of nuclear factor kappa-B kinase subunit alpha     (-1)
    BE0001154  Inhibitor of nuclear factor kappa-B kinase subunit beta     (-1)
Non-common off-target(s) (drug2) :  
    BE0000126  Aldo-keto reductase family 1 member C1     (-1)
    BE0004907  5'-AMP-activated protein kinase     (1)
    BE0004903  Nuclear factor NF-kappa-B     (-1)
---------------------------------------------------
         
Drug1 :  DB00244  Mesalazine
Drug2 :  DB00991  Oxaprozin
Pharmacological target (-,-) : BE0000017  Prostaglandin G/H synthase 1
Pharmacological target (-,-) : BE0000262  Prostaglandin G/H synthase 2
Non-common off-target(s) (drug1) :  
    BE0000215  Peroxisome proliferator-activated receptor gamma     (1)
    BE0000248  Arachidonate 5-lipoxygenase     (-1)
    BE0004655  Inhibitor of nuclear factor kappa-B kinase subunit alpha     (-1)
    BE0001154  Inhibitor of nuclear factor kappa-B kinase subunit beta     (-1)
---------------------------------------------------
         
Drug1 :  DB00244  Mesalazine
Drug2 :  DB01014  Balsalazide
Pharmacological target (+,+) : BE0000215  Peroxisome proliferator-activated receptor gamma
Pharmacological target (-,-) : BE0000017  Prostaglandin G/H synthase 1
Pharmacological target (-,-) : BE0000262  Prostaglandin G/H synthase 2
Pharmacological target (-,-) : BE0000248  Arachidonate 5-lipoxygenase
Non-common off-target(s) (drug1) :  
    BE0004655  Inhibitor of nuclear factor kappa-B kinase subunit alpha     (-1)
    BE0001154  Inhibitor of nuclear factor kappa-B kinase subunit beta     (-1)
---------------------------------------------------
         
Drug1 :  DB00244  Mesalazine
Drug2 :  DB01283  Lumiracoxib
Pharmacological target (-,-) : BE0000017  Prostaglandin G/H synthase 1
Pharmacological target (-,-) : BE0000262  Prostaglandin G/H synthase 2
Non-common off-target(s) (drug1) :  
    BE0000215  Peroxisome proliferator-activated receptor gamma     (1)
    BE0000248  Arachidonate 5-lipoxygenase     (-1)
    BE0004655  Inhibitor of nuclear factor kappa-B kinase subunit alpha     (-1)
    BE0001154  Inhibitor of nuclear factor kappa-B kinase subunit beta     (-1)
---------------------------------------------------
         
Drug1 :  DB00244  Mesalazine
Drug2 :  DB01397  Magnesium salicylate
Pharmacological target (-,-) : BE0000017  Prostaglandin G/H synthase 1
Pharmacological target (-,-) : BE0000262  Prostaglandin G/H synthase 2
Non-common off-target(s) (drug1) :  
    BE0000215  Peroxisome proliferator-activated receptor gamma     (1)
    BE0000248  Arachidonate 5-lipoxygenase     (-1)
    BE0004655  Inhibitor of nuclear factor kappa-B kinase subunit alpha     (-1)
    BE0001154  Inhibitor of nuclear factor kappa-B kinase subunit beta     (-1)
---------------------------------------------------
         
Drug1 :  DB00244  Mesalazine
Drug2 :  DB01398  Salicylate-sodium
Pharmacological target (-,-) : BE0000017  Prostaglandin G/H synthase 1
Pharmacological target (-,-) : BE0000262  Prostaglandin G/H synthase 2
Non-common off-target(s) (drug1) :  
    BE0000215  Peroxisome proliferator-activated receptor gamma     (1)
    BE0000248  Arachidonate 5-lipoxygenase     (-1)
    BE0004655  Inhibitor of nuclear factor kappa-B kinase subunit alpha     (-1)
    BE0001154  Inhibitor of nuclear factor kappa-B kinase subunit beta     (-1)
---------------------------------------------------
         
Drug1 :  DB00244  Mesalazine
Drug2 :  DB01399  Salsalate
Pharmacological target (-,-) : BE0000017  Prostaglandin G/H synthase 1
Pharmacological target (-,-) : BE0000262  Prostaglandin G/H synthase 2
Non-common off-target(s) (drug1) :  
    BE0000215  Peroxisome proliferator-activated receptor gamma     (1)
    BE0000248  Arachidonate 5-lipoxygenase     (-1)
    BE0004655  Inhibitor of nuclear factor kappa-B kinase subunit alpha     (-1)
    BE0001154  Inhibitor of nuclear factor kappa-B kinase subunit beta     (-1)
---------------------------------------------------
         
Drug1 :  DB00244  Mesalazine
Drug2 :  DB01600  Tiaprofenic acid
Pharmacological target (-,-) : BE0000017  Prostaglandin G/H synthase 1
Pharmacological target (-,-) : BE0000262  Prostaglandin G/H synthase 2
Non-common off-target(s) (drug1) :  
    BE0000215  Peroxisome proliferator-activated receptor gamma     (1)
    BE0000248  Arachidonate 5-lipoxygenase     (-1)
    BE0004655  Inhibitor of nuclear factor kappa-B kinase subunit alpha     (-1)
    BE0001154  Inhibitor of nuclear factor kappa-B kinase subunit beta     (-1)
---------------------------------------------------
         
Drug1 :  DB00244  Mesalazine
Drug2 :  DB06725  Lornoxicam
Pharmacological target (-,-) : BE0000017  Prostaglandin G/H synthase 1
Pharmacological target (-,-) : BE0000262  Prostaglandin G/H synthase 2
Non-common off-target(s) (drug1) :  
    BE0000215  Peroxisome proliferator-activated receptor gamma     (1)
    BE0000248  Arachidonate 5-lipoxygenase     (-1)
    BE0004655  Inhibitor of nuclear factor kappa-B kinase subunit alpha     (-1)
    BE0001154  Inhibitor of nuclear factor kappa-B kinase subunit beta     (-1)
---------------------------------------------------
         
Drug1 :  DB00245  Benzatropine
Drug2 :  DB00376  Trihexyphenidyl
Pharmacological target (-,-) : BE0000092  Muscarinic acetylcholine receptor M1
Non-common off-target(s) (drug1) :  
    BE0000647  Sodium-dependent dopamine transporter     (-1)
    BE0000442  Histamine H1 receptor     (-1)
Non-common off-target(s) (drug2) :  
    BE0000045  Muscarinic acetylcholine receptor M3     (-1)
    BE0000560  Muscarinic acetylcholine receptor M2     (-1)
    BE0000405  Muscarinic acetylcholine receptor M4     (-1)
    BE0000247  Muscarinic acetylcholine receptor M5     (-1)
---------------------------------------------------
         
Drug1 :  DB00245  Benzatropine
Drug2 :  DB00392  Ethopropazine
Pharmacological target (-,-) : BE0000092  Muscarinic acetylcholine receptor M1
Non-common off-target(s) (drug1) :  
    BE0000647  Sodium-dependent dopamine transporter     (-1)
    BE0000442  Histamine H1 receptor     (-1)
Non-common off-target(s) (drug2) :  
    BE0000641  Glutamate receptor ionotropic, NMDA 3A     (-1)
    BE0000560  Muscarinic acetylcholine receptor M2     (-1)
---------------------------------------------------
         
Drug1 :  DB00245  Benzatropine
Drug2 :  DB00422  Methylphenidate
Pharmacological target (-,-) : BE0000647  Sodium-dependent dopamine transporter
Non-common off-target(s) (drug1) :  
    BE0000092  Muscarinic acetylcholine receptor M1     (-1)
    BE0000442  Histamine H1 receptor     (-1)
Non-common off-target(s) (drug2) :  
    BE0000749  Sodium-dependent serotonin transporter     (-1)
    BE0000486  Sodium-dependent noradrenaline transporter     (-1)
---------------------------------------------------
         
Drug1 :  DB00245  Benzatropine
Drug2 :  DB00424  Hyoscyamine
Pharmacological target (-,-) : BE0000092  Muscarinic acetylcholine receptor M1
Non-common off-target(s) (drug1) :  
    BE0000647  Sodium-dependent dopamine transporter     (-1)
    BE0000442  Histamine H1 receptor     (-1)
Non-common off-target(s) (drug2) :  
    BE0000045  Muscarinic acetylcholine receptor M3     (-1)
    BE0000560  Muscarinic acetylcholine receptor M2     (-1)
    BE0000405  Muscarinic acetylcholine receptor M4     (-1)
---------------------------------------------------
         
Drug1 :  DB00245  Benzatropine
Drug2 :  DB00462  Methylscopolamine bromide
Pharmacological target (-,-) : BE0000092  Muscarinic acetylcholine receptor M1
Non-common off-target(s) (drug1) :  
    BE0000647  Sodium-dependent dopamine transporter     (-1)
    BE0000442  Histamine H1 receptor     (-1)
Non-common off-target(s) (drug2) :  
    BE0000045  Muscarinic acetylcholine receptor M3     (-1)
    BE0000560  Muscarinic acetylcholine receptor M2     (-1)
---------------------------------------------------
         
Drug1 :  DB00245  Benzatropine
Drug2 :  DB00670  Pirenzepine
Pharmacological target (-,-) : BE0000092  Muscarinic acetylcholine receptor M1
Non-common off-target(s) (drug1) :  
    BE0000647  Sodium-dependent dopamine transporter     (-1)
    BE0000442  Histamine H1 receptor     (-1)
---------------------------------------------------
         
Drug1 :  DB00245  Benzatropine
Drug2 :  DB00745  Modafinil
Pharmacological target (-,-) : BE0000647  Sodium-dependent dopamine transporter
Non-common off-target(s) (drug1) :  
    BE0000092  Muscarinic acetylcholine receptor M1     (-1)
    BE0000442  Histamine H1 receptor     (-1)
Non-common off-target(s) (drug2) :  
    BE0000575  Alpha-1B adrenergic receptor     (1)
---------------------------------------------------
         
Drug1 :  DB00245  Benzatropine
Drug2 :  DB00747  Scopolamine
Pharmacological target (-,-) : BE0000092  Muscarinic acetylcholine receptor M1
Non-common off-target(s) (drug1) :  
    BE0000647  Sodium-dependent dopamine transporter     (-1)
    BE0000442  Histamine H1 receptor     (-1)
Non-common off-target(s) (drug2) :  
    BE0000045  Muscarinic acetylcholine receptor M3     (-1)
    BE0000560  Muscarinic acetylcholine receptor M2     (-1)
    BE0000405  Muscarinic acetylcholine receptor M4     (-1)
    BE0000247  Muscarinic acetylcholine receptor M5     (-1)
    BE0001176  Sucrase-isomaltase, intestinal     (-1)
---------------------------------------------------
         
Drug1 :  DB00245  Benzatropine
Drug2 :  DB00771  Clidinium
Pharmacological target (-,-) : BE0000092  Muscarinic acetylcholine receptor M1
Non-common off-target(s) (drug1) :  
    BE0000647  Sodium-dependent dopamine transporter     (-1)
    BE0000442  Histamine H1 receptor     (-1)
---------------------------------------------------
         
Drug1 :  DB00245  Benzatropine
Drug2 :  DB00782  Propantheline
Pharmacological target (-,-) : BE0000092  Muscarinic acetylcholine receptor M1
Non-common off-target(s) (drug1) :  
    BE0000647  Sodium-dependent dopamine transporter     (-1)
    BE0000442  Histamine H1 receptor     (-1)
---------------------------------------------------
         
Drug1 :  DB00245  Benzatropine
Drug2 :  DB00804  Dicyclomine
Pharmacological target (-,-) : BE0000092  Muscarinic acetylcholine receptor M1
Non-common off-target(s) (drug1) :  
    BE0000647  Sodium-dependent dopamine transporter     (-1)
    BE0000442  Histamine H1 receptor     (-1)
Non-common off-target(s) (drug2) :  
    BE0000560  Muscarinic acetylcholine receptor M2     (-1)
---------------------------------------------------
         
Drug1 :  DB00245  Benzatropine
Drug2 :  DB00810  Biperiden
Pharmacological target (-,-) : BE0000092  Muscarinic acetylcholine receptor M1
Non-common off-target(s) (drug1) :  
    BE0000647  Sodium-dependent dopamine transporter     (-1)
    BE0000442  Histamine H1 receptor     (-1)
Non-common off-target(s) (drug2) :  
    BE0000738  Neuronal acetylcholine receptor subunit alpha-2     (-1)
---------------------------------------------------
         
Drug1 :  DB00245  Benzatropine
Drug2 :  DB00830  Phenmetrazine
Pharmacological target (-,-) : BE0000647  Sodium-dependent dopamine transporter
Non-common off-target(s) (drug1) :  
    BE0000092  Muscarinic acetylcholine receptor M1     (-1)
    BE0000442  Histamine H1 receptor     (-1)
Non-common off-target(s) (drug2) :  
    BE0000486  Sodium-dependent noradrenaline transporter     (-1)
---------------------------------------------------
         
Drug1 :  DB00245  Benzatropine
Drug2 :  DB00937  Diethylpropion
Pharmacological target (-,-) : BE0000647  Sodium-dependent dopamine transporter
Non-common off-target(s) (drug1) :  
    BE0000092  Muscarinic acetylcholine receptor M1     (-1)
    BE0000442  Histamine H1 receptor     (-1)
Non-common off-target(s) (drug2) :  
    BE0000486  Sodium-dependent noradrenaline transporter     (-1)
---------------------------------------------------
         
Drug1 :  DB00245  Benzatropine
Drug2 :  DB00942  Cycrimine
Pharmacological target (-,-) : BE0000092  Muscarinic acetylcholine receptor M1
Non-common off-target(s) (drug1) :  
    BE0000647  Sodium-dependent dopamine transporter     (-1)
    BE0000442  Histamine H1 receptor     (-1)
---------------------------------------------------
         
Drug1 :  DB00245  Benzatropine
Drug2 :  DB00979  Cyclopentolate
Pharmacological target (-,-) : BE0000092  Muscarinic acetylcholine receptor M1
Non-common off-target(s) (drug1) :  
    BE0000647  Sodium-dependent dopamine transporter     (-1)
    BE0000442  Histamine H1 receptor     (-1)
---------------------------------------------------
         
Drug1 :  DB00245  Benzatropine
Drug2 :  DB00986  Glycopyrrolate
Pharmacological target (-,-) : BE0000092  Muscarinic acetylcholine receptor M1
Non-common off-target(s) (drug1) :  
    BE0000647  Sodium-dependent dopamine transporter     (-1)
    BE0000442  Histamine H1 receptor     (-1)
Non-common off-target(s) (drug2) :  
    BE0000045  Muscarinic acetylcholine receptor M3     (-1)
---------------------------------------------------
         
Drug1 :  DB00245  Benzatropine
Drug2 :  DB01148  Flavoxate
Pharmacological target (-,-) : BE0000092  Muscarinic acetylcholine receptor M1
Non-common off-target(s) (drug1) :  
    BE0000647  Sodium-dependent dopamine transporter     (-1)
    BE0000442  Histamine H1 receptor     (-1)
Non-common off-target(s) (drug2) :  
    BE0000560  Muscarinic acetylcholine receptor M2     (-1)
---------------------------------------------------
         
Drug1 :  DB00245  Benzatropine
Drug2 :  DB01156  Bupropion
Pharmacological target (-,-) : BE0000647  Sodium-dependent dopamine transporter
Non-common off-target(s) (drug1) :  
    BE0000092  Muscarinic acetylcholine receptor M1     (-1)
    BE0000442  Histamine H1 receptor     (-1)
Non-common off-target(s) (drug2) :  
    BE0000486  Sodium-dependent noradrenaline transporter     (-1)
    BE0003585  Neuronal acetylcholine receptor subunit alpha-3     (-1)
---------------------------------------------------
         
Drug1 :  DB00245  Benzatropine
Drug2 :  DB01255  Lisdexamfetamine
Pharmacological target (-,-) : BE0000647  Sodium-dependent dopamine transporter
Non-common off-target(s) (drug1) :  
    BE0000092  Muscarinic acetylcholine receptor M1     (-1)
    BE0000442  Histamine H1 receptor     (-1)
Non-common off-target(s) (drug2) :  
    BE0000575  Alpha-1B adrenergic receptor     (-1)
---------------------------------------------------
         
Drug1 :  DB00245  Benzatropine
Drug2 :  DB01463  Fencamfamine
Pharmacological target (-,-) : BE0000647  Sodium-dependent dopamine transporter
Non-common off-target(s) (drug1) :  
    BE0000092  Muscarinic acetylcholine receptor M1     (-1)
    BE0000442  Histamine H1 receptor     (-1)
---------------------------------------------------
         
Drug1 :  DB00245  Benzatropine
Drug2 :  DB04843  Mepenzolate
Pharmacological target (-,-) : BE0000092  Muscarinic acetylcholine receptor M1
Non-common off-target(s) (drug1) :  
    BE0000647  Sodium-dependent dopamine transporter     (-1)
    BE0000442  Histamine H1 receptor     (-1)
Non-common off-target(s) (drug2) :  
    BE0000045  Muscarinic acetylcholine receptor M3     (-1)
---------------------------------------------------
         
Drug1 :  DB00245  Benzatropine
Drug2 :  DB06701  Dexmethylphenidate
Pharmacological target (-,-) : BE0000647  Sodium-dependent dopamine transporter
Non-common off-target(s) (drug1) :  
    BE0000092  Muscarinic acetylcholine receptor M1     (-1)
    BE0000442  Histamine H1 receptor     (-1)
Non-common off-target(s) (drug2) :  
    BE0000749  Sodium-dependent serotonin transporter     (-1)
    BE0000486  Sodium-dependent noradrenaline transporter     (-1)
---------------------------------------------------
         
Drug1 :  DB00246  Ziprasidone
Drug2 :  DB00433  Prochlorperazine
Pharmacological target (-,-) : BE0000756  D(2) dopamine receptor
Non-common off-target(s) (drug1) :  
    BE0000045  Muscarinic acetylcholine receptor M3     (-1)
    BE0000092  Muscarinic acetylcholine receptor M1     (-1)
    BE0000533  5-hydroxytryptamine receptor 2C     (-1)
    BE0000560  Muscarinic acetylcholine receptor M2     (-1)
    BE0000501  Alpha-1A adrenergic receptor     (-1)
    BE0000575  Alpha-1B adrenergic receptor     (-1)
    BE0000442  Histamine H1 receptor     (-1)
    BE0000659  5-hydroxytryptamine receptor 1D     (-1)
    BE0000797  5-hydroxytryptamine receptor 1B     (-1)
    BE0000291  5-hydroxytryptamine receptor 1A     (-1)
    BE0000476  5-hydroxytryptamine receptor 1E     (-1)
    BE0000650  5-hydroxytryptamine receptor 7     (-1)
    BE0000451  5-hydroxytryptamine receptor 2A     (-1)
    BE0000020  D(1A) dopamine receptor     (-1)
    BE0000145  D(1B) dopamine receptor     (-1)
    BE0000581  D(3) dopamine receptor     (-1)
    BE0000389  D(4) dopamine receptor     (-1)
    BE0000311  5-hydroxytryptamine receptor 3A     (-1)
    BE0000945  5-hydroxytryptamine receptor 6     (-1)
    BE0000289  Alpha-2A adrenergic receptor     (-1)
    BE0000572  Alpha-2B adrenergic receptor     (-1)
    BE0000342  Alpha-2C adrenergic receptor     (-1)
    BE0000405  Muscarinic acetylcholine receptor M4     (-1)
    BE0000247  Muscarinic acetylcholine receptor M5     (-1)
---------------------------------------------------
         
Drug1 :  DB00246  Ziprasidone
Drug2 :  DB00924  Cyclobenzaprine
Pharmacological target (-,-) : BE0000451  5-hydroxytryptamine receptor 2A
Non-common off-target(s) (drug1) :  
    BE0000756  D(2) dopamine receptor     (-1)
    BE0000045  Muscarinic acetylcholine receptor M3     (-1)
    BE0000092  Muscarinic acetylcholine receptor M1     (-1)
    BE0000533  5-hydroxytryptamine receptor 2C     (-1)
    BE0000560  Muscarinic acetylcholine receptor M2     (-1)
    BE0000501  Alpha-1A adrenergic receptor     (-1)
    BE0000575  Alpha-1B adrenergic receptor     (-1)
    BE0000442  Histamine H1 receptor     (-1)
    BE0000659  5-hydroxytryptamine receptor 1D     (-1)
    BE0000797  5-hydroxytryptamine receptor 1B     (-1)
    BE0000291  5-hydroxytryptamine receptor 1A     (-1)
    BE0000476  5-hydroxytryptamine receptor 1E     (-1)
    BE0000650  5-hydroxytryptamine receptor 7     (-1)
    BE0000020  D(1A) dopamine receptor     (-1)
    BE0000145  D(1B) dopamine receptor     (-1)
    BE0000581  D(3) dopamine receptor     (-1)
    BE0000389  D(4) dopamine receptor     (-1)
    BE0000311  5-hydroxytryptamine receptor 3A     (-1)
    BE0000945  5-hydroxytryptamine receptor 6     (-1)
    BE0000289  Alpha-2A adrenergic receptor     (-1)
    BE0000572  Alpha-2B adrenergic receptor     (-1)
    BE0000342  Alpha-2C adrenergic receptor     (-1)
    BE0000405  Muscarinic acetylcholine receptor M4     (-1)
    BE0000247  Muscarinic acetylcholine receptor M5     (-1)
---------------------------------------------------
         
Drug1 :  DB00246  Ziprasidone
Drug2 :  DB00933  Mesoridazine
Pharmacological target (-,-) : BE0000756  D(2) dopamine receptor
Pharmacological target (-,-) : BE0000451  5-hydroxytryptamine receptor 2A
Non-common off-target(s) (drug1) :  
    BE0000045  Muscarinic acetylcholine receptor M3     (-1)
    BE0000092  Muscarinic acetylcholine receptor M1     (-1)
    BE0000533  5-hydroxytryptamine receptor 2C     (-1)
    BE0000560  Muscarinic acetylcholine receptor M2     (-1)
    BE0000501  Alpha-1A adrenergic receptor     (-1)
    BE0000575  Alpha-1B adrenergic receptor     (-1)
    BE0000442  Histamine H1 receptor     (-1)
    BE0000659  5-hydroxytryptamine receptor 1D     (-1)
    BE0000797  5-hydroxytryptamine receptor 1B     (-1)
    BE0000291  5-hydroxytryptamine receptor 1A     (-1)
    BE0000476  5-hydroxytryptamine receptor 1E     (-1)
    BE0000650  5-hydroxytryptamine receptor 7     (-1)
    BE0000020  D(1A) dopamine receptor     (-1)
    BE0000145  D(1B) dopamine receptor     (-1)
    BE0000581  D(3) dopamine receptor     (-1)
    BE0000389  D(4) dopamine receptor     (-1)
    BE0000311  5-hydroxytryptamine receptor 3A     (-1)
    BE0000945  5-hydroxytryptamine receptor 6     (-1)
    BE0000289  Alpha-2A adrenergic receptor     (-1)
    BE0000572  Alpha-2B adrenergic receptor     (-1)
    BE0000342  Alpha-2C adrenergic receptor     (-1)
    BE0000405  Muscarinic acetylcholine receptor M4     (-1)
    BE0000247  Muscarinic acetylcholine receptor M5     (-1)
---------------------------------------------------
         
Drug1 :  DB00246  Ziprasidone
Drug2 :  DB01425  Alizapride
Pharmacological target (-,-) : BE0000756  D(2) dopamine receptor
Non-common off-target(s) (drug1) :  
    BE0000045  Muscarinic acetylcholine receptor M3     (-1)
    BE0000092  Muscarinic acetylcholine receptor M1     (-1)
    BE0000533  5-hydroxytryptamine receptor 2C     (-1)
    BE0000560  Muscarinic acetylcholine receptor M2     (-1)
    BE0000501  Alpha-1A adrenergic receptor     (-1)
    BE0000575  Alpha-1B adrenergic receptor     (-1)
    BE0000442  Histamine H1 receptor     (-1)
    BE0000659  5-hydroxytryptamine receptor 1D     (-1)
    BE0000797  5-hydroxytryptamine receptor 1B     (-1)
    BE0000291  5-hydroxytryptamine receptor 1A     (-1)
    BE0000476  5-hydroxytryptamine receptor 1E     (-1)
    BE0000650  5-hydroxytryptamine receptor 7     (-1)
    BE0000451  5-hydroxytryptamine receptor 2A     (-1)
    BE0000020  D(1A) dopamine receptor     (-1)
    BE0000145  D(1B) dopamine receptor     (-1)
    BE0000581  D(3) dopamine receptor     (-1)
    BE0000389  D(4) dopamine receptor     (-1)
    BE0000311  5-hydroxytryptamine receptor 3A     (-1)
    BE0000945  5-hydroxytryptamine receptor 6     (-1)
    BE0000289  Alpha-2A adrenergic receptor     (-1)
    BE0000572  Alpha-2B adrenergic receptor     (-1)
    BE0000342  Alpha-2C adrenergic receptor     (-1)
    BE0000405  Muscarinic acetylcholine receptor M4     (-1)
    BE0000247  Muscarinic acetylcholine receptor M5     (-1)
---------------------------------------------------
         
Drug1 :  DB00246  Ziprasidone
Drug2 :  DB09018  Bromopride
Pharmacological target (-,-) : BE0000756  D(2) dopamine receptor
Non-common off-target(s) (drug1) :  
    BE0000045  Muscarinic acetylcholine receptor M3     (-1)
    BE0000092  Muscarinic acetylcholine receptor M1     (-1)
    BE0000533  5-hydroxytryptamine receptor 2C     (-1)
    BE0000560  Muscarinic acetylcholine receptor M2     (-1)
    BE0000501  Alpha-1A adrenergic receptor     (-1)
    BE0000575  Alpha-1B adrenergic receptor     (-1)
    BE0000442  Histamine H1 receptor     (-1)
    BE0000659  5-hydroxytryptamine receptor 1D     (-1)
    BE0000797  5-hydroxytryptamine receptor 1B     (-1)
    BE0000291  5-hydroxytryptamine receptor 1A     (-1)
    BE0000476  5-hydroxytryptamine receptor 1E     (-1)
    BE0000650  5-hydroxytryptamine receptor 7     (-1)
    BE0000451  5-hydroxytryptamine receptor 2A     (-1)
    BE0000020  D(1A) dopamine receptor     (-1)
    BE0000145  D(1B) dopamine receptor     (-1)
    BE0000581  D(3) dopamine receptor     (-1)
    BE0000389  D(4) dopamine receptor     (-1)
    BE0000311  5-hydroxytryptamine receptor 3A     (-1)
    BE0000945  5-hydroxytryptamine receptor 6     (-1)
    BE0000289  Alpha-2A adrenergic receptor     (-1)
    BE0000572  Alpha-2B adrenergic receptor     (-1)
    BE0000342  Alpha-2C adrenergic receptor     (-1)
    BE0000405  Muscarinic acetylcholine receptor M4     (-1)
    BE0000247  Muscarinic acetylcholine receptor M5     (-1)
---------------------------------------------------
         
Drug1 :  DB00247  Methysergide
Drug2 :  DB00805  Minaprine
Pharmacological target (-,-) : BE0000533  5-hydroxytryptamine receptor 2C
Pharmacological target (-,-) : BE0000393  5-hydroxytryptamine receptor 2B
Pharmacological target (-,-) : BE0000451  5-hydroxytryptamine receptor 2A
Non-common off-target(s) (drug1) :  
    BE0000291  5-hydroxytryptamine receptor 1A     (1)
    BE0000650  5-hydroxytryptamine receptor 7     (-1)
Non-common off-target(s) (drug2) :  
    BE0000426  Acetylcholinesterase     (-1)
    BE0000749  Sodium-dependent serotonin transporter     (-1)
    BE0000756  D(2) dopamine receptor     (1)
    BE0000092  Muscarinic acetylcholine receptor M1     (1)
    BE0002198  Amine oxidase [flavin-containing] A     (-1)
    BE0000020  D(1A) dopamine receptor     (1)
---------------------------------------------------
         
Drug1 :  DB00247  Methysergide
Drug2 :  DB01239  Chlorprothixene
Pharmacological target (-,-) : BE0000533  5-hydroxytryptamine receptor 2C
Pharmacological target (-,-) : BE0000393  5-hydroxytryptamine receptor 2B
Pharmacological target (-,-) : BE0000451  5-hydroxytryptamine receptor 2A
Non-common off-target(s) (drug1) :  
    BE0000291  5-hydroxytryptamine receptor 1A     (1)
    BE0000650  5-hydroxytryptamine receptor 7     (-1)
Non-common off-target(s) (drug2) :  
    BE0000756  D(2) dopamine receptor     (-1)
    BE0000045  Muscarinic acetylcholine receptor M3     (-1)
    BE0000092  Muscarinic acetylcholine receptor M1     (-1)
    BE0000560  Muscarinic acetylcholine receptor M2     (-1)
    BE0000442  Histamine H1 receptor     (-1)
    BE0000020  D(1A) dopamine receptor     (-1)
    BE0000581  D(3) dopamine receptor     (-1)
    BE0000405  Muscarinic acetylcholine receptor M4     (-1)
    BE0000247  Muscarinic acetylcholine receptor M5     (-1)
---------------------------------------------------
         
Drug1 :  DB00247  Methysergide
Drug2 :  DB01242  Clomipramine
Pharmacological target (-,-) : BE0000533  5-hydroxytryptamine receptor 2C
Pharmacological target (-,-) : BE0000393  5-hydroxytryptamine receptor 2B
Pharmacological target (-,-) : BE0000451  5-hydroxytryptamine receptor 2A
Non-common off-target(s) (drug1) :  
    BE0000291  5-hydroxytryptamine receptor 1A     (1)
    BE0000650  5-hydroxytryptamine receptor 7     (-1)
Non-common off-target(s) (drug2) :  
    BE0000814  Glutathione S-transferase P     (-1)
    BE0000749  Sodium-dependent serotonin transporter     (-1)
    BE0000486  Sodium-dependent noradrenaline transporter     (-1)
---------------------------------------------------
         
Drug1 :  DB00248  Cabergoline
Drug2 :  DB00915  Amantadine
Pharmacological target (+,+) : BE0000756  D(2) dopamine receptor
Non-common off-target(s) (drug1) :  
    BE0000533  5-hydroxytryptamine receptor 2C     (1)
    BE0000659  5-hydroxytryptamine receptor 1D     (1)
    BE0000797  5-hydroxytryptamine receptor 1B     (1)
    BE0000291  5-hydroxytryptamine receptor 1A     (1)
    BE0000393  5-hydroxytryptamine receptor 2B     (1)
    BE0000650  5-hydroxytryptamine receptor 7     (-1)
    BE0000451  5-hydroxytryptamine receptor 2A     (1)
    BE0000020  D(1A) dopamine receptor     (1)
    BE0000145  D(1B) dopamine receptor     (1)
    BE0000581  D(3) dopamine receptor     (1)
    BE0000389  D(4) dopamine receptor     (1)
    BE0000289  Alpha-2A adrenergic receptor     (-1)
    BE0000572  Alpha-2B adrenergic receptor     (-1)
    BE0000342  Alpha-2C adrenergic receptor     (-1)
    BE0004889  D(1) dopamine receptor     (1)
    BE0004916  D(2S) dopamine receptor     (1)
    BE0004915  D(2L) dopamine receptor     (1)
Non-common off-target(s) (drug2) :  
    BE0000641  Glutamate receptor ionotropic, NMDA 3A     (-1)
---------------------------------------------------
         
Drug1 :  DB00252  Phenytoin
Drug2 :  DB00280  Disopyramide
Pharmacological target (-,-) : BE0000197  Sodium channel protein type 5 subunit alpha
Non-common off-target(s) (drug1) :  
    BE0000141  Sodium channel protein type 1 subunit alpha     (-1)
Non-common off-target(s) (drug2) :  
    BE0000045  Muscarinic acetylcholine receptor M3     (-1)
    BE0000092  Muscarinic acetylcholine receptor M1     (-1)
    BE0000560  Muscarinic acetylcholine receptor M2     (-1)
    BE0003603  Potassium voltage-gated channel subfamily D member 2     (-1)
    BE0003604  Potassium voltage-gated channel subfamily D member 3     (-1)
---------------------------------------------------
         
Drug1 :  DB00252  Phenytoin
Drug2 :  DB00379  Mexiletine
Pharmacological target (-,-) : BE0000197  Sodium channel protein type 5 subunit alpha
Non-common off-target(s) (drug1) :  
    BE0000141  Sodium channel protein type 1 subunit alpha     (-1)
Non-common off-target(s) (drug2) :  
    BE0003721  Aryl hydrocarbon receptor     (1)
---------------------------------------------------
         
Drug1 :  DB00252  Phenytoin
Drug2 :  DB00473  Hexylcaine
Pharmacological target (-,-) : BE0000197  Sodium channel protein type 5 subunit alpha
Non-common off-target(s) (drug1) :  
    BE0000141  Sodium channel protein type 1 subunit alpha     (-1)
Non-common off-target(s) (drug2) :  
    BE0000177  Sodium channel protein type 10 subunit alpha     (-1)
---------------------------------------------------
         
Drug1 :  DB00252  Phenytoin
Drug2 :  DB00527  Cinchocaine
Pharmacological target (-,-) : BE0000197  Sodium channel protein type 5 subunit alpha
Non-common off-target(s) (drug1) :  
    BE0000141  Sodium channel protein type 1 subunit alpha     (-1)
Non-common off-target(s) (drug2) :  
    BE0000177  Sodium channel protein type 10 subunit alpha     (-1)
    BE0000418  Calmodulin     (-1)
---------------------------------------------------
         
Drug1 :  DB00252  Phenytoin
Drug2 :  DB00532  Mephenytoin
Pharmacological target (-,-) : BE0000197  Sodium channel protein type 5 subunit alpha
Non-common off-target(s) (drug1) :  
    BE0000141  Sodium channel protein type 1 subunit alpha     (-1)
---------------------------------------------------
         
Drug1 :  DB00252  Phenytoin
Drug2 :  DB00564  Carbamazepine
Pharmacological target (-,-) : BE0000197  Sodium channel protein type 5 subunit alpha
Non-common off-target(s) (drug1) :  
    BE0000141  Sodium channel protein type 1 subunit alpha     (-1)
---------------------------------------------------
         
Drug1 :  DB00252  Phenytoin
Drug2 :  DB00680  Moricizine
Pharmacological target (-,-) : BE0000197  Sodium channel protein type 5 subunit alpha
Non-common off-target(s) (drug1) :  
    BE0000141  Sodium channel protein type 1 subunit alpha     (-1)
---------------------------------------------------
         
Drug1 :  DB00252  Phenytoin
Drug2 :  DB00740  Riluzole
Pharmacological target (-,-) : BE0000197  Sodium channel protein type 5 subunit alpha
Non-common off-target(s) (drug1) :  
    BE0000141  Sodium channel protein type 1 subunit alpha     (-1)
Non-common off-target(s) (drug2) :  
    BE0000030  Cystine/glutamate transporter     (1)
---------------------------------------------------
         
Drug1 :  DB00252  Phenytoin
Drug2 :  DB00750  Prilocaine
Pharmacological target (-,-) : BE0000197  Sodium channel protein type 5 subunit alpha
Non-common off-target(s) (drug1) :  
    BE0000141  Sodium channel protein type 1 subunit alpha     (-1)
---------------------------------------------------
         
Drug1 :  DB00252  Phenytoin
Drug2 :  DB00754  Ethotoin
Pharmacological target (-,-) : BE0000197  Sodium channel protein type 5 subunit alpha
Non-common off-target(s) (drug1) :  
    BE0000141  Sodium channel protein type 1 subunit alpha     (-1)
---------------------------------------------------
         
Drug1 :  DB00252  Phenytoin
Drug2 :  DB00776  Oxcarbazepine
Pharmacological target (-,-) : BE0000197  Sodium channel protein type 5 subunit alpha
Non-common off-target(s) (drug1) :  
    BE0000141  Sodium channel protein type 1 subunit alpha     (-1)
---------------------------------------------------
         
Drug1 :  DB00252  Phenytoin
Drug2 :  DB00908  Quinidine
Pharmacological target (-,-) : BE0000197  Sodium channel protein type 5 subunit alpha
Non-common off-target(s) (drug1) :  
    BE0000141  Sodium channel protein type 1 subunit alpha     (-1)
Non-common off-target(s) (drug2) :  
    BE0000090  Potassium voltage-gated channel subfamily H member 2     (-1)
    BE0000154  Potassium channel subfamily K member 1     (-1)
    BE0000680  Potassium channel subfamily K member 6     (-1)
---------------------------------------------------
         
Drug1 :  DB00252  Phenytoin
Drug2 :  DB01056  Tocainide
Pharmacological target (-,-) : BE0000197  Sodium channel protein type 5 subunit alpha
Non-common off-target(s) (drug1) :  
    BE0000141  Sodium channel protein type 1 subunit alpha     (-1)
---------------------------------------------------
         
Drug1 :  DB00252  Phenytoin
Drug2 :  DB01121  Phenacemide
Pharmacological target (-,-) : BE0000141  Sodium channel protein type 1 subunit alpha
Non-common off-target(s) (drug1) :  
    BE0000197  Sodium channel protein type 5 subunit alpha     (-1)
---------------------------------------------------
         
Drug1 :  DB00252  Phenytoin
Drug2 :  DB01182  Propafenone
Pharmacological target (-,-) : BE0000197  Sodium channel protein type 5 subunit alpha
Non-common off-target(s) (drug1) :  
    BE0000141  Sodium channel protein type 1 subunit alpha     (-1)
Non-common off-target(s) (drug2) :  
    BE0000090  Potassium voltage-gated channel subfamily H member 2     (-1)
---------------------------------------------------
         
Drug1 :  DB00252  Phenytoin
Drug2 :  DB01195  Flecainide
Pharmacological target (-,-) : BE0000197  Sodium channel protein type 5 subunit alpha
Non-common off-target(s) (drug1) :  
    BE0000141  Sodium channel protein type 1 subunit alpha     (-1)
Non-common off-target(s) (drug2) :  
    BE0002083  Sodium channel protein type 4 subunit alpha     (-1)
---------------------------------------------------
         
Drug1 :  DB00252  Phenytoin
Drug2 :  DB01228  Encainide
Pharmacological target (-,-) : BE0000197  Sodium channel protein type 5 subunit alpha
Non-common off-target(s) (drug1) :  
    BE0000141  Sodium channel protein type 1 subunit alpha     (-1)
---------------------------------------------------
         
Drug1 :  DB00252  Phenytoin
Drug2 :  DB01320  Fosphenytoin
Pharmacological target (-,-) : BE0000197  Sodium channel protein type 5 subunit alpha
Non-common off-target(s) (drug1) :  
    BE0000141  Sodium channel protein type 1 subunit alpha     (-1)
---------------------------------------------------
         
Drug1 :  DB00252  Phenytoin
Drug2 :  DB01426  Ajmaline
Pharmacological target (-,-) : BE0000197  Sodium channel protein type 5 subunit alpha
Non-common off-target(s) (drug1) :  
    BE0000141  Sodium channel protein type 1 subunit alpha     (-1)
---------------------------------------------------
         
Drug1 :  DB00252  Phenytoin
Drug2 :  DB01429  Aprindine
Pharmacological target (-,-) : BE0000197  Sodium channel protein type 5 subunit alpha
Non-common off-target(s) (drug1) :  
    BE0000141  Sodium channel protein type 1 subunit alpha     (-1)
Non-common off-target(s) (drug2) :  
    BE0000418  Calmodulin     (-1)
---------------------------------------------------
         
Drug1 :  DB00252  Phenytoin
Drug2 :  DB01438  Phenazopyridine
Pharmacological target (-,-) : BE0000141  Sodium channel protein type 1 subunit alpha
Non-common off-target(s) (drug1) :  
    BE0000197  Sodium channel protein type 5 subunit alpha     (-1)
---------------------------------------------------
         
Drug1 :  DB00252  Phenytoin
Drug2 :  DB04930  Permethrin
Pharmacological target (-,-) : BE0000141  Sodium channel protein type 1 subunit alpha
Non-common off-target(s) (drug1) :  
    BE0000197  Sodium channel protein type 5 subunit alpha     (-1)
---------------------------------------------------
         
Drug1 :  DB00253  Medrysone
Drug2 :  DB00288  Amcinonide
Pharmacological target (+,+) : BE0000794  Glucocorticoid receptor
Non-common off-target(s) (drug2) :  
    BE0000422  Annexin A1     (1)
---------------------------------------------------
         
Drug1 :  DB00253  Medrysone
Drug2 :  DB00324  Fluorometholone
Pharmacological target (+,+) : BE0000794  Glucocorticoid receptor
---------------------------------------------------
         
Drug1 :  DB00253  Medrysone
Drug2 :  DB00394  Beclomethasone
Pharmacological target (+,+) : BE0000794  Glucocorticoid receptor
---------------------------------------------------
         
Drug1 :  DB00253  Medrysone
Drug2 :  DB00443  Betamethasone
Pharmacological target (+,+) : BE0000794  Glucocorticoid receptor
---------------------------------------------------
         
Drug1 :  DB00253  Medrysone
Drug2 :  DB00547  Desoximetasone
Pharmacological target (+,+) : BE0000794  Glucocorticoid receptor
---------------------------------------------------
         
Drug1 :  DB00253  Medrysone
Drug2 :  DB00588  Fluticasone Propionate
Pharmacological target (+,+) : BE0000794  Glucocorticoid receptor
Non-common off-target(s) (drug2) :  
    BE0000557  Progesterone receptor     (1)
    BE0000668  Mineralocorticoid receptor     (-1)
    BE0000657  Cytosolic phospholipase A2     (-1)
---------------------------------------------------
         
Drug1 :  DB00253  Medrysone
Drug2 :  DB00591  Fluocinolone Acetonide
Pharmacological target (+,+) : BE0000794  Glucocorticoid receptor
---------------------------------------------------
         
Drug1 :  DB00253  Medrysone
Drug2 :  DB00596  Halobetasol Propionate
Pharmacological target (+,+) : BE0000794  Glucocorticoid receptor
---------------------------------------------------
         
Drug1 :  DB00253  Medrysone
Drug2 :  DB00620  Triamcinolone
Pharmacological target (+,+) : BE0000794  Glucocorticoid receptor
---------------------------------------------------
         
Drug1 :  DB00253  Medrysone
Drug2 :  DB00635  Prednisone
Pharmacological target (+,+) : BE0000794  Glucocorticoid receptor
---------------------------------------------------
         
Drug1 :  DB00253  Medrysone
Drug2 :  DB00663  Flumethasone Pivalate
Pharmacological target (+,+) : BE0000794  Glucocorticoid receptor
---------------------------------------------------
         
Drug1 :  DB00253  Medrysone
Drug2 :  DB00741  Hydrocortisone
Pharmacological target (+,+) : BE0000794  Glucocorticoid receptor
Non-common off-target(s) (drug2) :  
    BE0000422  Annexin A1     (1)
---------------------------------------------------
         
Drug1 :  DB00253  Medrysone
Drug2 :  DB00764  Mometasone
Pharmacological target (+,+) : BE0000794  Glucocorticoid receptor
---------------------------------------------------
         
Drug1 :  DB00253  Medrysone
Drug2 :  DB00769  Hydrocortamate
Pharmacological target (+,+) : BE0000794  Glucocorticoid receptor
---------------------------------------------------
         
Drug1 :  DB00253  Medrysone
Drug2 :  DB00838  Clocortolone
Pharmacological target (+,+) : BE0000794  Glucocorticoid receptor
---------------------------------------------------
         
Drug1 :  DB00253  Medrysone
Drug2 :  DB00846  Flurandrenolide
Pharmacological target (+,+) : BE0000794  Glucocorticoid receptor
---------------------------------------------------
         
Drug1 :  DB00253  Medrysone
Drug2 :  DB00860  Prednisolone
Pharmacological target (+,+) : BE0000794  Glucocorticoid receptor
---------------------------------------------------
         
Drug1 :  DB00253  Medrysone
Drug2 :  DB00873  Loteprednol
Pharmacological target (+,+) : BE0000794  Glucocorticoid receptor
---------------------------------------------------
         
Drug1 :  DB00253  Medrysone
Drug2 :  DB00896  Rimexolone
Pharmacological target (+,+) : BE0000794  Glucocorticoid receptor
---------------------------------------------------
         
Drug1 :  DB00253  Medrysone
Drug2 :  DB00959  Methylprednisolone
Pharmacological target (+,+) : BE0000794  Glucocorticoid receptor
---------------------------------------------------
         
Drug1 :  DB00253  Medrysone
Drug2 :  DB01013  Clobetasol propionate
Pharmacological target (+,+) : BE0000794  Glucocorticoid receptor
---------------------------------------------------
         
Drug1 :  DB00253  Medrysone
Drug2 :  DB01047  Fluocinonide
Pharmacological target (+,+) : BE0000794  Glucocorticoid receptor
Non-common off-target(s) (drug2) :  
    BE0004659  Smoothened homolog     (1)
---------------------------------------------------
         
Drug1 :  DB00253  Medrysone
Drug2 :  DB01130  Prednicarbate
Pharmacological target (+,+) : BE0000794  Glucocorticoid receptor
---------------------------------------------------
         
Drug1 :  DB00253  Medrysone
Drug2 :  DB01234  Dexamethasone
Pharmacological target (+,+) : BE0000794  Glucocorticoid receptor
Non-common off-target(s) (drug2) :  
    BE0000005  Nitric oxide synthase, inducible     (-1)
    BE0000422  Annexin A1     (1)
    BE0000074  Nuclear receptor subfamily 0 group B member 1     (1)
---------------------------------------------------
         
Drug1 :  DB00253  Medrysone
Drug2 :  DB01260  Desonide
Pharmacological target (+,+) : BE0000794  Glucocorticoid receptor
---------------------------------------------------
         
Drug1 :  DB00253  Medrysone
Drug2 :  DB01380  Cortisone acetate
Pharmacological target (+,+) : BE0000794  Glucocorticoid receptor
---------------------------------------------------
         
Drug1 :  DB00253  Medrysone
Drug2 :  DB01384  Paramethasone
Pharmacological target (+,+) : BE0000794  Glucocorticoid receptor
---------------------------------------------------
         
Drug1 :  DB00253  Medrysone
Drug2 :  DB01410  Ciclesonide
Pharmacological target (+,+) : BE0000794  Glucocorticoid receptor
---------------------------------------------------
         
Drug1 :  DB00253  Medrysone
Drug2 :  DB06781  Difluprednate
Pharmacological target (+,+) : BE0000794  Glucocorticoid receptor
---------------------------------------------------
         
Drug1 :  DB00253  Medrysone
Drug2 :  DB08906  Fluticasone furoate
Pharmacological target (+,+) : BE0000794  Glucocorticoid receptor
---------------------------------------------------
         
Drug1 :  DB00255  Diethylstilbestrol
Drug2 :  DB00481  Raloxifene
Pharmacological target (+,+) : BE0000123  Estrogen receptor
Pharmacological target (+,+) : BE0000792  Estrogen receptor beta
Non-common off-target(s) (drug1) :  
    BE0002088  Estrogen-related receptor gamma     (1)
---------------------------------------------------
         
Drug1 :  DB00255  Diethylstilbestrol
Drug2 :  DB00783  Estradiol
Pharmacological target (+,+) : BE0000123  Estrogen receptor
Pharmacological target (+,+) : BE0000792  Estrogen receptor beta
Non-common off-target(s) (drug1) :  
    BE0002088  Estrogen-related receptor gamma     (1)
---------------------------------------------------
         
Drug1 :  DB00261  Anagrelide
Drug2 :  DB01166  Cilostazol
Pharmacological target (-,-) : BE0000436  cGMP-inhibited 3',5'-cyclic phosphodiesterase A
---------------------------------------------------
         
Drug1 :  DB00261  Anagrelide
Drug2 :  DB01427  Amrinone
Pharmacological target (-,-) : BE0000436  cGMP-inhibited 3',5'-cyclic phosphodiesterase A
Non-common off-target(s) (drug2) :  
    BE0000704  Tumor necrosis factor     (-1)
    BE0000487  cAMP-specific 3',5'-cyclic phosphodiesterase 4B     (-1)
---------------------------------------------------
         
Drug1 :  DB00261  Anagrelide
Drug2 :  DB04880  Enoximone
Pharmacological target (-,-) : BE0000436  cGMP-inhibited 3',5'-cyclic phosphodiesterase A
---------------------------------------------------
         
Drug1 :  DB00264  Metoprolol
Drug2 :  DB00335  Atenolol
Pharmacological target (-,-) : BE0000172  Beta-1 adrenergic receptor
Non-common off-target(s) (drug1) :  
    BE0000694  Beta-2 adrenergic receptor     (-1)
---------------------------------------------------
         
Drug1 :  DB00264  Metoprolol
Drug2 :  DB01297  Practolol
Pharmacological target (-,-) : BE0000172  Beta-1 adrenergic receptor
Non-common off-target(s) (drug1) :  
    BE0000694  Beta-2 adrenergic receptor     (-1)
---------------------------------------------------
         
Drug1 :  DB00266  Dicoumarol
Drug2 :  DB00498  Phenindione
Pharmacological target (-,-) : BE0000713  Vitamin K epoxide reductase complex subunit 1
Non-common off-target(s) (drug1) :  
    BE0001184  NAD(P)H dehydrogenase [quinone] 1     (-1)
    BE0001185  Quinone oxidoreductase     (-1)
---------------------------------------------------
         
Drug1 :  DB00266  Dicoumarol
Drug2 :  DB00682  Warfarin
Pharmacological target (-,-) : BE0000713  Vitamin K epoxide reductase complex subunit 1
Non-common off-target(s) (drug1) :  
    BE0001184  NAD(P)H dehydrogenase [quinone] 1     (-1)
    BE0001185  Quinone oxidoreductase     (-1)
---------------------------------------------------
         
Drug1 :  DB00266  Dicoumarol
Drug2 :  DB00946  Phenprocoumon
Pharmacological target (-,-) : BE0000713  Vitamin K epoxide reductase complex subunit 1
Non-common off-target(s) (drug1) :  
    BE0001184  NAD(P)H dehydrogenase [quinone] 1     (-1)
    BE0001185  Quinone oxidoreductase     (-1)
---------------------------------------------------
         
Drug1 :  DB00266  Dicoumarol
Drug2 :  DB01418  Acenocoumarol
Pharmacological target (-,-) : BE0000713  Vitamin K epoxide reductase complex subunit 1
Non-common off-target(s) (drug1) :  
    BE0001184  NAD(P)H dehydrogenase [quinone] 1     (-1)
    BE0001185  Quinone oxidoreductase     (-1)
---------------------------------------------------
         
Drug1 :  DB00268  Ropinirole
Drug2 :  DB00915  Amantadine
Pharmacological target (+,+) : BE0000756  D(2) dopamine receptor
Non-common off-target(s) (drug1) :  
    BE0000533  5-hydroxytryptamine receptor 2C     (1)
    BE0000659  5-hydroxytryptamine receptor 1D     (1)
    BE0000797  5-hydroxytryptamine receptor 1B     (1)
    BE0000291  5-hydroxytryptamine receptor 1A     (1)
    BE0000393  5-hydroxytryptamine receptor 2B     (1)
    BE0000451  5-hydroxytryptamine receptor 2A     (1)
    BE0000020  D(1A) dopamine receptor     (1)
    BE0000145  D(1B) dopamine receptor     (1)
    BE0000581  D(3) dopamine receptor     (1)
    BE0000389  D(4) dopamine receptor     (1)
    BE0000289  Alpha-2A adrenergic receptor     (1)
    BE0000572  Alpha-2B adrenergic receptor     (1)
    BE0000342  Alpha-2C adrenergic receptor     (1)
Non-common off-target(s) (drug2) :  
    BE0000641  Glutamate receptor ionotropic, NMDA 3A     (-1)
---------------------------------------------------
         
Drug1 :  DB00269  Chlorotrianisene
Drug2 :  DB00286  Conjugated Estrogens
Pharmacological target (+,+) : BE0000123  Estrogen receptor
---------------------------------------------------
         
Drug1 :  DB00269  Chlorotrianisene
Drug2 :  DB00294  Etonogestrel
Pharmacological target (+,+) : BE0000123  Estrogen receptor
Non-common off-target(s) (drug2) :  
    BE0000557  Progesterone receptor     (1)
---------------------------------------------------
         
Drug1 :  DB00269  Chlorotrianisene
Drug2 :  DB00304  Desogestrel
Pharmacological target (+,+) : BE0000123  Estrogen receptor
Non-common off-target(s) (drug2) :  
    BE0000557  Progesterone receptor     (1)
---------------------------------------------------
         
Drug1 :  DB00269  Chlorotrianisene
Drug2 :  DB00481  Raloxifene
Pharmacological target (+,+) : BE0000123  Estrogen receptor
Non-common off-target(s) (drug2) :  
    BE0000792  Estrogen receptor beta     (1)
---------------------------------------------------
         
Drug1 :  DB00269  Chlorotrianisene
Drug2 :  DB00603  Medroxyprogesterone Acetate
Pharmacological target (+,+) : BE0000123  Estrogen receptor
Non-common off-target(s) (drug2) :  
    BE0000557  Progesterone receptor     (1)
---------------------------------------------------
         
Drug1 :  DB00269  Chlorotrianisene
Drug2 :  DB00655  Estrone
Pharmacological target (+,+) : BE0000123  Estrogen receptor
---------------------------------------------------
         
Drug1 :  DB00269  Chlorotrianisene
Drug2 :  DB00783  Estradiol
Pharmacological target (+,+) : BE0000123  Estrogen receptor
Non-common off-target(s) (drug2) :  
    BE0000792  Estrogen receptor beta     (1)
---------------------------------------------------
         
Drug1 :  DB00269  Chlorotrianisene
Drug2 :  DB00823  Ethynodiol
Pharmacological target (+,+) : BE0000123  Estrogen receptor
Non-common off-target(s) (drug2) :  
    BE0000557  Progesterone receptor     (1)
---------------------------------------------------
         
Drug1 :  DB00269  Chlorotrianisene
Drug2 :  DB00890  Dienestrol
Pharmacological target (+,+) : BE0000123  Estrogen receptor
---------------------------------------------------
         
Drug1 :  DB00269  Chlorotrianisene
Drug2 :  DB00957  Norgestimate
Pharmacological target (+,+) : BE0000123  Estrogen receptor
Non-common off-target(s) (drug2) :  
    BE0000557  Progesterone receptor     (1)
---------------------------------------------------
         
Drug1 :  DB00269  Chlorotrianisene
Drug2 :  DB00977  Ethinyl Estradiol
Pharmacological target (+,+) : BE0000123  Estrogen receptor
Non-common off-target(s) (drug2) :  
    BE0000956  Nuclear receptor subfamily 1 group I member 2     (1)
---------------------------------------------------
         
Drug1 :  DB00269  Chlorotrianisene
Drug2 :  DB01357  Mestranol
Pharmacological target (+,+) : BE0000123  Estrogen receptor
---------------------------------------------------
         
Drug1 :  DB00269  Chlorotrianisene
Drug2 :  DB04573  Estriol
Pharmacological target (+,+) : BE0000123  Estrogen receptor
Non-common off-target(s) (drug2) :  
    BE0000792  Estrogen receptor beta     (1)
---------------------------------------------------
         
Drug1 :  DB00269  Chlorotrianisene
Drug2 :  DB04574  Estropipate
Pharmacological target (+,+) : BE0000123  Estrogen receptor
Non-common off-target(s) (drug2) :  
    BE0000792  Estrogen receptor beta     (1)
---------------------------------------------------
         
Drug1 :  DB00269  Chlorotrianisene
Drug2 :  DB04575  Quinestrol
Pharmacological target (+,+) : BE0000123  Estrogen receptor
---------------------------------------------------
         
Drug1 :  DB00270  Isradipine
Drug2 :  DB00381  Amlodipine
Pharmacological target (-,-) : BE0000430  Voltage-dependent L-type calcium channel subunit alpha-1C
Pharmacological target (-,-) : BE0000691  Voltage-dependent calcium channel subunit alpha-2/delta-1
Pharmacological target (-,-) : BE0002354  Voltage-dependent L-type calcium channel subunit beta-2
Pharmacological target (-,-) : BE0002359  Voltage-dependent L-type calcium channel subunit alpha-1D
Pharmacological target (-,-) : BE0002355  Voltage-dependent L-type calcium channel subunit alpha-1S
Non-common off-target(s) (drug1) :  
    BE0000864  Voltage-dependent T-type calcium channel subunit alpha-1H     (-1)
    BE0002396  Voltage-dependent calcium channel subunit alpha-2/delta-2     (-1)
Non-common off-target(s) (drug2) :  
    BE0000267  Carbonic anhydrase 1     (-1)
    BE0002226  Voltage-dependent N-type calcium channel subunit alpha-1B     (-1)
    BE0003563  Voltage-dependent calcium channel subunit alpha-2/delta-3     (-1)
    BE0003564  Voltage-gated calcium channel beta 1 subunit splice variant CavB1d     (-1)
---------------------------------------------------
         
Drug1 :  DB00270  Isradipine
Drug2 :  DB00393  Nimodipine
Pharmacological target (-,-) : BE0000430  Voltage-dependent L-type calcium channel subunit alpha-1C
Pharmacological target (-,-) : BE0002354  Voltage-dependent L-type calcium channel subunit beta-2
Pharmacological target (-,-) : BE0002359  Voltage-dependent L-type calcium channel subunit alpha-1D
Pharmacological target (-,-) : BE0002355  Voltage-dependent L-type calcium channel subunit alpha-1S
Non-common off-target(s) (drug1) :  
    BE0000691  Voltage-dependent calcium channel subunit alpha-2/delta-1     (-1)
    BE0000864  Voltage-dependent T-type calcium channel subunit alpha-1H     (-1)
    BE0002396  Voltage-dependent calcium channel subunit alpha-2/delta-2     (-1)
Non-common off-target(s) (drug2) :  
    BE0000303  Voltage-dependent L-type calcium channel subunit beta-1     (-1)
    BE0003721  Aryl hydrocarbon receptor     (1)
    BE0002357  Voltage-dependent L-type calcium channel subunit alpha-1F     (-1)
    BE0002358  Voltage-dependent L-type calcium channel subunit beta-3     (-1)
    BE0002356  Voltage-dependent L-type calcium channel subunit beta-4     (-1)
    BE0000668  Mineralocorticoid receptor     (-1)
---------------------------------------------------
         
Drug1 :  DB00270  Isradipine
Drug2 :  DB00401  Nisoldipine
Pharmacological target (-,-) : BE0000430  Voltage-dependent L-type calcium channel subunit alpha-1C
Pharmacological target (-,-) : BE0000691  Voltage-dependent calcium channel subunit alpha-2/delta-1
Pharmacological target (-,-) : BE0002354  Voltage-dependent L-type calcium channel subunit beta-2
Pharmacological target (-,-) : BE0002359  Voltage-dependent L-type calcium channel subunit alpha-1D
Pharmacological target (-,-) : BE0002355  Voltage-dependent L-type calcium channel subunit alpha-1S
Non-common off-target(s) (drug1) :  
    BE0000864  Voltage-dependent T-type calcium channel subunit alpha-1H     (-1)
    BE0002396  Voltage-dependent calcium channel subunit alpha-2/delta-2     (-1)
---------------------------------------------------
         
Drug1 :  DB00270  Isradipine
Drug2 :  DB00568  Cinnarizine
Pharmacological target (-,-) : BE0000430  Voltage-dependent L-type calcium channel subunit alpha-1C
Pharmacological target (-,-) : BE0000864  Voltage-dependent T-type calcium channel subunit alpha-1H
Pharmacological target (-,-) : BE0002359  Voltage-dependent L-type calcium channel subunit alpha-1D
Pharmacological target (-,-) : BE0002355  Voltage-dependent L-type calcium channel subunit alpha-1S
Non-common off-target(s) (drug1) :  
    BE0000691  Voltage-dependent calcium channel subunit alpha-2/delta-1     (-1)
    BE0002354  Voltage-dependent L-type calcium channel subunit beta-2     (-1)
    BE0002396  Voltage-dependent calcium channel subunit alpha-2/delta-2     (-1)
Non-common off-target(s) (drug2) :  
    BE0000442  Histamine H1 receptor     (-1)
    BE0000483  Voltage-dependent T-type calcium channel subunit alpha-1G     (-1)
    BE0002357  Voltage-dependent L-type calcium channel subunit alpha-1F     (-1)
    BE0000012  Voltage-dependent T-type calcium channel subunit alpha-1I     (-1)
---------------------------------------------------
         
Drug1 :  DB00270  Isradipine
Drug2 :  DB00622  Nicardipine
Pharmacological target (-,-) : BE0000430  Voltage-dependent L-type calcium channel subunit alpha-1C
Pharmacological target (-,-) : BE0000691  Voltage-dependent calcium channel subunit alpha-2/delta-1
Pharmacological target (-,-) : BE0002354  Voltage-dependent L-type calcium channel subunit beta-2
Pharmacological target (-,-) : BE0002359  Voltage-dependent L-type calcium channel subunit alpha-1D
Non-common off-target(s) (drug1) :  
    BE0000864  Voltage-dependent T-type calcium channel subunit alpha-1H     (-1)
    BE0002396  Voltage-dependent calcium channel subunit alpha-2/delta-2     (-1)
    BE0002355  Voltage-dependent L-type calcium channel subunit alpha-1S     (-1)
Non-common off-target(s) (drug2) :  
    BE0000045  Muscarinic acetylcholine receptor M3     (-1)
    BE0000092  Muscarinic acetylcholine receptor M1     (-1)
    BE0000560  Muscarinic acetylcholine receptor M2     (-1)
    BE0000501  Alpha-1A adrenergic receptor     (-1)
    BE0000575  Alpha-1B adrenergic receptor     (-1)
    BE0000715  Alpha-1D adrenergic receptor     (-1)
    BE0000405  Muscarinic acetylcholine receptor M4     (-1)
    BE0000247  Muscarinic acetylcholine receptor M5     (-1)
    BE0003565  Calcium/calmodulin-dependent 3',5'-cyclic nucleotide phosphodiesterase 1A     (-1)
    BE0003323  Calcium/calmodulin-dependent 3',5'-cyclic nucleotide phosphodiesterase 1B     (-1)
---------------------------------------------------
         
Drug1 :  DB00270  Isradipine
Drug2 :  DB00661  Verapamil
Pharmacological target (-,-) : BE0000430  Voltage-dependent L-type calcium channel subunit alpha-1C
Pharmacological target (-,-) : BE0002354  Voltage-dependent L-type calcium channel subunit beta-2
Pharmacological target (-,-) : BE0002359  Voltage-dependent L-type calcium channel subunit alpha-1D
Pharmacological target (-,-) : BE0002355  Voltage-dependent L-type calcium channel subunit alpha-1S
Non-common off-target(s) (drug1) :  
    BE0000691  Voltage-dependent calcium channel subunit alpha-2/delta-1     (-1)
    BE0000864  Voltage-dependent T-type calcium channel subunit alpha-1H     (-1)
    BE0002396  Voltage-dependent calcium channel subunit alpha-2/delta-2     (-1)
Non-common off-target(s) (drug2) :  
    BE0000090  Potassium voltage-gated channel subfamily H member 2     (-1)
    BE0000708  ATP-sensitive inward rectifier potassium channel 11     (-1)
    BE0000356  Voltage-dependent P/Q-type calcium channel subunit alpha-1A     (-1)
    BE0000303  Voltage-dependent L-type calcium channel subunit beta-1     (-1)
    BE0000483  Voltage-dependent T-type calcium channel subunit alpha-1G     (-1)
    BE0002226  Voltage-dependent N-type calcium channel subunit alpha-1B     (-1)
    BE0002357  Voltage-dependent L-type calcium channel subunit alpha-1F     (-1)
    BE0002358  Voltage-dependent L-type calcium channel subunit beta-3     (-1)
    BE0002356  Voltage-dependent L-type calcium channel subunit beta-4     (-1)
    BE0000012  Voltage-dependent T-type calcium channel subunit alpha-1I     (-1)
---------------------------------------------------
         
Drug1 :  DB00275  Olmesartan
Drug2 :  DB00678  Losartan
Pharmacological target (-,-) : BE0000062  Type-1 angiotensin II receptor
---------------------------------------------------
         
Drug1 :  DB00275  Olmesartan
Drug2 :  DB00796  Candesartan
Pharmacological target (-,-) : BE0000062  Type-1 angiotensin II receptor
---------------------------------------------------
         
Drug1 :  DB00275  Olmesartan
Drug2 :  DB00876  Eprosartan
Pharmacological target (-,-) : BE0000062  Type-1 angiotensin II receptor
---------------------------------------------------
         
Drug1 :  DB00275  Olmesartan
Drug2 :  DB00966  Telmisartan
Pharmacological target (-,-) : BE0000062  Type-1 angiotensin II receptor
Non-common off-target(s) (drug2) :  
    BE0000215  Peroxisome proliferator-activated receptor gamma     (1)
---------------------------------------------------
         
Drug1 :  DB00275  Olmesartan
Drug2 :  DB01029  Irbesartan
Pharmacological target (-,-) : BE0000062  Type-1 angiotensin II receptor
---------------------------------------------------
         
Drug1 :  DB00275  Olmesartan
Drug2 :  DB01342  Forasartan
Pharmacological target (-,-) : BE0000062  Type-1 angiotensin II receptor
---------------------------------------------------
         
Drug1 :  DB00275  Olmesartan
Drug2 :  DB01347  Saprisartan
Pharmacological target (-,-) : BE0000062  Type-1 angiotensin II receptor
---------------------------------------------------
         
Drug1 :  DB00275  Olmesartan
Drug2 :  DB01349  Tasosartan
Pharmacological target (-,-) : BE0000062  Type-1 angiotensin II receptor
Non-common off-target(s) (drug2) :  
    BE0003426  Type-2 angiotensin II receptor     (-1)
---------------------------------------------------
         
Drug1 :  DB00275  Olmesartan
Drug2 :  DB08822  Azilsartan medoxomil
Pharmacological target (-,-) : BE0000062  Type-1 angiotensin II receptor
---------------------------------------------------
         
Drug1 :  DB00276  Amsacrine
Drug2 :  DB00380  Dexrazoxane
Pharmacological target (-,-) : BE0000742  DNA topoisomerase 2-alpha
Non-common off-target(s) (drug1) :  
    BE0000090  Potassium voltage-gated channel subfamily H member 2     (-1)
---------------------------------------------------
         
Drug1 :  DB00276  Amsacrine
Drug2 :  DB00385  Valrubicin
Pharmacological target (-,-) : BE0000742  DNA topoisomerase 2-alpha
Non-common off-target(s) (drug1) :  
    BE0000090  Potassium voltage-gated channel subfamily H member 2     (-1)
---------------------------------------------------
         
Drug1 :  DB00276  Amsacrine
Drug2 :  DB00444  Teniposide
Pharmacological target (-,-) : BE0000742  DNA topoisomerase 2-alpha
Non-common off-target(s) (drug1) :  
    BE0000090  Potassium voltage-gated channel subfamily H member 2     (-1)
---------------------------------------------------
         
Drug1 :  DB00276  Amsacrine
Drug2 :  DB00694  Daunorubicin
Pharmacological target (-,-) : BE0000742  DNA topoisomerase 2-alpha
Non-common off-target(s) (drug1) :  
    BE0000090  Potassium voltage-gated channel subfamily H member 2     (-1)
Non-common off-target(s) (drug2) :  
    BE0002425  DNA topoisomerase 2-beta     (-1)
---------------------------------------------------
         
Drug1 :  DB00276  Amsacrine
Drug2 :  DB00773  Etoposide
Pharmacological target (-,-) : BE0000742  DNA topoisomerase 2-alpha
Non-common off-target(s) (drug1) :  
    BE0000090  Potassium voltage-gated channel subfamily H member 2     (-1)
Non-common off-target(s) (drug2) :  
    BE0002425  DNA topoisomerase 2-beta     (-1)
---------------------------------------------------
         
Drug1 :  DB00276  Amsacrine
Drug2 :  DB00997  Doxorubicin
Pharmacological target (-,-) : BE0000742  DNA topoisomerase 2-alpha
Non-common off-target(s) (drug1) :  
    BE0000090  Potassium voltage-gated channel subfamily H member 2     (-1)
---------------------------------------------------
         
Drug1 :  DB00276  Amsacrine
Drug2 :  DB01137  Levofloxacin
Pharmacological target (-,-) : BE0000742  DNA topoisomerase 2-alpha
Non-common off-target(s) (drug1) :  
    BE0000090  Potassium voltage-gated channel subfamily H member 2     (-1)
---------------------------------------------------
         
Drug1 :  DB00276  Amsacrine
Drug2 :  DB01177  Idarubicin
Pharmacological target (-,-) : BE0000742  DNA topoisomerase 2-alpha
Non-common off-target(s) (drug1) :  
    BE0000090  Potassium voltage-gated channel subfamily H member 2     (-1)
---------------------------------------------------
         
Drug1 :  DB00276  Amsacrine
Drug2 :  DB01204  Mitoxantrone
Pharmacological target (-,-) : BE0000742  DNA topoisomerase 2-alpha
Non-common off-target(s) (drug1) :  
    BE0000090  Potassium voltage-gated channel subfamily H member 2     (-1)
---------------------------------------------------
         
Drug1 :  DB00276  Amsacrine
Drug2 :  DB01208  Sparfloxacin
Pharmacological target (-,-) : BE0000742  DNA topoisomerase 2-alpha
Non-common off-target(s) (drug1) :  
    BE0000090  Potassium voltage-gated channel subfamily H member 2     (-1)
---------------------------------------------------
         
Drug1 :  DB00276  Amsacrine
Drug2 :  DB04576  Fleroxacin
Pharmacological target (-,-) : BE0000742  DNA topoisomerase 2-alpha
Non-common off-target(s) (drug1) :  
    BE0000090  Potassium voltage-gated channel subfamily H member 2     (-1)
---------------------------------------------------
         
Drug1 :  DB00276  Amsacrine
Drug2 :  DB09047  Finafloxacin
Pharmacological target (-,-) : BE0000742  DNA topoisomerase 2-alpha
Non-common off-target(s) (drug1) :  
    BE0000090  Potassium voltage-gated channel subfamily H member 2     (-1)
---------------------------------------------------
         
Drug1 :  DB00277  Theophylline
Drug2 :  DB00651  Dyphylline
Pharmacological target (-,-) : BE0000487  cAMP-specific 3',5'-cyclic phosphodiesterase 4B
Pharmacological target (-,-) : BE0000013  Adenosine receptor A1
Pharmacological target (-,-) : BE0000924  Adenosine receptor A2a
Pharmacological target (-,-) : BE0001133  cAMP-specific 3',5'-cyclic phosphodiesterase 4A
Non-common off-target(s) (drug1) :  
    BE0000182  cGMP-specific 3',5'-cyclic phosphodiesterase     (-1)
    BE0002366  Histone deacetylase 2     (1)
    BE0000436  cGMP-inhibited 3',5'-cyclic phosphodiesterase A     (-1)
    BE0000241  Adenosine receptor A2b     (-1)
Non-common off-target(s) (drug2) :  
    BE0001287  cAMP-specific 3',5'-cyclic phosphodiesterase 4D     (-1)
    BE0002353  cAMP-specific 3',5'-cyclic phosphodiesterase 4C     (-1)
    BE0000706  High affinity cAMP-specific 3',5'-cyclic phosphodiesterase 7A     (-1)
    BE0000627  cAMP-specific 3',5'-cyclic phosphodiesterase 7B     (-1)
---------------------------------------------------
         
Drug1 :  DB00277  Theophylline
Drug2 :  DB00806  Pentoxifylline
Pharmacological target (-,-) : BE0000487  cAMP-specific 3',5'-cyclic phosphodiesterase 4B
Pharmacological target (-,-) : BE0000013  Adenosine receptor A1
Pharmacological target (-,-) : BE0000924  Adenosine receptor A2a
Pharmacological target (-,-) : BE0000182  cGMP-specific 3',5'-cyclic phosphodiesterase
Pharmacological target (-,-) : BE0001133  cAMP-specific 3',5'-cyclic phosphodiesterase 4A
Non-common off-target(s) (drug1) :  
    BE0002366  Histone deacetylase 2     (1)
    BE0000436  cGMP-inhibited 3',5'-cyclic phosphodiesterase A     (-1)
    BE0000241  Adenosine receptor A2b     (-1)
Non-common off-target(s) (drug2) :  
    BE0001096  5'-nucleotidase     (-1)
---------------------------------------------------
         
Drug1 :  DB00277  Theophylline
Drug2 :  DB01303  Oxtriphylline
Pharmacological target (+,+) : BE0002366  Histone deacetylase 2
Pharmacological target (-,-) : BE0000013  Adenosine receptor A1
Pharmacological target (-,-) : BE0000924  Adenosine receptor A2a
Pharmacological target (-,-) : BE0000436  cGMP-inhibited 3',5'-cyclic phosphodiesterase A
Pharmacological target (-,-) : BE0001133  cAMP-specific 3',5'-cyclic phosphodiesterase 4A
Non-common off-target(s) (drug1) :  
    BE0000487  cAMP-specific 3',5'-cyclic phosphodiesterase 4B     (-1)
    BE0000182  cGMP-specific 3',5'-cyclic phosphodiesterase     (-1)
    BE0000241  Adenosine receptor A2b     (-1)
---------------------------------------------------
         
Drug1 :  DB00278  Argatroban
Drug2 :  DB04898  Ximelagatran
Pharmacological target (-,-) : BE0000048  Prothrombin
---------------------------------------------------
         
Drug1 :  DB00278  Argatroban
Drug2 :  DB06695  Dabigatran etexilate
Pharmacological target (-,-) : BE0000048  Prothrombin
---------------------------------------------------
         
Drug1 :  DB00279  Liothyronine
Drug2 :  DB00451  Levothyroxine
Pharmacological target (+,+) : BE0000687  Thyroid hormone receptor alpha
Pharmacological target (+,+) : BE0000315  Thyroid hormone receptor beta
---------------------------------------------------
         
Drug1 :  DB00279  Liothyronine
Drug2 :  DB00509  Dextrothyroxine
Pharmacological target (+,+) : BE0000687  Thyroid hormone receptor alpha
Pharmacological target (+,+) : BE0000315  Thyroid hormone receptor beta
---------------------------------------------------
         
Drug1 :  DB00279  Liothyronine
Drug2 :  DB01583  Liotrix
Pharmacological target (+,+) : BE0000687  Thyroid hormone receptor alpha
Pharmacological target (+,+) : BE0000315  Thyroid hormone receptor beta
---------------------------------------------------
         
Drug1 :  DB00280  Disopyramide
Drug2 :  DB00379  Mexiletine
Pharmacological target (-,-) : BE0000197  Sodium channel protein type 5 subunit alpha
Non-common off-target(s) (drug1) :  
    BE0000045  Muscarinic acetylcholine receptor M3     (-1)
    BE0000092  Muscarinic acetylcholine receptor M1     (-1)
    BE0000560  Muscarinic acetylcholine receptor M2     (-1)
    BE0003603  Potassium voltage-gated channel subfamily D member 2     (-1)
    BE0003604  Potassium voltage-gated channel subfamily D member 3     (-1)
Non-common off-target(s) (drug2) :  
    BE0003721  Aryl hydrocarbon receptor     (1)
---------------------------------------------------
         
Drug1 :  DB00280  Disopyramide
Drug2 :  DB00473  Hexylcaine
Pharmacological target (-,-) : BE0000197  Sodium channel protein type 5 subunit alpha
Non-common off-target(s) (drug1) :  
    BE0000045  Muscarinic acetylcholine receptor M3     (-1)
    BE0000092  Muscarinic acetylcholine receptor M1     (-1)
    BE0000560  Muscarinic acetylcholine receptor M2     (-1)
    BE0003603  Potassium voltage-gated channel subfamily D member 2     (-1)
    BE0003604  Potassium voltage-gated channel subfamily D member 3     (-1)
Non-common off-target(s) (drug2) :  
    BE0000177  Sodium channel protein type 10 subunit alpha     (-1)
---------------------------------------------------
         
Drug1 :  DB00280  Disopyramide
Drug2 :  DB00527  Cinchocaine
Pharmacological target (-,-) : BE0000197  Sodium channel protein type 5 subunit alpha
Non-common off-target(s) (drug1) :  
    BE0000045  Muscarinic acetylcholine receptor M3     (-1)
    BE0000092  Muscarinic acetylcholine receptor M1     (-1)
    BE0000560  Muscarinic acetylcholine receptor M2     (-1)
    BE0003603  Potassium voltage-gated channel subfamily D member 2     (-1)
    BE0003604  Potassium voltage-gated channel subfamily D member 3     (-1)
Non-common off-target(s) (drug2) :  
    BE0000177  Sodium channel protein type 10 subunit alpha     (-1)
    BE0000418  Calmodulin     (-1)
---------------------------------------------------
         
Drug1 :  DB00280  Disopyramide
Drug2 :  DB00532  Mephenytoin
Pharmacological target (-,-) : BE0000197  Sodium channel protein type 5 subunit alpha
Non-common off-target(s) (drug1) :  
    BE0000045  Muscarinic acetylcholine receptor M3     (-1)
    BE0000092  Muscarinic acetylcholine receptor M1     (-1)
    BE0000560  Muscarinic acetylcholine receptor M2     (-1)
    BE0003603  Potassium voltage-gated channel subfamily D member 2     (-1)
    BE0003604  Potassium voltage-gated channel subfamily D member 3     (-1)
---------------------------------------------------
         
Drug1 :  DB00280  Disopyramide
Drug2 :  DB00564  Carbamazepine
Pharmacological target (-,-) : BE0000197  Sodium channel protein type 5 subunit alpha
Non-common off-target(s) (drug1) :  
    BE0000045  Muscarinic acetylcholine receptor M3     (-1)
    BE0000092  Muscarinic acetylcholine receptor M1     (-1)
    BE0000560  Muscarinic acetylcholine receptor M2     (-1)
    BE0003603  Potassium voltage-gated channel subfamily D member 2     (-1)
    BE0003604  Potassium voltage-gated channel subfamily D member 3     (-1)
---------------------------------------------------
         
Drug1 :  DB00280  Disopyramide
Drug2 :  DB00680  Moricizine
Pharmacological target (-,-) : BE0000197  Sodium channel protein type 5 subunit alpha
Non-common off-target(s) (drug1) :  
    BE0000045  Muscarinic acetylcholine receptor M3     (-1)
    BE0000092  Muscarinic acetylcholine receptor M1     (-1)
    BE0000560  Muscarinic acetylcholine receptor M2     (-1)
    BE0003603  Potassium voltage-gated channel subfamily D member 2     (-1)
    BE0003604  Potassium voltage-gated channel subfamily D member 3     (-1)
---------------------------------------------------
         
Drug1 :  DB00280  Disopyramide
Drug2 :  DB00740  Riluzole
Pharmacological target (-,-) : BE0000197  Sodium channel protein type 5 subunit alpha
Non-common off-target(s) (drug1) :  
    BE0000045  Muscarinic acetylcholine receptor M3     (-1)
    BE0000092  Muscarinic acetylcholine receptor M1     (-1)
    BE0000560  Muscarinic acetylcholine receptor M2     (-1)
    BE0003603  Potassium voltage-gated channel subfamily D member 2     (-1)
    BE0003604  Potassium voltage-gated channel subfamily D member 3     (-1)
Non-common off-target(s) (drug2) :  
    BE0000030  Cystine/glutamate transporter     (1)
---------------------------------------------------
         
Drug1 :  DB00280  Disopyramide
Drug2 :  DB00750  Prilocaine
Pharmacological target (-,-) : BE0000197  Sodium channel protein type 5 subunit alpha
Non-common off-target(s) (drug1) :  
    BE0000045  Muscarinic acetylcholine receptor M3     (-1)
    BE0000092  Muscarinic acetylcholine receptor M1     (-1)
    BE0000560  Muscarinic acetylcholine receptor M2     (-1)
    BE0003603  Potassium voltage-gated channel subfamily D member 2     (-1)
    BE0003604  Potassium voltage-gated channel subfamily D member 3     (-1)
---------------------------------------------------
         
Drug1 :  DB00280  Disopyramide
Drug2 :  DB00754  Ethotoin
Pharmacological target (-,-) : BE0000197  Sodium channel protein type 5 subunit alpha
Non-common off-target(s) (drug1) :  
    BE0000045  Muscarinic acetylcholine receptor M3     (-1)
    BE0000092  Muscarinic acetylcholine receptor M1     (-1)
    BE0000560  Muscarinic acetylcholine receptor M2     (-1)
    BE0003603  Potassium voltage-gated channel subfamily D member 2     (-1)
    BE0003604  Potassium voltage-gated channel subfamily D member 3     (-1)
---------------------------------------------------
         
Drug1 :  DB00280  Disopyramide
Drug2 :  DB00776  Oxcarbazepine
Pharmacological target (-,-) : BE0000197  Sodium channel protein type 5 subunit alpha
Non-common off-target(s) (drug1) :  
    BE0000045  Muscarinic acetylcholine receptor M3     (-1)
    BE0000092  Muscarinic acetylcholine receptor M1     (-1)
    BE0000560  Muscarinic acetylcholine receptor M2     (-1)
    BE0003603  Potassium voltage-gated channel subfamily D member 2     (-1)
    BE0003604  Potassium voltage-gated channel subfamily D member 3     (-1)
---------------------------------------------------
         
Drug1 :  DB00280  Disopyramide
Drug2 :  DB00908  Quinidine
Pharmacological target (-,-) : BE0000197  Sodium channel protein type 5 subunit alpha
Non-common off-target(s) (drug1) :  
    BE0000045  Muscarinic acetylcholine receptor M3     (-1)
    BE0000092  Muscarinic acetylcholine receptor M1     (-1)
    BE0000560  Muscarinic acetylcholine receptor M2     (-1)
    BE0003603  Potassium voltage-gated channel subfamily D member 2     (-1)
    BE0003604  Potassium voltage-gated channel subfamily D member 3     (-1)
Non-common off-target(s) (drug2) :  
    BE0000090  Potassium voltage-gated channel subfamily H member 2     (-1)
    BE0000154  Potassium channel subfamily K member 1     (-1)
    BE0000680  Potassium channel subfamily K member 6     (-1)
---------------------------------------------------
         
Drug1 :  DB00280  Disopyramide
Drug2 :  DB01056  Tocainide
Pharmacological target (-,-) : BE0000197  Sodium channel protein type 5 subunit alpha
Non-common off-target(s) (drug1) :  
    BE0000045  Muscarinic acetylcholine receptor M3     (-1)
    BE0000092  Muscarinic acetylcholine receptor M1     (-1)
    BE0000560  Muscarinic acetylcholine receptor M2     (-1)
    BE0003603  Potassium voltage-gated channel subfamily D member 2     (-1)
    BE0003604  Potassium voltage-gated channel subfamily D member 3     (-1)
---------------------------------------------------
         
Drug1 :  DB00280  Disopyramide
Drug2 :  DB01182  Propafenone
Pharmacological target (-,-) : BE0000197  Sodium channel protein type 5 subunit alpha
Non-common off-target(s) (drug1) :  
    BE0000045  Muscarinic acetylcholine receptor M3     (-1)
    BE0000092  Muscarinic acetylcholine receptor M1     (-1)
    BE0000560  Muscarinic acetylcholine receptor M2     (-1)
    BE0003603  Potassium voltage-gated channel subfamily D member 2     (-1)
    BE0003604  Potassium voltage-gated channel subfamily D member 3     (-1)
Non-common off-target(s) (drug2) :  
    BE0000090  Potassium voltage-gated channel subfamily H member 2     (-1)
---------------------------------------------------
         
Drug1 :  DB00280  Disopyramide
Drug2 :  DB01195  Flecainide
Pharmacological target (-,-) : BE0000197  Sodium channel protein type 5 subunit alpha
Non-common off-target(s) (drug1) :  
    BE0000045  Muscarinic acetylcholine receptor M3     (-1)
    BE0000092  Muscarinic acetylcholine receptor M1     (-1)
    BE0000560  Muscarinic acetylcholine receptor M2     (-1)
    BE0003603  Potassium voltage-gated channel subfamily D member 2     (-1)
    BE0003604  Potassium voltage-gated channel subfamily D member 3     (-1)
Non-common off-target(s) (drug2) :  
    BE0002083  Sodium channel protein type 4 subunit alpha     (-1)
---------------------------------------------------
         
Drug1 :  DB00280  Disopyramide
Drug2 :  DB01228  Encainide
Pharmacological target (-,-) : BE0000197  Sodium channel protein type 5 subunit alpha
Non-common off-target(s) (drug1) :  
    BE0000045  Muscarinic acetylcholine receptor M3     (-1)
    BE0000092  Muscarinic acetylcholine receptor M1     (-1)
    BE0000560  Muscarinic acetylcholine receptor M2     (-1)
    BE0003603  Potassium voltage-gated channel subfamily D member 2     (-1)
    BE0003604  Potassium voltage-gated channel subfamily D member 3     (-1)
---------------------------------------------------
         
Drug1 :  DB00280  Disopyramide
Drug2 :  DB01320  Fosphenytoin
Pharmacological target (-,-) : BE0000197  Sodium channel protein type 5 subunit alpha
Non-common off-target(s) (drug1) :  
    BE0000045  Muscarinic acetylcholine receptor M3     (-1)
    BE0000092  Muscarinic acetylcholine receptor M1     (-1)
    BE0000560  Muscarinic acetylcholine receptor M2     (-1)
    BE0003603  Potassium voltage-gated channel subfamily D member 2     (-1)
    BE0003604  Potassium voltage-gated channel subfamily D member 3     (-1)
---------------------------------------------------
         
Drug1 :  DB00280  Disopyramide
Drug2 :  DB01426  Ajmaline
Pharmacological target (-,-) : BE0000197  Sodium channel protein type 5 subunit alpha
Non-common off-target(s) (drug1) :  
    BE0000045  Muscarinic acetylcholine receptor M3     (-1)
    BE0000092  Muscarinic acetylcholine receptor M1     (-1)
    BE0000560  Muscarinic acetylcholine receptor M2     (-1)
    BE0003603  Potassium voltage-gated channel subfamily D member 2     (-1)
    BE0003604  Potassium voltage-gated channel subfamily D member 3     (-1)
---------------------------------------------------
         
Drug1 :  DB00280  Disopyramide
Drug2 :  DB01429  Aprindine
Pharmacological target (-,-) : BE0000197  Sodium channel protein type 5 subunit alpha
Non-common off-target(s) (drug1) :  
    BE0000045  Muscarinic acetylcholine receptor M3     (-1)
    BE0000092  Muscarinic acetylcholine receptor M1     (-1)
    BE0000560  Muscarinic acetylcholine receptor M2     (-1)
    BE0003603  Potassium voltage-gated channel subfamily D member 2     (-1)
    BE0003604  Potassium voltage-gated channel subfamily D member 3     (-1)
Non-common off-target(s) (drug2) :  
    BE0000418  Calmodulin     (-1)
---------------------------------------------------
         
Drug1 :  DB00281  Lidocaine
Drug2 :  DB00527  Cinchocaine
Pharmacological target (-,-) : BE0000197  Sodium channel protein type 5 subunit alpha
Pharmacological target (-,-) : BE0000177  Sodium channel protein type 10 subunit alpha
Non-common off-target(s) (drug1) :  
    BE0000767  Epidermal growth factor receptor     (-1)
    BE0001143  Sodium channel protein type 9 subunit alpha     (-1)
Non-common off-target(s) (drug2) :  
    BE0000418  Calmodulin     (-1)
---------------------------------------------------
         
Drug1 :  DB00282  Pamidronate
Drug2 :  DB00399  Zoledronate
Pharmacological target (-,-) : BE0000776  Farnesyl pyrophosphate synthase
Pharmacological target (-,-) : BE0004801  Hydroxylapatite
Non-common off-target(s) (drug2) :  
    BE0003570  Geranylgeranyl pyrophosphate synthase     (-1)
---------------------------------------------------
         
Drug1 :  DB00282  Pamidronate
Drug2 :  DB00630  Alendronate
Pharmacological target (-,-) : BE0000776  Farnesyl pyrophosphate synthase
Pharmacological target (-,-) : BE0004801  Hydroxylapatite
Non-common off-target(s) (drug2) :  
    BE0000980  Tyrosine-protein phosphatase non-receptor type 4     (-1)
    BE0003567  Receptor-type tyrosine-protein phosphatase S     (-1)
    BE0003568  Receptor-type tyrosine-protein phosphatase epsilon     (-1)
    BE0003569  V-type proton ATPase catalytic subunit A     (-1)
---------------------------------------------------
         
Drug1 :  DB00282  Pamidronate
Drug2 :  DB00710  Ibandronate
Pharmacological target (-,-) : BE0000776  Farnesyl pyrophosphate synthase
Pharmacological target (-,-) : BE0004801  Hydroxylapatite
---------------------------------------------------
         
Drug1 :  DB00282  Pamidronate
Drug2 :  DB00884  Risedronate
Pharmacological target (-,-) : BE0000776  Farnesyl pyrophosphate synthase
Pharmacological target (-,-) : BE0004801  Hydroxylapatite
---------------------------------------------------
         
Drug1 :  DB00282  Pamidronate
Drug2 :  DB01077  Etidronic acid
Pharmacological target (-,-) : BE0004801  Hydroxylapatite
Non-common off-target(s) (drug1) :  
    BE0000776  Farnesyl pyrophosphate synthase     (-1)
Non-common off-target(s) (drug2) :  
    BE0003567  Receptor-type tyrosine-protein phosphatase S     (-1)
    BE0003569  V-type proton ATPase catalytic subunit A     (-1)
---------------------------------------------------
         
Drug1 :  DB00282  Pamidronate
Drug2 :  DB01133  Tiludronate
Pharmacological target (-,-) : BE0004801  Hydroxylapatite
Non-common off-target(s) (drug1) :  
    BE0000776  Farnesyl pyrophosphate synthase     (-1)
Non-common off-target(s) (drug2) :  
    BE0003569  V-type proton ATPase catalytic subunit A     (-1)
    BE0000623  Tyrosine-protein phosphatase non-receptor type 1     (-1)
---------------------------------------------------
         
Drug1 :  DB00283  Clemastine
Drug2 :  DB00341  Cetirizine
Pharmacological target (-,-) : BE0000442  Histamine H1 receptor
---------------------------------------------------
         
Drug1 :  DB00283  Clemastine
Drug2 :  DB00342  Terfenadine
Pharmacological target (-,-) : BE0000442  Histamine H1 receptor
Non-common off-target(s) (drug2) :  
    BE0000045  Muscarinic acetylcholine receptor M3     (-1)
    BE0000090  Potassium voltage-gated channel subfamily H member 2     (-1)
---------------------------------------------------
         
Drug1 :  DB00283  Clemastine
Drug2 :  DB00354  Buclizine
Pharmacological target (-,-) : BE0000442  Histamine H1 receptor
Non-common off-target(s) (drug2) :  
    BE0000092  Muscarinic acetylcholine receptor M1     (-1)
---------------------------------------------------
         
Drug1 :  DB00283  Clemastine
Drug2 :  DB00366  Doxylamine
Pharmacological target (-,-) : BE0000442  Histamine H1 receptor
Non-common off-target(s) (drug2) :  
    BE0000092  Muscarinic acetylcholine receptor M1     (-1)
---------------------------------------------------
         
Drug1 :  DB00283  Clemastine
Drug2 :  DB00405  Dexbrompheniramine
Pharmacological target (-,-) : BE0000442  Histamine H1 receptor
---------------------------------------------------
         
Drug1 :  DB00283  Clemastine
Drug2 :  DB00427  Triprolidine
Pharmacological target (-,-) : BE0000442  Histamine H1 receptor
---------------------------------------------------
         
Drug1 :  DB00283  Clemastine
Drug2 :  DB00455  Loratadine
Pharmacological target (-,-) : BE0000442  Histamine H1 receptor
---------------------------------------------------
         
Drug1 :  DB00283  Clemastine
Drug2 :  DB00557  Hydroxyzine
Pharmacological target (-,-) : BE0000442  Histamine H1 receptor
---------------------------------------------------
         
Drug1 :  DB00283  Clemastine
Drug2 :  DB00637  Astemizole
Pharmacological target (-,-) : BE0000442  Histamine H1 receptor
Non-common off-target(s) (drug2) :  
    BE0000090  Potassium voltage-gated channel subfamily H member 2     (-1)
---------------------------------------------------
         
Drug1 :  DB00283  Clemastine
Drug2 :  DB00719  Azatadine
Pharmacological target (-,-) : BE0000442  Histamine H1 receptor
---------------------------------------------------
         
Drug1 :  DB00283  Clemastine
Drug2 :  DB00737  Meclizine
Pharmacological target (-,-) : BE0000442  Histamine H1 receptor
---------------------------------------------------
         
Drug1 :  DB00283  Clemastine
Drug2 :  DB00748  Carbinoxamine
Pharmacological target (-,-) : BE0000442  Histamine H1 receptor
---------------------------------------------------
         
Drug1 :  DB00283  Clemastine
Drug2 :  DB00751  Epinastine
Pharmacological target (-,-) : BE0000442  Histamine H1 receptor
Non-common off-target(s) (drug2) :  
    BE0000650  5-hydroxytryptamine receptor 7     (-1)
    BE0000451  5-hydroxytryptamine receptor 2A     (-1)
    BE0000112  Histamine H2 receptor     (-1)
---------------------------------------------------
         
Drug1 :  DB00283  Clemastine
Drug2 :  DB00768  Olopatadine
Pharmacological target (-,-) : BE0000442  Histamine H1 receptor
Non-common off-target(s) (drug2) :  
    BE0001090  Protein S100-A1     (-1)
    BE0001206  Protein S100-A12     (-1)
    BE0003602  Protein S100-A2     (-1)
---------------------------------------------------
         
Drug1 :  DB00283  Clemastine
Drug2 :  DB00777  Propiomazine
Pharmacological target (-,-) : BE0000442  Histamine H1 receptor
Non-common off-target(s) (drug2) :  
    BE0000756  D(2) dopamine receptor     (-1)
    BE0000045  Muscarinic acetylcholine receptor M3     (-1)
    BE0000092  Muscarinic acetylcholine receptor M1     (-1)
    BE0000533  5-hydroxytryptamine receptor 2C     (-1)
    BE0000560  Muscarinic acetylcholine receptor M2     (-1)
    BE0000501  Alpha-1A adrenergic receptor     (-1)
    BE0000575  Alpha-1B adrenergic receptor     (-1)
    BE0000715  Alpha-1D adrenergic receptor     (-1)
    BE0000451  5-hydroxytryptamine receptor 2A     (-1)
    BE0000020  D(1A) dopamine receptor     (-1)
    BE0000389  D(4) dopamine receptor     (-1)
    BE0000405  Muscarinic acetylcholine receptor M4     (-1)
    BE0000247  Muscarinic acetylcholine receptor M5     (-1)
---------------------------------------------------
         
Drug1 :  DB00283  Clemastine
Drug2 :  DB00792  Tripelennamine
Pharmacological target (-,-) : BE0000442  Histamine H1 receptor
---------------------------------------------------
         
Drug1 :  DB00283  Clemastine
Drug2 :  DB00835  Brompheniramine
Pharmacological target (-,-) : BE0000442  Histamine H1 receptor
Non-common off-target(s) (drug2) :  
    BE0000045  Muscarinic acetylcholine receptor M3     (-1)
    BE0000092  Muscarinic acetylcholine receptor M1     (-1)
    BE0000560  Muscarinic acetylcholine receptor M2     (-1)
    BE0000405  Muscarinic acetylcholine receptor M4     (-1)
    BE0000247  Muscarinic acetylcholine receptor M5     (-1)
---------------------------------------------------
         
Drug1 :  DB00283  Clemastine
Drug2 :  DB00902  Methdilazine
Pharmacological target (-,-) : BE0000442  Histamine H1 receptor
---------------------------------------------------
         
Drug1 :  DB00283  Clemastine
Drug2 :  DB00950  Fexofenadine
Pharmacological target (-,-) : BE0000442  Histamine H1 receptor
---------------------------------------------------
         
Drug1 :  DB00283  Clemastine
Drug2 :  DB00967  Desloratadine
Pharmacological target (-,-) : BE0000442  Histamine H1 receptor
---------------------------------------------------
         
Drug1 :  DB00283  Clemastine
Drug2 :  DB00972  Azelastine
Pharmacological target (-,-) : BE0000442  Histamine H1 receptor
---------------------------------------------------
         
Drug1 :  DB00283  Clemastine
Drug2 :  DB00985  Dimenhydrinate
Pharmacological target (-,-) : BE0000442  Histamine H1 receptor
---------------------------------------------------
         
Drug1 :  DB00283  Clemastine
Drug2 :  DB01069  Promethazine
Pharmacological target (-,-) : BE0000442  Histamine H1 receptor
Non-common off-target(s) (drug2) :  
    BE0000756  D(2) dopamine receptor     (-1)
    BE0000045  Muscarinic acetylcholine receptor M3     (-1)
    BE0000092  Muscarinic acetylcholine receptor M1     (-1)
    BE0000560  Muscarinic acetylcholine receptor M2     (-1)
    BE0000451  5-hydroxytryptamine receptor 2A     (-1)
    BE0000405  Muscarinic acetylcholine receptor M4     (-1)
    BE0000247  Muscarinic acetylcholine receptor M5     (-1)
    BE0000418  Calmodulin     (-1)
---------------------------------------------------
         
Drug1 :  DB00283  Clemastine
Drug2 :  DB01071  Mequitazine
Pharmacological target (-,-) : BE0000442  Histamine H1 receptor
---------------------------------------------------
         
Drug1 :  DB00283  Clemastine
Drug2 :  DB01075  Diphenhydramine
Pharmacological target (-,-) : BE0000442  Histamine H1 receptor
---------------------------------------------------
         
Drug1 :  DB00283  Clemastine
Drug2 :  DB01084  Emedastine
Pharmacological target (-,-) : BE0000442  Histamine H1 receptor
---------------------------------------------------
         
Drug1 :  DB00283  Clemastine
Drug2 :  DB01106  Levocabastine
Pharmacological target (-,-) : BE0000442  Histamine H1 receptor
Non-common off-target(s) (drug2) :  
    BE0000464  Neurotensin receptor type 2     (-1)
---------------------------------------------------
         
Drug1 :  DB00283  Clemastine
Drug2 :  DB01114  Chlorphenamine
Pharmacological target (-,-) : BE0000442  Histamine H1 receptor
Non-common off-target(s) (drug2) :  
    BE0000749  Sodium-dependent serotonin transporter     (-1)
    BE0000647  Sodium-dependent dopamine transporter     (-1)
    BE0000486  Sodium-dependent noradrenaline transporter     (-1)
---------------------------------------------------
         
Drug1 :  DB00283  Clemastine
Drug2 :  DB01146  Diphenylpyraline
Pharmacological target (-,-) : BE0000442  Histamine H1 receptor
Non-common off-target(s) (drug2) :  
    BE0000647  Sodium-dependent dopamine transporter     (-1)
---------------------------------------------------
         
Drug1 :  DB00283  Clemastine
Drug2 :  DB01176  Cyclizine
Pharmacological target (-,-) : BE0000442  Histamine H1 receptor
Non-common off-target(s) (drug2) :  
    BE0000951  Estrogen sulfotransferase     (-1)
---------------------------------------------------
         
Drug1 :  DB00283  Clemastine
Drug2 :  DB01237  Bromodiphenhydramine
Pharmacological target (-,-) : BE0000442  Histamine H1 receptor
---------------------------------------------------
         
Drug1 :  DB00283  Clemastine
Drug2 :  DB01246  Alimemazine
Pharmacological target (-,-) : BE0000442  Histamine H1 receptor
---------------------------------------------------
         
Drug1 :  DB00283  Clemastine
Drug2 :  DB01615  Aceprometazine
Pharmacological target (-,-) : BE0000442  Histamine H1 receptor
---------------------------------------------------
         
Drug1 :  DB00283  Clemastine
Drug2 :  DB01619  Phenindamine
Pharmacological target (-,-) : BE0000442  Histamine H1 receptor
---------------------------------------------------
         
Drug1 :  DB00283  Clemastine
Drug2 :  DB01620  Pheniramine
Pharmacological target (-,-) : BE0000442  Histamine H1 receptor
---------------------------------------------------
         
Drug1 :  DB00283  Clemastine
Drug2 :  DB04837  Clofedanol
Pharmacological target (-,-) : BE0000442  Histamine H1 receptor
---------------------------------------------------
         
Drug1 :  DB00283  Clemastine
Drug2 :  DB04890  Bepotastine
Pharmacological target (-,-) : BE0000442  Histamine H1 receptor
---------------------------------------------------
         
Drug1 :  DB00283  Clemastine
Drug2 :  DB06691  Mepyramine
Pharmacological target (-,-) : BE0000442  Histamine H1 receptor
---------------------------------------------------
         
Drug1 :  DB00283  Clemastine
Drug2 :  DB08799  Antazoline
Pharmacological target (-,-) : BE0000442  Histamine H1 receptor
---------------------------------------------------
         
Drug1 :  DB00283  Clemastine
Drug2 :  DB08800  Chloropyramine
Pharmacological target (-,-) : BE0000442  Histamine H1 receptor
---------------------------------------------------
         
Drug1 :  DB00283  Clemastine
Drug2 :  DB08801  Dimetindene
Pharmacological target (-,-) : BE0000442  Histamine H1 receptor
Non-common off-target(s) (drug2) :  
    BE0000560  Muscarinic acetylcholine receptor M2     (-1)
---------------------------------------------------
         
Drug1 :  DB00283  Clemastine
Drug2 :  DB08802  Isothipendyl
Pharmacological target (-,-) : BE0000442  Histamine H1 receptor
---------------------------------------------------
         
Drug1 :  DB00283  Clemastine
Drug2 :  DB08936  Chlorcyclizine
Pharmacological target (-,-) : BE0000442  Histamine H1 receptor
---------------------------------------------------
         
Drug1 :  DB00284  Acarbose
Drug2 :  DB00491  Miglitol
Pharmacological target (-,-) : BE0000837  Maltase-glucoamylase, intestinal
Pharmacological target (-,-) : BE0000876  Lysosomal alpha-glucosidase
Non-common off-target(s) (drug1) :  
    BE0002639  Pancreatic alpha-amylase     (-1)
    BE0001176  Sucrase-isomaltase, intestinal     (-1)
Non-common off-target(s) (drug2) :  
    BE0004698  Neutral alpha-glucosidase AB     (-1)
    BE0004699  Neutral alpha-glucosidase C     (-1)
---------------------------------------------------
         
Drug1 :  DB00285  Venlafaxine
Drug2 :  DB00321  Amitriptyline
Pharmacological target (-,-) : BE0000749  Sodium-dependent serotonin transporter
Pharmacological target (-,-) : BE0000486  Sodium-dependent noradrenaline transporter
Non-common off-target(s) (drug1) :  
    BE0000647  Sodium-dependent dopamine transporter     (-1)
Non-common off-target(s) (drug2) :  
    BE0000045  Muscarinic acetylcholine receptor M3     (-1)
    BE0000092  Muscarinic acetylcholine receptor M1     (-1)
    BE0000632  Kappa-type opioid receptor     (1)
    BE0000420  Delta-type opioid receptor     (1)
    BE0000560  Muscarinic acetylcholine receptor M2     (-1)
    BE0000501  Alpha-1A adrenergic receptor     (-1)
    BE0000575  Alpha-1B adrenergic receptor     (-1)
    BE0000715  Alpha-1D adrenergic receptor     (-1)
    BE0000442  Histamine H1 receptor     (-1)
    BE0000291  5-hydroxytryptamine receptor 1A     (-1)
    BE0000650  5-hydroxytryptamine receptor 7     (-1)
    BE0000781  Potassium voltage-gated channel subfamily A member 1     (-1)
    BE0000451  5-hydroxytryptamine receptor 2A     (-1)
    BE0000945  5-hydroxytryptamine receptor 6     (-1)
    BE0000289  Alpha-2A adrenergic receptor     (-1)
    BE0000405  Muscarinic acetylcholine receptor M4     (-1)
    BE0000247  Muscarinic acetylcholine receptor M5     (-1)
    BE0000112  Histamine H2 receptor     (-1)
    BE0003603  Potassium voltage-gated channel subfamily D member 2     (-1)
    BE0003604  Potassium voltage-gated channel subfamily D member 3     (-1)
    BE0001039  High affinity nerve growth factor receptor     (1)
    BE0003605  BDNF/NT-3 growth factors receptor     (1)
    BE0000897  Potassium voltage-gated channel subfamily KQT member 2     (-1)
    BE0000156  Sigma non-opioid intracellular receptor 1     (1)
---------------------------------------------------
         
Drug1 :  DB00285  Venlafaxine
Drug2 :  DB00344  Protriptyline
Pharmacological target (-,-) : BE0000749  Sodium-dependent serotonin transporter
Pharmacological target (-,-) : BE0000486  Sodium-dependent noradrenaline transporter
Non-common off-target(s) (drug1) :  
    BE0000647  Sodium-dependent dopamine transporter     (-1)
---------------------------------------------------
         
Drug1 :  DB00285  Venlafaxine
Drug2 :  DB00458  Imipramine
Pharmacological target (-,-) : BE0000749  Sodium-dependent serotonin transporter
Pharmacological target (-,-) : BE0000486  Sodium-dependent noradrenaline transporter
Non-common off-target(s) (drug1) :  
    BE0000647  Sodium-dependent dopamine transporter     (-1)
Non-common off-target(s) (drug2) :  
    BE0000045  Muscarinic acetylcholine receptor M3     (-1)
    BE0000092  Muscarinic acetylcholine receptor M1     (-1)
    BE0000533  5-hydroxytryptamine receptor 2C     (-1)
    BE0000090  Potassium voltage-gated channel subfamily H member 2     (-1)
    BE0000560  Muscarinic acetylcholine receptor M2     (-1)
    BE0000501  Alpha-1A adrenergic receptor     (-1)
    BE0000575  Alpha-1B adrenergic receptor     (-1)
    BE0000715  Alpha-1D adrenergic receptor     (-1)
    BE0000442  Histamine H1 receptor     (-1)
    BE0000291  5-hydroxytryptamine receptor 1A     (1)
    BE0000650  5-hydroxytryptamine receptor 7     (-1)
    BE0000451  5-hydroxytryptamine receptor 2A     (-1)
    BE0000405  Muscarinic acetylcholine receptor M4     (-1)
    BE0000247  Muscarinic acetylcholine receptor M5     (-1)
    BE0003603  Potassium voltage-gated channel subfamily D member 2     (-1)
    BE0003604  Potassium voltage-gated channel subfamily D member 3     (-1)
---------------------------------------------------
         
Drug1 :  DB00285  Venlafaxine
Drug2 :  DB00472  Fluoxetine
Pharmacological target (-,-) : BE0000749  Sodium-dependent serotonin transporter
Non-common off-target(s) (drug1) :  
    BE0000647  Sodium-dependent dopamine transporter     (-1)
    BE0000486  Sodium-dependent noradrenaline transporter     (-1)
---------------------------------------------------
         
Drug1 :  DB00285  Venlafaxine
Drug2 :  DB00540  Nortriptyline
Pharmacological target (-,-) : BE0000749  Sodium-dependent serotonin transporter
Pharmacological target (-,-) : BE0000486  Sodium-dependent noradrenaline transporter
Non-common off-target(s) (drug1) :  
    BE0000647  Sodium-dependent dopamine transporter     (-1)
Non-common off-target(s) (drug2) :  
    BE0004872  Beta adrenergic receptor     (-1)
    BE0000756  D(2) dopamine receptor     (-1)
    BE0000045  Muscarinic acetylcholine receptor M3     (-1)
    BE0000092  Muscarinic acetylcholine receptor M1     (-1)
    BE0000533  5-hydroxytryptamine receptor 2C     (-1)
    BE0000560  Muscarinic acetylcholine receptor M2     (-1)
    BE0000501  Alpha-1A adrenergic receptor     (-1)
    BE0000575  Alpha-1B adrenergic receptor     (-1)
    BE0000715  Alpha-1D adrenergic receptor     (-1)
    BE0000442  Histamine H1 receptor     (-1)
    BE0000291  5-hydroxytryptamine receptor 1A     (-1)
    BE0004864  Alpha-2 adrenergic receptor     (-1)
    BE0000451  5-hydroxytryptamine receptor 2A     (-1)
    BE0000405  Muscarinic acetylcholine receptor M4     (-1)
    BE0000247  Muscarinic acetylcholine receptor M5     (-1)
---------------------------------------------------
         
Drug1 :  DB00285  Venlafaxine
Drug2 :  DB00934  Maprotiline
Pharmacological target (-,-) : BE0000486  Sodium-dependent noradrenaline transporter
Non-common off-target(s) (drug1) :  
    BE0000749  Sodium-dependent serotonin transporter     (-1)
    BE0000647  Sodium-dependent dopamine transporter     (-1)
Non-common off-target(s) (drug2) :  
    BE0000045  Muscarinic acetylcholine receptor M3     (-1)
    BE0000092  Muscarinic acetylcholine receptor M1     (-1)
    BE0000560  Muscarinic acetylcholine receptor M2     (-1)
    BE0000442  Histamine H1 receptor     (-1)
    BE0000650  5-hydroxytryptamine receptor 7     (-1)
    BE0004864  Alpha-2 adrenergic receptor     (-1)
    BE0000405  Muscarinic acetylcholine receptor M4     (-1)
    BE0000247  Muscarinic acetylcholine receptor M5     (-1)
    BE0004863  Alpha-1 adrenergic receptor     (-1)
---------------------------------------------------
         
Drug1 :  DB00285  Venlafaxine
Drug2 :  DB01151  Desipramine
Pharmacological target (-,-) : BE0000749  Sodium-dependent serotonin transporter
Pharmacological target (-,-) : BE0000486  Sodium-dependent noradrenaline transporter
Non-common off-target(s) (drug1) :  
    BE0000647  Sodium-dependent dopamine transporter     (-1)
Non-common off-target(s) (drug2) :  
    BE0000045  Muscarinic acetylcholine receptor M3     (-1)
    BE0000092  Muscarinic acetylcholine receptor M1     (-1)
    BE0000694  Beta-2 adrenergic receptor     (-1)
    BE0000560  Muscarinic acetylcholine receptor M2     (-1)
    BE0000442  Histamine H1 receptor     (-1)
    BE0000451  5-hydroxytryptamine receptor 2A     (-1)
    BE0000405  Muscarinic acetylcholine receptor M4     (-1)
    BE0000247  Muscarinic acetylcholine receptor M5     (-1)
    BE0004863  Alpha-1 adrenergic receptor     (-1)
    BE0000973  Sphingomyelin phosphodiesterase     (-1)
---------------------------------------------------
         
Drug1 :  DB00285  Venlafaxine
Drug2 :  DB01191  Dexfenfluramine
Pharmacological target (-,-) : BE0000749  Sodium-dependent serotonin transporter
Non-common off-target(s) (drug1) :  
    BE0000647  Sodium-dependent dopamine transporter     (-1)
    BE0000486  Sodium-dependent noradrenaline transporter     (-1)
Non-common off-target(s) (drug2) :  
    BE0000533  5-hydroxytryptamine receptor 2C     (1)
---------------------------------------------------
         
Drug1 :  DB00285  Venlafaxine
Drug2 :  DB01579  Phendimetrazine
Pharmacological target (-,-) : BE0000486  Sodium-dependent noradrenaline transporter
Non-common off-target(s) (drug1) :  
    BE0000749  Sodium-dependent serotonin transporter     (-1)
    BE0000647  Sodium-dependent dopamine transporter     (-1)
Non-common off-target(s) (drug2) :  
    BE0000501  Alpha-1A adrenergic receptor     (1)
    BE0000575  Alpha-1B adrenergic receptor     (1)
---------------------------------------------------
         
Drug1 :  DB00285  Venlafaxine
Drug2 :  DB04896  Milnacipran
Pharmacological target (-,-) : BE0000749  Sodium-dependent serotonin transporter
Pharmacological target (-,-) : BE0000486  Sodium-dependent noradrenaline transporter
Non-common off-target(s) (drug1) :  
    BE0000647  Sodium-dependent dopamine transporter     (-1)
Non-common off-target(s) (drug2) :  
    BE0004956  NMDA receptor     (-1)
---------------------------------------------------
         
Drug1 :  DB00285  Venlafaxine
Drug2 :  DB06700  Desvenlafaxine
Pharmacological target (-,-) : BE0000749  Sodium-dependent serotonin transporter
Pharmacological target (-,-) : BE0000486  Sodium-dependent noradrenaline transporter
Non-common off-target(s) (drug1) :  
    BE0000647  Sodium-dependent dopamine transporter     (-1)
---------------------------------------------------
         
Drug1 :  DB00285  Venlafaxine
Drug2 :  DB08918  Levomilnacipran
Pharmacological target (-,-) : BE0000749  Sodium-dependent serotonin transporter
Pharmacological target (-,-) : BE0000486  Sodium-dependent noradrenaline transporter
Non-common off-target(s) (drug1) :  
    BE0000647  Sodium-dependent dopamine transporter     (-1)
---------------------------------------------------
         
Drug1 :  DB00286  Conjugated Estrogens
Drug2 :  DB00294  Etonogestrel
Pharmacological target (+,+) : BE0000123  Estrogen receptor
Non-common off-target(s) (drug2) :  
    BE0000557  Progesterone receptor     (1)
---------------------------------------------------
         
Drug1 :  DB00286  Conjugated Estrogens
Drug2 :  DB00304  Desogestrel
Pharmacological target (+,+) : BE0000123  Estrogen receptor
Non-common off-target(s) (drug2) :  
    BE0000557  Progesterone receptor     (1)
---------------------------------------------------
         
Drug1 :  DB00286  Conjugated Estrogens
Drug2 :  DB00481  Raloxifene
Pharmacological target (+,+) : BE0000123  Estrogen receptor
Non-common off-target(s) (drug2) :  
    BE0000792  Estrogen receptor beta     (1)
---------------------------------------------------
         
Drug1 :  DB00286  Conjugated Estrogens
Drug2 :  DB00603  Medroxyprogesterone Acetate
Pharmacological target (+,+) : BE0000123  Estrogen receptor
Non-common off-target(s) (drug2) :  
    BE0000557  Progesterone receptor     (1)
---------------------------------------------------
         
Drug1 :  DB00286  Conjugated Estrogens
Drug2 :  DB00655  Estrone
Pharmacological target (+,+) : BE0000123  Estrogen receptor
---------------------------------------------------
         
Drug1 :  DB00286  Conjugated Estrogens
Drug2 :  DB00783  Estradiol
Pharmacological target (+,+) : BE0000123  Estrogen receptor
Non-common off-target(s) (drug2) :  
    BE0000792  Estrogen receptor beta     (1)
---------------------------------------------------
         
Drug1 :  DB00286  Conjugated Estrogens
Drug2 :  DB00823  Ethynodiol
Pharmacological target (+,+) : BE0000123  Estrogen receptor
Non-common off-target(s) (drug2) :  
    BE0000557  Progesterone receptor     (1)
---------------------------------------------------
         
Drug1 :  DB00286  Conjugated Estrogens
Drug2 :  DB00890  Dienestrol
Pharmacological target (+,+) : BE0000123  Estrogen receptor
---------------------------------------------------
         
Drug1 :  DB00286  Conjugated Estrogens
Drug2 :  DB00957  Norgestimate
Pharmacological target (+,+) : BE0000123  Estrogen receptor
Non-common off-target(s) (drug2) :  
    BE0000557  Progesterone receptor     (1)
---------------------------------------------------
         
Drug1 :  DB00286  Conjugated Estrogens
Drug2 :  DB00977  Ethinyl Estradiol
Pharmacological target (+,+) : BE0000123  Estrogen receptor
Non-common off-target(s) (drug2) :  
    BE0000956  Nuclear receptor subfamily 1 group I member 2     (1)
---------------------------------------------------
         
Drug1 :  DB00286  Conjugated Estrogens
Drug2 :  DB01357  Mestranol
Pharmacological target (+,+) : BE0000123  Estrogen receptor
---------------------------------------------------
         
Drug1 :  DB00286  Conjugated Estrogens
Drug2 :  DB04573  Estriol
Pharmacological target (+,+) : BE0000123  Estrogen receptor
Non-common off-target(s) (drug2) :  
    BE0000792  Estrogen receptor beta     (1)
---------------------------------------------------
         
Drug1 :  DB00286  Conjugated Estrogens
Drug2 :  DB04574  Estropipate
Pharmacological target (+,+) : BE0000123  Estrogen receptor
Non-common off-target(s) (drug2) :  
    BE0000792  Estrogen receptor beta     (1)
---------------------------------------------------
         
Drug1 :  DB00286  Conjugated Estrogens
Drug2 :  DB04575  Quinestrol
Pharmacological target (+,+) : BE0000123  Estrogen receptor
---------------------------------------------------
         
Drug1 :  DB00287  Travoprost
Drug2 :  DB00654  Latanoprost
Pharmacological target (+,+) : BE0000610  Prostaglandin F2-alpha receptor
---------------------------------------------------
         
Drug1 :  DB00287  Travoprost
Drug2 :  DB01160  Dinoprost Tromethamine
Pharmacological target (+,+) : BE0000610  Prostaglandin F2-alpha receptor
Non-common off-target(s) (drug2) :  
    BE0000475  Prostacyclin receptor     (-1)
---------------------------------------------------
         
Drug1 :  DB00287  Travoprost
Drug2 :  DB08819  Tafluprost
Pharmacological target (+,+) : BE0000610  Prostaglandin F2-alpha receptor
---------------------------------------------------
         
Drug1 :  DB00288  Amcinonide
Drug2 :  DB00324  Fluorometholone
Pharmacological target (+,+) : BE0000794  Glucocorticoid receptor
Non-common off-target(s) (drug1) :  
    BE0000422  Annexin A1     (1)
---------------------------------------------------
         
Drug1 :  DB00288  Amcinonide
Drug2 :  DB00394  Beclomethasone
Pharmacological target (+,+) : BE0000794  Glucocorticoid receptor
Non-common off-target(s) (drug1) :  
    BE0000422  Annexin A1     (1)
---------------------------------------------------
         
Drug1 :  DB00288  Amcinonide
Drug2 :  DB00443  Betamethasone
Pharmacological target (+,+) : BE0000794  Glucocorticoid receptor
Non-common off-target(s) (drug1) :  
    BE0000422  Annexin A1     (1)
---------------------------------------------------
         
Drug1 :  DB00288  Amcinonide
Drug2 :  DB00547  Desoximetasone
Pharmacological target (+,+) : BE0000794  Glucocorticoid receptor
Non-common off-target(s) (drug1) :  
    BE0000422  Annexin A1     (1)
---------------------------------------------------
         
Drug1 :  DB00288  Amcinonide
Drug2 :  DB00588  Fluticasone Propionate
Pharmacological target (+,+) : BE0000794  Glucocorticoid receptor
Non-common off-target(s) (drug1) :  
    BE0000422  Annexin A1     (1)
Non-common off-target(s) (drug2) :  
    BE0000557  Progesterone receptor     (1)
    BE0000668  Mineralocorticoid receptor     (-1)
    BE0000657  Cytosolic phospholipase A2     (-1)
---------------------------------------------------
         
Drug1 :  DB00288  Amcinonide
Drug2 :  DB00591  Fluocinolone Acetonide
Pharmacological target (+,+) : BE0000794  Glucocorticoid receptor
Non-common off-target(s) (drug1) :  
    BE0000422  Annexin A1     (1)
---------------------------------------------------
         
Drug1 :  DB00288  Amcinonide
Drug2 :  DB00596  Halobetasol Propionate
Pharmacological target (+,+) : BE0000794  Glucocorticoid receptor
Non-common off-target(s) (drug1) :  
    BE0000422  Annexin A1     (1)
---------------------------------------------------
         
Drug1 :  DB00288  Amcinonide
Drug2 :  DB00620  Triamcinolone
Pharmacological target (+,+) : BE0000794  Glucocorticoid receptor
Non-common off-target(s) (drug1) :  
    BE0000422  Annexin A1     (1)
---------------------------------------------------
         
Drug1 :  DB00288  Amcinonide
Drug2 :  DB00635  Prednisone
Pharmacological target (+,+) : BE0000794  Glucocorticoid receptor
Non-common off-target(s) (drug1) :  
    BE0000422  Annexin A1     (1)
---------------------------------------------------
         
Drug1 :  DB00288  Amcinonide
Drug2 :  DB00663  Flumethasone Pivalate
Pharmacological target (+,+) : BE0000794  Glucocorticoid receptor
Non-common off-target(s) (drug1) :  
    BE0000422  Annexin A1     (1)
---------------------------------------------------
         
Drug1 :  DB00288  Amcinonide
Drug2 :  DB00764  Mometasone
Pharmacological target (+,+) : BE0000794  Glucocorticoid receptor
Non-common off-target(s) (drug1) :  
    BE0000422  Annexin A1     (1)
---------------------------------------------------
         
Drug1 :  DB00288  Amcinonide
Drug2 :  DB00769  Hydrocortamate
Pharmacological target (+,+) : BE0000794  Glucocorticoid receptor
Non-common off-target(s) (drug1) :  
    BE0000422  Annexin A1     (1)
---------------------------------------------------
         
Drug1 :  DB00288  Amcinonide
Drug2 :  DB00838  Clocortolone
Pharmacological target (+,+) : BE0000794  Glucocorticoid receptor
Non-common off-target(s) (drug1) :  
    BE0000422  Annexin A1     (1)
---------------------------------------------------
         
Drug1 :  DB00288  Amcinonide
Drug2 :  DB00846  Flurandrenolide
Pharmacological target (+,+) : BE0000794  Glucocorticoid receptor
Non-common off-target(s) (drug1) :  
    BE0000422  Annexin A1     (1)
---------------------------------------------------
         
Drug1 :  DB00288  Amcinonide
Drug2 :  DB00860  Prednisolone
Pharmacological target (+,+) : BE0000794  Glucocorticoid receptor
Non-common off-target(s) (drug1) :  
    BE0000422  Annexin A1     (1)
---------------------------------------------------
         
Drug1 :  DB00288  Amcinonide
Drug2 :  DB00873  Loteprednol
Pharmacological target (+,+) : BE0000794  Glucocorticoid receptor
Non-common off-target(s) (drug1) :  
    BE0000422  Annexin A1     (1)
---------------------------------------------------
         
Drug1 :  DB00288  Amcinonide
Drug2 :  DB00896  Rimexolone
Pharmacological target (+,+) : BE0000794  Glucocorticoid receptor
Non-common off-target(s) (drug1) :  
    BE0000422  Annexin A1     (1)
---------------------------------------------------
         
Drug1 :  DB00288  Amcinonide
Drug2 :  DB00959  Methylprednisolone
Pharmacological target (+,+) : BE0000794  Glucocorticoid receptor
Non-common off-target(s) (drug1) :  
    BE0000422  Annexin A1     (1)
---------------------------------------------------
         
Drug1 :  DB00288  Amcinonide
Drug2 :  DB01013  Clobetasol propionate
Pharmacological target (+,+) : BE0000794  Glucocorticoid receptor
Non-common off-target(s) (drug1) :  
    BE0000422  Annexin A1     (1)
---------------------------------------------------
         
Drug1 :  DB00288  Amcinonide
Drug2 :  DB01047  Fluocinonide
Pharmacological target (+,+) : BE0000794  Glucocorticoid receptor
Non-common off-target(s) (drug1) :  
    BE0000422  Annexin A1     (1)
Non-common off-target(s) (drug2) :  
    BE0004659  Smoothened homolog     (1)
---------------------------------------------------
         
Drug1 :  DB00288  Amcinonide
Drug2 :  DB01130  Prednicarbate
Pharmacological target (+,+) : BE0000794  Glucocorticoid receptor
Non-common off-target(s) (drug1) :  
    BE0000422  Annexin A1     (1)
---------------------------------------------------
         
Drug1 :  DB00288  Amcinonide
Drug2 :  DB01260  Desonide
Pharmacological target (+,+) : BE0000794  Glucocorticoid receptor
Non-common off-target(s) (drug1) :  
    BE0000422  Annexin A1     (1)
---------------------------------------------------
         
Drug1 :  DB00288  Amcinonide
Drug2 :  DB01380  Cortisone acetate
Pharmacological target (+,+) : BE0000794  Glucocorticoid receptor
Non-common off-target(s) (drug1) :  
    BE0000422  Annexin A1     (1)
---------------------------------------------------
         
Drug1 :  DB00288  Amcinonide
Drug2 :  DB01384  Paramethasone
Pharmacological target (+,+) : BE0000794  Glucocorticoid receptor
Non-common off-target(s) (drug1) :  
    BE0000422  Annexin A1     (1)
---------------------------------------------------
         
Drug1 :  DB00288  Amcinonide
Drug2 :  DB01410  Ciclesonide
Pharmacological target (+,+) : BE0000794  Glucocorticoid receptor
Non-common off-target(s) (drug1) :  
    BE0000422  Annexin A1     (1)
---------------------------------------------------
         
Drug1 :  DB00288  Amcinonide
Drug2 :  DB06781  Difluprednate
Pharmacological target (+,+) : BE0000794  Glucocorticoid receptor
Non-common off-target(s) (drug1) :  
    BE0000422  Annexin A1     (1)
---------------------------------------------------
         
Drug1 :  DB00288  Amcinonide
Drug2 :  DB08906  Fluticasone furoate
Pharmacological target (+,+) : BE0000794  Glucocorticoid receptor
Non-common off-target(s) (drug1) :  
    BE0000422  Annexin A1     (1)
---------------------------------------------------
         
Drug1 :  DB00292  Etomidate
Drug2 :  DB00402  Eszopiclone
Pharmacological target (+,+) : BE0004797  GABA-A receptor (anion channel)
Pharmacological target (+,+) : BE0000795  Gamma-aminobutyric acid receptor subunit alpha-1
Non-common off-target(s) (drug1) :  
    BE0000572  Alpha-2B adrenergic receptor     (1)
Non-common off-target(s) (drug2) :  
    BE0000736  Translocator protein     (1)
    BE0000381  Gamma-aminobutyric acid receptor subunit alpha-2     (1)
    BE0000523  Gamma-aminobutyric acid receptor subunit alpha-3     (1)
    BE0000471  Gamma-aminobutyric acid receptor subunit alpha-5     (1)
---------------------------------------------------
         
Drug1 :  DB00292  Etomidate
Drug2 :  DB01107  Methyprylon
Pharmacological target (+,+) : BE0004797  GABA-A receptor (anion channel)
Pharmacological target (+,+) : BE0000795  Gamma-aminobutyric acid receptor subunit alpha-1
Non-common off-target(s) (drug1) :  
    BE0000572  Alpha-2B adrenergic receptor     (1)
---------------------------------------------------
         
Drug1 :  DB00292  Etomidate
Drug2 :  DB01437  Glutethimide
Pharmacological target (+,+) : BE0004797  GABA-A receptor (anion channel)
Pharmacological target (+,+) : BE0000795  Gamma-aminobutyric acid receptor subunit alpha-1
Non-common off-target(s) (drug1) :  
    BE0000572  Alpha-2B adrenergic receptor     (1)
---------------------------------------------------
         
Drug1 :  DB00293  Raltitrexed
Drug2 :  DB00432  Trifluridine
Pharmacological target (-,-) : BE0000324  Thymidylate synthase
Non-common off-target(s) (drug1) :  
    BE0000700  Folylpolyglutamate synthase, mitochondrial     (-1)
---------------------------------------------------
         
Drug1 :  DB00293  Raltitrexed
Drug2 :  DB00440  Trimethoprim
Pharmacological target (-,-) : BE0000324  Thymidylate synthase
Non-common off-target(s) (drug1) :  
    BE0000700  Folylpolyglutamate synthase, mitochondrial     (-1)
Non-common off-target(s) (drug2) :  
    BE0000330  Dihydrofolate reductase     (-1)
---------------------------------------------------
         
Drug1 :  DB00293  Raltitrexed
Drug2 :  DB00650  Leucovorin
Pharmacological target (-,-) : BE0000324  Thymidylate synthase
Non-common off-target(s) (drug1) :  
    BE0000700  Folylpolyglutamate synthase, mitochondrial     (-1)
---------------------------------------------------
         
Drug1 :  DB00293  Raltitrexed
Drug2 :  DB01101  Capecitabine
Pharmacological target (-,-) : BE0000324  Thymidylate synthase
Non-common off-target(s) (drug1) :  
    BE0000700  Folylpolyglutamate synthase, mitochondrial     (-1)
---------------------------------------------------
         
Drug1 :  DB00293  Raltitrexed
Drug2 :  DB06813  Pralatrexate
Pharmacological target (-,-) : BE0000324  Thymidylate synthase
Non-common off-target(s) (drug1) :  
    BE0000700  Folylpolyglutamate synthase, mitochondrial     (-1)
Non-common off-target(s) (drug2) :  
    BE0000330  Dihydrofolate reductase     (-1)
---------------------------------------------------
         
Drug1 :  DB00294  Etonogestrel
Drug2 :  DB00304  Desogestrel
Pharmacological target (+,+) : BE0000123  Estrogen receptor
Pharmacological target (+,+) : BE0000557  Progesterone receptor
---------------------------------------------------
         
Drug1 :  DB00294  Etonogestrel
Drug2 :  DB00351  Megestrol acetate
Pharmacological target (+,+) : BE0000557  Progesterone receptor
Non-common off-target(s) (drug1) :  
    BE0000123  Estrogen receptor     (1)
Non-common off-target(s) (drug2) :  
    BE0000794  Glucocorticoid receptor     (1)
---------------------------------------------------
         
Drug1 :  DB00294  Etonogestrel
Drug2 :  DB00378  Dydrogesterone
Pharmacological target (+,+) : BE0000557  Progesterone receptor
Non-common off-target(s) (drug1) :  
    BE0000123  Estrogen receptor     (1)
---------------------------------------------------
         
Drug1 :  DB00294  Etonogestrel
Drug2 :  DB00396  Progesterone
Pharmacological target (+,+) : BE0000123  Estrogen receptor
Pharmacological target (+,+) : BE0000557  Progesterone receptor
Non-common off-target(s) (drug2) :  
    BE0000344  Steroid 17-alpha-hydroxylase/17,20 lyase     (-1)
    BE0000632  Kappa-type opioid receptor     (1)
    BE0000668  Mineralocorticoid receptor     (-1)
---------------------------------------------------
         
Drug1 :  DB00294  Etonogestrel
Drug2 :  DB00481  Raloxifene
Pharmacological target (+,+) : BE0000123  Estrogen receptor
Non-common off-target(s) (drug1) :  
    BE0000557  Progesterone receptor     (1)
Non-common off-target(s) (drug2) :  
    BE0000792  Estrogen receptor beta     (1)
---------------------------------------------------
         
Drug1 :  DB00294  Etonogestrel
Drug2 :  DB00603  Medroxyprogesterone Acetate
Pharmacological target (+,+) : BE0000123  Estrogen receptor
Pharmacological target (+,+) : BE0000557  Progesterone receptor
---------------------------------------------------
         
Drug1 :  DB00294  Etonogestrel
Drug2 :  DB00655  Estrone
Pharmacological target (+,+) : BE0000123  Estrogen receptor
Non-common off-target(s) (drug1) :  
    BE0000557  Progesterone receptor     (1)
---------------------------------------------------
         
Drug1 :  DB00294  Etonogestrel
Drug2 :  DB00783  Estradiol
Pharmacological target (+,+) : BE0000123  Estrogen receptor
Non-common off-target(s) (drug1) :  
    BE0000557  Progesterone receptor     (1)
Non-common off-target(s) (drug2) :  
    BE0000792  Estrogen receptor beta     (1)
---------------------------------------------------
         
Drug1 :  DB00294  Etonogestrel
Drug2 :  DB00823  Ethynodiol
Pharmacological target (+,+) : BE0000123  Estrogen receptor
Pharmacological target (+,+) : BE0000557  Progesterone receptor
---------------------------------------------------
         
Drug1 :  DB00294  Etonogestrel
Drug2 :  DB00890  Dienestrol
Pharmacological target (+,+) : BE0000123  Estrogen receptor
Non-common off-target(s) (drug1) :  
    BE0000557  Progesterone receptor     (1)
---------------------------------------------------
         
Drug1 :  DB00294  Etonogestrel
Drug2 :  DB00957  Norgestimate
Pharmacological target (+,+) : BE0000123  Estrogen receptor
Pharmacological target (+,+) : BE0000557  Progesterone receptor
---------------------------------------------------
         
Drug1 :  DB00294  Etonogestrel
Drug2 :  DB00977  Ethinyl Estradiol
Pharmacological target (+,+) : BE0000123  Estrogen receptor
Non-common off-target(s) (drug1) :  
    BE0000557  Progesterone receptor     (1)
Non-common off-target(s) (drug2) :  
    BE0000956  Nuclear receptor subfamily 1 group I member 2     (1)
---------------------------------------------------
         
Drug1 :  DB00294  Etonogestrel
Drug2 :  DB01357  Mestranol
Pharmacological target (+,+) : BE0000123  Estrogen receptor
Non-common off-target(s) (drug1) :  
    BE0000557  Progesterone receptor     (1)
---------------------------------------------------
         
Drug1 :  DB00294  Etonogestrel
Drug2 :  DB04573  Estriol
Pharmacological target (+,+) : BE0000123  Estrogen receptor
Non-common off-target(s) (drug1) :  
    BE0000557  Progesterone receptor     (1)
Non-common off-target(s) (drug2) :  
    BE0000792  Estrogen receptor beta     (1)
---------------------------------------------------
         
Drug1 :  DB00294  Etonogestrel
Drug2 :  DB04574  Estropipate
Pharmacological target (+,+) : BE0000123  Estrogen receptor
Non-common off-target(s) (drug1) :  
    BE0000557  Progesterone receptor     (1)
Non-common off-target(s) (drug2) :  
    BE0000792  Estrogen receptor beta     (1)
---------------------------------------------------
         
Drug1 :  DB00294  Etonogestrel
Drug2 :  DB04575  Quinestrol
Pharmacological target (+,+) : BE0000123  Estrogen receptor
Non-common off-target(s) (drug1) :  
    BE0000557  Progesterone receptor     (1)
---------------------------------------------------
         
Drug1 :  DB00294  Etonogestrel
Drug2 :  DB06713  Norelgestromin
Pharmacological target (+,+) : BE0000557  Progesterone receptor
Non-common off-target(s) (drug1) :  
    BE0000123  Estrogen receptor     (1)
---------------------------------------------------
         
Drug1 :  DB00295  Morphine
Drug2 :  DB00318  Codeine
Pharmacological target (+,+) : BE0000770  Mu-type opioid receptor
Pharmacological target (+,+) : BE0000632  Kappa-type opioid receptor
Pharmacological target (+,+) : BE0000420  Delta-type opioid receptor
---------------------------------------------------
         
Drug1 :  DB00295  Morphine
Drug2 :  DB00327  Hydromorphone
Pharmacological target (+,+) : BE0000770  Mu-type opioid receptor
Pharmacological target (+,+) : BE0000632  Kappa-type opioid receptor
Pharmacological target (+,+) : BE0000420  Delta-type opioid receptor
---------------------------------------------------
         
Drug1 :  DB00295  Morphine
Drug2 :  DB00333  Methadone
Pharmacological target (+,+) : BE0000770  Mu-type opioid receptor
Pharmacological target (+,+) : BE0000420  Delta-type opioid receptor
Non-common off-target(s) (drug1) :  
    BE0000632  Kappa-type opioid receptor     (1)
Non-common off-target(s) (drug2) :  
    BE0000641  Glutamate receptor ionotropic, NMDA 3A     (-1)
    BE0000411  Neuronal acetylcholine receptor subunit alpha-10     (-1)
    BE0000311  5-hydroxytryptamine receptor 3A     (-1)
---------------------------------------------------
         
Drug1 :  DB00295  Morphine
Drug2 :  DB00497  Oxycodone
Pharmacological target (+,+) : BE0000770  Mu-type opioid receptor
Pharmacological target (+,+) : BE0000632  Kappa-type opioid receptor
Pharmacological target (+,+) : BE0000420  Delta-type opioid receptor
Non-common off-target(s) (drug2) :  
    BE0004899  Kappa-type opioid receptor 2b     (1)
---------------------------------------------------
         
Drug1 :  DB00295  Morphine
Drug2 :  DB00836  Loperamide
Pharmacological target (+,+) : BE0000770  Mu-type opioid receptor
Pharmacological target (+,+) : BE0000632  Kappa-type opioid receptor
Pharmacological target (+,+) : BE0000420  Delta-type opioid receptor
Non-common off-target(s) (drug2) :  
    BE0000356  Voltage-dependent P/Q-type calcium channel subunit alpha-1A     (-1)
    BE0000418  Calmodulin     (-1)
---------------------------------------------------
         
Drug1 :  DB00295  Morphine
Drug2 :  DB00956  Hydrocodone
Pharmacological target (+,+) : BE0000770  Mu-type opioid receptor
Pharmacological target (+,+) : BE0000420  Delta-type opioid receptor
Non-common off-target(s) (drug1) :  
    BE0000632  Kappa-type opioid receptor     (1)
---------------------------------------------------
         
Drug1 :  DB00295  Morphine
Drug2 :  DB01439  3-Methylthiofentanyl
Pharmacological target (+,+) : BE0000770  Mu-type opioid receptor
Pharmacological target (+,+) : BE0000632  Kappa-type opioid receptor
Pharmacological target (+,+) : BE0000420  Delta-type opioid receptor
---------------------------------------------------
         
Drug1 :  DB00295  Morphine
Drug2 :  DB01497  Etorphine
Pharmacological target (+,+) : BE0000770  Mu-type opioid receptor
Pharmacological target (+,+) : BE0000632  Kappa-type opioid receptor
Pharmacological target (+,+) : BE0000420  Delta-type opioid receptor
Non-common off-target(s) (drug2) :  
    BE0002378  Nociceptin receptor     (1)
    BE0001063  E3 ubiquitin-protein ligase TRIM13     (1)
---------------------------------------------------
         
Drug1 :  DB00295  Morphine
Drug2 :  DB01571  3-Methylfentanyl
Pharmacological target (+,+) : BE0000770  Mu-type opioid receptor
Pharmacological target (+,+) : BE0000632  Kappa-type opioid receptor
Pharmacological target (+,+) : BE0000420  Delta-type opioid receptor
---------------------------------------------------
         
Drug1 :  DB00295  Morphine
Drug2 :  DB06738  Ketobemidone
Pharmacological target (+,+) : BE0000770  Mu-type opioid receptor
Pharmacological target (+,+) : BE0000632  Kappa-type opioid receptor
Pharmacological target (+,+) : BE0000420  Delta-type opioid receptor
Non-common off-target(s) (drug2) :  
    BE0004956  NMDA receptor     (-1)
---------------------------------------------------
         
Drug1 :  DB00296  Ropivacaine
Drug2 :  DB00297  Bupivacaine
Pharmacological target (-,-) : BE0000177  Sodium channel protein type 10 subunit alpha
---------------------------------------------------
         
Drug1 :  DB00296  Ropivacaine
Drug2 :  DB00527  Cinchocaine
Pharmacological target (-,-) : BE0000177  Sodium channel protein type 10 subunit alpha
Non-common off-target(s) (drug2) :  
    BE0000197  Sodium channel protein type 5 subunit alpha     (-1)
    BE0000418  Calmodulin     (-1)
---------------------------------------------------
         
Drug1 :  DB00296  Ropivacaine
Drug2 :  DB00645  Dyclonine
Pharmacological target (-,-) : BE0000177  Sodium channel protein type 10 subunit alpha
---------------------------------------------------
         
Drug1 :  DB00296  Ropivacaine
Drug2 :  DB00807  Proparacaine
Pharmacological target (-,-) : BE0000177  Sodium channel protein type 10 subunit alpha
---------------------------------------------------
         
Drug1 :  DB00296  Ropivacaine
Drug2 :  DB00892  Oxybuprocaine
Pharmacological target (-,-) : BE0000177  Sodium channel protein type 10 subunit alpha
---------------------------------------------------
         
Drug1 :  DB00296  Ropivacaine
Drug2 :  DB00961  Mepivacaine
Pharmacological target (-,-) : BE0000177  Sodium channel protein type 10 subunit alpha
---------------------------------------------------
         
Drug1 :  DB00296  Ropivacaine
Drug2 :  DB01002  Levobupivacaine
Pharmacological target (-,-) : BE0000177  Sodium channel protein type 10 subunit alpha
---------------------------------------------------
         
Drug1 :  DB00296  Ropivacaine
Drug2 :  DB01086  Benzocaine
Pharmacological target (-,-) : BE0000177  Sodium channel protein type 10 subunit alpha
---------------------------------------------------
         
Drug1 :  DB00296  Ropivacaine
Drug2 :  DB01161  Chloroprocaine
Pharmacological target (-,-) : BE0000177  Sodium channel protein type 10 subunit alpha
Non-common off-target(s) (drug2) :  
    BE0000641  Glutamate receptor ionotropic, NMDA 3A     (-1)
    BE0000647  Sodium-dependent dopamine transporter     (-1)
    BE0000411  Neuronal acetylcholine receptor subunit alpha-10     (-1)
    BE0000311  5-hydroxytryptamine receptor 3A     (-1)
---------------------------------------------------
         
Drug1 :  DB00297  Bupivacaine
Drug2 :  DB00527  Cinchocaine
Pharmacological target (-,-) : BE0000177  Sodium channel protein type 10 subunit alpha
Non-common off-target(s) (drug2) :  
    BE0000197  Sodium channel protein type 5 subunit alpha     (-1)
    BE0000418  Calmodulin     (-1)
---------------------------------------------------
         
Drug1 :  DB00297  Bupivacaine
Drug2 :  DB00645  Dyclonine
Pharmacological target (-,-) : BE0000177  Sodium channel protein type 10 subunit alpha
---------------------------------------------------
         
Drug1 :  DB00297  Bupivacaine
Drug2 :  DB00807  Proparacaine
Pharmacological target (-,-) : BE0000177  Sodium channel protein type 10 subunit alpha
---------------------------------------------------
         
Drug1 :  DB00297  Bupivacaine
Drug2 :  DB00892  Oxybuprocaine
Pharmacological target (-,-) : BE0000177  Sodium channel protein type 10 subunit alpha
---------------------------------------------------
         
Drug1 :  DB00297  Bupivacaine
Drug2 :  DB00961  Mepivacaine
Pharmacological target (-,-) : BE0000177  Sodium channel protein type 10 subunit alpha
---------------------------------------------------
         
Drug1 :  DB00297  Bupivacaine
Drug2 :  DB01002  Levobupivacaine
Pharmacological target (-,-) : BE0000177  Sodium channel protein type 10 subunit alpha
---------------------------------------------------
         
Drug1 :  DB00297  Bupivacaine
Drug2 :  DB01086  Benzocaine
Pharmacological target (-,-) : BE0000177  Sodium channel protein type 10 subunit alpha
---------------------------------------------------
         
Drug1 :  DB00297  Bupivacaine
Drug2 :  DB01161  Chloroprocaine
Pharmacological target (-,-) : BE0000177  Sodium channel protein type 10 subunit alpha
Non-common off-target(s) (drug2) :  
    BE0000641  Glutamate receptor ionotropic, NMDA 3A     (-1)
    BE0000647  Sodium-dependent dopamine transporter     (-1)
    BE0000411  Neuronal acetylcholine receptor subunit alpha-10     (-1)
    BE0000311  5-hydroxytryptamine receptor 3A     (-1)
---------------------------------------------------
         
Drug1 :  DB00298  Dapiprazole
Drug2 :  DB00346  Alfuzosin
Pharmacological target (-,-) : BE0000501  Alpha-1A adrenergic receptor
Pharmacological target (-,-) : BE0000575  Alpha-1B adrenergic receptor
Pharmacological target (-,-) : BE0000715  Alpha-1D adrenergic receptor
---------------------------------------------------
         
Drug1 :  DB00298  Dapiprazole
Drug2 :  DB00457  Prazosin
Pharmacological target (-,-) : BE0000501  Alpha-1A adrenergic receptor
Pharmacological target (-,-) : BE0000575  Alpha-1B adrenergic receptor
Pharmacological target (-,-) : BE0000715  Alpha-1D adrenergic receptor
Non-common off-target(s) (drug2) :  
    BE0000090  Potassium voltage-gated channel subfamily H member 2     (-1)
    BE0000462  Potassium voltage-gated channel subfamily H member 6     (-1)
    BE0000699  Potassium voltage-gated channel subfamily H member 7     (-1)
---------------------------------------------------
         
Drug1 :  DB00298  Dapiprazole
Drug2 :  DB00590  Doxazosin
Pharmacological target (-,-) : BE0000501  Alpha-1A adrenergic receptor
Pharmacological target (-,-) : BE0000575  Alpha-1B adrenergic receptor
Pharmacological target (-,-) : BE0000715  Alpha-1D adrenergic receptor
Non-common off-target(s) (drug2) :  
    BE0000090  Potassium voltage-gated channel subfamily H member 2     (-1)
    BE0000462  Potassium voltage-gated channel subfamily H member 6     (-1)
    BE0000699  Potassium voltage-gated channel subfamily H member 7     (-1)
---------------------------------------------------
         
Drug1 :  DB00298  Dapiprazole
Drug2 :  DB01162  Terazosin
Pharmacological target (-,-) : BE0000501  Alpha-1A adrenergic receptor
Pharmacological target (-,-) : BE0000575  Alpha-1B adrenergic receptor
Pharmacological target (-,-) : BE0000715  Alpha-1D adrenergic receptor
Non-common off-target(s) (drug2) :  
    BE0000090  Potassium voltage-gated channel subfamily H member 2     (-1)
    BE0000462  Potassium voltage-gated channel subfamily H member 6     (-1)
    BE0000699  Potassium voltage-gated channel subfamily H member 7     (-1)
---------------------------------------------------
         
Drug1 :  DB00302  Tranexamic Acid
Drug2 :  DB00513  Aminocaproic Acid
Pharmacological target (-,-) : BE0000211  Plasminogen
Non-common off-target(s) (drug2) :  
    BE0001088  Tissue-type plasminogen activator     (-1)
---------------------------------------------------
         
Drug1 :  DB00304  Desogestrel
Drug2 :  DB00351  Megestrol acetate
Pharmacological target (+,+) : BE0000557  Progesterone receptor
Non-common off-target(s) (drug1) :  
    BE0000123  Estrogen receptor     (1)
Non-common off-target(s) (drug2) :  
    BE0000794  Glucocorticoid receptor     (1)
---------------------------------------------------
         
Drug1 :  DB00304  Desogestrel
Drug2 :  DB00378  Dydrogesterone
Pharmacological target (+,+) : BE0000557  Progesterone receptor
Non-common off-target(s) (drug1) :  
    BE0000123  Estrogen receptor     (1)
---------------------------------------------------
         
Drug1 :  DB00304  Desogestrel
Drug2 :  DB00396  Progesterone
Pharmacological target (+,+) : BE0000123  Estrogen receptor
Pharmacological target (+,+) : BE0000557  Progesterone receptor
Non-common off-target(s) (drug2) :  
    BE0000344  Steroid 17-alpha-hydroxylase/17,20 lyase     (-1)
    BE0000632  Kappa-type opioid receptor     (1)
    BE0000668  Mineralocorticoid receptor     (-1)
---------------------------------------------------
         
Drug1 :  DB00304  Desogestrel
Drug2 :  DB00481  Raloxifene
Pharmacological target (+,+) : BE0000123  Estrogen receptor
Non-common off-target(s) (drug1) :  
    BE0000557  Progesterone receptor     (1)
Non-common off-target(s) (drug2) :  
    BE0000792  Estrogen receptor beta     (1)
---------------------------------------------------
         
Drug1 :  DB00304  Desogestrel
Drug2 :  DB00603  Medroxyprogesterone Acetate
Pharmacological target (+,+) : BE0000123  Estrogen receptor
Pharmacological target (+,+) : BE0000557  Progesterone receptor
---------------------------------------------------
         
Drug1 :  DB00304  Desogestrel
Drug2 :  DB00655  Estrone
Pharmacological target (+,+) : BE0000123  Estrogen receptor
Non-common off-target(s) (drug1) :  
    BE0000557  Progesterone receptor     (1)
---------------------------------------------------
         
Drug1 :  DB00304  Desogestrel
Drug2 :  DB00783  Estradiol
Pharmacological target (+,+) : BE0000123  Estrogen receptor
Non-common off-target(s) (drug1) :  
    BE0000557  Progesterone receptor     (1)
Non-common off-target(s) (drug2) :  
    BE0000792  Estrogen receptor beta     (1)
---------------------------------------------------
         
Drug1 :  DB00304  Desogestrel
Drug2 :  DB00823  Ethynodiol
Pharmacological target (+,+) : BE0000123  Estrogen receptor
Pharmacological target (+,+) : BE0000557  Progesterone receptor
---------------------------------------------------
         
Drug1 :  DB00304  Desogestrel
Drug2 :  DB00890  Dienestrol
Pharmacological target (+,+) : BE0000123  Estrogen receptor
Non-common off-target(s) (drug1) :  
    BE0000557  Progesterone receptor     (1)
---------------------------------------------------
         
Drug1 :  DB00304  Desogestrel
Drug2 :  DB00957  Norgestimate
Pharmacological target (+,+) : BE0000123  Estrogen receptor
Pharmacological target (+,+) : BE0000557  Progesterone receptor
---------------------------------------------------
         
Drug1 :  DB00304  Desogestrel
Drug2 :  DB00977  Ethinyl Estradiol
Pharmacological target (+,+) : BE0000123  Estrogen receptor
Non-common off-target(s) (drug1) :  
    BE0000557  Progesterone receptor     (1)
Non-common off-target(s) (drug2) :  
    BE0000956  Nuclear receptor subfamily 1 group I member 2     (1)
---------------------------------------------------
         
Drug1 :  DB00304  Desogestrel
Drug2 :  DB01357  Mestranol
Pharmacological target (+,+) : BE0000123  Estrogen receptor
Non-common off-target(s) (drug1) :  
    BE0000557  Progesterone receptor     (1)
---------------------------------------------------
         
Drug1 :  DB00304  Desogestrel
Drug2 :  DB04573  Estriol
Pharmacological target (+,+) : BE0000123  Estrogen receptor
Non-common off-target(s) (drug1) :  
    BE0000557  Progesterone receptor     (1)
Non-common off-target(s) (drug2) :  
    BE0000792  Estrogen receptor beta     (1)
---------------------------------------------------
         
Drug1 :  DB00304  Desogestrel
Drug2 :  DB04574  Estropipate
Pharmacological target (+,+) : BE0000123  Estrogen receptor
Non-common off-target(s) (drug1) :  
    BE0000557  Progesterone receptor     (1)
Non-common off-target(s) (drug2) :  
    BE0000792  Estrogen receptor beta     (1)
---------------------------------------------------
         
Drug1 :  DB00304  Desogestrel
Drug2 :  DB04575  Quinestrol
Pharmacological target (+,+) : BE0000123  Estrogen receptor
Non-common off-target(s) (drug1) :  
    BE0000557  Progesterone receptor     (1)
---------------------------------------------------
         
Drug1 :  DB00304  Desogestrel
Drug2 :  DB06713  Norelgestromin
Pharmacological target (+,+) : BE0000557  Progesterone receptor
Non-common off-target(s) (drug1) :  
    BE0000123  Estrogen receptor     (1)
---------------------------------------------------
         
Drug1 :  DB00305  Mitomycin
Drug2 :  DB06810  Plicamycin
Pharmacological target (-,-) : BE0004796  DNA
---------------------------------------------------
         
Drug1 :  DB00306  Talbutal
Drug2 :  DB00371  Meprobamate
Pharmacological target (+,+) : BE0004797  GABA-A receptor (anion channel)
Pharmacological target (+,+) : BE0000795  Gamma-aminobutyric acid receptor subunit alpha-1
Pharmacological target (+,+) : BE0000381  Gamma-aminobutyric acid receptor subunit alpha-2
Pharmacological target (+,+) : BE0000523  Gamma-aminobutyric acid receptor subunit alpha-3
Pharmacological target (+,+) : BE0000478  Gamma-aminobutyric acid receptor subunit alpha-4
Pharmacological target (+,+) : BE0000471  Gamma-aminobutyric acid receptor subunit alpha-5
Pharmacological target (+,+) : BE0000764  Gamma-aminobutyric acid receptor subunit alpha-6
Non-common off-target(s) (drug1) :  
    BE0000829  Glutamate receptor 2     (-1)
    BE0000826  Glutamate receptor ionotropic, kainate 2     (-1)
    BE0000849  Neuronal acetylcholine receptor subunit alpha-4     (-1)
    BE0002341  Neuronal acetylcholine receptor subunit alpha-7     (-1)
---------------------------------------------------
         
Drug1 :  DB00306  Talbutal
Drug2 :  DB01198  Zopiclone
Pharmacological target (+,+) : BE0000795  Gamma-aminobutyric acid receptor subunit alpha-1
Pharmacological target (+,+) : BE0000381  Gamma-aminobutyric acid receptor subunit alpha-2
Pharmacological target (+,+) : BE0000523  Gamma-aminobutyric acid receptor subunit alpha-3
Pharmacological target (+,+) : BE0000471  Gamma-aminobutyric acid receptor subunit alpha-5
Non-common off-target(s) (drug1) :  
    BE0000829  Glutamate receptor 2     (-1)
    BE0000826  Glutamate receptor ionotropic, kainate 2     (-1)
    BE0000849  Neuronal acetylcholine receptor subunit alpha-4     (-1)
    BE0002341  Neuronal acetylcholine receptor subunit alpha-7     (-1)
    BE0004797  GABA-A receptor (anion channel)     (1)
    BE0000478  Gamma-aminobutyric acid receptor subunit alpha-4     (1)
    BE0000764  Gamma-aminobutyric acid receptor subunit alpha-6     (1)
Non-common off-target(s) (drug2) :  
    BE0000736  Translocator protein     (1)
---------------------------------------------------
         
Drug1 :  DB00306  Talbutal
Drug2 :  DB01544  Flunitrazepam
Pharmacological target (+,+) : BE0000381  Gamma-aminobutyric acid receptor subunit alpha-2
Pharmacological target (+,+) : BE0000523  Gamma-aminobutyric acid receptor subunit alpha-3
Pharmacological target (+,+) : BE0000478  Gamma-aminobutyric acid receptor subunit alpha-4
Pharmacological target (+,+) : BE0000471  Gamma-aminobutyric acid receptor subunit alpha-5
Pharmacological target (+,+) : BE0000764  Gamma-aminobutyric acid receptor subunit alpha-6
Non-common off-target(s) (drug1) :  
    BE0000829  Glutamate receptor 2     (-1)
    BE0000826  Glutamate receptor ionotropic, kainate 2     (-1)
    BE0000849  Neuronal acetylcholine receptor subunit alpha-4     (-1)
    BE0002341  Neuronal acetylcholine receptor subunit alpha-7     (-1)
    BE0004797  GABA-A receptor (anion channel)     (1)
    BE0000795  Gamma-aminobutyric acid receptor subunit alpha-1     (1)
Non-common off-target(s) (drug2) :  
    BE0000736  Translocator protein     (1)
---------------------------------------------------
         
Drug1 :  DB00307  Bexarotene
Drug2 :  DB00459  Acitretin
Pharmacological target (+,+) : BE0000707  Retinoic acid receptor RXR-gamma
Pharmacological target (+,+) : BE0000078  Retinoic acid receptor RXR-beta
Pharmacological target (+,+) : BE0000412  Retinoic acid receptor RXR-alpha
Non-common off-target(s) (drug2) :  
    BE0000301  Retinol-binding protein 1     (1)
    BE0000144  Retinoic acid receptor gamma     (1)
    BE0000206  Retinoic acid receptor beta     (1)
    BE0000663  Retinoic acid receptor alpha     (1)
---------------------------------------------------
         
Drug1 :  DB00307  Bexarotene
Drug2 :  DB00523  Alitretinoin
Pharmacological target (+,+) : BE0000707  Retinoic acid receptor RXR-gamma
Pharmacological target (+,+) : BE0000078  Retinoic acid receptor RXR-beta
Pharmacological target (+,+) : BE0000412  Retinoic acid receptor RXR-alpha
Non-common off-target(s) (drug2) :  
    BE0000144  Retinoic acid receptor gamma     (1)
    BE0000206  Retinoic acid receptor beta     (1)
    BE0000663  Retinoic acid receptor alpha     (1)
---------------------------------------------------
         
Drug1 :  DB00307  Bexarotene
Drug2 :  DB00755  Tretinoin
Pharmacological target (+,+) : BE0000707  Retinoic acid receptor RXR-gamma
Pharmacological target (+,+) : BE0000078  Retinoic acid receptor RXR-beta
Non-common off-target(s) (drug1) :  
    BE0000412  Retinoic acid receptor RXR-alpha     (1)
Non-common off-target(s) (drug2) :  
    BE0000144  Retinoic acid receptor gamma     (1)
    BE0000653  Retinoic acid receptor responder protein 1     (1)
---------------------------------------------------
         
Drug1 :  DB00307  Bexarotene
Drug2 :  DB00926  Etretinate
Pharmacological target (+,+) : BE0000707  Retinoic acid receptor RXR-gamma
Pharmacological target (+,+) : BE0000078  Retinoic acid receptor RXR-beta
Pharmacological target (+,+) : BE0000412  Retinoic acid receptor RXR-alpha
Non-common off-target(s) (drug2) :  
    BE0000144  Retinoic acid receptor gamma     (1)
    BE0000206  Retinoic acid receptor beta     (1)
    BE0000663  Retinoic acid receptor alpha     (1)
---------------------------------------------------
         
Drug1 :  DB00309  Vindesine
Drug2 :  DB01229  Paclitaxel
Pharmacological target (-,-) : BE0000026  Tubulin beta-1 chain
Non-common off-target(s) (drug2) :  
    BE0000956  Nuclear receptor subfamily 1 group I member 2     (1)
    BE0000246  Apoptosis regulator Bcl-2     (-1)
---------------------------------------------------
         
Drug1 :  DB00309  Vindesine
Drug2 :  DB01394  Colchicine
Pharmacological target (-,-) : BE0000026  Tubulin beta-1 chain
Non-common off-target(s) (drug2) :  
    BE0000143  Tubulin beta chain     (-1)
---------------------------------------------------
         
Drug1 :  DB00310  Chlorthalidone
Drug2 :  DB00695  Furosemide
Pharmacological target (-,-) : BE0000502  Solute carrier family 12 member 1
---------------------------------------------------
         
Drug1 :  DB00310  Chlorthalidone
Drug2 :  DB00774  Hydroflumethiazide
Pharmacological target (-,-) : BE0000502  Solute carrier family 12 member 1
Non-common off-target(s) (drug2) :  
    BE0000267  Carbonic anhydrase 1     (-1)
    BE0000322  Carbonic anhydrase 2     (-1)
    BE0000535  Carbonic anhydrase 4     (-1)
    BE0002437  Carbonic anhydrase 9     (-1)
    BE0001653  Carbonic anhydrase 12     (-1)
---------------------------------------------------
         
Drug1 :  DB00310  Chlorthalidone
Drug2 :  DB00903  Ethacrynic acid
Pharmacological target (-,-) : BE0000502  Solute carrier family 12 member 1
Non-common off-target(s) (drug2) :  
    BE0000732  Sodium/potassium-transporting ATPase subunit alpha-1     (-1)
---------------------------------------------------
         
Drug1 :  DB00310  Chlorthalidone
Drug2 :  DB01021  Trichlormethiazide
Pharmacological target (-,-) : BE0000502  Solute carrier family 12 member 1
Non-common off-target(s) (drug2) :  
    BE0000267  Carbonic anhydrase 1     (-1)
    BE0000322  Carbonic anhydrase 2     (-1)
    BE0000535  Carbonic anhydrase 4     (-1)
    BE0000732  Sodium/potassium-transporting ATPase subunit alpha-1     (-1)
---------------------------------------------------
         
Drug1 :  DB00311  Ethoxzolamide
Drug2 :  DB00703  Methazolamide
Pharmacological target (-,-) : BE0000267  Carbonic anhydrase 1
Pharmacological target (-,-) : BE0000322  Carbonic anhydrase 2
Pharmacological target (-,-) : BE0000535  Carbonic anhydrase 4
Pharmacological target (-,-) : BE0003629  Carbonic anhydrase 7
---------------------------------------------------
         
Drug1 :  DB00311  Ethoxzolamide
Drug2 :  DB00819  Acetazolamide
Pharmacological target (-,-) : BE0000267  Carbonic anhydrase 1
Pharmacological target (-,-) : BE0000322  Carbonic anhydrase 2
Pharmacological target (-,-) : BE0000535  Carbonic anhydrase 4
Pharmacological target (-,-) : BE0003629  Carbonic anhydrase 7
Non-common off-target(s) (drug2) :  
    BE0003634  Carbonic anhydrase 14     (-1)
    BE0003625  Carbonic anhydrase 3     (-1)
    BE0000880  Aquaporin-1     (-1)
---------------------------------------------------
         
Drug1 :  DB00311  Ethoxzolamide
Drug2 :  DB00880  Chlorothiazide
Pharmacological target (-,-) : BE0000267  Carbonic anhydrase 1
Pharmacological target (-,-) : BE0000322  Carbonic anhydrase 2
Pharmacological target (-,-) : BE0000535  Carbonic anhydrase 4
Non-common off-target(s) (drug1) :  
    BE0003629  Carbonic anhydrase 7     (-1)
Non-common off-target(s) (drug2) :  
    BE0000419  Solute carrier family 12 member 3     (-1)
---------------------------------------------------
         
Drug1 :  DB00311  Ethoxzolamide
Drug2 :  DB01031  Ethinamate
Pharmacological target (-,-) : BE0000267  Carbonic anhydrase 1
Pharmacological target (-,-) : BE0000322  Carbonic anhydrase 2
Non-common off-target(s) (drug1) :  
    BE0000535  Carbonic anhydrase 4     (-1)
    BE0003629  Carbonic anhydrase 7     (-1)
---------------------------------------------------
         
Drug1 :  DB00311  Ethoxzolamide
Drug2 :  DB01119  Diazoxide
Pharmacological target (-,-) : BE0000267  Carbonic anhydrase 1
Pharmacological target (-,-) : BE0000322  Carbonic anhydrase 2
Non-common off-target(s) (drug1) :  
    BE0000535  Carbonic anhydrase 4     (-1)
    BE0003629  Carbonic anhydrase 7     (-1)
Non-common off-target(s) (drug2) :  
    BE0000708  ATP-sensitive inward rectifier potassium channel 11     (1)
---------------------------------------------------
         
Drug1 :  DB00311  Ethoxzolamide
Drug2 :  DB01144  Diclofenamide
Pharmacological target (-,-) : BE0000267  Carbonic anhydrase 1
Pharmacological target (-,-) : BE0000322  Carbonic anhydrase 2
Pharmacological target (-,-) : BE0000535  Carbonic anhydrase 4
Pharmacological target (-,-) : BE0003629  Carbonic anhydrase 7
---------------------------------------------------
         
Drug1 :  DB00312  Pentobarbital
Drug2 :  DB00371  Meprobamate
Pharmacological target (+,+) : BE0004797  GABA-A receptor (anion channel)
Pharmacological target (+,+) : BE0000795  Gamma-aminobutyric acid receptor subunit alpha-1
Pharmacological target (+,+) : BE0000381  Gamma-aminobutyric acid receptor subunit alpha-2
Pharmacological target (+,+) : BE0000523  Gamma-aminobutyric acid receptor subunit alpha-3
Pharmacological target (+,+) : BE0000478  Gamma-aminobutyric acid receptor subunit alpha-4
Pharmacological target (+,+) : BE0000471  Gamma-aminobutyric acid receptor subunit alpha-5
Pharmacological target (+,+) : BE0000764  Gamma-aminobutyric acid receptor subunit alpha-6
Non-common off-target(s) (drug1) :  
    BE0000829  Glutamate receptor 2     (-1)
    BE0000826  Glutamate receptor ionotropic, kainate 2     (-1)
    BE0000849  Neuronal acetylcholine receptor subunit alpha-4     (-1)
    BE0002341  Neuronal acetylcholine receptor subunit alpha-7     (-1)
    BE0004956  NMDA receptor     (-1)
---------------------------------------------------
         
Drug1 :  DB00312  Pentobarbital
Drug2 :  DB01198  Zopiclone
Pharmacological target (+,+) : BE0000795  Gamma-aminobutyric acid receptor subunit alpha-1
Pharmacological target (+,+) : BE0000381  Gamma-aminobutyric acid receptor subunit alpha-2
Pharmacological target (+,+) : BE0000523  Gamma-aminobutyric acid receptor subunit alpha-3
Pharmacological target (+,+) : BE0000471  Gamma-aminobutyric acid receptor subunit alpha-5
Non-common off-target(s) (drug1) :  
    BE0000829  Glutamate receptor 2     (-1)
    BE0000826  Glutamate receptor ionotropic, kainate 2     (-1)
    BE0000849  Neuronal acetylcholine receptor subunit alpha-4     (-1)
    BE0002341  Neuronal acetylcholine receptor subunit alpha-7     (-1)
    BE0004797  GABA-A receptor (anion channel)     (1)
    BE0000478  Gamma-aminobutyric acid receptor subunit alpha-4     (1)
    BE0000764  Gamma-aminobutyric acid receptor subunit alpha-6     (1)
    BE0004956  NMDA receptor     (-1)
Non-common off-target(s) (drug2) :  
    BE0000736  Translocator protein     (1)
---------------------------------------------------
         
Drug1 :  DB00312  Pentobarbital
Drug2 :  DB01544  Flunitrazepam
Pharmacological target (+,+) : BE0000381  Gamma-aminobutyric acid receptor subunit alpha-2
Pharmacological target (+,+) : BE0000523  Gamma-aminobutyric acid receptor subunit alpha-3
Pharmacological target (+,+) : BE0000478  Gamma-aminobutyric acid receptor subunit alpha-4
Pharmacological target (+,+) : BE0000471  Gamma-aminobutyric acid receptor subunit alpha-5
Pharmacological target (+,+) : BE0000764  Gamma-aminobutyric acid receptor subunit alpha-6
Non-common off-target(s) (drug1) :  
    BE0000829  Glutamate receptor 2     (-1)
    BE0000826  Glutamate receptor ionotropic, kainate 2     (-1)
    BE0000849  Neuronal acetylcholine receptor subunit alpha-4     (-1)
    BE0002341  Neuronal acetylcholine receptor subunit alpha-7     (-1)
    BE0004797  GABA-A receptor (anion channel)     (1)
    BE0000795  Gamma-aminobutyric acid receptor subunit alpha-1     (1)
    BE0004956  NMDA receptor     (-1)
Non-common off-target(s) (drug2) :  
    BE0000736  Translocator protein     (1)
---------------------------------------------------
         
Drug1 :  DB00313  Valproic Acid
Drug2 :  DB01080  Vigabatrin
Pharmacological target (-,-) : BE0000253  4-aminobutyrate aminotransferase, mitochondrial
Non-common off-target(s) (drug1) :  
    BE0000152  Succinate-semialdehyde dehydrogenase, mitochondrial     (-1)
    BE0000162  2-oxoglutarate dehydrogenase, mitochondrial     (-1)
    BE0000573  Short/branched chain specific acyl-CoA dehydrogenase, mitochondrial     (-1)
    BE0000881  Histone deacetylase 9     (-1)
Non-common off-target(s) (drug2) :  
    BE0000217  Gamma-aminobutyric acid type B receptor subunit 1     (1)
---------------------------------------------------
         
Drug1 :  DB00315  Zolmitriptan
Drug2 :  DB00320  Dihydroergotamine
Pharmacological target (+,+) : BE0000659  5-hydroxytryptamine receptor 1D
Pharmacological target (+,+) : BE0000797  5-hydroxytryptamine receptor 1B
Non-common off-target(s) (drug1) :  
    BE0000460  5-hydroxytryptamine receptor 1F     (1)
    BE0000291  5-hydroxytryptamine receptor 1A     (1)
Non-common off-target(s) (drug2) :  
    BE0000393  5-hydroxytryptamine receptor 2B     (1)
    BE0000289  Alpha-2A adrenergic receptor     (1)
---------------------------------------------------
         
Drug1 :  DB00315  Zolmitriptan
Drug2 :  DB00669  Sumatriptan
Pharmacological target (+,+) : BE0000659  5-hydroxytryptamine receptor 1D
Pharmacological target (+,+) : BE0000797  5-hydroxytryptamine receptor 1B
Pharmacological target (+,+) : BE0000460  5-hydroxytryptamine receptor 1F
Pharmacological target (+,+) : BE0000291  5-hydroxytryptamine receptor 1A
---------------------------------------------------
         
Drug1 :  DB00315  Zolmitriptan
Drug2 :  DB00952  Naratriptan
Pharmacological target (+,+) : BE0000659  5-hydroxytryptamine receptor 1D
Pharmacological target (+,+) : BE0000797  5-hydroxytryptamine receptor 1B
Pharmacological target (+,+) : BE0000460  5-hydroxytryptamine receptor 1F
Pharmacological target (+,+) : BE0000291  5-hydroxytryptamine receptor 1A
---------------------------------------------------
         
Drug1 :  DB00315  Zolmitriptan
Drug2 :  DB00953  Rizatriptan
Pharmacological target (+,+) : BE0000659  5-hydroxytryptamine receptor 1D
Pharmacological target (+,+) : BE0000797  5-hydroxytryptamine receptor 1B
Pharmacological target (+,+) : BE0000460  5-hydroxytryptamine receptor 1F
Non-common off-target(s) (drug1) :  
    BE0000291  5-hydroxytryptamine receptor 1A     (1)
---------------------------------------------------
         
Drug1 :  DB00315  Zolmitriptan
Drug2 :  DB00998  Frovatriptan
Pharmacological target (+,+) : BE0000659  5-hydroxytryptamine receptor 1D
Pharmacological target (+,+) : BE0000797  5-hydroxytryptamine receptor 1B
Non-common off-target(s) (drug1) :  
    BE0000460  5-hydroxytryptamine receptor 1F     (1)
    BE0000291  5-hydroxytryptamine receptor 1A     (1)
---------------------------------------------------
         
Drug1 :  DB00316  Acetaminophen
Drug2 :  DB00482  Celecoxib
Pharmacological target (-,-) : BE0000262  Prostaglandin G/H synthase 2
Non-common off-target(s) (drug1) :  
    BE0000017  Prostaglandin G/H synthase 1     (-1)
Non-common off-target(s) (drug2) :  
    BE0001193  3-phosphoinositide-dependent protein kinase 1     (-1)
---------------------------------------------------
         
Drug1 :  DB00316  Acetaminophen
Drug2 :  DB00533  Rofecoxib
Pharmacological target (-,-) : BE0000262  Prostaglandin G/H synthase 2
Non-common off-target(s) (drug1) :  
    BE0000017  Prostaglandin G/H synthase 1     (-1)
---------------------------------------------------
         
Drug1 :  DB00316  Acetaminophen
Drug2 :  DB00580  Valdecoxib
Pharmacological target (-,-) : BE0000262  Prostaglandin G/H synthase 2
Non-common off-target(s) (drug1) :  
    BE0000017  Prostaglandin G/H synthase 1     (-1)
---------------------------------------------------
         
Drug1 :  DB00316  Acetaminophen
Drug2 :  DB00788  Naproxen
Pharmacological target (-,-) : BE0000017  Prostaglandin G/H synthase 1
Pharmacological target (-,-) : BE0000262  Prostaglandin G/H synthase 2
---------------------------------------------------
         
Drug1 :  DB00316  Acetaminophen
Drug2 :  DB00795  Sulfasalazine
Pharmacological target (-,-) : BE0000017  Prostaglandin G/H synthase 1
Pharmacological target (-,-) : BE0000262  Prostaglandin G/H synthase 2
Non-common off-target(s) (drug2) :  
    BE0000030  Cystine/glutamate transporter     (-1)
    BE0000215  Peroxisome proliferator-activated receptor gamma     (1)
    BE0000248  Arachidonate 5-lipoxygenase     (-1)
    BE0004655  Inhibitor of nuclear factor kappa-B kinase subunit alpha     (-1)
    BE0001154  Inhibitor of nuclear factor kappa-B kinase subunit beta     (-1)
    BE0000069  Acetyl-CoA acetyltransferase, mitochondrial     (-1)
    BE0001893  Thromboxane-A synthase     (-1)
    BE0003997  Phospholipase A2     (-1)
---------------------------------------------------
         
Drug1 :  DB00316  Acetaminophen
Drug2 :  DB00812  Phenylbutazone
Pharmacological target (-,-) : BE0000017  Prostaglandin G/H synthase 1
Pharmacological target (-,-) : BE0000262  Prostaglandin G/H synthase 2
Non-common off-target(s) (drug2) :  
    BE0000117  Prostacyclin synthase     (-1)
---------------------------------------------------
         
Drug1 :  DB00316  Acetaminophen
Drug2 :  DB00870  Suprofen
Pharmacological target (-,-) : BE0000017  Prostaglandin G/H synthase 1
Pharmacological target (-,-) : BE0000262  Prostaglandin G/H synthase 2
---------------------------------------------------
         
Drug1 :  DB00316  Acetaminophen
Drug2 :  DB00936  Salicylic acid
Pharmacological target (-,-) : BE0000017  Prostaglandin G/H synthase 1
Pharmacological target (-,-) : BE0000262  Prostaglandin G/H synthase 2
Non-common off-target(s) (drug2) :  
    BE0000126  Aldo-keto reductase family 1 member C1     (-1)
---------------------------------------------------
         
Drug1 :  DB00316  Acetaminophen
Drug2 :  DB00939  Meclofenamic acid
Pharmacological target (-,-) : BE0000017  Prostaglandin G/H synthase 1
Pharmacological target (-,-) : BE0000262  Prostaglandin G/H synthase 2
Non-common off-target(s) (drug2) :  
    BE0000248  Arachidonate 5-lipoxygenase     (-1)
---------------------------------------------------
         
Drug1 :  DB00316  Acetaminophen
Drug2 :  DB00945  Acetylsalicylic acid
Pharmacological target (-,-) : BE0000017  Prostaglandin G/H synthase 1
Pharmacological target (-,-) : BE0000262  Prostaglandin G/H synthase 2
Non-common off-target(s) (drug2) :  
    BE0000126  Aldo-keto reductase family 1 member C1     (-1)
    BE0004907  5'-AMP-activated protein kinase     (1)
    BE0004903  Nuclear factor NF-kappa-B     (-1)
---------------------------------------------------
         
Drug1 :  DB00316  Acetaminophen
Drug2 :  DB00991  Oxaprozin
Pharmacological target (-,-) : BE0000017  Prostaglandin G/H synthase 1
Pharmacological target (-,-) : BE0000262  Prostaglandin G/H synthase 2
---------------------------------------------------
         
Drug1 :  DB00316  Acetaminophen
Drug2 :  DB01014  Balsalazide
Pharmacological target (-,-) : BE0000017  Prostaglandin G/H synthase 1
Pharmacological target (-,-) : BE0000262  Prostaglandin G/H synthase 2
Non-common off-target(s) (drug2) :  
    BE0000215  Peroxisome proliferator-activated receptor gamma     (1)
    BE0000248  Arachidonate 5-lipoxygenase     (-1)
---------------------------------------------------
         
Drug1 :  DB00316  Acetaminophen
Drug2 :  DB01050  Ibuprofen
Pharmacological target (-,-) : BE0000262  Prostaglandin G/H synthase 2
Non-common off-target(s) (drug1) :  
    BE0000017  Prostaglandin G/H synthase 1     (-1)
Non-common off-target(s) (drug2) :  
    BE0001088  Tissue-type plasminogen activator     (-1)
    BE0000215  Peroxisome proliferator-activated receptor gamma     (1)
    BE0001195  Cystic fibrosis transmembrane conductance regulator     (-1)
---------------------------------------------------
         
Drug1 :  DB00316  Acetaminophen
Drug2 :  DB01283  Lumiracoxib
Pharmacological target (-,-) : BE0000017  Prostaglandin G/H synthase 1
Pharmacological target (-,-) : BE0000262  Prostaglandin G/H synthase 2
---------------------------------------------------
         
Drug1 :  DB00316  Acetaminophen
Drug2 :  DB01397  Magnesium salicylate
Pharmacological target (-,-) : BE0000017  Prostaglandin G/H synthase 1
Pharmacological target (-,-) : BE0000262  Prostaglandin G/H synthase 2
---------------------------------------------------
         
Drug1 :  DB00316  Acetaminophen
Drug2 :  DB01398  Salicylate-sodium
Pharmacological target (-,-) : BE0000017  Prostaglandin G/H synthase 1
Pharmacological target (-,-) : BE0000262  Prostaglandin G/H synthase 2
---------------------------------------------------
         
Drug1 :  DB00316  Acetaminophen
Drug2 :  DB01399  Salsalate
Pharmacological target (-,-) : BE0000017  Prostaglandin G/H synthase 1
Pharmacological target (-,-) : BE0000262  Prostaglandin G/H synthase 2
---------------------------------------------------
         
Drug1 :  DB00316  Acetaminophen
Drug2 :  DB01600  Tiaprofenic acid
Pharmacological target (-,-) : BE0000017  Prostaglandin G/H synthase 1
Pharmacological target (-,-) : BE0000262  Prostaglandin G/H synthase 2
---------------------------------------------------
         
Drug1 :  DB00316  Acetaminophen
Drug2 :  DB01628  Etoricoxib
Pharmacological target (-,-) : BE0000262  Prostaglandin G/H synthase 2
Non-common off-target(s) (drug1) :  
    BE0000017  Prostaglandin G/H synthase 1     (-1)
---------------------------------------------------
         
Drug1 :  DB00316  Acetaminophen
Drug2 :  DB04552  Niflumic Acid
Pharmacological target (-,-) : BE0000262  Prostaglandin G/H synthase 2
Non-common off-target(s) (drug1) :  
    BE0000017  Prostaglandin G/H synthase 1     (-1)
Non-common off-target(s) (drug2) :  
    BE0003997  Phospholipase A2     (-1)
    BE0002376  Chloride channel protein ClC-Ka     (1)
---------------------------------------------------
         
Drug1 :  DB00316  Acetaminophen
Drug2 :  DB04743  Nimesulide
Pharmacological target (-,-) : BE0000262  Prostaglandin G/H synthase 2
Non-common off-target(s) (drug1) :  
    BE0000017  Prostaglandin G/H synthase 1     (-1)
---------------------------------------------------
         
Drug1 :  DB00316  Acetaminophen
Drug2 :  DB06725  Lornoxicam
Pharmacological target (-,-) : BE0000017  Prostaglandin G/H synthase 1
Pharmacological target (-,-) : BE0000262  Prostaglandin G/H synthase 2
---------------------------------------------------
         
Drug1 :  DB00317  Gefitinib
Drug2 :  DB00530  Erlotinib
Pharmacological target (-,-) : BE0000767  Epidermal growth factor receptor
Non-common off-target(s) (drug2) :  
    BE0000956  Nuclear receptor subfamily 1 group I member 2     (1)
---------------------------------------------------
         
Drug1 :  DB00317  Gefitinib
Drug2 :  DB01259  Lapatinib
Pharmacological target (-,-) : BE0000767  Epidermal growth factor receptor
Non-common off-target(s) (drug2) :  
    BE0000511  Receptor tyrosine-protein kinase erbB-2     (-1)
---------------------------------------------------
         
Drug1 :  DB00317  Gefitinib
Drug2 :  DB01269  Panitumumab
Pharmacological target (-,-) : BE0000767  Epidermal growth factor receptor
---------------------------------------------------
         
Drug1 :  DB00318  Codeine
Drug2 :  DB00327  Hydromorphone
Pharmacological target (+,+) : BE0000770  Mu-type opioid receptor
Pharmacological target (+,+) : BE0000632  Kappa-type opioid receptor
Pharmacological target (+,+) : BE0000420  Delta-type opioid receptor
---------------------------------------------------
         
Drug1 :  DB00318  Codeine
Drug2 :  DB00333  Methadone
Pharmacological target (+,+) : BE0000770  Mu-type opioid receptor
Pharmacological target (+,+) : BE0000420  Delta-type opioid receptor
Non-common off-target(s) (drug1) :  
    BE0000632  Kappa-type opioid receptor     (1)
Non-common off-target(s) (drug2) :  
    BE0000641  Glutamate receptor ionotropic, NMDA 3A     (-1)
    BE0000411  Neuronal acetylcholine receptor subunit alpha-10     (-1)
    BE0000311  5-hydroxytryptamine receptor 3A     (-1)
---------------------------------------------------
         
Drug1 :  DB00318  Codeine
Drug2 :  DB00497  Oxycodone
Pharmacological target (+,+) : BE0000770  Mu-type opioid receptor
Pharmacological target (+,+) : BE0000632  Kappa-type opioid receptor
Pharmacological target (+,+) : BE0000420  Delta-type opioid receptor
Non-common off-target(s) (drug2) :  
    BE0004899  Kappa-type opioid receptor 2b     (1)
---------------------------------------------------
         
Drug1 :  DB00318  Codeine
Drug2 :  DB00836  Loperamide
Pharmacological target (+,+) : BE0000770  Mu-type opioid receptor
Pharmacological target (+,+) : BE0000632  Kappa-type opioid receptor
Pharmacological target (+,+) : BE0000420  Delta-type opioid receptor
Non-common off-target(s) (drug2) :  
    BE0000356  Voltage-dependent P/Q-type calcium channel subunit alpha-1A     (-1)
    BE0000418  Calmodulin     (-1)
---------------------------------------------------
         
Drug1 :  DB00318  Codeine
Drug2 :  DB00956  Hydrocodone
Pharmacological target (+,+) : BE0000770  Mu-type opioid receptor
Pharmacological target (+,+) : BE0000420  Delta-type opioid receptor
Non-common off-target(s) (drug1) :  
    BE0000632  Kappa-type opioid receptor     (1)
---------------------------------------------------
         
Drug1 :  DB00318  Codeine
Drug2 :  DB01439  3-Methylthiofentanyl
Pharmacological target (+,+) : BE0000770  Mu-type opioid receptor
Pharmacological target (+,+) : BE0000632  Kappa-type opioid receptor
Pharmacological target (+,+) : BE0000420  Delta-type opioid receptor
---------------------------------------------------
         
Drug1 :  DB00318  Codeine
Drug2 :  DB01497  Etorphine
Pharmacological target (+,+) : BE0000770  Mu-type opioid receptor
Pharmacological target (+,+) : BE0000632  Kappa-type opioid receptor
Pharmacological target (+,+) : BE0000420  Delta-type opioid receptor
Non-common off-target(s) (drug2) :  
    BE0002378  Nociceptin receptor     (1)
    BE0001063  E3 ubiquitin-protein ligase TRIM13     (1)
---------------------------------------------------
         
Drug1 :  DB00318  Codeine
Drug2 :  DB01571  3-Methylfentanyl
Pharmacological target (+,+) : BE0000770  Mu-type opioid receptor
Pharmacological target (+,+) : BE0000632  Kappa-type opioid receptor
Pharmacological target (+,+) : BE0000420  Delta-type opioid receptor
---------------------------------------------------
         
Drug1 :  DB00318  Codeine
Drug2 :  DB06738  Ketobemidone
Pharmacological target (+,+) : BE0000770  Mu-type opioid receptor
Pharmacological target (+,+) : BE0000632  Kappa-type opioid receptor
Pharmacological target (+,+) : BE0000420  Delta-type opioid receptor
Non-common off-target(s) (drug2) :  
    BE0004956  NMDA receptor     (-1)
---------------------------------------------------
         
Drug1 :  DB00320  Dihydroergotamine
Drug2 :  DB00669  Sumatriptan
Pharmacological target (+,+) : BE0000659  5-hydroxytryptamine receptor 1D
Pharmacological target (+,+) : BE0000797  5-hydroxytryptamine receptor 1B
Non-common off-target(s) (drug1) :  
    BE0000393  5-hydroxytryptamine receptor 2B     (1)
    BE0000289  Alpha-2A adrenergic receptor     (1)
Non-common off-target(s) (drug2) :  
    BE0000460  5-hydroxytryptamine receptor 1F     (1)
    BE0000291  5-hydroxytryptamine receptor 1A     (1)
---------------------------------------------------
         
Drug1 :  DB00320  Dihydroergotamine
Drug2 :  DB00952  Naratriptan
Pharmacological target (+,+) : BE0000659  5-hydroxytryptamine receptor 1D
Pharmacological target (+,+) : BE0000797  5-hydroxytryptamine receptor 1B
Non-common off-target(s) (drug1) :  
    BE0000393  5-hydroxytryptamine receptor 2B     (1)
    BE0000289  Alpha-2A adrenergic receptor     (1)
Non-common off-target(s) (drug2) :  
    BE0000460  5-hydroxytryptamine receptor 1F     (1)
    BE0000291  5-hydroxytryptamine receptor 1A     (1)
---------------------------------------------------
         
Drug1 :  DB00320  Dihydroergotamine
Drug2 :  DB00953  Rizatriptan
Pharmacological target (+,+) : BE0000659  5-hydroxytryptamine receptor 1D
Pharmacological target (+,+) : BE0000797  5-hydroxytryptamine receptor 1B
Non-common off-target(s) (drug1) :  
    BE0000393  5-hydroxytryptamine receptor 2B     (1)
    BE0000289  Alpha-2A adrenergic receptor     (1)
Non-common off-target(s) (drug2) :  
    BE0000460  5-hydroxytryptamine receptor 1F     (1)
---------------------------------------------------
         
Drug1 :  DB00320  Dihydroergotamine
Drug2 :  DB00998  Frovatriptan
Pharmacological target (+,+) : BE0000659  5-hydroxytryptamine receptor 1D
Pharmacological target (+,+) : BE0000797  5-hydroxytryptamine receptor 1B
Non-common off-target(s) (drug1) :  
    BE0000393  5-hydroxytryptamine receptor 2B     (1)
    BE0000289  Alpha-2A adrenergic receptor     (1)
---------------------------------------------------
         
Drug1 :  DB00321  Amitriptyline
Drug2 :  DB00344  Protriptyline
Pharmacological target (-,-) : BE0000749  Sodium-dependent serotonin transporter
Pharmacological target (-,-) : BE0000486  Sodium-dependent noradrenaline transporter
Non-common off-target(s) (drug1) :  
    BE0000045  Muscarinic acetylcholine receptor M3     (-1)
    BE0000092  Muscarinic acetylcholine receptor M1     (-1)
    BE0000632  Kappa-type opioid receptor     (1)
    BE0000420  Delta-type opioid receptor     (1)
    BE0000560  Muscarinic acetylcholine receptor M2     (-1)
    BE0000501  Alpha-1A adrenergic receptor     (-1)
    BE0000575  Alpha-1B adrenergic receptor     (-1)
    BE0000715  Alpha-1D adrenergic receptor     (-1)
    BE0000442  Histamine H1 receptor     (-1)
    BE0000291  5-hydroxytryptamine receptor 1A     (-1)
    BE0000650  5-hydroxytryptamine receptor 7     (-1)
    BE0000781  Potassium voltage-gated channel subfamily A member 1     (-1)
    BE0000451  5-hydroxytryptamine receptor 2A     (-1)
    BE0000945  5-hydroxytryptamine receptor 6     (-1)
    BE0000289  Alpha-2A adrenergic receptor     (-1)
    BE0000405  Muscarinic acetylcholine receptor M4     (-1)
    BE0000247  Muscarinic acetylcholine receptor M5     (-1)
    BE0000112  Histamine H2 receptor     (-1)
    BE0003603  Potassium voltage-gated channel subfamily D member 2     (-1)
    BE0003604  Potassium voltage-gated channel subfamily D member 3     (-1)
    BE0001039  High affinity nerve growth factor receptor     (1)
    BE0003605  BDNF/NT-3 growth factors receptor     (1)
    BE0000897  Potassium voltage-gated channel subfamily KQT member 2     (-1)
    BE0000156  Sigma non-opioid intracellular receptor 1     (1)
---------------------------------------------------
         
Drug1 :  DB00321  Amitriptyline
Drug2 :  DB00476  Duloxetine
Pharmacological target (-,-) : BE0000749  Sodium-dependent serotonin transporter
Pharmacological target (-,-) : BE0000486  Sodium-dependent noradrenaline transporter
Non-common off-target(s) (drug1) :  
    BE0000045  Muscarinic acetylcholine receptor M3     (-1)
    BE0000092  Muscarinic acetylcholine receptor M1     (-1)
    BE0000632  Kappa-type opioid receptor     (1)
    BE0000420  Delta-type opioid receptor     (1)
    BE0000560  Muscarinic acetylcholine receptor M2     (-1)
    BE0000501  Alpha-1A adrenergic receptor     (-1)
    BE0000575  Alpha-1B adrenergic receptor     (-1)
    BE0000715  Alpha-1D adrenergic receptor     (-1)
    BE0000442  Histamine H1 receptor     (-1)
    BE0000291  5-hydroxytryptamine receptor 1A     (-1)
    BE0000650  5-hydroxytryptamine receptor 7     (-1)
    BE0000781  Potassium voltage-gated channel subfamily A member 1     (-1)
    BE0000451  5-hydroxytryptamine receptor 2A     (-1)
    BE0000945  5-hydroxytryptamine receptor 6     (-1)
    BE0000289  Alpha-2A adrenergic receptor     (-1)
    BE0000405  Muscarinic acetylcholine receptor M4     (-1)
    BE0000247  Muscarinic acetylcholine receptor M5     (-1)
    BE0000112  Histamine H2 receptor     (-1)
    BE0003603  Potassium voltage-gated channel subfamily D member 2     (-1)
    BE0003604  Potassium voltage-gated channel subfamily D member 3     (-1)
    BE0001039  High affinity nerve growth factor receptor     (1)
    BE0003605  BDNF/NT-3 growth factors receptor     (1)
    BE0000897  Potassium voltage-gated channel subfamily KQT member 2     (-1)
    BE0000156  Sigma non-opioid intracellular receptor 1     (1)
Non-common off-target(s) (drug2) :  
    BE0000647  Sodium-dependent dopamine transporter     (-1)
---------------------------------------------------
         
Drug1 :  DB00321  Amitriptyline
Drug2 :  DB00579  Mazindol
Pharmacological target (-,-) : BE0000749  Sodium-dependent serotonin transporter
Pharmacological target (-,-) : BE0000486  Sodium-dependent noradrenaline transporter
Non-common off-target(s) (drug1) :  
    BE0000045  Muscarinic acetylcholine receptor M3     (-1)
    BE0000092  Muscarinic acetylcholine receptor M1     (-1)
    BE0000632  Kappa-type opioid receptor     (1)
    BE0000420  Delta-type opioid receptor     (1)
    BE0000560  Muscarinic acetylcholine receptor M2     (-1)
    BE0000501  Alpha-1A adrenergic receptor     (-1)
    BE0000575  Alpha-1B adrenergic receptor     (-1)
    BE0000715  Alpha-1D adrenergic receptor     (-1)
    BE0000442  Histamine H1 receptor     (-1)
    BE0000291  5-hydroxytryptamine receptor 1A     (-1)
    BE0000650  5-hydroxytryptamine receptor 7     (-1)
    BE0000781  Potassium voltage-gated channel subfamily A member 1     (-1)
    BE0000451  5-hydroxytryptamine receptor 2A     (-1)
    BE0000945  5-hydroxytryptamine receptor 6     (-1)
    BE0000289  Alpha-2A adrenergic receptor     (-1)
    BE0000405  Muscarinic acetylcholine receptor M4     (-1)
    BE0000247  Muscarinic acetylcholine receptor M5     (-1)
    BE0000112  Histamine H2 receptor     (-1)
    BE0003603  Potassium voltage-gated channel subfamily D member 2     (-1)
    BE0003604  Potassium voltage-gated channel subfamily D member 3     (-1)
    BE0001039  High affinity nerve growth factor receptor     (1)
    BE0003605  BDNF/NT-3 growth factors receptor     (1)
    BE0000897  Potassium voltage-gated channel subfamily KQT member 2     (-1)
    BE0000156  Sigma non-opioid intracellular receptor 1     (1)
Non-common off-target(s) (drug2) :  
    BE0000647  Sodium-dependent dopamine transporter     (-1)
---------------------------------------------------
         
Drug1 :  DB00321  Amitriptyline
Drug2 :  DB01105  Sibutramine
Pharmacological target (-,-) : BE0000749  Sodium-dependent serotonin transporter
Pharmacological target (-,-) : BE0000486  Sodium-dependent noradrenaline transporter
Non-common off-target(s) (drug1) :  
    BE0000045  Muscarinic acetylcholine receptor M3     (-1)
    BE0000092  Muscarinic acetylcholine receptor M1     (-1)
    BE0000632  Kappa-type opioid receptor     (1)
    BE0000420  Delta-type opioid receptor     (1)
    BE0000560  Muscarinic acetylcholine receptor M2     (-1)
    BE0000501  Alpha-1A adrenergic receptor     (-1)
    BE0000575  Alpha-1B adrenergic receptor     (-1)
    BE0000715  Alpha-1D adrenergic receptor     (-1)
    BE0000442  Histamine H1 receptor     (-1)
    BE0000291  5-hydroxytryptamine receptor 1A     (-1)
    BE0000650  5-hydroxytryptamine receptor 7     (-1)
    BE0000781  Potassium voltage-gated channel subfamily A member 1     (-1)
    BE0000451  5-hydroxytryptamine receptor 2A     (-1)
    BE0000945  5-hydroxytryptamine receptor 6     (-1)
    BE0000289  Alpha-2A adrenergic receptor     (-1)
    BE0000405  Muscarinic acetylcholine receptor M4     (-1)
    BE0000247  Muscarinic acetylcholine receptor M5     (-1)
    BE0000112  Histamine H2 receptor     (-1)
    BE0003603  Potassium voltage-gated channel subfamily D member 2     (-1)
    BE0003604  Potassium voltage-gated channel subfamily D member 3     (-1)
    BE0001039  High affinity nerve growth factor receptor     (1)
    BE0003605  BDNF/NT-3 growth factors receptor     (1)
    BE0000897  Potassium voltage-gated channel subfamily KQT member 2     (-1)
    BE0000156  Sigma non-opioid intracellular receptor 1     (1)
Non-common off-target(s) (drug2) :  
    BE0000647  Sodium-dependent dopamine transporter     (-1)
---------------------------------------------------
         
Drug1 :  DB00321  Amitriptyline
Drug2 :  DB04896  Milnacipran
Pharmacological target (-,-) : BE0000749  Sodium-dependent serotonin transporter
Pharmacological target (-,-) : BE0000486  Sodium-dependent noradrenaline transporter
Non-common off-target(s) (drug1) :  
    BE0000045  Muscarinic acetylcholine receptor M3     (-1)
    BE0000092  Muscarinic acetylcholine receptor M1     (-1)
    BE0000632  Kappa-type opioid receptor     (1)
    BE0000420  Delta-type opioid receptor     (1)
    BE0000560  Muscarinic acetylcholine receptor M2     (-1)
    BE0000501  Alpha-1A adrenergic receptor     (-1)
    BE0000575  Alpha-1B adrenergic receptor     (-1)
    BE0000715  Alpha-1D adrenergic receptor     (-1)
    BE0000442  Histamine H1 receptor     (-1)
    BE0000291  5-hydroxytryptamine receptor 1A     (-1)
    BE0000650  5-hydroxytryptamine receptor 7     (-1)
    BE0000781  Potassium voltage-gated channel subfamily A member 1     (-1)
    BE0000451  5-hydroxytryptamine receptor 2A     (-1)
    BE0000945  5-hydroxytryptamine receptor 6     (-1)
    BE0000289  Alpha-2A adrenergic receptor     (-1)
    BE0000405  Muscarinic acetylcholine receptor M4     (-1)
    BE0000247  Muscarinic acetylcholine receptor M5     (-1)
    BE0000112  Histamine H2 receptor     (-1)
    BE0003603  Potassium voltage-gated channel subfamily D member 2     (-1)
    BE0003604  Potassium voltage-gated channel subfamily D member 3     (-1)
    BE0001039  High affinity nerve growth factor receptor     (1)
    BE0003605  BDNF/NT-3 growth factors receptor     (1)
    BE0000897  Potassium voltage-gated channel subfamily KQT member 2     (-1)
    BE0000156  Sigma non-opioid intracellular receptor 1     (1)
Non-common off-target(s) (drug2) :  
    BE0004956  NMDA receptor     (-1)
---------------------------------------------------
         
Drug1 :  DB00321  Amitriptyline
Drug2 :  DB06700  Desvenlafaxine
Pharmacological target (-,-) : BE0000749  Sodium-dependent serotonin transporter
Pharmacological target (-,-) : BE0000486  Sodium-dependent noradrenaline transporter
Non-common off-target(s) (drug1) :  
    BE0000045  Muscarinic acetylcholine receptor M3     (-1)
    BE0000092  Muscarinic acetylcholine receptor M1     (-1)
    BE0000632  Kappa-type opioid receptor     (1)
    BE0000420  Delta-type opioid receptor     (1)
    BE0000560  Muscarinic acetylcholine receptor M2     (-1)
    BE0000501  Alpha-1A adrenergic receptor     (-1)
    BE0000575  Alpha-1B adrenergic receptor     (-1)
    BE0000715  Alpha-1D adrenergic receptor     (-1)
    BE0000442  Histamine H1 receptor     (-1)
    BE0000291  5-hydroxytryptamine receptor 1A     (-1)
    BE0000650  5-hydroxytryptamine receptor 7     (-1)
    BE0000781  Potassium voltage-gated channel subfamily A member 1     (-1)
    BE0000451  5-hydroxytryptamine receptor 2A     (-1)
    BE0000945  5-hydroxytryptamine receptor 6     (-1)
    BE0000289  Alpha-2A adrenergic receptor     (-1)
    BE0000405  Muscarinic acetylcholine receptor M4     (-1)
    BE0000247  Muscarinic acetylcholine receptor M5     (-1)
    BE0000112  Histamine H2 receptor     (-1)
    BE0003603  Potassium voltage-gated channel subfamily D member 2     (-1)
    BE0003604  Potassium voltage-gated channel subfamily D member 3     (-1)
    BE0001039  High affinity nerve growth factor receptor     (1)
    BE0003605  BDNF/NT-3 growth factors receptor     (1)
    BE0000897  Potassium voltage-gated channel subfamily KQT member 2     (-1)
    BE0000156  Sigma non-opioid intracellular receptor 1     (1)
---------------------------------------------------
         
Drug1 :  DB00321  Amitriptyline
Drug2 :  DB08918  Levomilnacipran
Pharmacological target (-,-) : BE0000749  Sodium-dependent serotonin transporter
Pharmacological target (-,-) : BE0000486  Sodium-dependent noradrenaline transporter
Non-common off-target(s) (drug1) :  
    BE0000045  Muscarinic acetylcholine receptor M3     (-1)
    BE0000092  Muscarinic acetylcholine receptor M1     (-1)
    BE0000632  Kappa-type opioid receptor     (1)
    BE0000420  Delta-type opioid receptor     (1)
    BE0000560  Muscarinic acetylcholine receptor M2     (-1)
    BE0000501  Alpha-1A adrenergic receptor     (-1)
    BE0000575  Alpha-1B adrenergic receptor     (-1)
    BE0000715  Alpha-1D adrenergic receptor     (-1)
    BE0000442  Histamine H1 receptor     (-1)
    BE0000291  5-hydroxytryptamine receptor 1A     (-1)
    BE0000650  5-hydroxytryptamine receptor 7     (-1)
    BE0000781  Potassium voltage-gated channel subfamily A member 1     (-1)
    BE0000451  5-hydroxytryptamine receptor 2A     (-1)
    BE0000945  5-hydroxytryptamine receptor 6     (-1)
    BE0000289  Alpha-2A adrenergic receptor     (-1)
    BE0000405  Muscarinic acetylcholine receptor M4     (-1)
    BE0000247  Muscarinic acetylcholine receptor M5     (-1)
    BE0000112  Histamine H2 receptor     (-1)
    BE0003603  Potassium voltage-gated channel subfamily D member 2     (-1)
    BE0003604  Potassium voltage-gated channel subfamily D member 3     (-1)
    BE0001039  High affinity nerve growth factor receptor     (1)
    BE0003605  BDNF/NT-3 growth factors receptor     (1)
    BE0000897  Potassium voltage-gated channel subfamily KQT member 2     (-1)
    BE0000156  Sigma non-opioid intracellular receptor 1     (1)
---------------------------------------------------
         
Drug1 :  DB00323  Tolcapone
Drug2 :  DB00494  Entacapone
Pharmacological target (-,-) : BE0002089  Catechol O-methyltransferase
---------------------------------------------------
         
Drug1 :  DB00324  Fluorometholone
Drug2 :  DB00394  Beclomethasone
Pharmacological target (+,+) : BE0000794  Glucocorticoid receptor
---------------------------------------------------
         
Drug1 :  DB00324  Fluorometholone
Drug2 :  DB00443  Betamethasone
Pharmacological target (+,+) : BE0000794  Glucocorticoid receptor
---------------------------------------------------
         
Drug1 :  DB00324  Fluorometholone
Drug2 :  DB00547  Desoximetasone
Pharmacological target (+,+) : BE0000794  Glucocorticoid receptor
---------------------------------------------------
         
Drug1 :  DB00324  Fluorometholone
Drug2 :  DB00588  Fluticasone Propionate
Pharmacological target (+,+) : BE0000794  Glucocorticoid receptor
Non-common off-target(s) (drug2) :  
    BE0000557  Progesterone receptor     (1)
    BE0000668  Mineralocorticoid receptor     (-1)
    BE0000657  Cytosolic phospholipase A2     (-1)
---------------------------------------------------
         
Drug1 :  DB00324  Fluorometholone
Drug2 :  DB00591  Fluocinolone Acetonide
Pharmacological target (+,+) : BE0000794  Glucocorticoid receptor
---------------------------------------------------
         
Drug1 :  DB00324  Fluorometholone
Drug2 :  DB00596  Halobetasol Propionate
Pharmacological target (+,+) : BE0000794  Glucocorticoid receptor
---------------------------------------------------
         
Drug1 :  DB00324  Fluorometholone
Drug2 :  DB00620  Triamcinolone
Pharmacological target (+,+) : BE0000794  Glucocorticoid receptor
---------------------------------------------------
         
Drug1 :  DB00324  Fluorometholone
Drug2 :  DB00635  Prednisone
Pharmacological target (+,+) : BE0000794  Glucocorticoid receptor
---------------------------------------------------
         
Drug1 :  DB00324  Fluorometholone
Drug2 :  DB00663  Flumethasone Pivalate
Pharmacological target (+,+) : BE0000794  Glucocorticoid receptor
---------------------------------------------------
         
Drug1 :  DB00324  Fluorometholone
Drug2 :  DB00741  Hydrocortisone
Pharmacological target (+,+) : BE0000794  Glucocorticoid receptor
Non-common off-target(s) (drug2) :  
    BE0000422  Annexin A1     (1)
---------------------------------------------------
         
Drug1 :  DB00324  Fluorometholone
Drug2 :  DB00764  Mometasone
Pharmacological target (+,+) : BE0000794  Glucocorticoid receptor
---------------------------------------------------
         
Drug1 :  DB00324  Fluorometholone
Drug2 :  DB00769  Hydrocortamate
Pharmacological target (+,+) : BE0000794  Glucocorticoid receptor
---------------------------------------------------
         
Drug1 :  DB00324  Fluorometholone
Drug2 :  DB00838  Clocortolone
Pharmacological target (+,+) : BE0000794  Glucocorticoid receptor
---------------------------------------------------
         
Drug1 :  DB00324  Fluorometholone
Drug2 :  DB00846  Flurandrenolide
Pharmacological target (+,+) : BE0000794  Glucocorticoid receptor
---------------------------------------------------
         
Drug1 :  DB00324  Fluorometholone
Drug2 :  DB00860  Prednisolone
Pharmacological target (+,+) : BE0000794  Glucocorticoid receptor
---------------------------------------------------
         
Drug1 :  DB00324  Fluorometholone
Drug2 :  DB00873  Loteprednol
Pharmacological target (+,+) : BE0000794  Glucocorticoid receptor
---------------------------------------------------
         
Drug1 :  DB00324  Fluorometholone
Drug2 :  DB00896  Rimexolone
Pharmacological target (+,+) : BE0000794  Glucocorticoid receptor
---------------------------------------------------
         
Drug1 :  DB00324  Fluorometholone
Drug2 :  DB00959  Methylprednisolone
Pharmacological target (+,+) : BE0000794  Glucocorticoid receptor
---------------------------------------------------
         
Drug1 :  DB00324  Fluorometholone
Drug2 :  DB01013  Clobetasol propionate
Pharmacological target (+,+) : BE0000794  Glucocorticoid receptor
---------------------------------------------------
         
Drug1 :  DB00324  Fluorometholone
Drug2 :  DB01047  Fluocinonide
Pharmacological target (+,+) : BE0000794  Glucocorticoid receptor
Non-common off-target(s) (drug2) :  
    BE0004659  Smoothened homolog     (1)
---------------------------------------------------
         
Drug1 :  DB00324  Fluorometholone
Drug2 :  DB01130  Prednicarbate
Pharmacological target (+,+) : BE0000794  Glucocorticoid receptor
---------------------------------------------------
         
Drug1 :  DB00324  Fluorometholone
Drug2 :  DB01234  Dexamethasone
Pharmacological target (+,+) : BE0000794  Glucocorticoid receptor
Non-common off-target(s) (drug2) :  
    BE0000005  Nitric oxide synthase, inducible     (-1)
    BE0000422  Annexin A1     (1)
    BE0000074  Nuclear receptor subfamily 0 group B member 1     (1)
---------------------------------------------------
         
Drug1 :  DB00324  Fluorometholone
Drug2 :  DB01260  Desonide
Pharmacological target (+,+) : BE0000794  Glucocorticoid receptor
---------------------------------------------------
         
Drug1 :  DB00324  Fluorometholone
Drug2 :  DB01380  Cortisone acetate
Pharmacological target (+,+) : BE0000794  Glucocorticoid receptor
---------------------------------------------------
         
Drug1 :  DB00324  Fluorometholone
Drug2 :  DB01384  Paramethasone
Pharmacological target (+,+) : BE0000794  Glucocorticoid receptor
---------------------------------------------------
         
Drug1 :  DB00324  Fluorometholone
Drug2 :  DB01410  Ciclesonide
Pharmacological target (+,+) : BE0000794  Glucocorticoid receptor
---------------------------------------------------
         
Drug1 :  DB00324  Fluorometholone
Drug2 :  DB06781  Difluprednate
Pharmacological target (+,+) : BE0000794  Glucocorticoid receptor
---------------------------------------------------
         
Drug1 :  DB00324  Fluorometholone
Drug2 :  DB08906  Fluticasone furoate
Pharmacological target (+,+) : BE0000794  Glucocorticoid receptor
---------------------------------------------------
         
Drug1 :  DB00325  Nitroprusside
Drug2 :  DB00727  Nitroglycerin
Pharmacological target (+,+) : BE0000556  Atrial natriuretic peptide receptor 1
---------------------------------------------------
         
Drug1 :  DB00325  Nitroprusside
Drug2 :  DB00883  Isosorbide Dinitrate
Pharmacological target (+,+) : BE0000556  Atrial natriuretic peptide receptor 1
---------------------------------------------------
         
Drug1 :  DB00325  Nitroprusside
Drug2 :  DB01612  Amyl Nitrite
Pharmacological target (+,+) : BE0000556  Atrial natriuretic peptide receptor 1
---------------------------------------------------
         
Drug1 :  DB00325  Nitroprusside
Drug2 :  DB01613  Erythrityl Tetranitrate
Pharmacological target (+,+) : BE0000556  Atrial natriuretic peptide receptor 1
Non-common off-target(s) (drug2) :  
    BE0000997  Atrial natriuretic peptide receptor 2     (1)
---------------------------------------------------
         
Drug1 :  DB00327  Hydromorphone
Drug2 :  DB00333  Methadone
Pharmacological target (+,+) : BE0000770  Mu-type opioid receptor
Pharmacological target (+,+) : BE0000420  Delta-type opioid receptor
Non-common off-target(s) (drug1) :  
    BE0000632  Kappa-type opioid receptor     (1)
Non-common off-target(s) (drug2) :  
    BE0000641  Glutamate receptor ionotropic, NMDA 3A     (-1)
    BE0000411  Neuronal acetylcholine receptor subunit alpha-10     (-1)
    BE0000311  5-hydroxytryptamine receptor 3A     (-1)
---------------------------------------------------
         
Drug1 :  DB00327  Hydromorphone
Drug2 :  DB00497  Oxycodone
Pharmacological target (+,+) : BE0000770  Mu-type opioid receptor
Pharmacological target (+,+) : BE0000632  Kappa-type opioid receptor
Pharmacological target (+,+) : BE0000420  Delta-type opioid receptor
Non-common off-target(s) (drug2) :  
    BE0004899  Kappa-type opioid receptor 2b     (1)
---------------------------------------------------
         
Drug1 :  DB00327  Hydromorphone
Drug2 :  DB00836  Loperamide
Pharmacological target (+,+) : BE0000770  Mu-type opioid receptor
Pharmacological target (+,+) : BE0000632  Kappa-type opioid receptor
Pharmacological target (+,+) : BE0000420  Delta-type opioid receptor
Non-common off-target(s) (drug2) :  
    BE0000356  Voltage-dependent P/Q-type calcium channel subunit alpha-1A     (-1)
    BE0000418  Calmodulin     (-1)
---------------------------------------------------
         
Drug1 :  DB00327  Hydromorphone
Drug2 :  DB00956  Hydrocodone
Pharmacological target (+,+) : BE0000770  Mu-type opioid receptor
Pharmacological target (+,+) : BE0000420  Delta-type opioid receptor
Non-common off-target(s) (drug1) :  
    BE0000632  Kappa-type opioid receptor     (1)
---------------------------------------------------
         
Drug1 :  DB00327  Hydromorphone
Drug2 :  DB01439  3-Methylthiofentanyl
Pharmacological target (+,+) : BE0000770  Mu-type opioid receptor
Pharmacological target (+,+) : BE0000632  Kappa-type opioid receptor
Pharmacological target (+,+) : BE0000420  Delta-type opioid receptor
---------------------------------------------------
         
Drug1 :  DB00327  Hydromorphone
Drug2 :  DB01497  Etorphine
Pharmacological target (+,+) : BE0000770  Mu-type opioid receptor
Pharmacological target (+,+) : BE0000632  Kappa-type opioid receptor
Pharmacological target (+,+) : BE0000420  Delta-type opioid receptor
Non-common off-target(s) (drug2) :  
    BE0002378  Nociceptin receptor     (1)
    BE0001063  E3 ubiquitin-protein ligase TRIM13     (1)
---------------------------------------------------
         
Drug1 :  DB00327  Hydromorphone
Drug2 :  DB01571  3-Methylfentanyl
Pharmacological target (+,+) : BE0000770  Mu-type opioid receptor
Pharmacological target (+,+) : BE0000632  Kappa-type opioid receptor
Pharmacological target (+,+) : BE0000420  Delta-type opioid receptor
---------------------------------------------------
         
Drug1 :  DB00327  Hydromorphone
Drug2 :  DB06738  Ketobemidone
Pharmacological target (+,+) : BE0000770  Mu-type opioid receptor
Pharmacological target (+,+) : BE0000632  Kappa-type opioid receptor
Pharmacological target (+,+) : BE0000420  Delta-type opioid receptor
Non-common off-target(s) (drug2) :  
    BE0004956  NMDA receptor     (-1)
---------------------------------------------------
         
Drug1 :  DB00328  Indomethacin
Drug2 :  DB00482  Celecoxib
Pharmacological target (-,-) : BE0000262  Prostaglandin G/H synthase 2
Non-common off-target(s) (drug1) :  
    BE0000962  Lactoylglutathione lyase     (-1)
    BE0000017  Prostaglandin G/H synthase 1     (-1)
    BE0000215  Peroxisome proliferator-activated receptor gamma     (1)
    BE0001640  Phospholipase A2, membrane associated     (-1)
    BE0003560  Prostaglandin reductase 2     (-1)
    BE0000071  Peroxisome proliferator-activated receptor alpha     (1)
Non-common off-target(s) (drug2) :  
    BE0001193  3-phosphoinositide-dependent protein kinase 1     (-1)
---------------------------------------------------
         
Drug1 :  DB00328  Indomethacin
Drug2 :  DB00533  Rofecoxib
Pharmacological target (-,-) : BE0000262  Prostaglandin G/H synthase 2
Non-common off-target(s) (drug1) :  
    BE0000962  Lactoylglutathione lyase     (-1)
    BE0000017  Prostaglandin G/H synthase 1     (-1)
    BE0000215  Peroxisome proliferator-activated receptor gamma     (1)
    BE0001640  Phospholipase A2, membrane associated     (-1)
    BE0003560  Prostaglandin reductase 2     (-1)
    BE0000071  Peroxisome proliferator-activated receptor alpha     (1)
---------------------------------------------------
         
Drug1 :  DB00328  Indomethacin
Drug2 :  DB00580  Valdecoxib
Pharmacological target (-,-) : BE0000262  Prostaglandin G/H synthase 2
Non-common off-target(s) (drug1) :  
    BE0000962  Lactoylglutathione lyase     (-1)
    BE0000017  Prostaglandin G/H synthase 1     (-1)
    BE0000215  Peroxisome proliferator-activated receptor gamma     (1)
    BE0001640  Phospholipase A2, membrane associated     (-1)
    BE0003560  Prostaglandin reductase 2     (-1)
    BE0000071  Peroxisome proliferator-activated receptor alpha     (1)
---------------------------------------------------
         
Drug1 :  DB00328  Indomethacin
Drug2 :  DB01628  Etoricoxib
Pharmacological target (-,-) : BE0000262  Prostaglandin G/H synthase 2
Non-common off-target(s) (drug1) :  
    BE0000962  Lactoylglutathione lyase     (-1)
    BE0000017  Prostaglandin G/H synthase 1     (-1)
    BE0000215  Peroxisome proliferator-activated receptor gamma     (1)
    BE0001640  Phospholipase A2, membrane associated     (-1)
    BE0003560  Prostaglandin reductase 2     (-1)
    BE0000071  Peroxisome proliferator-activated receptor alpha     (1)
---------------------------------------------------
         
Drug1 :  DB00328  Indomethacin
Drug2 :  DB04552  Niflumic Acid
Pharmacological target (-,-) : BE0000262  Prostaglandin G/H synthase 2
Non-common off-target(s) (drug1) :  
    BE0000962  Lactoylglutathione lyase     (-1)
    BE0000017  Prostaglandin G/H synthase 1     (-1)
    BE0000215  Peroxisome proliferator-activated receptor gamma     (1)
    BE0001640  Phospholipase A2, membrane associated     (-1)
    BE0003560  Prostaglandin reductase 2     (-1)
    BE0000071  Peroxisome proliferator-activated receptor alpha     (1)
Non-common off-target(s) (drug2) :  
    BE0003997  Phospholipase A2     (-1)
    BE0002376  Chloride channel protein ClC-Ka     (1)
---------------------------------------------------
         
Drug1 :  DB00328  Indomethacin
Drug2 :  DB04743  Nimesulide
Pharmacological target (-,-) : BE0000262  Prostaglandin G/H synthase 2
Non-common off-target(s) (drug1) :  
    BE0000962  Lactoylglutathione lyase     (-1)
    BE0000017  Prostaglandin G/H synthase 1     (-1)
    BE0000215  Peroxisome proliferator-activated receptor gamma     (1)
    BE0001640  Phospholipase A2, membrane associated     (-1)
    BE0003560  Prostaglandin reductase 2     (-1)
    BE0000071  Peroxisome proliferator-activated receptor alpha     (1)
---------------------------------------------------
         
Drug1 :  DB00332  Ipratropium bromide
Drug2 :  DB00383  Oxyphencyclimine
Pharmacological target (-,-) : BE0000045  Muscarinic acetylcholine receptor M3
Pharmacological target (-,-) : BE0000092  Muscarinic acetylcholine receptor M1
Pharmacological target (-,-) : BE0000560  Muscarinic acetylcholine receptor M2
---------------------------------------------------
         
Drug1 :  DB00332  Ipratropium bromide
Drug2 :  DB00387  Procyclidine
Pharmacological target (-,-) : BE0000045  Muscarinic acetylcholine receptor M3
Pharmacological target (-,-) : BE0000092  Muscarinic acetylcholine receptor M1
Pharmacological target (-,-) : BE0000560  Muscarinic acetylcholine receptor M2
Non-common off-target(s) (drug2) :  
    BE0000405  Muscarinic acetylcholine receptor M4     (-1)
---------------------------------------------------
         
Drug1 :  DB00332  Ipratropium bromide
Drug2 :  DB00505  Tridihexethyl
Pharmacological target (-,-) : BE0000045  Muscarinic acetylcholine receptor M3
Pharmacological target (-,-) : BE0000092  Muscarinic acetylcholine receptor M1
Pharmacological target (-,-) : BE0000560  Muscarinic acetylcholine receptor M2
---------------------------------------------------
         
Drug1 :  DB00332  Ipratropium bromide
Drug2 :  DB00517  Anisotropine Methylbromide
Pharmacological target (-,-) : BE0000045  Muscarinic acetylcholine receptor M3
Pharmacological target (-,-) : BE0000092  Muscarinic acetylcholine receptor M1
Pharmacological target (-,-) : BE0000560  Muscarinic acetylcholine receptor M2
---------------------------------------------------
         
Drug1 :  DB00332  Ipratropium bromide
Drug2 :  DB00572  Atropine
Pharmacological target (-,-) : BE0000045  Muscarinic acetylcholine receptor M3
Pharmacological target (-,-) : BE0000092  Muscarinic acetylcholine receptor M1
Pharmacological target (-,-) : BE0000560  Muscarinic acetylcholine receptor M2
Non-common off-target(s) (drug2) :  
    BE0000405  Muscarinic acetylcholine receptor M4     (-1)
    BE0000247  Muscarinic acetylcholine receptor M5     (-1)
---------------------------------------------------
         
Drug1 :  DB00332  Ipratropium bromide
Drug2 :  DB00725  Homatropine Methylbromide
Pharmacological target (-,-) : BE0000045  Muscarinic acetylcholine receptor M3
Pharmacological target (-,-) : BE0000092  Muscarinic acetylcholine receptor M1
Pharmacological target (-,-) : BE0000560  Muscarinic acetylcholine receptor M2
Non-common off-target(s) (drug2) :  
    BE0000405  Muscarinic acetylcholine receptor M4     (-1)
    BE0000247  Muscarinic acetylcholine receptor M5     (-1)
---------------------------------------------------
         
Drug1 :  DB00332  Ipratropium bromide
Drug2 :  DB00767  Benzquinamide
Pharmacological target (-,-) : BE0000045  Muscarinic acetylcholine receptor M3
Pharmacological target (-,-) : BE0000092  Muscarinic acetylcholine receptor M1
Pharmacological target (-,-) : BE0000560  Muscarinic acetylcholine receptor M2
Non-common off-target(s) (drug2) :  
    BE0000442  Histamine H1 receptor     (-1)
    BE0000405  Muscarinic acetylcholine receptor M4     (-1)
    BE0000247  Muscarinic acetylcholine receptor M5     (-1)
---------------------------------------------------
         
Drug1 :  DB00332  Ipratropium bromide
Drug2 :  DB00785  Cryptenamine
Pharmacological target (-,-) : BE0000045  Muscarinic acetylcholine receptor M3
Pharmacological target (-,-) : BE0000092  Muscarinic acetylcholine receptor M1
Pharmacological target (-,-) : BE0000560  Muscarinic acetylcholine receptor M2
Non-common off-target(s) (drug2) :  
    BE0000405  Muscarinic acetylcholine receptor M4     (-1)
    BE0000247  Muscarinic acetylcholine receptor M5     (-1)
---------------------------------------------------
         
Drug1 :  DB00332  Ipratropium bromide
Drug2 :  DB01036  Tolterodine
Pharmacological target (-,-) : BE0000045  Muscarinic acetylcholine receptor M3
Pharmacological target (-,-) : BE0000092  Muscarinic acetylcholine receptor M1
Pharmacological target (-,-) : BE0000560  Muscarinic acetylcholine receptor M2
Non-common off-target(s) (drug2) :  
    BE0000405  Muscarinic acetylcholine receptor M4     (-1)
    BE0000247  Muscarinic acetylcholine receptor M5     (-1)
---------------------------------------------------
         
Drug1 :  DB00332  Ipratropium bromide
Drug2 :  DB01062  Oxybutynin
Pharmacological target (-,-) : BE0000045  Muscarinic acetylcholine receptor M3
Pharmacological target (-,-) : BE0000092  Muscarinic acetylcholine receptor M1
Pharmacological target (-,-) : BE0000560  Muscarinic acetylcholine receptor M2
---------------------------------------------------
         
Drug1 :  DB00332  Ipratropium bromide
Drug2 :  DB01148  Flavoxate
Pharmacological target (-,-) : BE0000092  Muscarinic acetylcholine receptor M1
Pharmacological target (-,-) : BE0000560  Muscarinic acetylcholine receptor M2
Non-common off-target(s) (drug1) :  
    BE0000045  Muscarinic acetylcholine receptor M3     (-1)
---------------------------------------------------
         
Drug1 :  DB00332  Ipratropium bromide
Drug2 :  DB01231  Diphenidol
Pharmacological target (-,-) : BE0000045  Muscarinic acetylcholine receptor M3
Pharmacological target (-,-) : BE0000092  Muscarinic acetylcholine receptor M1
Pharmacological target (-,-) : BE0000560  Muscarinic acetylcholine receptor M2
---------------------------------------------------
         
Drug1 :  DB00332  Ipratropium bromide
Drug2 :  DB04843  Mepenzolate
Pharmacological target (-,-) : BE0000045  Muscarinic acetylcholine receptor M3
Pharmacological target (-,-) : BE0000092  Muscarinic acetylcholine receptor M1
Non-common off-target(s) (drug1) :  
    BE0000560  Muscarinic acetylcholine receptor M2     (-1)
---------------------------------------------------
         
Drug1 :  DB00332  Ipratropium bromide
Drug2 :  DB08897  Aclidinium
Pharmacological target (-,-) : BE0000045  Muscarinic acetylcholine receptor M3
Pharmacological target (-,-) : BE0000092  Muscarinic acetylcholine receptor M1
Pharmacological target (-,-) : BE0000560  Muscarinic acetylcholine receptor M2
Non-common off-target(s) (drug2) :  
    BE0000405  Muscarinic acetylcholine receptor M4     (-1)
    BE0000247  Muscarinic acetylcholine receptor M5     (-1)
---------------------------------------------------
         
Drug1 :  DB00333  Methadone
Drug2 :  DB00497  Oxycodone
Pharmacological target (+,+) : BE0000770  Mu-type opioid receptor
Pharmacological target (+,+) : BE0000420  Delta-type opioid receptor
Non-common off-target(s) (drug1) :  
    BE0000641  Glutamate receptor ionotropic, NMDA 3A     (-1)
    BE0000411  Neuronal acetylcholine receptor subunit alpha-10     (-1)
    BE0000311  5-hydroxytryptamine receptor 3A     (-1)
Non-common off-target(s) (drug2) :  
    BE0000632  Kappa-type opioid receptor     (1)
    BE0004899  Kappa-type opioid receptor 2b     (1)
---------------------------------------------------
         
Drug1 :  DB00333  Methadone
Drug2 :  DB00647  Dextropropoxyphene
Pharmacological target (+,+) : BE0000770  Mu-type opioid receptor
Pharmacological target (+,+) : BE0000420  Delta-type opioid receptor
Non-common off-target(s) (drug1) :  
    BE0000641  Glutamate receptor ionotropic, NMDA 3A     (-1)
    BE0000411  Neuronal acetylcholine receptor subunit alpha-10     (-1)
    BE0000311  5-hydroxytryptamine receptor 3A     (-1)
Non-common off-target(s) (drug2) :  
    BE0000632  Kappa-type opioid receptor     (-1)
---------------------------------------------------
         
Drug1 :  DB00333  Methadone
Drug2 :  DB00813  Fentanyl
Pharmacological target (+,+) : BE0000770  Mu-type opioid receptor
Pharmacological target (+,+) : BE0000420  Delta-type opioid receptor
Non-common off-target(s) (drug1) :  
    BE0000641  Glutamate receptor ionotropic, NMDA 3A     (-1)
    BE0000411  Neuronal acetylcholine receptor subunit alpha-10     (-1)
    BE0000311  5-hydroxytryptamine receptor 3A     (-1)
Non-common off-target(s) (drug2) :  
    BE0000632  Kappa-type opioid receptor     (1)
---------------------------------------------------
         
Drug1 :  DB00333  Methadone
Drug2 :  DB00836  Loperamide
Pharmacological target (+,+) : BE0000770  Mu-type opioid receptor
Pharmacological target (+,+) : BE0000420  Delta-type opioid receptor
Non-common off-target(s) (drug1) :  
    BE0000641  Glutamate receptor ionotropic, NMDA 3A     (-1)
    BE0000411  Neuronal acetylcholine receptor subunit alpha-10     (-1)
    BE0000311  5-hydroxytryptamine receptor 3A     (-1)
Non-common off-target(s) (drug2) :  
    BE0000632  Kappa-type opioid receptor     (1)
    BE0000356  Voltage-dependent P/Q-type calcium channel subunit alpha-1A     (-1)
    BE0000418  Calmodulin     (-1)
---------------------------------------------------
         
Drug1 :  DB00333  Methadone
Drug2 :  DB00956  Hydrocodone
Pharmacological target (+,+) : BE0000770  Mu-type opioid receptor
Pharmacological target (+,+) : BE0000420  Delta-type opioid receptor
Non-common off-target(s) (drug1) :  
    BE0000641  Glutamate receptor ionotropic, NMDA 3A     (-1)
    BE0000411  Neuronal acetylcholine receptor subunit alpha-10     (-1)
    BE0000311  5-hydroxytryptamine receptor 3A     (-1)
---------------------------------------------------
         
Drug1 :  DB00333  Methadone
Drug2 :  DB01439  3-Methylthiofentanyl
Pharmacological target (+,+) : BE0000770  Mu-type opioid receptor
Pharmacological target (+,+) : BE0000420  Delta-type opioid receptor
Non-common off-target(s) (drug1) :  
    BE0000641  Glutamate receptor ionotropic, NMDA 3A     (-1)
    BE0000411  Neuronal acetylcholine receptor subunit alpha-10     (-1)
    BE0000311  5-hydroxytryptamine receptor 3A     (-1)
Non-common off-target(s) (drug2) :  
    BE0000632  Kappa-type opioid receptor     (1)
---------------------------------------------------
         
Drug1 :  DB00333  Methadone
Drug2 :  DB01497  Etorphine
Pharmacological target (+,+) : BE0000770  Mu-type opioid receptor
Pharmacological target (+,+) : BE0000420  Delta-type opioid receptor
Non-common off-target(s) (drug1) :  
    BE0000641  Glutamate receptor ionotropic, NMDA 3A     (-1)
    BE0000411  Neuronal acetylcholine receptor subunit alpha-10     (-1)
    BE0000311  5-hydroxytryptamine receptor 3A     (-1)
Non-common off-target(s) (drug2) :  
    BE0000632  Kappa-type opioid receptor     (1)
    BE0002378  Nociceptin receptor     (1)
    BE0001063  E3 ubiquitin-protein ligase TRIM13     (1)
---------------------------------------------------
         
Drug1 :  DB00333  Methadone
Drug2 :  DB01535  Carfentanil
Pharmacological target (+,+) : BE0000770  Mu-type opioid receptor
Pharmacological target (+,+) : BE0000420  Delta-type opioid receptor
Non-common off-target(s) (drug1) :  
    BE0000641  Glutamate receptor ionotropic, NMDA 3A     (-1)
    BE0000411  Neuronal acetylcholine receptor subunit alpha-10     (-1)
    BE0000311  5-hydroxytryptamine receptor 3A     (-1)
Non-common off-target(s) (drug2) :  
    BE0000632  Kappa-type opioid receptor     (1)
---------------------------------------------------
         
Drug1 :  DB00333  Methadone
Drug2 :  DB01571  3-Methylfentanyl
Pharmacological target (+,+) : BE0000770  Mu-type opioid receptor
Pharmacological target (+,+) : BE0000420  Delta-type opioid receptor
Non-common off-target(s) (drug1) :  
    BE0000641  Glutamate receptor ionotropic, NMDA 3A     (-1)
    BE0000411  Neuronal acetylcholine receptor subunit alpha-10     (-1)
    BE0000311  5-hydroxytryptamine receptor 3A     (-1)
Non-common off-target(s) (drug2) :  
    BE0000632  Kappa-type opioid receptor     (1)
---------------------------------------------------
         
Drug1 :  DB00333  Methadone
Drug2 :  DB06738  Ketobemidone
Pharmacological target (+,+) : BE0000770  Mu-type opioid receptor
Pharmacological target (+,+) : BE0000420  Delta-type opioid receptor
Non-common off-target(s) (drug1) :  
    BE0000641  Glutamate receptor ionotropic, NMDA 3A     (-1)
    BE0000411  Neuronal acetylcholine receptor subunit alpha-10     (-1)
    BE0000311  5-hydroxytryptamine receptor 3A     (-1)
Non-common off-target(s) (drug2) :  
    BE0000632  Kappa-type opioid receptor     (1)
    BE0004956  NMDA receptor     (-1)
---------------------------------------------------
         
Drug1 :  DB00334  Olanzapine
Drug2 :  DB00924  Cyclobenzaprine
Pharmacological target (-,-) : BE0000451  5-hydroxytryptamine receptor 2A
Non-common off-target(s) (drug1) :  
    BE0000045  Muscarinic acetylcholine receptor M3     (-1)
    BE0000092  Muscarinic acetylcholine receptor M1     (-1)
    BE0000533  5-hydroxytryptamine receptor 2C     (-1)
    BE0000560  Muscarinic acetylcholine receptor M2     (-1)
    BE0000501  Alpha-1A adrenergic receptor     (-1)
    BE0000575  Alpha-1B adrenergic receptor     (-1)
    BE0000442  Histamine H1 receptor     (-1)
    BE0000659  5-hydroxytryptamine receptor 1D     (-1)
    BE0000797  5-hydroxytryptamine receptor 1B     (-1)
    BE0000291  5-hydroxytryptamine receptor 1A     (-1)
    BE0000476  5-hydroxytryptamine receptor 1E     (-1)
    BE0000393  5-hydroxytryptamine receptor 2B     (-1)
    BE0000650  5-hydroxytryptamine receptor 7     (-1)
    BE0000020  D(1A) dopamine receptor     (-1)
    BE0000145  D(1B) dopamine receptor     (-1)
    BE0000581  D(3) dopamine receptor     (-1)
    BE0000389  D(4) dopamine receptor     (-1)
    BE0000311  5-hydroxytryptamine receptor 3A     (-1)
    BE0000945  5-hydroxytryptamine receptor 6     (-1)
    BE0000289  Alpha-2A adrenergic receptor     (-1)
    BE0000572  Alpha-2B adrenergic receptor     (-1)
    BE0000342  Alpha-2C adrenergic receptor     (-1)
    BE0000405  Muscarinic acetylcholine receptor M4     (-1)
    BE0000247  Muscarinic acetylcholine receptor M5     (-1)
    BE0004889  D(1) dopamine receptor     (-1)
    BE0000112  Histamine H2 receptor     (-1)
    BE0000146  Histamine H4 receptor     (-1)
    BE0004688  5-hydroxytryptamine receptor 5A     (-1)
---------------------------------------------------
         
Drug1 :  DB00334  Olanzapine
Drug2 :  DB00933  Mesoridazine
Pharmacological target (-,-) : BE0000451  5-hydroxytryptamine receptor 2A
Non-common off-target(s) (drug1) :  
    BE0000045  Muscarinic acetylcholine receptor M3     (-1)
    BE0000092  Muscarinic acetylcholine receptor M1     (-1)
    BE0000533  5-hydroxytryptamine receptor 2C     (-1)
    BE0000560  Muscarinic acetylcholine receptor M2     (-1)
    BE0000501  Alpha-1A adrenergic receptor     (-1)
    BE0000575  Alpha-1B adrenergic receptor     (-1)
    BE0000442  Histamine H1 receptor     (-1)
    BE0000659  5-hydroxytryptamine receptor 1D     (-1)
    BE0000797  5-hydroxytryptamine receptor 1B     (-1)
    BE0000291  5-hydroxytryptamine receptor 1A     (-1)
    BE0000476  5-hydroxytryptamine receptor 1E     (-1)
    BE0000393  5-hydroxytryptamine receptor 2B     (-1)
    BE0000650  5-hydroxytryptamine receptor 7     (-1)
    BE0000020  D(1A) dopamine receptor     (-1)
    BE0000145  D(1B) dopamine receptor     (-1)
    BE0000581  D(3) dopamine receptor     (-1)
    BE0000389  D(4) dopamine receptor     (-1)
    BE0000311  5-hydroxytryptamine receptor 3A     (-1)
    BE0000945  5-hydroxytryptamine receptor 6     (-1)
    BE0000289  Alpha-2A adrenergic receptor     (-1)
    BE0000572  Alpha-2B adrenergic receptor     (-1)
    BE0000342  Alpha-2C adrenergic receptor     (-1)
    BE0000405  Muscarinic acetylcholine receptor M4     (-1)
    BE0000247  Muscarinic acetylcholine receptor M5     (-1)
    BE0004889  D(1) dopamine receptor     (-1)
    BE0000112  Histamine H2 receptor     (-1)
    BE0000146  Histamine H4 receptor     (-1)
    BE0004688  5-hydroxytryptamine receptor 5A     (-1)
Non-common off-target(s) (drug2) :  
    BE0000756  D(2) dopamine receptor     (-1)
---------------------------------------------------
         
Drug1 :  DB00335  Atenolol
Drug2 :  DB00373  Timolol
Pharmacological target (-,-) : BE0000172  Beta-1 adrenergic receptor
Non-common off-target(s) (drug2) :  
    BE0000694  Beta-2 adrenergic receptor     (-1)
---------------------------------------------------
         
Drug1 :  DB00335  Atenolol
Drug2 :  DB00571  Propranolol
Pharmacological target (-,-) : BE0000172  Beta-1 adrenergic receptor
Non-common off-target(s) (drug2) :  
    BE0000694  Beta-2 adrenergic receptor     (-1)
    BE0001012  Beta-3 adrenergic receptor     (-1)
---------------------------------------------------
         
Drug1 :  DB00335  Atenolol
Drug2 :  DB00612  Bisoprolol
Pharmacological target (-,-) : BE0000172  Beta-1 adrenergic receptor
Non-common off-target(s) (drug2) :  
    BE0000694  Beta-2 adrenergic receptor     (-1)
---------------------------------------------------
         
Drug1 :  DB00335  Atenolol
Drug2 :  DB01136  Carvedilol
Pharmacological target (-,-) : BE0000172  Beta-1 adrenergic receptor
Non-common off-target(s) (drug2) :  
    BE0000173  NADH dehydrogenase [ubiquinone] 1 subunit C2     (-1)
    BE0000694  Beta-2 adrenergic receptor     (-1)
    BE0000090  Potassium voltage-gated channel subfamily H member 2     (-1)
    BE0000501  Alpha-1A adrenergic receptor     (-1)
    BE0000575  Alpha-1B adrenergic receptor     (-1)
    BE0000715  Alpha-1D adrenergic receptor     (-1)
    BE0000289  Alpha-2A adrenergic receptor     (-1)
    BE0000572  Alpha-2B adrenergic receptor     (-1)
    BE0000342  Alpha-2C adrenergic receptor     (-1)
    BE0001114  Vascular cell adhesion protein 1     (-1)
    BE0001074  E-selectin     (-1)
---------------------------------------------------
         
Drug1 :  DB00335  Atenolol
Drug2 :  DB01203  Nadolol
Pharmacological target (-,-) : BE0000172  Beta-1 adrenergic receptor
Non-common off-target(s) (drug2) :  
    BE0000694  Beta-2 adrenergic receptor     (-1)
---------------------------------------------------
         
Drug1 :  DB00335  Atenolol
Drug2 :  DB01210  Levobunolol
Pharmacological target (-,-) : BE0000172  Beta-1 adrenergic receptor
Non-common off-target(s) (drug2) :  
    BE0000694  Beta-2 adrenergic receptor     (-1)
---------------------------------------------------
         
Drug1 :  DB00335  Atenolol
Drug2 :  DB01214  Metipranolol
Pharmacological target (-,-) : BE0000172  Beta-1 adrenergic receptor
Non-common off-target(s) (drug2) :  
    BE0000694  Beta-2 adrenergic receptor     (-1)
---------------------------------------------------
         
Drug1 :  DB00335  Atenolol
Drug2 :  DB01295  Bevantolol
Pharmacological target (-,-) : BE0000172  Beta-1 adrenergic receptor
Non-common off-target(s) (drug2) :  
    BE0000694  Beta-2 adrenergic receptor     (-1)
    BE0000501  Alpha-1A adrenergic receptor     (-1)
---------------------------------------------------
         
Drug1 :  DB00335  Atenolol
Drug2 :  DB01297  Practolol
Pharmacological target (-,-) : BE0000172  Beta-1 adrenergic receptor
---------------------------------------------------
         
Drug1 :  DB00335  Atenolol
Drug2 :  DB01580  Oxprenolol
Pharmacological target (-,-) : BE0000172  Beta-1 adrenergic receptor
Non-common off-target(s) (drug2) :  
    BE0000694  Beta-2 adrenergic receptor     (-1)
---------------------------------------------------
         
Drug1 :  DB00335  Atenolol
Drug2 :  DB04861  Nebivolol
Pharmacological target (-,-) : BE0000172  Beta-1 adrenergic receptor
Non-common off-target(s) (drug2) :  
    BE0000694  Beta-2 adrenergic receptor     (-1)
---------------------------------------------------
         
Drug1 :  DB00335  Atenolol
Drug2 :  DB08808  Bupranolol
Pharmacological target (-,-) : BE0000172  Beta-1 adrenergic receptor
Non-common off-target(s) (drug2) :  
    BE0000694  Beta-2 adrenergic receptor     (-1)
    BE0001012  Beta-3 adrenergic receptor     (-1)
---------------------------------------------------
         
Drug1 :  DB00338  Omeprazole
Drug2 :  DB00448  Lansoprazole
Pharmacological target (-,-) : BE0000349  Potassium-transporting ATPase alpha chain 1
---------------------------------------------------
         
Drug1 :  DB00338  Omeprazole
Drug2 :  DB00736  Esomeprazole
Pharmacological target (-,-) : BE0000349  Potassium-transporting ATPase alpha chain 1
---------------------------------------------------
         
Drug1 :  DB00338  Omeprazole
Drug2 :  DB01129  Rabeprazole
Pharmacological target (-,-) : BE0000349  Potassium-transporting ATPase alpha chain 1
---------------------------------------------------
         
Drug1 :  DB00341  Cetirizine
Drug2 :  DB00342  Terfenadine
Pharmacological target (-,-) : BE0000442  Histamine H1 receptor
Non-common off-target(s) (drug2) :  
    BE0000045  Muscarinic acetylcholine receptor M3     (-1)
    BE0000090  Potassium voltage-gated channel subfamily H member 2     (-1)
---------------------------------------------------
         
Drug1 :  DB00341  Cetirizine
Drug2 :  DB00354  Buclizine
Pharmacological target (-,-) : BE0000442  Histamine H1 receptor
Non-common off-target(s) (drug2) :  
    BE0000092  Muscarinic acetylcholine receptor M1     (-1)
---------------------------------------------------
         
Drug1 :  DB00341  Cetirizine
Drug2 :  DB00366  Doxylamine
Pharmacological target (-,-) : BE0000442  Histamine H1 receptor
Non-common off-target(s) (drug2) :  
    BE0000092  Muscarinic acetylcholine receptor M1     (-1)
---------------------------------------------------
         
Drug1 :  DB00341  Cetirizine
Drug2 :  DB00405  Dexbrompheniramine
Pharmacological target (-,-) : BE0000442  Histamine H1 receptor
---------------------------------------------------
         
Drug1 :  DB00341  Cetirizine
Drug2 :  DB00427  Triprolidine
Pharmacological target (-,-) : BE0000442  Histamine H1 receptor
---------------------------------------------------
         
Drug1 :  DB00341  Cetirizine
Drug2 :  DB00455  Loratadine
Pharmacological target (-,-) : BE0000442  Histamine H1 receptor
---------------------------------------------------
[truncated: 1,548,565 more chars]
