# Supplementary material for: Drug combinatorics and side effect estimation on the signed human drug-target network
Source: BMC Syst Biol. 2016 Aug 15;10:74. doi: 10.1186/s12918-016-0326-8 (PMC4986181; doi:10.1186/s12918-016-0326-8)
Supplement: Additional file 3 — Text file containing all drug pairs having synergistic scores a i(j)≥0.5 but 0<a j(i)<0.5. (TXT 2664 kb) [file 12918_2016_326_MOESM3_ESM.txt]

Drug pairs with common pharmacological targets that improve of at least 50% the overall side effect for one of the 2 drugs
         
Drug1 :  DB00002  Cetuximab
Drug2 :  DB08916  Afatinib
Pharmacological target (-,-) : BE0000767  Epidermal growth factor receptor
Non-common off-target(s) (drug2) :  
    BE0000511  Receptor tyrosine-protein kinase erbB-2     (-1)
    BE0004772  Receptor tyrosine-protein kinase erbB-4     (-1)
---------------------------------------------------
         
Drug1 :  DB00004  Denileukin diftitox
Drug2 :  DB00041  Aldesleukin
Pharmacological target (+,+) : BE0000651  Interleukin-2 receptor subunit beta
Non-common off-target(s) (drug2) :  
    BE0000658  Interleukin-2 receptor subunit alpha     (1)
    BE0002102  Cytokine receptor common subunit gamma     (1)
---------------------------------------------------
         
Drug1 :  DB00050  Cetrorelix
Drug2 :  DB01406  Danazol
Pharmacological target (-,-) : BE0000203  Gonadotropin-releasing hormone receptor
Non-common off-target(s) (drug2) :  
    BE0000123  Estrogen receptor     (1)
    BE0000557  Progesterone receptor     (1)
    BE0000132  Androgen receptor     (1)
    BE0000472  Putative gonadotropin-releasing hormone II receptor     (-1)
    BE0001047  C-C motif chemokine 2     (-1)
---------------------------------------------------
         
Drug1 :  DB00065  Infliximab
Drug2 :  DB01041  Thalidomide
Pharmacological target (-,-) : BE0000704  Tumor necrosis factor
Non-common off-target(s) (drug2) :  
    BE0000748  Fibroblast growth factor receptor 2     (-1)
    BE0000262  Prostaglandin G/H synthase 2     (-1)
    BE0004755  Protein cereblon     (-1)
    BE0001086  Nuclear factor NF-kappa-B p105 subunit     (-1)
---------------------------------------------------
         
Drug1 :  DB00065  Infliximab
Drug2 :  DB08910  Pomalidomide
Pharmacological target (-,-) : BE0000704  Tumor necrosis factor
Non-common off-target(s) (drug2) :  
    BE0000262  Prostaglandin G/H synthase 2     (-1)
    BE0004755  Protein cereblon     (-1)
---------------------------------------------------
         
Drug1 :  DB00106  Abarelix
Drug2 :  DB01406  Danazol
Pharmacological target (-,-) : BE0000203  Gonadotropin-releasing hormone receptor
Non-common off-target(s) (drug2) :  
    BE0000123  Estrogen receptor     (1)
    BE0000557  Progesterone receptor     (1)
    BE0000132  Androgen receptor     (1)
    BE0000472  Putative gonadotropin-releasing hormone II receptor     (-1)
    BE0001047  C-C motif chemokine 2     (-1)
---------------------------------------------------
         
Drug1 :  DB00154  Dihomo-gamma-linolenic acid
Drug2 :  DB00159  Icosapent
Pharmacological target (-,-) : BE0000017  Prostaglandin G/H synthase 1
Non-common off-target(s) (drug2) :  
    BE0000888  Fatty acid desaturase 1     (1)
    BE0000986  Sodium/calcium exchanger 1     (-1)
    BE0001023  Transient receptor potential cation channel subfamily V member 1     (1)
    BE0000262  Prostaglandin G/H synthase 2     (-1)
    BE0000215  Peroxisome proliferator-activated receptor gamma     (1)
    BE0001007  Peroxisome proliferator-activated receptor delta     (1)
    BE0000996  Long-chain-fatty-acid--CoA ligase 4     (1)
    BE0001093  Long-chain-fatty-acid--CoA ligase 3     (1)
    BE0000688  Free fatty acid receptor 1     (1)
---------------------------------------------------
         
Drug1 :  DB00154  Dihomo-gamma-linolenic acid
Drug2 :  DB00244  Mesalazine
Pharmacological target (-,-) : BE0000017  Prostaglandin G/H synthase 1
Non-common off-target(s) (drug2) :  
    BE0000262  Prostaglandin G/H synthase 2     (-1)
    BE0000215  Peroxisome proliferator-activated receptor gamma     (1)
    BE0000248  Arachidonate 5-lipoxygenase     (-1)
    BE0004655  Inhibitor of nuclear factor kappa-B kinase subunit alpha     (-1)
    BE0001154  Inhibitor of nuclear factor kappa-B kinase subunit beta     (-1)
---------------------------------------------------
         
Drug1 :  DB00154  Dihomo-gamma-linolenic acid
Drug2 :  DB00586  Diclofenac
Pharmacological target (-,-) : BE0000017  Prostaglandin G/H synthase 1
Non-common off-target(s) (drug2) :  
    BE0000262  Prostaglandin G/H synthase 2     (-1)
    BE0000248  Arachidonate 5-lipoxygenase     (1)
    BE0001640  Phospholipase A2, membrane associated     (-1)
    BE0002083  Sodium channel protein type 4 subunit alpha     (-1)
    BE0000353  Acid-sensing ion channel 1     (-1)
---------------------------------------------------
         
Drug1 :  DB00154  Dihomo-gamma-linolenic acid
Drug2 :  DB00795  Sulfasalazine
Pharmacological target (-,-) : BE0000017  Prostaglandin G/H synthase 1
Non-common off-target(s) (drug2) :  
    BE0000030  Cystine/glutamate transporter     (-1)
    BE0000262  Prostaglandin G/H synthase 2     (-1)
    BE0000215  Peroxisome proliferator-activated receptor gamma     (1)
    BE0000248  Arachidonate 5-lipoxygenase     (-1)
    BE0004655  Inhibitor of nuclear factor kappa-B kinase subunit alpha     (-1)
    BE0001154  Inhibitor of nuclear factor kappa-B kinase subunit beta     (-1)
    BE0000069  Acetyl-CoA acetyltransferase, mitochondrial     (-1)
    BE0001893  Thromboxane-A synthase     (-1)
    BE0003997  Phospholipase A2     (-1)
---------------------------------------------------
         
Drug1 :  DB00154  Dihomo-gamma-linolenic acid
Drug2 :  DB00812  Phenylbutazone
Pharmacological target (-,-) : BE0000017  Prostaglandin G/H synthase 1
Non-common off-target(s) (drug2) :  
    BE0000262  Prostaglandin G/H synthase 2     (-1)
    BE0000117  Prostacyclin synthase     (-1)
---------------------------------------------------
         
Drug1 :  DB00154  Dihomo-gamma-linolenic acid
Drug2 :  DB00939  Meclofenamic acid
Pharmacological target (-,-) : BE0000017  Prostaglandin G/H synthase 1
Non-common off-target(s) (drug2) :  
    BE0000262  Prostaglandin G/H synthase 2     (-1)
    BE0000248  Arachidonate 5-lipoxygenase     (-1)
---------------------------------------------------
         
Drug1 :  DB00154  Dihomo-gamma-linolenic acid
Drug2 :  DB01014  Balsalazide
Pharmacological target (-,-) : BE0000017  Prostaglandin G/H synthase 1
Non-common off-target(s) (drug2) :  
    BE0000262  Prostaglandin G/H synthase 2     (-1)
    BE0000215  Peroxisome proliferator-activated receptor gamma     (1)
    BE0000248  Arachidonate 5-lipoxygenase     (-1)
---------------------------------------------------
         
Drug1 :  DB00154  Dihomo-gamma-linolenic acid
Drug2 :  DB08814  Triflusal
Pharmacological target (-,-) : BE0000017  Prostaglandin G/H synthase 1
Non-common off-target(s) (drug2) :  
    BE0000005  Nitric oxide synthase, inducible     (1)
    BE0000631  cAMP and cAMP-inhibited cGMP 3',5'-cyclic phosphodiesterase 10A     (-1)
    BE0001086  Nuclear factor NF-kappa-B p105 subunit     (-1)
---------------------------------------------------
         
Drug1 :  DB00159  Icosapent
Drug2 :  DB00316  Acetaminophen
Pharmacological target (-,-) : BE0000017  Prostaglandin G/H synthase 1
Pharmacological target (-,-) : BE0000262  Prostaglandin G/H synthase 2
Non-common off-target(s) (drug1) :  
    BE0000888  Fatty acid desaturase 1     (1)
    BE0000986  Sodium/calcium exchanger 1     (-1)
    BE0001023  Transient receptor potential cation channel subfamily V member 1     (1)
    BE0000215  Peroxisome proliferator-activated receptor gamma     (1)
    BE0001007  Peroxisome proliferator-activated receptor delta     (1)
    BE0000996  Long-chain-fatty-acid--CoA ligase 4     (1)
    BE0001093  Long-chain-fatty-acid--CoA ligase 3     (1)
    BE0000688  Free fatty acid receptor 1     (1)
---------------------------------------------------
         
Drug1 :  DB00159  Icosapent
Drug2 :  DB00482  Celecoxib
Pharmacological target (-,-) : BE0000262  Prostaglandin G/H synthase 2
Non-common off-target(s) (drug1) :  
    BE0000888  Fatty acid desaturase 1     (1)
    BE0000986  Sodium/calcium exchanger 1     (-1)
    BE0001023  Transient receptor potential cation channel subfamily V member 1     (1)
    BE0000017  Prostaglandin G/H synthase 1     (-1)
    BE0000215  Peroxisome proliferator-activated receptor gamma     (1)
    BE0001007  Peroxisome proliferator-activated receptor delta     (1)
    BE0000996  Long-chain-fatty-acid--CoA ligase 4     (1)
    BE0001093  Long-chain-fatty-acid--CoA ligase 3     (1)
    BE0000688  Free fatty acid receptor 1     (1)
Non-common off-target(s) (drug2) :  
    BE0001193  3-phosphoinositide-dependent protein kinase 1     (-1)
---------------------------------------------------
         
Drug1 :  DB00159  Icosapent
Drug2 :  DB00533  Rofecoxib
Pharmacological target (-,-) : BE0000262  Prostaglandin G/H synthase 2
Non-common off-target(s) (drug1) :  
    BE0000888  Fatty acid desaturase 1     (1)
    BE0000986  Sodium/calcium exchanger 1     (-1)
    BE0001023  Transient receptor potential cation channel subfamily V member 1     (1)
    BE0000017  Prostaglandin G/H synthase 1     (-1)
    BE0000215  Peroxisome proliferator-activated receptor gamma     (1)
    BE0001007  Peroxisome proliferator-activated receptor delta     (1)
    BE0000996  Long-chain-fatty-acid--CoA ligase 4     (1)
    BE0001093  Long-chain-fatty-acid--CoA ligase 3     (1)
    BE0000688  Free fatty acid receptor 1     (1)
---------------------------------------------------
         
Drug1 :  DB00159  Icosapent
Drug2 :  DB00580  Valdecoxib
Pharmacological target (-,-) : BE0000262  Prostaglandin G/H synthase 2
Non-common off-target(s) (drug1) :  
    BE0000888  Fatty acid desaturase 1     (1)
    BE0000986  Sodium/calcium exchanger 1     (-1)
    BE0001023  Transient receptor potential cation channel subfamily V member 1     (1)
    BE0000017  Prostaglandin G/H synthase 1     (-1)
    BE0000215  Peroxisome proliferator-activated receptor gamma     (1)
    BE0001007  Peroxisome proliferator-activated receptor delta     (1)
    BE0000996  Long-chain-fatty-acid--CoA ligase 4     (1)
    BE0001093  Long-chain-fatty-acid--CoA ligase 3     (1)
    BE0000688  Free fatty acid receptor 1     (1)
---------------------------------------------------
         
Drug1 :  DB00159  Icosapent
Drug2 :  DB00788  Naproxen
Pharmacological target (-,-) : BE0000017  Prostaglandin G/H synthase 1
Pharmacological target (-,-) : BE0000262  Prostaglandin G/H synthase 2
Non-common off-target(s) (drug1) :  
    BE0000888  Fatty acid desaturase 1     (1)
    BE0000986  Sodium/calcium exchanger 1     (-1)
    BE0001023  Transient receptor potential cation channel subfamily V member 1     (1)
    BE0000215  Peroxisome proliferator-activated receptor gamma     (1)
    BE0001007  Peroxisome proliferator-activated receptor delta     (1)
    BE0000996  Long-chain-fatty-acid--CoA ligase 4     (1)
    BE0001093  Long-chain-fatty-acid--CoA ligase 3     (1)
    BE0000688  Free fatty acid receptor 1     (1)
---------------------------------------------------
         
Drug1 :  DB00159  Icosapent
Drug2 :  DB00812  Phenylbutazone
Pharmacological target (-,-) : BE0000017  Prostaglandin G/H synthase 1
Pharmacological target (-,-) : BE0000262  Prostaglandin G/H synthase 2
Non-common off-target(s) (drug1) :  
    BE0000888  Fatty acid desaturase 1     (1)
    BE0000986  Sodium/calcium exchanger 1     (-1)
    BE0001023  Transient receptor potential cation channel subfamily V member 1     (1)
    BE0000215  Peroxisome proliferator-activated receptor gamma     (1)
    BE0001007  Peroxisome proliferator-activated receptor delta     (1)
    BE0000996  Long-chain-fatty-acid--CoA ligase 4     (1)
    BE0001093  Long-chain-fatty-acid--CoA ligase 3     (1)
    BE0000688  Free fatty acid receptor 1     (1)
Non-common off-target(s) (drug2) :  
    BE0000117  Prostacyclin synthase     (-1)
---------------------------------------------------
         
Drug1 :  DB00159  Icosapent
Drug2 :  DB00870  Suprofen
Pharmacological target (-,-) : BE0000017  Prostaglandin G/H synthase 1
Pharmacological target (-,-) : BE0000262  Prostaglandin G/H synthase 2
Non-common off-target(s) (drug1) :  
    BE0000888  Fatty acid desaturase 1     (1)
    BE0000986  Sodium/calcium exchanger 1     (-1)
    BE0001023  Transient receptor potential cation channel subfamily V member 1     (1)
    BE0000215  Peroxisome proliferator-activated receptor gamma     (1)
    BE0001007  Peroxisome proliferator-activated receptor delta     (1)
    BE0000996  Long-chain-fatty-acid--CoA ligase 4     (1)
    BE0001093  Long-chain-fatty-acid--CoA ligase 3     (1)
    BE0000688  Free fatty acid receptor 1     (1)
---------------------------------------------------
         
Drug1 :  DB00159  Icosapent
Drug2 :  DB00936  Salicylic acid
Pharmacological target (-,-) : BE0000017  Prostaglandin G/H synthase 1
Pharmacological target (-,-) : BE0000262  Prostaglandin G/H synthase 2
Non-common off-target(s) (drug1) :  
    BE0000888  Fatty acid desaturase 1     (1)
    BE0000986  Sodium/calcium exchanger 1     (-1)
    BE0001023  Transient receptor potential cation channel subfamily V member 1     (1)
    BE0000215  Peroxisome proliferator-activated receptor gamma     (1)
    BE0001007  Peroxisome proliferator-activated receptor delta     (1)
    BE0000996  Long-chain-fatty-acid--CoA ligase 4     (1)
    BE0001093  Long-chain-fatty-acid--CoA ligase 3     (1)
    BE0000688  Free fatty acid receptor 1     (1)
Non-common off-target(s) (drug2) :  
    BE0000126  Aldo-keto reductase family 1 member C1     (-1)
---------------------------------------------------
         
Drug1 :  DB00159  Icosapent
Drug2 :  DB00939  Meclofenamic acid
Pharmacological target (-,-) : BE0000017  Prostaglandin G/H synthase 1
Pharmacological target (-,-) : BE0000262  Prostaglandin G/H synthase 2
Non-common off-target(s) (drug1) :  
    BE0000888  Fatty acid desaturase 1     (1)
    BE0000986  Sodium/calcium exchanger 1     (-1)
    BE0001023  Transient receptor potential cation channel subfamily V member 1     (1)
    BE0000215  Peroxisome proliferator-activated receptor gamma     (1)
    BE0001007  Peroxisome proliferator-activated receptor delta     (1)
    BE0000996  Long-chain-fatty-acid--CoA ligase 4     (1)
    BE0001093  Long-chain-fatty-acid--CoA ligase 3     (1)
    BE0000688  Free fatty acid receptor 1     (1)
Non-common off-target(s) (drug2) :  
    BE0000248  Arachidonate 5-lipoxygenase     (-1)
---------------------------------------------------
         
Drug1 :  DB00159  Icosapent
Drug2 :  DB00945  Acetylsalicylic acid
Pharmacological target (-,-) : BE0000017  Prostaglandin G/H synthase 1
Pharmacological target (-,-) : BE0000262  Prostaglandin G/H synthase 2
Non-common off-target(s) (drug1) :  
    BE0000888  Fatty acid desaturase 1     (1)
    BE0000986  Sodium/calcium exchanger 1     (-1)
    BE0001023  Transient receptor potential cation channel subfamily V member 1     (1)
    BE0000215  Peroxisome proliferator-activated receptor gamma     (1)
    BE0001007  Peroxisome proliferator-activated receptor delta     (1)
    BE0000996  Long-chain-fatty-acid--CoA ligase 4     (1)
    BE0001093  Long-chain-fatty-acid--CoA ligase 3     (1)
    BE0000688  Free fatty acid receptor 1     (1)
Non-common off-target(s) (drug2) :  
    BE0000126  Aldo-keto reductase family 1 member C1     (-1)
    BE0004907  5'-AMP-activated protein kinase     (1)
    BE0004903  Nuclear factor NF-kappa-B     (-1)
---------------------------------------------------
         
Drug1 :  DB00159  Icosapent
Drug2 :  DB00966  Telmisartan
Pharmacological target (+,+) : BE0000215  Peroxisome proliferator-activated receptor gamma
Non-common off-target(s) (drug1) :  
    BE0000888  Fatty acid desaturase 1     (1)
    BE0000986  Sodium/calcium exchanger 1     (-1)
    BE0001023  Transient receptor potential cation channel subfamily V member 1     (1)
    BE0000017  Prostaglandin G/H synthase 1     (-1)
    BE0000262  Prostaglandin G/H synthase 2     (-1)
    BE0001007  Peroxisome proliferator-activated receptor delta     (1)
    BE0000996  Long-chain-fatty-acid--CoA ligase 4     (1)
    BE0001093  Long-chain-fatty-acid--CoA ligase 3     (1)
    BE0000688  Free fatty acid receptor 1     (1)
Non-common off-target(s) (drug2) :  
    BE0000062  Type-1 angiotensin II receptor     (-1)
---------------------------------------------------
         
Drug1 :  DB00159  Icosapent
Drug2 :  DB00991  Oxaprozin
Pharmacological target (-,-) : BE0000017  Prostaglandin G/H synthase 1
Pharmacological target (-,-) : BE0000262  Prostaglandin G/H synthase 2
Non-common off-target(s) (drug1) :  
    BE0000888  Fatty acid desaturase 1     (1)
    BE0000986  Sodium/calcium exchanger 1     (-1)
    BE0001023  Transient receptor potential cation channel subfamily V member 1     (1)
    BE0000215  Peroxisome proliferator-activated receptor gamma     (1)
    BE0001007  Peroxisome proliferator-activated receptor delta     (1)
    BE0000996  Long-chain-fatty-acid--CoA ligase 4     (1)
    BE0001093  Long-chain-fatty-acid--CoA ligase 3     (1)
    BE0000688  Free fatty acid receptor 1     (1)
---------------------------------------------------
         
Drug1 :  DB00159  Icosapent
Drug2 :  DB01132  Pioglitazone
Pharmacological target (+,+) : BE0000215  Peroxisome proliferator-activated receptor gamma
Non-common off-target(s) (drug1) :  
    BE0000888  Fatty acid desaturase 1     (1)
    BE0000986  Sodium/calcium exchanger 1     (-1)
    BE0001023  Transient receptor potential cation channel subfamily V member 1     (1)
    BE0000017  Prostaglandin G/H synthase 1     (-1)
    BE0000262  Prostaglandin G/H synthase 2     (-1)
    BE0001007  Peroxisome proliferator-activated receptor delta     (1)
    BE0000996  Long-chain-fatty-acid--CoA ligase 4     (1)
    BE0001093  Long-chain-fatty-acid--CoA ligase 3     (1)
    BE0000688  Free fatty acid receptor 1     (1)
---------------------------------------------------
         
Drug1 :  DB00159  Icosapent
Drug2 :  DB01283  Lumiracoxib
Pharmacological target (-,-) : BE0000017  Prostaglandin G/H synthase 1
Pharmacological target (-,-) : BE0000262  Prostaglandin G/H synthase 2
Non-common off-target(s) (drug1) :  
    BE0000888  Fatty acid desaturase 1     (1)
    BE0000986  Sodium/calcium exchanger 1     (-1)
    BE0001023  Transient receptor potential cation channel subfamily V member 1     (1)
    BE0000215  Peroxisome proliferator-activated receptor gamma     (1)
    BE0001007  Peroxisome proliferator-activated receptor delta     (1)
    BE0000996  Long-chain-fatty-acid--CoA ligase 4     (1)
    BE0001093  Long-chain-fatty-acid--CoA ligase 3     (1)
    BE0000688  Free fatty acid receptor 1     (1)
---------------------------------------------------
         
Drug1 :  DB00159  Icosapent
Drug2 :  DB01393  Bezafibrate
Pharmacological target (+,+) : BE0000215  Peroxisome proliferator-activated receptor gamma
Pharmacological target (+,+) : BE0001007  Peroxisome proliferator-activated receptor delta
Non-common off-target(s) (drug1) :  
    BE0000888  Fatty acid desaturase 1     (1)
    BE0000986  Sodium/calcium exchanger 1     (-1)
    BE0001023  Transient receptor potential cation channel subfamily V member 1     (1)
    BE0000017  Prostaglandin G/H synthase 1     (-1)
    BE0000262  Prostaglandin G/H synthase 2     (-1)
    BE0000996  Long-chain-fatty-acid--CoA ligase 4     (1)
    BE0001093  Long-chain-fatty-acid--CoA ligase 3     (1)
    BE0000688  Free fatty acid receptor 1     (1)
Non-common off-target(s) (drug2) :  
    BE0000071  Peroxisome proliferator-activated receptor alpha     (1)
---------------------------------------------------
         
Drug1 :  DB00159  Icosapent
Drug2 :  DB01397  Magnesium salicylate
Pharmacological target (-,-) : BE0000017  Prostaglandin G/H synthase 1
Pharmacological target (-,-) : BE0000262  Prostaglandin G/H synthase 2
Non-common off-target(s) (drug1) :  
    BE0000888  Fatty acid desaturase 1     (1)
    BE0000986  Sodium/calcium exchanger 1     (-1)
    BE0001023  Transient receptor potential cation channel subfamily V member 1     (1)
    BE0000215  Peroxisome proliferator-activated receptor gamma     (1)
    BE0001007  Peroxisome proliferator-activated receptor delta     (1)
    BE0000996  Long-chain-fatty-acid--CoA ligase 4     (1)
    BE0001093  Long-chain-fatty-acid--CoA ligase 3     (1)
    BE0000688  Free fatty acid receptor 1     (1)
---------------------------------------------------
         
Drug1 :  DB00159  Icosapent
Drug2 :  DB01398  Salicylate-sodium
Pharmacological target (-,-) : BE0000017  Prostaglandin G/H synthase 1
Pharmacological target (-,-) : BE0000262  Prostaglandin G/H synthase 2
Non-common off-target(s) (drug1) :  
    BE0000888  Fatty acid desaturase 1     (1)
    BE0000986  Sodium/calcium exchanger 1     (-1)
    BE0001023  Transient receptor potential cation channel subfamily V member 1     (1)
    BE0000215  Peroxisome proliferator-activated receptor gamma     (1)
    BE0001007  Peroxisome proliferator-activated receptor delta     (1)
    BE0000996  Long-chain-fatty-acid--CoA ligase 4     (1)
    BE0001093  Long-chain-fatty-acid--CoA ligase 3     (1)
    BE0000688  Free fatty acid receptor 1     (1)
---------------------------------------------------
         
Drug1 :  DB00159  Icosapent
Drug2 :  DB01399  Salsalate
Pharmacological target (-,-) : BE0000017  Prostaglandin G/H synthase 1
Pharmacological target (-,-) : BE0000262  Prostaglandin G/H synthase 2
Non-common off-target(s) (drug1) :  
    BE0000888  Fatty acid desaturase 1     (1)
    BE0000986  Sodium/calcium exchanger 1     (-1)
    BE0001023  Transient receptor potential cation channel subfamily V member 1     (1)
    BE0000215  Peroxisome proliferator-activated receptor gamma     (1)
    BE0001007  Peroxisome proliferator-activated receptor delta     (1)
    BE0000996  Long-chain-fatty-acid--CoA ligase 4     (1)
    BE0001093  Long-chain-fatty-acid--CoA ligase 3     (1)
    BE0000688  Free fatty acid receptor 1     (1)
---------------------------------------------------
         
Drug1 :  DB00159  Icosapent
Drug2 :  DB01600  Tiaprofenic acid
Pharmacological target (-,-) : BE0000017  Prostaglandin G/H synthase 1
Pharmacological target (-,-) : BE0000262  Prostaglandin G/H synthase 2
Non-common off-target(s) (drug1) :  
    BE0000888  Fatty acid desaturase 1     (1)
    BE0000986  Sodium/calcium exchanger 1     (-1)
    BE0001023  Transient receptor potential cation channel subfamily V member 1     (1)
    BE0000215  Peroxisome proliferator-activated receptor gamma     (1)
    BE0001007  Peroxisome proliferator-activated receptor delta     (1)
    BE0000996  Long-chain-fatty-acid--CoA ligase 4     (1)
    BE0001093  Long-chain-fatty-acid--CoA ligase 3     (1)
    BE0000688  Free fatty acid receptor 1     (1)
---------------------------------------------------
         
Drug1 :  DB00159  Icosapent
Drug2 :  DB01628  Etoricoxib
Pharmacological target (-,-) : BE0000262  Prostaglandin G/H synthase 2
Non-common off-target(s) (drug1) :  
    BE0000888  Fatty acid desaturase 1     (1)
    BE0000986  Sodium/calcium exchanger 1     (-1)
    BE0001023  Transient receptor potential cation channel subfamily V member 1     (1)
    BE0000017  Prostaglandin G/H synthase 1     (-1)
    BE0000215  Peroxisome proliferator-activated receptor gamma     (1)
    BE0001007  Peroxisome proliferator-activated receptor delta     (1)
    BE0000996  Long-chain-fatty-acid--CoA ligase 4     (1)
    BE0001093  Long-chain-fatty-acid--CoA ligase 3     (1)
    BE0000688  Free fatty acid receptor 1     (1)
---------------------------------------------------
         
Drug1 :  DB00159  Icosapent
Drug2 :  DB04552  Niflumic Acid
Pharmacological target (-,-) : BE0000262  Prostaglandin G/H synthase 2
Non-common off-target(s) (drug1) :  
    BE0000888  Fatty acid desaturase 1     (1)
    BE0000986  Sodium/calcium exchanger 1     (-1)
    BE0001023  Transient receptor potential cation channel subfamily V member 1     (1)
    BE0000017  Prostaglandin G/H synthase 1     (-1)
    BE0000215  Peroxisome proliferator-activated receptor gamma     (1)
    BE0001007  Peroxisome proliferator-activated receptor delta     (1)
    BE0000996  Long-chain-fatty-acid--CoA ligase 4     (1)
    BE0001093  Long-chain-fatty-acid--CoA ligase 3     (1)
    BE0000688  Free fatty acid receptor 1     (1)
Non-common off-target(s) (drug2) :  
    BE0003997  Phospholipase A2     (-1)
    BE0002376  Chloride channel protein ClC-Ka     (1)
---------------------------------------------------
         
Drug1 :  DB00159  Icosapent
Drug2 :  DB04743  Nimesulide
Pharmacological target (-,-) : BE0000262  Prostaglandin G/H synthase 2
Non-common off-target(s) (drug1) :  
    BE0000888  Fatty acid desaturase 1     (1)
    BE0000986  Sodium/calcium exchanger 1     (-1)
    BE0001023  Transient receptor potential cation channel subfamily V member 1     (1)
    BE0000017  Prostaglandin G/H synthase 1     (-1)
    BE0000215  Peroxisome proliferator-activated receptor gamma     (1)
    BE0001007  Peroxisome proliferator-activated receptor delta     (1)
    BE0000996  Long-chain-fatty-acid--CoA ligase 4     (1)
    BE0001093  Long-chain-fatty-acid--CoA ligase 3     (1)
    BE0000688  Free fatty acid receptor 1     (1)
---------------------------------------------------
         
Drug1 :  DB00159  Icosapent
Drug2 :  DB06725  Lornoxicam
Pharmacological target (-,-) : BE0000017  Prostaglandin G/H synthase 1
Pharmacological target (-,-) : BE0000262  Prostaglandin G/H synthase 2
Non-common off-target(s) (drug1) :  
    BE0000888  Fatty acid desaturase 1     (1)
    BE0000986  Sodium/calcium exchanger 1     (-1)
    BE0001023  Transient receptor potential cation channel subfamily V member 1     (1)
    BE0000215  Peroxisome proliferator-activated receptor gamma     (1)
    BE0001007  Peroxisome proliferator-activated receptor delta     (1)
    BE0000996  Long-chain-fatty-acid--CoA ligase 4     (1)
    BE0001093  Long-chain-fatty-acid--CoA ligase 3     (1)
    BE0000688  Free fatty acid receptor 1     (1)
---------------------------------------------------
         
Drug1 :  DB00159  Icosapent
Drug2 :  DB08915  Aleglitazar
Pharmacological target (+,+) : BE0000215  Peroxisome proliferator-activated receptor gamma
Non-common off-target(s) (drug1) :  
    BE0000888  Fatty acid desaturase 1     (1)
    BE0000986  Sodium/calcium exchanger 1     (-1)
    BE0001023  Transient receptor potential cation channel subfamily V member 1     (1)
    BE0000017  Prostaglandin G/H synthase 1     (-1)
    BE0000262  Prostaglandin G/H synthase 2     (-1)
    BE0001007  Peroxisome proliferator-activated receptor delta     (1)
    BE0000996  Long-chain-fatty-acid--CoA ligase 4     (1)
    BE0001093  Long-chain-fatty-acid--CoA ligase 3     (1)
    BE0000688  Free fatty acid receptor 1     (1)
Non-common off-target(s) (drug2) :  
    BE0000071  Peroxisome proliferator-activated receptor alpha     (1)
---------------------------------------------------
         
Drug1 :  DB00176  Fluvoxamine
Drug2 :  DB00191  Phentermine
Pharmacological target (-,-) : BE0000749  Sodium-dependent serotonin transporter
Non-common off-target(s) (drug2) :  
    BE0000647  Sodium-dependent dopamine transporter     (-1)
    BE0000486  Sodium-dependent noradrenaline transporter     (-1)
    BE0002196  Amine oxidase [flavin-containing] B     (-1)
    BE0002198  Amine oxidase [flavin-containing] A     (-1)
---------------------------------------------------
         
Drug1 :  DB00176  Fluvoxamine
Drug2 :  DB00193  Tramadol
Pharmacological target (-,-) : BE0000749  Sodium-dependent serotonin transporter
Non-common off-target(s) (drug2) :  
    BE0000641  Glutamate receptor ionotropic, NMDA 3A     (-1)
    BE0000486  Sodium-dependent noradrenaline transporter     (-1)
    BE0000045  Muscarinic acetylcholine receptor M3     (-1)
    BE0000770  Mu-type opioid receptor     (1)
    BE0000533  5-hydroxytryptamine receptor 2C     (-1)
    BE0000632  Kappa-type opioid receptor     (1)
    BE0000420  Delta-type opioid receptor     (1)
    BE0003438  Alpha-7 nicotinic cholinergic receptor subunit     (-1)
---------------------------------------------------
         
Drug1 :  DB00176  Fluvoxamine
Drug2 :  DB00321  Amitriptyline
Pharmacological target (-,-) : BE0000749  Sodium-dependent serotonin transporter
Non-common off-target(s) (drug2) :  
    BE0000486  Sodium-dependent noradrenaline transporter     (-1)
    BE0000045  Muscarinic acetylcholine receptor M3     (-1)
    BE0000092  Muscarinic acetylcholine receptor M1     (-1)
    BE0000632  Kappa-type opioid receptor     (1)
    BE0000420  Delta-type opioid receptor     (1)
    BE0000560  Muscarinic acetylcholine receptor M2     (-1)
    BE0000501  Alpha-1A adrenergic receptor     (-1)
    BE0000575  Alpha-1B adrenergic receptor     (-1)
    BE0000715  Alpha-1D adrenergic receptor     (-1)
    BE0000442  Histamine H1 receptor     (-1)
    BE0000291  5-hydroxytryptamine receptor 1A     (-1)
    BE0000650  5-hydroxytryptamine receptor 7     (-1)
    BE0000781  Potassium voltage-gated channel subfamily A member 1     (-1)
    BE0000451  5-hydroxytryptamine receptor 2A     (-1)
    BE0000945  5-hydroxytryptamine receptor 6     (-1)
    BE0000289  Alpha-2A adrenergic receptor     (-1)
    BE0000405  Muscarinic acetylcholine receptor M4     (-1)
    BE0000247  Muscarinic acetylcholine receptor M5     (-1)
    BE0000112  Histamine H2 receptor     (-1)
    BE0003603  Potassium voltage-gated channel subfamily D member 2     (-1)
    BE0003604  Potassium voltage-gated channel subfamily D member 3     (-1)
    BE0001039  High affinity nerve growth factor receptor     (1)
    BE0003605  BDNF/NT-3 growth factors receptor     (1)
    BE0000897  Potassium voltage-gated channel subfamily KQT member 2     (-1)
    BE0000156  Sigma non-opioid intracellular receptor 1     (1)
---------------------------------------------------
         
Drug1 :  DB00176  Fluvoxamine
Drug2 :  DB00540  Nortriptyline
Pharmacological target (-,-) : BE0000749  Sodium-dependent serotonin transporter
Non-common off-target(s) (drug2) :  
    BE0000486  Sodium-dependent noradrenaline transporter     (-1)
    BE0004872  Beta adrenergic receptor     (-1)
    BE0000756  D(2) dopamine receptor     (-1)
    BE0000045  Muscarinic acetylcholine receptor M3     (-1)
    BE0000092  Muscarinic acetylcholine receptor M1     (-1)
    BE0000533  5-hydroxytryptamine receptor 2C     (-1)
    BE0000560  Muscarinic acetylcholine receptor M2     (-1)
    BE0000501  Alpha-1A adrenergic receptor     (-1)
    BE0000575  Alpha-1B adrenergic receptor     (-1)
    BE0000715  Alpha-1D adrenergic receptor     (-1)
    BE0000442  Histamine H1 receptor     (-1)
    BE0000291  5-hydroxytryptamine receptor 1A     (-1)
    BE0004864  Alpha-2 adrenergic receptor     (-1)
    BE0000451  5-hydroxytryptamine receptor 2A     (-1)
    BE0000405  Muscarinic acetylcholine receptor M4     (-1)
    BE0000247  Muscarinic acetylcholine receptor M5     (-1)
---------------------------------------------------
         
Drug1 :  DB00176  Fluvoxamine
Drug2 :  DB00574  Fenfluramine
Pharmacological target (-,-) : BE0000749  Sodium-dependent serotonin transporter
Non-common off-target(s) (drug2) :  
    BE0000533  5-hydroxytryptamine receptor 2C     (1)
    BE0000393  5-hydroxytryptamine receptor 2B     (1)
---------------------------------------------------
         
Drug1 :  DB00176  Fluvoxamine
Drug2 :  DB00579  Mazindol
Pharmacological target (-,-) : BE0000749  Sodium-dependent serotonin transporter
Non-common off-target(s) (drug2) :  
    BE0000647  Sodium-dependent dopamine transporter     (-1)
    BE0000486  Sodium-dependent noradrenaline transporter     (-1)
---------------------------------------------------
         
Drug1 :  DB00176  Fluvoxamine
Drug2 :  DB00656  Trazodone
Pharmacological target (-,-) : BE0000749  Sodium-dependent serotonin transporter
Non-common off-target(s) (drug2) :  
    BE0000533  5-hydroxytryptamine receptor 2C     (1)
    BE0000501  Alpha-1A adrenergic receptor     (-1)
    BE0000442  Histamine H1 receptor     (-1)
    BE0000291  5-hydroxytryptamine receptor 1A     (1)
    BE0000451  5-hydroxytryptamine receptor 2A     (-1)
    BE0000289  Alpha-2A adrenergic receptor     (-1)
---------------------------------------------------
         
Drug1 :  DB00176  Fluvoxamine
Drug2 :  DB00852  Pseudoephedrine
Pharmacological target (-,-) : BE0000749  Sodium-dependent serotonin transporter
Non-common off-target(s) (drug2) :  
    BE0000647  Sodium-dependent dopamine transporter     (-1)
    BE0000486  Sodium-dependent noradrenaline transporter     (-1)
    BE0000172  Beta-1 adrenergic receptor     (1)
    BE0000694  Beta-2 adrenergic receptor     (1)
    BE0000501  Alpha-1A adrenergic receptor     (1)
    BE0000289  Alpha-2A adrenergic receptor     (1)
---------------------------------------------------
         
Drug1 :  DB00176  Fluvoxamine
Drug2 :  DB00907  Cocaine
Pharmacological target (-,-) : BE0000749  Sodium-dependent serotonin transporter
Non-common off-target(s) (drug2) :  
    BE0000647  Sodium-dependent dopamine transporter     (-1)
    BE0000486  Sodium-dependent noradrenaline transporter     (-1)
    BE0000092  Muscarinic acetylcholine receptor M1     (-1)
    BE0000197  Sodium channel protein type 5 subunit alpha     (-1)
    BE0000560  Muscarinic acetylcholine receptor M2     (-1)
    BE0000177  Sodium channel protein type 10 subunit alpha     (-1)
    BE0000192  Sodium channel protein type 11 subunit alpha     (-1)
---------------------------------------------------
         
Drug1 :  DB00176  Fluvoxamine
Drug2 :  DB01105  Sibutramine
Pharmacological target (-,-) : BE0000749  Sodium-dependent serotonin transporter
Non-common off-target(s) (drug2) :  
    BE0000647  Sodium-dependent dopamine transporter     (-1)
    BE0000486  Sodium-dependent noradrenaline transporter     (-1)
---------------------------------------------------
         
Drug1 :  DB00176  Fluvoxamine
Drug2 :  DB01142  Doxepin
Pharmacological target (-,-) : BE0000749  Sodium-dependent serotonin transporter
Non-common off-target(s) (drug2) :  
    BE0000486  Sodium-dependent noradrenaline transporter     (-1)
    BE0000756  D(2) dopamine receptor     (-1)
    BE0000045  Muscarinic acetylcholine receptor M3     (-1)
    BE0000092  Muscarinic acetylcholine receptor M1     (-1)
    BE0000533  5-hydroxytryptamine receptor 2C     (-1)
    BE0000560  Muscarinic acetylcholine receptor M2     (-1)
    BE0000501  Alpha-1A adrenergic receptor     (-1)
    BE0000575  Alpha-1B adrenergic receptor     (-1)
    BE0000715  Alpha-1D adrenergic receptor     (-1)
    BE0000442  Histamine H1 receptor     (-1)
    BE0000291  5-hydroxytryptamine receptor 1A     (-1)
    BE0000393  5-hydroxytryptamine receptor 2B     (-1)
    BE0000451  5-hydroxytryptamine receptor 2A     (-1)
    BE0000289  Alpha-2A adrenergic receptor     (-1)
    BE0000572  Alpha-2B adrenergic receptor     (-1)
    BE0000342  Alpha-2C adrenergic receptor     (-1)
    BE0000405  Muscarinic acetylcholine receptor M4     (-1)
    BE0000247  Muscarinic acetylcholine receptor M5     (-1)
    BE0000112  Histamine H2 receptor     (-1)
---------------------------------------------------
         
Drug1 :  DB00176  Fluvoxamine
Drug2 :  DB01149  Nefazodone
Pharmacological target (-,-) : BE0000749  Sodium-dependent serotonin transporter
Non-common off-target(s) (drug2) :  
    BE0000647  Sodium-dependent dopamine transporter     (-1)
    BE0000486  Sodium-dependent noradrenaline transporter     (-1)
    BE0000533  5-hydroxytryptamine receptor 2C     (-1)
    BE0000501  Alpha-1A adrenergic receptor     (-1)
    BE0000291  5-hydroxytryptamine receptor 1A     (-1)
    BE0000451  5-hydroxytryptamine receptor 2A     (-1)
    BE0000289  Alpha-2A adrenergic receptor     (-1)
---------------------------------------------------
         
Drug1 :  DB00176  Fluvoxamine
Drug2 :  DB01151  Desipramine
Pharmacological target (-,-) : BE0000749  Sodium-dependent serotonin transporter
Non-common off-target(s) (drug2) :  
    BE0000486  Sodium-dependent noradrenaline transporter     (-1)
    BE0000045  Muscarinic acetylcholine receptor M3     (-1)
    BE0000092  Muscarinic acetylcholine receptor M1     (-1)
    BE0000694  Beta-2 adrenergic receptor     (-1)
    BE0000560  Muscarinic acetylcholine receptor M2     (-1)
    BE0000442  Histamine H1 receptor     (-1)
    BE0000451  5-hydroxytryptamine receptor 2A     (-1)
    BE0000405  Muscarinic acetylcholine receptor M4     (-1)
    BE0000247  Muscarinic acetylcholine receptor M5     (-1)
    BE0004863  Alpha-1 adrenergic receptor     (-1)
    BE0000973  Sphingomyelin phosphodiesterase     (-1)
---------------------------------------------------
         
Drug1 :  DB00176  Fluvoxamine
Drug2 :  DB01242  Clomipramine
Pharmacological target (-,-) : BE0000749  Sodium-dependent serotonin transporter
Non-common off-target(s) (drug2) :  
    BE0000814  Glutathione S-transferase P     (-1)
    BE0000486  Sodium-dependent noradrenaline transporter     (-1)
    BE0000533  5-hydroxytryptamine receptor 2C     (-1)
    BE0000393  5-hydroxytryptamine receptor 2B     (-1)
    BE0000451  5-hydroxytryptamine receptor 2A     (-1)
---------------------------------------------------
         
Drug1 :  DB00176  Fluvoxamine
Drug2 :  DB01363  Ephedra
Pharmacological target (-,-) : BE0000749  Sodium-dependent serotonin transporter
Non-common off-target(s) (drug2) :  
    BE0000118  Synaptic vesicular amine transporter     (-1)
    BE0000647  Sodium-dependent dopamine transporter     (-1)
    BE0000486  Sodium-dependent noradrenaline transporter     (-1)
    BE0002196  Amine oxidase [flavin-containing] B     (-1)
    BE0000172  Beta-1 adrenergic receptor     (1)
    BE0002198  Amine oxidase [flavin-containing] A     (-1)
    BE0000694  Beta-2 adrenergic receptor     (1)
    BE0004674  Chromaffin granule amine transporter     (-1)
    BE0000289  Alpha-2A adrenergic receptor     (1)
    BE0000572  Alpha-2B adrenergic receptor     (1)
    BE0000342  Alpha-2C adrenergic receptor     (1)
    BE0001012  Beta-3 adrenergic receptor     (1)
---------------------------------------------------
         
Drug1 :  DB00176  Fluvoxamine
Drug2 :  DB01442  MMDA
Pharmacological target (-,-) : BE0000749  Sodium-dependent serotonin transporter
Non-common off-target(s) (drug2) :  
    BE0000118  Synaptic vesicular amine transporter     (-1)
    BE0000647  Sodium-dependent dopamine transporter     (-1)
    BE0000486  Sodium-dependent noradrenaline transporter     (-1)
    BE0002196  Amine oxidase [flavin-containing] B     (-1)
    BE0002198  Amine oxidase [flavin-containing] A     (-1)
    BE0004674  Chromaffin granule amine transporter     (-1)
    BE0000451  5-hydroxytryptamine receptor 2A     (1)
---------------------------------------------------
         
Drug1 :  DB00176  Fluvoxamine
Drug2 :  DB01454  3,4-Methylenedioxymethamphetamine
Pharmacological target (-,-) : BE0000749  Sodium-dependent serotonin transporter
Non-common off-target(s) (drug2) :  
    BE0000118  Synaptic vesicular amine transporter     (-1)
    BE0000647  Sodium-dependent dopamine transporter     (-1)
    BE0000486  Sodium-dependent noradrenaline transporter     (-1)
    BE0000533  5-hydroxytryptamine receptor 2C     (1)
    BE0000393  5-hydroxytryptamine receptor 2B     (1)
    BE0000451  5-hydroxytryptamine receptor 2A     (1)
---------------------------------------------------
         
Drug1 :  DB00176  Fluvoxamine
Drug2 :  DB01472  4-Methoxyamphetamine
Pharmacological target (-,-) : BE0000749  Sodium-dependent serotonin transporter
Non-common off-target(s) (drug2) :  
    BE0000118  Synaptic vesicular amine transporter     (-1)
    BE0000647  Sodium-dependent dopamine transporter     (-1)
    BE0002196  Amine oxidase [flavin-containing] B     (-1)
    BE0002198  Amine oxidase [flavin-containing] A     (-1)
    BE0000501  Alpha-1A adrenergic receptor     (1)
    BE0000289  Alpha-2A adrenergic receptor     (1)
---------------------------------------------------
         
Drug1 :  DB00176  Fluvoxamine
Drug2 :  DB01577  Methamphetamine
Pharmacological target (-,-) : BE0000749  Sodium-dependent serotonin transporter
Non-common off-target(s) (drug2) :  
    BE0000118  Synaptic vesicular amine transporter     (-1)
    BE0000647  Sodium-dependent dopamine transporter     (-1)
    BE0001044  Trace amine-associated receptor 1     (1)
    BE0000486  Sodium-dependent noradrenaline transporter     (-1)
    BE0002196  Amine oxidase [flavin-containing] B     (-1)
    BE0002198  Amine oxidase [flavin-containing] A     (-1)
    BE0004674  Chromaffin granule amine transporter     (-1)
    BE0000289  Alpha-2A adrenergic receptor     (1)
    BE0000572  Alpha-2B adrenergic receptor     (1)
    BE0000342  Alpha-2C adrenergic receptor     (1)
---------------------------------------------------
         
Drug1 :  DB00176  Fluvoxamine
Drug2 :  DB09016  Butriptyline
Pharmacological target (-,-) : BE0000749  Sodium-dependent serotonin transporter
Non-common off-target(s) (drug2) :  
    BE0000442  Histamine H1 receptor     (-1)
    BE0000451  5-hydroxytryptamine receptor 2A     (-1)
---------------------------------------------------
         
Drug1 :  DB00179  Masoprocol
Drug2 :  DB00244  Mesalazine
Pharmacological target (-,-) : BE0000248  Arachidonate 5-lipoxygenase
Non-common off-target(s) (drug2) :  
    BE0000017  Prostaglandin G/H synthase 1     (-1)
    BE0000262  Prostaglandin G/H synthase 2     (-1)
    BE0000215  Peroxisome proliferator-activated receptor gamma     (1)
    BE0004655  Inhibitor of nuclear factor kappa-B kinase subunit alpha     (-1)
    BE0001154  Inhibitor of nuclear factor kappa-B kinase subunit beta     (-1)
---------------------------------------------------
         
Drug1 :  DB00179  Masoprocol
Drug2 :  DB00795  Sulfasalazine
Pharmacological target (-,-) : BE0000248  Arachidonate 5-lipoxygenase
Non-common off-target(s) (drug2) :  
    BE0000030  Cystine/glutamate transporter     (-1)
    BE0000017  Prostaglandin G/H synthase 1     (-1)
    BE0000262  Prostaglandin G/H synthase 2     (-1)
    BE0000215  Peroxisome proliferator-activated receptor gamma     (1)
    BE0004655  Inhibitor of nuclear factor kappa-B kinase subunit alpha     (-1)
    BE0001154  Inhibitor of nuclear factor kappa-B kinase subunit beta     (-1)
    BE0000069  Acetyl-CoA acetyltransferase, mitochondrial     (-1)
    BE0001893  Thromboxane-A synthase     (-1)
    BE0003997  Phospholipase A2     (-1)
---------------------------------------------------
         
Drug1 :  DB00179  Masoprocol
Drug2 :  DB00939  Meclofenamic acid
Pharmacological target (-,-) : BE0000248  Arachidonate 5-lipoxygenase
Non-common off-target(s) (drug2) :  
    BE0000017  Prostaglandin G/H synthase 1     (-1)
    BE0000262  Prostaglandin G/H synthase 2     (-1)
---------------------------------------------------
         
Drug1 :  DB00179  Masoprocol
Drug2 :  DB01014  Balsalazide
Pharmacological target (-,-) : BE0000248  Arachidonate 5-lipoxygenase
Non-common off-target(s) (drug2) :  
    BE0000017  Prostaglandin G/H synthase 1     (-1)
    BE0000262  Prostaglandin G/H synthase 2     (-1)
    BE0000215  Peroxisome proliferator-activated receptor gamma     (1)
---------------------------------------------------
         
Drug1 :  DB00182  Amphetamine
Drug2 :  DB00206  Reserpine
Pharmacological target (-,-) : BE0000118  Synaptic vesicular amine transporter
Non-common off-target(s) (drug1) :  
    BE0000647  Sodium-dependent dopamine transporter     (-1)
    BE0000867  Cocaine- and amphetamine-regulated transcript protein     (1)
    BE0001044  Trace amine-associated receptor 1     (1)
    BE0000486  Sodium-dependent noradrenaline transporter     (1)
    BE0004888  Alpha adrenergic receptor     (1)
    BE0004872  Beta adrenergic receptor     (1)
---------------------------------------------------
         
Drug1 :  DB00182  Amphetamine
Drug2 :  DB00245  Benzatropine
Pharmacological target (-,-) : BE0000647  Sodium-dependent dopamine transporter
Non-common off-target(s) (drug1) :  
    BE0000118  Synaptic vesicular amine transporter     (-1)
    BE0000867  Cocaine- and amphetamine-regulated transcript protein     (1)
    BE0001044  Trace amine-associated receptor 1     (1)
    BE0000486  Sodium-dependent noradrenaline transporter     (1)
    BE0004888  Alpha adrenergic receptor     (1)
    BE0004872  Beta adrenergic receptor     (1)
Non-common off-target(s) (drug2) :  
    BE0000092  Muscarinic acetylcholine receptor M1     (-1)
    BE0000442  Histamine H1 receptor     (-1)
---------------------------------------------------
         
Drug1 :  DB00182  Amphetamine
Drug2 :  DB00386  Alseroxylon
Pharmacological target (-,-) : BE0000118  Synaptic vesicular amine transporter
Non-common off-target(s) (drug1) :  
    BE0000647  Sodium-dependent dopamine transporter     (-1)
    BE0000867  Cocaine- and amphetamine-regulated transcript protein     (1)
    BE0001044  Trace amine-associated receptor 1     (1)
    BE0000486  Sodium-dependent noradrenaline transporter     (1)
    BE0004888  Alpha adrenergic receptor     (1)
    BE0004872  Beta adrenergic receptor     (1)
---------------------------------------------------
         
Drug1 :  DB00182  Amphetamine
Drug2 :  DB00745  Modafinil
Pharmacological target (-,-) : BE0000647  Sodium-dependent dopamine transporter
Non-common off-target(s) (drug1) :  
    BE0000118  Synaptic vesicular amine transporter     (-1)
    BE0000867  Cocaine- and amphetamine-regulated transcript protein     (1)
    BE0001044  Trace amine-associated receptor 1     (1)
    BE0000486  Sodium-dependent noradrenaline transporter     (1)
    BE0004888  Alpha adrenergic receptor     (1)
    BE0004872  Beta adrenergic receptor     (1)
Non-common off-target(s) (drug2) :  
    BE0000575  Alpha-1B adrenergic receptor     (1)
---------------------------------------------------
         
Drug1 :  DB00182  Amphetamine
Drug2 :  DB01089  Deserpidine
Pharmacological target (-,-) : BE0000118  Synaptic vesicular amine transporter
Non-common off-target(s) (drug1) :  
    BE0000647  Sodium-dependent dopamine transporter     (-1)
    BE0000867  Cocaine- and amphetamine-regulated transcript protein     (1)
    BE0001044  Trace amine-associated receptor 1     (1)
    BE0000486  Sodium-dependent noradrenaline transporter     (1)
    BE0004888  Alpha adrenergic receptor     (1)
    BE0004872  Beta adrenergic receptor     (1)
---------------------------------------------------
         
Drug1 :  DB00182  Amphetamine
Drug2 :  DB01255  Lisdexamfetamine
Pharmacological target (-,-) : BE0000647  Sodium-dependent dopamine transporter
Non-common off-target(s) (drug1) :  
    BE0000118  Synaptic vesicular amine transporter     (-1)
    BE0000867  Cocaine- and amphetamine-regulated transcript protein     (1)
    BE0001044  Trace amine-associated receptor 1     (1)
    BE0000486  Sodium-dependent noradrenaline transporter     (1)
    BE0004888  Alpha adrenergic receptor     (1)
    BE0004872  Beta adrenergic receptor     (1)
Non-common off-target(s) (drug2) :  
    BE0000575  Alpha-1B adrenergic receptor     (-1)
---------------------------------------------------
         
Drug1 :  DB00182  Amphetamine
Drug2 :  DB01463  Fencamfamine
Pharmacological target (-,-) : BE0000647  Sodium-dependent dopamine transporter
Non-common off-target(s) (drug1) :  
    BE0000118  Synaptic vesicular amine transporter     (-1)
    BE0000867  Cocaine- and amphetamine-regulated transcript protein     (1)
    BE0001044  Trace amine-associated receptor 1     (1)
    BE0000486  Sodium-dependent noradrenaline transporter     (1)
    BE0004888  Alpha adrenergic receptor     (1)
    BE0004872  Beta adrenergic receptor     (1)
---------------------------------------------------
         
Drug1 :  DB00182  Amphetamine
Drug2 :  DB01472  4-Methoxyamphetamine
Pharmacological target (-,-) : BE0000118  Synaptic vesicular amine transporter
Pharmacological target (-,-) : BE0000647  Sodium-dependent dopamine transporter
Non-common off-target(s) (drug1) :  
    BE0000867  Cocaine- and amphetamine-regulated transcript protein     (1)
    BE0001044  Trace amine-associated receptor 1     (1)
    BE0000486  Sodium-dependent noradrenaline transporter     (1)
    BE0004888  Alpha adrenergic receptor     (1)
    BE0004872  Beta adrenergic receptor     (1)
Non-common off-target(s) (drug2) :  
    BE0000749  Sodium-dependent serotonin transporter     (-1)
    BE0002196  Amine oxidase [flavin-containing] B     (-1)
    BE0002198  Amine oxidase [flavin-containing] A     (-1)
    BE0000501  Alpha-1A adrenergic receptor     (1)
    BE0000289  Alpha-2A adrenergic receptor     (1)
---------------------------------------------------
         
Drug1 :  DB00182  Amphetamine
Drug2 :  DB04844  Tetrabenazine
Pharmacological target (-,-) : BE0000118  Synaptic vesicular amine transporter
Non-common off-target(s) (drug1) :  
    BE0000647  Sodium-dependent dopamine transporter     (-1)
    BE0000867  Cocaine- and amphetamine-regulated transcript protein     (1)
    BE0001044  Trace amine-associated receptor 1     (1)
    BE0000486  Sodium-dependent noradrenaline transporter     (1)
    BE0004888  Alpha adrenergic receptor     (1)
    BE0004872  Beta adrenergic receptor     (1)
Non-common off-target(s) (drug2) :  
    BE0000756  D(2) dopamine receptor     (-1)
---------------------------------------------------
         
Drug1 :  DB00182  Amphetamine
Drug2 :  DB06706  Isometheptene
Pharmacological target (-,-) : BE0000118  Synaptic vesicular amine transporter
Non-common off-target(s) (drug1) :  
    BE0000647  Sodium-dependent dopamine transporter     (-1)
    BE0000867  Cocaine- and amphetamine-regulated transcript protein     (1)
    BE0001044  Trace amine-associated receptor 1     (1)
    BE0000486  Sodium-dependent noradrenaline transporter     (1)
    BE0004888  Alpha adrenergic receptor     (1)
    BE0004872  Beta adrenergic receptor     (1)
Non-common off-target(s) (drug2) :  
    BE0000501  Alpha-1A adrenergic receptor     (1)
---------------------------------------------------
         
Drug1 :  DB00185  Cevimeline
Drug2 :  DB00411  Carbachol
Pharmacological target (+,+) : BE0000092  Muscarinic acetylcholine receptor M1
Non-common off-target(s) (drug1) :  
    BE0000045  Muscarinic acetylcholine receptor M3     (1)
Non-common off-target(s) (drug2) :  
    BE0000738  Neuronal acetylcholine receptor subunit alpha-2     (1)
    BE0000560  Muscarinic acetylcholine receptor M2     (1)
---------------------------------------------------
         
Drug1 :  DB00186  Lorazepam
Drug2 :  DB00228  Enflurane
Pharmacological target (+,+) : BE0004797  GABA-A receptor (anion channel)
Non-common off-target(s) (drug2) :  
    BE0000640  Glutamate receptor 1     (-1)
    BE0004857  Glycine receptor (alpha-1/beta)     (1)
    BE0000415  Intermediate conductance calcium-activated potassium channel protein 4     (-1)
    BE0000781  Potassium voltage-gated channel subfamily A member 1     (1)
    BE0000218  Calcium-transporting ATPase type 2C member 1     (-1)
---------------------------------------------------
         
Drug1 :  DB00186  Lorazepam
Drug2 :  DB00231  Temazepam
Pharmacological target (+,+) : BE0004797  GABA-A receptor (anion channel)
Non-common off-target(s) (drug2) :  
    BE0000795  Gamma-aminobutyric acid receptor subunit alpha-1     (1)
    BE0000381  Gamma-aminobutyric acid receptor subunit alpha-2     (1)
    BE0000523  Gamma-aminobutyric acid receptor subunit alpha-3     (1)
    BE0000478  Gamma-aminobutyric acid receptor subunit alpha-4     (1)
    BE0000471  Gamma-aminobutyric acid receptor subunit alpha-5     (1)
    BE0000764  Gamma-aminobutyric acid receptor subunit alpha-6     (1)
    BE0002344  Gamma-aminobutyric acid receptor subunit beta-1     (1)
    BE0002346  Gamma-aminobutyric acid receptor subunit beta-2     (1)
    BE0002345  Gamma-aminobutyric acid receptor subunit beta-3     (1)
    BE0003593  Gamma-aminobutyric acid receptor subunit gamma-1     (1)
    BE0003592  Gamma-aminobutyric acid receptor subunit gamma-2     (1)
    BE0003594  Gamma-aminobutyric acid receptor subunit gamma-3     (1)
    BE0003599  Gamma-aminobutyric acid receptor subunit delta     (1)
    BE0003595  Gamma-aminobutyric acid receptor subunit epsilon     (1)
    BE0003596  Gamma-aminobutyric acid receptor subunit pi     (1)
    BE0000129  Gamma-aminobutyric acid receptor subunit rho-1     (1)
    BE0003598  Gamma-aminobutyric acid receptor subunit rho-2     (1)
    BE0003619  Gamma-aminobutyric acid receptor subunit rho-3     (1)
    BE0003597  Gamma-aminobutyric acid receptor subunit theta     (1)
---------------------------------------------------
         
Drug1 :  DB00186  Lorazepam
Drug2 :  DB00241  Butalbital
Pharmacological target (+,+) : BE0004797  GABA-A receptor (anion channel)
Non-common off-target(s) (drug2) :  
    BE0000829  Glutamate receptor 2     (-1)
    BE0000826  Glutamate receptor ionotropic, kainate 2     (-1)
    BE0000849  Neuronal acetylcholine receptor subunit alpha-4     (-1)
    BE0002341  Neuronal acetylcholine receptor subunit alpha-7     (-1)
    BE0000795  Gamma-aminobutyric acid receptor subunit alpha-1     (1)
    BE0000381  Gamma-aminobutyric acid receptor subunit alpha-2     (1)
    BE0000523  Gamma-aminobutyric acid receptor subunit alpha-3     (1)
    BE0000478  Gamma-aminobutyric acid receptor subunit alpha-4     (1)
    BE0000471  Gamma-aminobutyric acid receptor subunit alpha-5     (1)
    BE0000764  Gamma-aminobutyric acid receptor subunit alpha-6     (1)
---------------------------------------------------
         
Drug1 :  DB00186  Lorazepam
Drug2 :  DB00273  Topiramate
Pharmacological target (+,+) : BE0004797  GABA-A receptor (anion channel)
Non-common off-target(s) (drug2) :  
    BE0000346  Glutamate receptor ionotropic, kainate 1     (-1)
    BE0000795  Gamma-aminobutyric acid receptor subunit alpha-1     (1)
    BE0000322  Carbonic anhydrase 2     (-1)
    BE0000535  Carbonic anhydrase 4     (-1)
    BE0000141  Sodium channel protein type 1 subunit alpha     (-1)
---------------------------------------------------
         
Drug1 :  DB00186  Lorazepam
Drug2 :  DB00292  Etomidate
Pharmacological target (+,+) : BE0004797  GABA-A receptor (anion channel)
Non-common off-target(s) (drug2) :  
    BE0000795  Gamma-aminobutyric acid receptor subunit alpha-1     (1)
    BE0000572  Alpha-2B adrenergic receptor     (1)
---------------------------------------------------
         
Drug1 :  DB00186  Lorazepam
Drug2 :  DB00306  Talbutal
Pharmacological target (+,+) : BE0004797  GABA-A receptor (anion channel)
Non-common off-target(s) (drug2) :  
    BE0000829  Glutamate receptor 2     (-1)
    BE0000826  Glutamate receptor ionotropic, kainate 2     (-1)
    BE0000849  Neuronal acetylcholine receptor subunit alpha-4     (-1)
    BE0002341  Neuronal acetylcholine receptor subunit alpha-7     (-1)
    BE0000795  Gamma-aminobutyric acid receptor subunit alpha-1     (1)
    BE0000381  Gamma-aminobutyric acid receptor subunit alpha-2     (1)
    BE0000523  Gamma-aminobutyric acid receptor subunit alpha-3     (1)
    BE0000478  Gamma-aminobutyric acid receptor subunit alpha-4     (1)
    BE0000471  Gamma-aminobutyric acid receptor subunit alpha-5     (1)
    BE0000764  Gamma-aminobutyric acid receptor subunit alpha-6     (1)
---------------------------------------------------
         
Drug1 :  DB00186  Lorazepam
Drug2 :  DB00312  Pentobarbital
Pharmacological target (+,+) : BE0004797  GABA-A receptor (anion channel)
Non-common off-target(s) (drug2) :  
    BE0000829  Glutamate receptor 2     (-1)
    BE0000826  Glutamate receptor ionotropic, kainate 2     (-1)
    BE0000849  Neuronal acetylcholine receptor subunit alpha-4     (-1)
    BE0002341  Neuronal acetylcholine receptor subunit alpha-7     (-1)
    BE0000795  Gamma-aminobutyric acid receptor subunit alpha-1     (1)
    BE0000381  Gamma-aminobutyric acid receptor subunit alpha-2     (1)
    BE0000523  Gamma-aminobutyric acid receptor subunit alpha-3     (1)
    BE0000478  Gamma-aminobutyric acid receptor subunit alpha-4     (1)
    BE0000471  Gamma-aminobutyric acid receptor subunit alpha-5     (1)
    BE0000764  Gamma-aminobutyric acid receptor subunit alpha-6     (1)
    BE0004956  NMDA receptor     (-1)
---------------------------------------------------
         
Drug1 :  DB00186  Lorazepam
Drug2 :  DB00371  Meprobamate
Pharmacological target (+,+) : BE0004797  GABA-A receptor (anion channel)
Non-common off-target(s) (drug2) :  
    BE0000795  Gamma-aminobutyric acid receptor subunit alpha-1     (1)
    BE0000381  Gamma-aminobutyric acid receptor subunit alpha-2     (1)
    BE0000523  Gamma-aminobutyric acid receptor subunit alpha-3     (1)
    BE0000478  Gamma-aminobutyric acid receptor subunit alpha-4     (1)
    BE0000471  Gamma-aminobutyric acid receptor subunit alpha-5     (1)
    BE0000764  Gamma-aminobutyric acid receptor subunit alpha-6     (1)
---------------------------------------------------
         
Drug1 :  DB00186  Lorazepam
Drug2 :  DB00402  Eszopiclone
Pharmacological target (+,+) : BE0004797  GABA-A receptor (anion channel)
Non-common off-target(s) (drug2) :  
    BE0000736  Translocator protein     (1)
    BE0000795  Gamma-aminobutyric acid receptor subunit alpha-1     (1)
    BE0000381  Gamma-aminobutyric acid receptor subunit alpha-2     (1)
    BE0000523  Gamma-aminobutyric acid receptor subunit alpha-3     (1)
    BE0000471  Gamma-aminobutyric acid receptor subunit alpha-5     (1)
---------------------------------------------------
         
Drug1 :  DB00186  Lorazepam
Drug2 :  DB00463  Metharbital
Pharmacological target (+,+) : BE0004797  GABA-A receptor (anion channel)
Non-common off-target(s) (drug2) :  
    BE0000829  Glutamate receptor 2     (-1)
    BE0000826  Glutamate receptor ionotropic, kainate 2     (-1)
    BE0000849  Neuronal acetylcholine receptor subunit alpha-4     (-1)
    BE0002341  Neuronal acetylcholine receptor subunit alpha-7     (-1)
    BE0000795  Gamma-aminobutyric acid receptor subunit alpha-1     (1)
    BE0000381  Gamma-aminobutyric acid receptor subunit alpha-2     (1)
    BE0000523  Gamma-aminobutyric acid receptor subunit alpha-3     (1)
    BE0000478  Gamma-aminobutyric acid receptor subunit alpha-4     (1)
    BE0000471  Gamma-aminobutyric acid receptor subunit alpha-5     (1)
    BE0000764  Gamma-aminobutyric acid receptor subunit alpha-6     (1)
---------------------------------------------------
         
Drug1 :  DB00186  Lorazepam
Drug2 :  DB00659  Acamprosate
Pharmacological target (+,+) : BE0004797  GABA-A receptor (anion channel)
Non-common off-target(s) (drug2) :  
    BE0004852  Glutamate (NMDA) receptor     (-1)
    BE0001192  Metabotropic glutamate receptor 5     (-1)
---------------------------------------------------
         
Drug1 :  DB00186  Lorazepam
Drug2 :  DB00753  Isoflurane
Pharmacological target (+,+) : BE0004797  GABA-A receptor (anion channel)
Non-common off-target(s) (drug2) :  
    BE0000640  Glutamate receptor 1     (-1)
    BE0000433  Glycine receptor subunit alpha-1     (1)
    BE0000781  Potassium voltage-gated channel subfamily A member 1     (1)
    BE0000218  Calcium-transporting ATPase type 2C member 1     (-1)
    BE0000795  Gamma-aminobutyric acid receptor subunit alpha-1     (1)
---------------------------------------------------
         
Drug1 :  DB00186  Lorazepam
Drug2 :  DB00794  Primidone
Pharmacological target (+,+) : BE0004797  GABA-A receptor (anion channel)
Non-common off-target(s) (drug2) :  
    BE0000829  Glutamate receptor 2     (-1)
    BE0000826  Glutamate receptor ionotropic, kainate 2     (-1)
    BE0000849  Neuronal acetylcholine receptor subunit alpha-4     (-1)
    BE0002341  Neuronal acetylcholine receptor subunit alpha-7     (-1)
    BE0000795  Gamma-aminobutyric acid receptor subunit alpha-1     (1)
    BE0000381  Gamma-aminobutyric acid receptor subunit alpha-2     (1)
    BE0000523  Gamma-aminobutyric acid receptor subunit alpha-3     (1)
    BE0000478  Gamma-aminobutyric acid receptor subunit alpha-4     (1)
    BE0000471  Gamma-aminobutyric acid receptor subunit alpha-5     (1)
    BE0000764  Gamma-aminobutyric acid receptor subunit alpha-6     (1)
---------------------------------------------------
         
Drug1 :  DB00186  Lorazepam
Drug2 :  DB00801  Halazepam
Pharmacological target (+,+) : BE0004797  GABA-A receptor (anion channel)
Non-common off-target(s) (drug2) :  
    BE0000795  Gamma-aminobutyric acid receptor subunit alpha-1     (1)
    BE0000381  Gamma-aminobutyric acid receptor subunit alpha-2     (1)
    BE0000523  Gamma-aminobutyric acid receptor subunit alpha-3     (1)
    BE0000471  Gamma-aminobutyric acid receptor subunit alpha-5     (1)
    BE0002344  Gamma-aminobutyric acid receptor subunit beta-1     (1)
    BE0002346  Gamma-aminobutyric acid receptor subunit beta-2     (1)
    BE0002345  Gamma-aminobutyric acid receptor subunit beta-3     (1)
    BE0003593  Gamma-aminobutyric acid receptor subunit gamma-1     (1)
    BE0003592  Gamma-aminobutyric acid receptor subunit gamma-2     (1)
    BE0003594  Gamma-aminobutyric acid receptor subunit gamma-3     (1)
    BE0003599  Gamma-aminobutyric acid receptor subunit delta     (1)
    BE0003595  Gamma-aminobutyric acid receptor subunit epsilon     (1)
    BE0003596  Gamma-aminobutyric acid receptor subunit pi     (1)
    BE0000129  Gamma-aminobutyric acid receptor subunit rho-1     (1)
    BE0003598  Gamma-aminobutyric acid receptor subunit rho-2     (1)
    BE0003619  Gamma-aminobutyric acid receptor subunit rho-3     (1)
---------------------------------------------------
         
Drug1 :  DB00186  Lorazepam
Drug2 :  DB00818  Propofol
Pharmacological target (+,+) : BE0004797  GABA-A receptor (anion channel)
Non-common off-target(s) (drug2) :  
    BE0002346  Gamma-aminobutyric acid receptor subunit beta-2     (1)
    BE0002345  Gamma-aminobutyric acid receptor subunit beta-3     (1)
    BE0002081  Sodium channel protein type 2 subunit alpha     (-1)
    BE0002083  Sodium channel protein type 4 subunit alpha     (-1)
---------------------------------------------------
         
Drug1 :  DB00186  Lorazepam
Drug2 :  DB00829  Diazepam
Pharmacological target (+,+) : BE0004797  GABA-A receptor (anion channel)
Non-common off-target(s) (drug2) :  
    BE0000736  Translocator protein     (1)
    BE0000795  Gamma-aminobutyric acid receptor subunit alpha-1     (1)
    BE0000381  Gamma-aminobutyric acid receptor subunit alpha-2     (1)
    BE0000523  Gamma-aminobutyric acid receptor subunit alpha-3     (1)
    BE0000471  Gamma-aminobutyric acid receptor subunit alpha-5     (1)
    BE0002344  Gamma-aminobutyric acid receptor subunit beta-1     (1)
    BE0002346  Gamma-aminobutyric acid receptor subunit beta-2     (1)
    BE0002345  Gamma-aminobutyric acid receptor subunit beta-3     (1)
    BE0003593  Gamma-aminobutyric acid receptor subunit gamma-1     (1)
    BE0003592  Gamma-aminobutyric acid receptor subunit gamma-2     (1)
    BE0003594  Gamma-aminobutyric acid receptor subunit gamma-3     (1)
    BE0003599  Gamma-aminobutyric acid receptor subunit delta     (1)
    BE0003595  Gamma-aminobutyric acid receptor subunit epsilon     (1)
    BE0003596  Gamma-aminobutyric acid receptor subunit pi     (1)
    BE0000129  Gamma-aminobutyric acid receptor subunit rho-1     (1)
    BE0003598  Gamma-aminobutyric acid receptor subunit rho-2     (1)
    BE0003619  Gamma-aminobutyric acid receptor subunit rho-3     (1)
    BE0003597  Gamma-aminobutyric acid receptor subunit theta     (1)
---------------------------------------------------
         
Drug1 :  DB00186  Lorazepam
Drug2 :  DB00842  Oxazepam
Pharmacological target (+,+) : BE0004797  GABA-A receptor (anion channel)
Non-common off-target(s) (drug2) :  
    BE0000795  Gamma-aminobutyric acid receptor subunit alpha-1     (1)
    BE0000381  Gamma-aminobutyric acid receptor subunit alpha-2     (1)
    BE0000523  Gamma-aminobutyric acid receptor subunit alpha-3     (1)
    BE0000478  Gamma-aminobutyric acid receptor subunit alpha-4     (1)
    BE0000471  Gamma-aminobutyric acid receptor subunit alpha-5     (1)
    BE0000764  Gamma-aminobutyric acid receptor subunit alpha-6     (1)
    BE0002344  Gamma-aminobutyric acid receptor subunit beta-1     (1)
    BE0002346  Gamma-aminobutyric acid receptor subunit beta-2     (1)
    BE0002345  Gamma-aminobutyric acid receptor subunit beta-3     (1)
    BE0003593  Gamma-aminobutyric acid receptor subunit gamma-1     (1)
    BE0003592  Gamma-aminobutyric acid receptor subunit gamma-2     (1)
    BE0003594  Gamma-aminobutyric acid receptor subunit gamma-3     (1)
    BE0003599  Gamma-aminobutyric acid receptor subunit delta     (1)
    BE0003595  Gamma-aminobutyric acid receptor subunit epsilon     (1)
    BE0003596  Gamma-aminobutyric acid receptor subunit pi     (1)
    BE0000129  Gamma-aminobutyric acid receptor subunit rho-1     (1)
    BE0003598  Gamma-aminobutyric acid receptor subunit rho-2     (1)
    BE0003619  Gamma-aminobutyric acid receptor subunit rho-3     (1)
    BE0003597  Gamma-aminobutyric acid receptor subunit theta     (1)
---------------------------------------------------
         
Drug1 :  DB00186  Lorazepam
Drug2 :  DB00897  Triazolam
Pharmacological target (+,+) : BE0004797  GABA-A receptor (anion channel)
Non-common off-target(s) (drug2) :  
    BE0000795  Gamma-aminobutyric acid receptor subunit alpha-1     (1)
    BE0000381  Gamma-aminobutyric acid receptor subunit alpha-2     (1)
    BE0000523  Gamma-aminobutyric acid receptor subunit alpha-3     (1)
    BE0000478  Gamma-aminobutyric acid receptor subunit alpha-4     (1)
    BE0000471  Gamma-aminobutyric acid receptor subunit alpha-5     (1)
    BE0000764  Gamma-aminobutyric acid receptor subunit alpha-6     (1)
    BE0002344  Gamma-aminobutyric acid receptor subunit beta-1     (1)
    BE0002346  Gamma-aminobutyric acid receptor subunit beta-2     (1)
    BE0002345  Gamma-aminobutyric acid receptor subunit beta-3     (1)
    BE0003593  Gamma-aminobutyric acid receptor subunit gamma-1     (1)
    BE0003592  Gamma-aminobutyric acid receptor subunit gamma-2     (1)
    BE0003594  Gamma-aminobutyric acid receptor subunit gamma-3     (1)
    BE0003599  Gamma-aminobutyric acid receptor subunit delta     (1)
    BE0003595  Gamma-aminobutyric acid receptor subunit epsilon     (1)
    BE0003596  Gamma-aminobutyric acid receptor subunit pi     (1)
    BE0000129  Gamma-aminobutyric acid receptor subunit rho-1     (1)
    BE0003598  Gamma-aminobutyric acid receptor subunit rho-2     (1)
    BE0003619  Gamma-aminobutyric acid receptor subunit rho-3     (1)
    BE0003597  Gamma-aminobutyric acid receptor subunit theta     (1)
---------------------------------------------------
         
Drug1 :  DB00186  Lorazepam
Drug2 :  DB01028  Methoxyflurane
Pharmacological target (+,+) : BE0004797  GABA-A receptor (anion channel)
Non-common off-target(s) (drug2) :  
    BE0000640  Glutamate receptor 1     (-1)
    BE0000433  Glycine receptor subunit alpha-1     (1)
    BE0000781  Potassium voltage-gated channel subfamily A member 1     (1)
    BE0000218  Calcium-transporting ATPase type 2C member 1     (-1)
    BE0000795  Gamma-aminobutyric acid receptor subunit alpha-1     (1)
---------------------------------------------------
         
Drug1 :  DB00186  Lorazepam
Drug2 :  DB01189  Desflurane
Pharmacological target (+,+) : BE0004797  GABA-A receptor (anion channel)
Non-common off-target(s) (drug2) :  
    BE0000640  Glutamate receptor 1     (-1)
    BE0000433  Glycine receptor subunit alpha-1     (1)
    BE0000781  Potassium voltage-gated channel subfamily A member 1     (1)
    BE0000218  Calcium-transporting ATPase type 2C member 1     (-1)
---------------------------------------------------
         
Drug1 :  DB00186  Lorazepam
Drug2 :  DB01205  Flumazenil
Pharmacological target (+,+) : BE0004797  GABA-A receptor (anion channel)
Non-common off-target(s) (drug2) :  
    BE0000795  Gamma-aminobutyric acid receptor subunit alpha-1     (-1)
    BE0000471  Gamma-aminobutyric acid receptor subunit alpha-5     (-1)
    BE0003592  Gamma-aminobutyric acid receptor subunit gamma-2     (-1)
---------------------------------------------------
         
Drug1 :  DB00186  Lorazepam
Drug2 :  DB01215  Estazolam
Pharmacological target (+,+) : BE0004797  GABA-A receptor (anion channel)
Non-common off-target(s) (drug2) :  
    BE0000795  Gamma-aminobutyric acid receptor subunit alpha-1     (1)
    BE0000381  Gamma-aminobutyric acid receptor subunit alpha-2     (1)
    BE0000523  Gamma-aminobutyric acid receptor subunit alpha-3     (1)
    BE0000471  Gamma-aminobutyric acid receptor subunit alpha-5     (1)
    BE0002344  Gamma-aminobutyric acid receptor subunit beta-1     (1)
    BE0002346  Gamma-aminobutyric acid receptor subunit beta-2     (1)
    BE0002345  Gamma-aminobutyric acid receptor subunit beta-3     (1)
    BE0003593  Gamma-aminobutyric acid receptor subunit gamma-1     (1)
    BE0003592  Gamma-aminobutyric acid receptor subunit gamma-2     (1)
    BE0003594  Gamma-aminobutyric acid receptor subunit gamma-3     (1)
    BE0003599  Gamma-aminobutyric acid receptor subunit delta     (1)
    BE0003595  Gamma-aminobutyric acid receptor subunit epsilon     (1)
    BE0003596  Gamma-aminobutyric acid receptor subunit pi     (1)
    BE0000129  Gamma-aminobutyric acid receptor subunit rho-1     (1)
    BE0003598  Gamma-aminobutyric acid receptor subunit rho-2     (1)
    BE0003619  Gamma-aminobutyric acid receptor subunit rho-3     (1)
---------------------------------------------------
         
Drug1 :  DB00186  Lorazepam
Drug2 :  DB01236  Sevoflurane
Pharmacological target (+,+) : BE0004797  GABA-A receptor (anion channel)
Non-common off-target(s) (drug2) :  
    BE0000640  Glutamate receptor 1     (-1)
    BE0000433  Glycine receptor subunit alpha-1     (1)
    BE0000781  Potassium voltage-gated channel subfamily A member 1     (1)
    BE0000218  Calcium-transporting ATPase type 2C member 1     (-1)
    BE0000795  Gamma-aminobutyric acid receptor subunit alpha-1     (1)
---------------------------------------------------
         
Drug1 :  DB00186  Lorazepam
Drug2 :  DB01588  Prazepam
Pharmacological target (+,+) : BE0004797  GABA-A receptor (anion channel)
Non-common off-target(s) (drug2) :  
    BE0000795  Gamma-aminobutyric acid receptor subunit alpha-1     (1)
    BE0000381  Gamma-aminobutyric acid receptor subunit alpha-2     (1)
    BE0000523  Gamma-aminobutyric acid receptor subunit alpha-3     (1)
    BE0000471  Gamma-aminobutyric acid receptor subunit alpha-5     (1)
    BE0002344  Gamma-aminobutyric acid receptor subunit beta-1     (1)
    BE0002346  Gamma-aminobutyric acid receptor subunit beta-2     (1)
    BE0002345  Gamma-aminobutyric acid receptor subunit beta-3     (1)
    BE0003593  Gamma-aminobutyric acid receptor subunit gamma-1     (1)
    BE0003592  Gamma-aminobutyric acid receptor subunit gamma-2     (1)
    BE0003594  Gamma-aminobutyric acid receptor subunit gamma-3     (1)
    BE0003599  Gamma-aminobutyric acid receptor subunit delta     (1)
    BE0003595  Gamma-aminobutyric acid receptor subunit epsilon     (1)
    BE0003596  Gamma-aminobutyric acid receptor subunit pi     (1)
    BE0000129  Gamma-aminobutyric acid receptor subunit rho-1     (1)
    BE0003598  Gamma-aminobutyric acid receptor subunit rho-2     (1)
    BE0003619  Gamma-aminobutyric acid receptor subunit rho-3     (1)
---------------------------------------------------
         
Drug1 :  DB00186  Lorazepam
Drug2 :  DB01589  Quazepam
Pharmacological target (+,+) : BE0004797  GABA-A receptor (anion channel)
Non-common off-target(s) (drug2) :  
    BE0000795  Gamma-aminobutyric acid receptor subunit alpha-1     (1)
    BE0000381  Gamma-aminobutyric acid receptor subunit alpha-2     (1)
    BE0000523  Gamma-aminobutyric acid receptor subunit alpha-3     (1)
    BE0000471  Gamma-aminobutyric acid receptor subunit alpha-5     (1)
    BE0002344  Gamma-aminobutyric acid receptor subunit beta-1     (1)
    BE0002345  Gamma-aminobutyric acid receptor subunit beta-3     (1)
    BE0003593  Gamma-aminobutyric acid receptor subunit gamma-1     (1)
    BE0003592  Gamma-aminobutyric acid receptor subunit gamma-2     (1)
    BE0003594  Gamma-aminobutyric acid receptor subunit gamma-3     (1)
    BE0003599  Gamma-aminobutyric acid receptor subunit delta     (1)
    BE0003595  Gamma-aminobutyric acid receptor subunit epsilon     (1)
    BE0003596  Gamma-aminobutyric acid receptor subunit pi     (1)
    BE0000129  Gamma-aminobutyric acid receptor subunit rho-1     (1)
    BE0003598  Gamma-aminobutyric acid receptor subunit rho-2     (1)
    BE0003619  Gamma-aminobutyric acid receptor subunit rho-3     (1)
---------------------------------------------------
         
Drug1 :  DB00187  Esmolol
Drug2 :  DB00489  Sotalol
Pharmacological target (-,-) : BE0000172  Beta-1 adrenergic receptor
Non-common off-target(s) (drug2) :  
    BE0000694  Beta-2 adrenergic receptor     (-1)
    BE0000090  Potassium voltage-gated channel subfamily H member 2     (-1)
---------------------------------------------------
         
Drug1 :  DB00187  Esmolol
Drug2 :  DB00598  Labetalol
Pharmacological target (-,-) : BE0000172  Beta-1 adrenergic receptor
Non-common off-target(s) (drug2) :  
    BE0000694  Beta-2 adrenergic receptor     (-1)
    BE0004863  Alpha-1 adrenergic receptor     (-1)
---------------------------------------------------
         
Drug1 :  DB00187  Esmolol
Drug2 :  DB00866  Alprenolol
Pharmacological target (-,-) : BE0000172  Beta-1 adrenergic receptor
Non-common off-target(s) (drug2) :  
    BE0000694  Beta-2 adrenergic receptor     (-1)
    BE0000291  5-hydroxytryptamine receptor 1A     (-1)
---------------------------------------------------
         
Drug1 :  DB00187  Esmolol
Drug2 :  DB01118  Amiodarone
Pharmacological target (-,-) : BE0000172  Beta-1 adrenergic receptor
Non-common off-target(s) (drug2) :  
    BE0000090  Potassium voltage-gated channel subfamily H member 2     (-1)
    BE0000864  Voltage-dependent T-type calcium channel subunit alpha-1H     (-1)
    BE0002396  Voltage-dependent calcium channel subunit alpha-2/delta-2     (-1)
---------------------------------------------------
         
Drug1 :  DB00189  Ethchlorvynol
Drug2 :  DB00228  Enflurane
Pharmacological target (+,+) : BE0004797  GABA-A receptor (anion channel)
Non-common off-target(s) (drug2) :  
    BE0000640  Glutamate receptor 1     (-1)
    BE0004857  Glycine receptor (alpha-1/beta)     (1)
    BE0000415  Intermediate conductance calcium-activated potassium channel protein 4     (-1)
    BE0000781  Potassium voltage-gated channel subfamily A member 1     (1)
    BE0000218  Calcium-transporting ATPase type 2C member 1     (-1)
---------------------------------------------------
         
Drug1 :  DB00189  Ethchlorvynol
Drug2 :  DB00231  Temazepam
Pharmacological target (+,+) : BE0004797  GABA-A receptor (anion channel)
Non-common off-target(s) (drug2) :  
    BE0000795  Gamma-aminobutyric acid receptor subunit alpha-1     (1)
    BE0000381  Gamma-aminobutyric acid receptor subunit alpha-2     (1)
    BE0000523  Gamma-aminobutyric acid receptor subunit alpha-3     (1)
    BE0000478  Gamma-aminobutyric acid receptor subunit alpha-4     (1)
    BE0000471  Gamma-aminobutyric acid receptor subunit alpha-5     (1)
    BE0000764  Gamma-aminobutyric acid receptor subunit alpha-6     (1)
    BE0002344  Gamma-aminobutyric acid receptor subunit beta-1     (1)
    BE0002346  Gamma-aminobutyric acid receptor subunit beta-2     (1)
    BE0002345  Gamma-aminobutyric acid receptor subunit beta-3     (1)
    BE0003593  Gamma-aminobutyric acid receptor subunit gamma-1     (1)
    BE0003592  Gamma-aminobutyric acid receptor subunit gamma-2     (1)
    BE0003594  Gamma-aminobutyric acid receptor subunit gamma-3     (1)
    BE0003599  Gamma-aminobutyric acid receptor subunit delta     (1)
    BE0003595  Gamma-aminobutyric acid receptor subunit epsilon     (1)
    BE0003596  Gamma-aminobutyric acid receptor subunit pi     (1)
    BE0000129  Gamma-aminobutyric acid receptor subunit rho-1     (1)
    BE0003598  Gamma-aminobutyric acid receptor subunit rho-2     (1)
    BE0003619  Gamma-aminobutyric acid receptor subunit rho-3     (1)
    BE0003597  Gamma-aminobutyric acid receptor subunit theta     (1)
---------------------------------------------------
         
Drug1 :  DB00189  Ethchlorvynol
Drug2 :  DB00241  Butalbital
Pharmacological target (+,+) : BE0004797  GABA-A receptor (anion channel)
Non-common off-target(s) (drug2) :  
    BE0000829  Glutamate receptor 2     (-1)
    BE0000826  Glutamate receptor ionotropic, kainate 2     (-1)
    BE0000849  Neuronal acetylcholine receptor subunit alpha-4     (-1)
    BE0002341  Neuronal acetylcholine receptor subunit alpha-7     (-1)
    BE0000795  Gamma-aminobutyric acid receptor subunit alpha-1     (1)
    BE0000381  Gamma-aminobutyric acid receptor subunit alpha-2     (1)
    BE0000523  Gamma-aminobutyric acid receptor subunit alpha-3     (1)
    BE0000478  Gamma-aminobutyric acid receptor subunit alpha-4     (1)
    BE0000471  Gamma-aminobutyric acid receptor subunit alpha-5     (1)
    BE0000764  Gamma-aminobutyric acid receptor subunit alpha-6     (1)
---------------------------------------------------
         
Drug1 :  DB00189  Ethchlorvynol
Drug2 :  DB00273  Topiramate
Pharmacological target (+,+) : BE0004797  GABA-A receptor (anion channel)
Non-common off-target(s) (drug2) :  
    BE0000346  Glutamate receptor ionotropic, kainate 1     (-1)
    BE0000795  Gamma-aminobutyric acid receptor subunit alpha-1     (1)
    BE0000322  Carbonic anhydrase 2     (-1)
    BE0000535  Carbonic anhydrase 4     (-1)
    BE0000141  Sodium channel protein type 1 subunit alpha     (-1)
---------------------------------------------------
         
Drug1 :  DB00189  Ethchlorvynol
Drug2 :  DB00292  Etomidate
Pharmacological target (+,+) : BE0004797  GABA-A receptor (anion channel)
Non-common off-target(s) (drug2) :  
    BE0000795  Gamma-aminobutyric acid receptor subunit alpha-1     (1)
    BE0000572  Alpha-2B adrenergic receptor     (1)
---------------------------------------------------
         
Drug1 :  DB00189  Ethchlorvynol
Drug2 :  DB00306  Talbutal
Pharmacological target (+,+) : BE0004797  GABA-A receptor (anion channel)
Non-common off-target(s) (drug2) :  
    BE0000829  Glutamate receptor 2     (-1)
    BE0000826  Glutamate receptor ionotropic, kainate 2     (-1)
    BE0000849  Neuronal acetylcholine receptor subunit alpha-4     (-1)
    BE0002341  Neuronal acetylcholine receptor subunit alpha-7     (-1)
    BE0000795  Gamma-aminobutyric acid receptor subunit alpha-1     (1)
    BE0000381  Gamma-aminobutyric acid receptor subunit alpha-2     (1)
    BE0000523  Gamma-aminobutyric acid receptor subunit alpha-3     (1)
    BE0000478  Gamma-aminobutyric acid receptor subunit alpha-4     (1)
    BE0000471  Gamma-aminobutyric acid receptor subunit alpha-5     (1)
    BE0000764  Gamma-aminobutyric acid receptor subunit alpha-6     (1)
---------------------------------------------------
         
Drug1 :  DB00189  Ethchlorvynol
Drug2 :  DB00312  Pentobarbital
Pharmacological target (+,+) : BE0004797  GABA-A receptor (anion channel)
Non-common off-target(s) (drug2) :  
    BE0000829  Glutamate receptor 2     (-1)
    BE0000826  Glutamate receptor ionotropic, kainate 2     (-1)
    BE0000849  Neuronal acetylcholine receptor subunit alpha-4     (-1)
    BE0002341  Neuronal acetylcholine receptor subunit alpha-7     (-1)
    BE0000795  Gamma-aminobutyric acid receptor subunit alpha-1     (1)
    BE0000381  Gamma-aminobutyric acid receptor subunit alpha-2     (1)
    BE0000523  Gamma-aminobutyric acid receptor subunit alpha-3     (1)
    BE0000478  Gamma-aminobutyric acid receptor subunit alpha-4     (1)
    BE0000471  Gamma-aminobutyric acid receptor subunit alpha-5     (1)
    BE0000764  Gamma-aminobutyric acid receptor subunit alpha-6     (1)
    BE0004956  NMDA receptor     (-1)
---------------------------------------------------
         
Drug1 :  DB00189  Ethchlorvynol
Drug2 :  DB00371  Meprobamate
Pharmacological target (+,+) : BE0004797  GABA-A receptor (anion channel)
Non-common off-target(s) (drug2) :  
    BE0000795  Gamma-aminobutyric acid receptor subunit alpha-1     (1)
    BE0000381  Gamma-aminobutyric acid receptor subunit alpha-2     (1)
    BE0000523  Gamma-aminobutyric acid receptor subunit alpha-3     (1)
    BE0000478  Gamma-aminobutyric acid receptor subunit alpha-4     (1)
    BE0000471  Gamma-aminobutyric acid receptor subunit alpha-5     (1)
    BE0000764  Gamma-aminobutyric acid receptor subunit alpha-6     (1)
---------------------------------------------------
         
Drug1 :  DB00189  Ethchlorvynol
Drug2 :  DB00402  Eszopiclone
Pharmacological target (+,+) : BE0004797  GABA-A receptor (anion channel)
Non-common off-target(s) (drug2) :  
    BE0000736  Translocator protein     (1)
    BE0000795  Gamma-aminobutyric acid receptor subunit alpha-1     (1)
    BE0000381  Gamma-aminobutyric acid receptor subunit alpha-2     (1)
    BE0000523  Gamma-aminobutyric acid receptor subunit alpha-3     (1)
    BE0000471  Gamma-aminobutyric acid receptor subunit alpha-5     (1)
---------------------------------------------------
         
Drug1 :  DB00189  Ethchlorvynol
Drug2 :  DB00463  Metharbital
Pharmacological target (+,+) : BE0004797  GABA-A receptor (anion channel)
Non-common off-target(s) (drug2) :  
    BE0000829  Glutamate receptor 2     (-1)
    BE0000826  Glutamate receptor ionotropic, kainate 2     (-1)
    BE0000849  Neuronal acetylcholine receptor subunit alpha-4     (-1)
    BE0002341  Neuronal acetylcholine receptor subunit alpha-7     (-1)
    BE0000795  Gamma-aminobutyric acid receptor subunit alpha-1     (1)
    BE0000381  Gamma-aminobutyric acid receptor subunit alpha-2     (1)
    BE0000523  Gamma-aminobutyric acid receptor subunit alpha-3     (1)
    BE0000478  Gamma-aminobutyric acid receptor subunit alpha-4     (1)
    BE0000471  Gamma-aminobutyric acid receptor subunit alpha-5     (1)
    BE0000764  Gamma-aminobutyric acid receptor subunit alpha-6     (1)
---------------------------------------------------
         
Drug1 :  DB00189  Ethchlorvynol
Drug2 :  DB00659  Acamprosate
Pharmacological target (+,+) : BE0004797  GABA-A receptor (anion channel)
Non-common off-target(s) (drug2) :  
    BE0004852  Glutamate (NMDA) receptor     (-1)
    BE0001192  Metabotropic glutamate receptor 5     (-1)
---------------------------------------------------
         
Drug1 :  DB00189  Ethchlorvynol
Drug2 :  DB00753  Isoflurane
Pharmacological target (+,+) : BE0004797  GABA-A receptor (anion channel)
Non-common off-target(s) (drug2) :  
    BE0000640  Glutamate receptor 1     (-1)
    BE0000433  Glycine receptor subunit alpha-1     (1)
    BE0000781  Potassium voltage-gated channel subfamily A member 1     (1)
    BE0000218  Calcium-transporting ATPase type 2C member 1     (-1)
    BE0000795  Gamma-aminobutyric acid receptor subunit alpha-1     (1)
---------------------------------------------------
         
Drug1 :  DB00189  Ethchlorvynol
Drug2 :  DB00794  Primidone
Pharmacological target (+,+) : BE0004797  GABA-A receptor (anion channel)
Non-common off-target(s) (drug2) :  
    BE0000829  Glutamate receptor 2     (-1)
    BE0000826  Glutamate receptor ionotropic, kainate 2     (-1)
    BE0000849  Neuronal acetylcholine receptor subunit alpha-4     (-1)
    BE0002341  Neuronal acetylcholine receptor subunit alpha-7     (-1)
    BE0000795  Gamma-aminobutyric acid receptor subunit alpha-1     (1)
    BE0000381  Gamma-aminobutyric acid receptor subunit alpha-2     (1)
    BE0000523  Gamma-aminobutyric acid receptor subunit alpha-3     (1)
    BE0000478  Gamma-aminobutyric acid receptor subunit alpha-4     (1)
    BE0000471  Gamma-aminobutyric acid receptor subunit alpha-5     (1)
    BE0000764  Gamma-aminobutyric acid receptor subunit alpha-6     (1)
---------------------------------------------------
         
Drug1 :  DB00189  Ethchlorvynol
Drug2 :  DB00801  Halazepam
Pharmacological target (+,+) : BE0004797  GABA-A receptor (anion channel)
Non-common off-target(s) (drug2) :  
    BE0000795  Gamma-aminobutyric acid receptor subunit alpha-1     (1)
    BE0000381  Gamma-aminobutyric acid receptor subunit alpha-2     (1)
    BE0000523  Gamma-aminobutyric acid receptor subunit alpha-3     (1)
    BE0000471  Gamma-aminobutyric acid receptor subunit alpha-5     (1)
    BE0002344  Gamma-aminobutyric acid receptor subunit beta-1     (1)
    BE0002346  Gamma-aminobutyric acid receptor subunit beta-2     (1)
    BE0002345  Gamma-aminobutyric acid receptor subunit beta-3     (1)
    BE0003593  Gamma-aminobutyric acid receptor subunit gamma-1     (1)
    BE0003592  Gamma-aminobutyric acid receptor subunit gamma-2     (1)
    BE0003594  Gamma-aminobutyric acid receptor subunit gamma-3     (1)
    BE0003599  Gamma-aminobutyric acid receptor subunit delta     (1)
    BE0003595  Gamma-aminobutyric acid receptor subunit epsilon     (1)
    BE0003596  Gamma-aminobutyric acid receptor subunit pi     (1)
    BE0000129  Gamma-aminobutyric acid receptor subunit rho-1     (1)
    BE0003598  Gamma-aminobutyric acid receptor subunit rho-2     (1)
    BE0003619  Gamma-aminobutyric acid receptor subunit rho-3     (1)
---------------------------------------------------
         
Drug1 :  DB00189  Ethchlorvynol
Drug2 :  DB00818  Propofol
Pharmacological target (+,+) : BE0004797  GABA-A receptor (anion channel)
Non-common off-target(s) (drug2) :  
    BE0002346  Gamma-aminobutyric acid receptor subunit beta-2     (1)
    BE0002345  Gamma-aminobutyric acid receptor subunit beta-3     (1)
    BE0002081  Sodium channel protein type 2 subunit alpha     (-1)
    BE0002083  Sodium channel protein type 4 subunit alpha     (-1)
---------------------------------------------------
         
Drug1 :  DB00189  Ethchlorvynol
Drug2 :  DB00829  Diazepam
Pharmacological target (+,+) : BE0004797  GABA-A receptor (anion channel)
Non-common off-target(s) (drug2) :  
    BE0000736  Translocator protein     (1)
    BE0000795  Gamma-aminobutyric acid receptor subunit alpha-1     (1)
    BE0000381  Gamma-aminobutyric acid receptor subunit alpha-2     (1)
    BE0000523  Gamma-aminobutyric acid receptor subunit alpha-3     (1)
    BE0000471  Gamma-aminobutyric acid receptor subunit alpha-5     (1)
    BE0002344  Gamma-aminobutyric acid receptor subunit beta-1     (1)
    BE0002346  Gamma-aminobutyric acid receptor subunit beta-2     (1)
    BE0002345  Gamma-aminobutyric acid receptor subunit beta-3     (1)
    BE0003593  Gamma-aminobutyric acid receptor subunit gamma-1     (1)
    BE0003592  Gamma-aminobutyric acid receptor subunit gamma-2     (1)
    BE0003594  Gamma-aminobutyric acid receptor subunit gamma-3     (1)
    BE0003599  Gamma-aminobutyric acid receptor subunit delta     (1)
    BE0003595  Gamma-aminobutyric acid receptor subunit epsilon     (1)
    BE0003596  Gamma-aminobutyric acid receptor subunit pi     (1)
    BE0000129  Gamma-aminobutyric acid receptor subunit rho-1     (1)
    BE0003598  Gamma-aminobutyric acid receptor subunit rho-2     (1)
    BE0003619  Gamma-aminobutyric acid receptor subunit rho-3     (1)
    BE0003597  Gamma-aminobutyric acid receptor subunit theta     (1)
---------------------------------------------------
         
Drug1 :  DB00189  Ethchlorvynol
Drug2 :  DB00842  Oxazepam
Pharmacological target (+,+) : BE0004797  GABA-A receptor (anion channel)
Non-common off-target(s) (drug2) :  
    BE0000795  Gamma-aminobutyric acid receptor subunit alpha-1     (1)
    BE0000381  Gamma-aminobutyric acid receptor subunit alpha-2     (1)
    BE0000523  Gamma-aminobutyric acid receptor subunit alpha-3     (1)
    BE0000478  Gamma-aminobutyric acid receptor subunit alpha-4     (1)
    BE0000471  Gamma-aminobutyric acid receptor subunit alpha-5     (1)
    BE0000764  Gamma-aminobutyric acid receptor subunit alpha-6     (1)
    BE0002344  Gamma-aminobutyric acid receptor subunit beta-1     (1)
    BE0002346  Gamma-aminobutyric acid receptor subunit beta-2     (1)
    BE0002345  Gamma-aminobutyric acid receptor subunit beta-3     (1)
    BE0003593  Gamma-aminobutyric acid receptor subunit gamma-1     (1)
    BE0003592  Gamma-aminobutyric acid receptor subunit gamma-2     (1)
    BE0003594  Gamma-aminobutyric acid receptor subunit gamma-3     (1)
    BE0003599  Gamma-aminobutyric acid receptor subunit delta     (1)
    BE0003595  Gamma-aminobutyric acid receptor subunit epsilon     (1)
    BE0003596  Gamma-aminobutyric acid receptor subunit pi     (1)
    BE0000129  Gamma-aminobutyric acid receptor subunit rho-1     (1)
    BE0003598  Gamma-aminobutyric acid receptor subunit rho-2     (1)
    BE0003619  Gamma-aminobutyric acid receptor subunit rho-3     (1)
    BE0003597  Gamma-aminobutyric acid receptor subunit theta     (1)
---------------------------------------------------
         
Drug1 :  DB00189  Ethchlorvynol
Drug2 :  DB00897  Triazolam
Pharmacological target (+,+) : BE0004797  GABA-A receptor (anion channel)
Non-common off-target(s) (drug2) :  
    BE0000795  Gamma-aminobutyric acid receptor subunit alpha-1     (1)
    BE0000381  Gamma-aminobutyric acid receptor subunit alpha-2     (1)
    BE0000523  Gamma-aminobutyric acid receptor subunit alpha-3     (1)
    BE0000478  Gamma-aminobutyric acid receptor subunit alpha-4     (1)
    BE0000471  Gamma-aminobutyric acid receptor subunit alpha-5     (1)
    BE0000764  Gamma-aminobutyric acid receptor subunit alpha-6     (1)
    BE0002344  Gamma-aminobutyric acid receptor subunit beta-1     (1)
    BE0002346  Gamma-aminobutyric acid receptor subunit beta-2     (1)
    BE0002345  Gamma-aminobutyric acid receptor subunit beta-3     (1)
    BE0003593  Gamma-aminobutyric acid receptor subunit gamma-1     (1)
    BE0003592  Gamma-aminobutyric acid receptor subunit gamma-2     (1)
    BE0003594  Gamma-aminobutyric acid receptor subunit gamma-3     (1)
    BE0003599  Gamma-aminobutyric acid receptor subunit delta     (1)
    BE0003595  Gamma-aminobutyric acid receptor subunit epsilon     (1)
    BE0003596  Gamma-aminobutyric acid receptor subunit pi     (1)
    BE0000129  Gamma-aminobutyric acid receptor subunit rho-1     (1)
    BE0003598  Gamma-aminobutyric acid receptor subunit rho-2     (1)
    BE0003619  Gamma-aminobutyric acid receptor subunit rho-3     (1)
    BE0003597  Gamma-aminobutyric acid receptor subunit theta     (1)
---------------------------------------------------
         
Drug1 :  DB00189  Ethchlorvynol
Drug2 :  DB01028  Methoxyflurane
Pharmacological target (+,+) : BE0004797  GABA-A receptor (anion channel)
Non-common off-target(s) (drug2) :  
    BE0000640  Glutamate receptor 1     (-1)
    BE0000433  Glycine receptor subunit alpha-1     (1)
    BE0000781  Potassium voltage-gated channel subfamily A member 1     (1)
    BE0000218  Calcium-transporting ATPase type 2C member 1     (-1)
    BE0000795  Gamma-aminobutyric acid receptor subunit alpha-1     (1)
---------------------------------------------------
         
Drug1 :  DB00189  Ethchlorvynol
Drug2 :  DB01189  Desflurane
Pharmacological target (+,+) : BE0004797  GABA-A receptor (anion channel)
Non-common off-target(s) (drug2) :  
    BE0000640  Glutamate receptor 1     (-1)
    BE0000433  Glycine receptor subunit alpha-1     (1)
    BE0000781  Potassium voltage-gated channel subfamily A member 1     (1)
    BE0000218  Calcium-transporting ATPase type 2C member 1     (-1)
---------------------------------------------------
         
Drug1 :  DB00189  Ethchlorvynol
Drug2 :  DB01205  Flumazenil
Pharmacological target (+,+) : BE0004797  GABA-A receptor (anion channel)
Non-common off-target(s) (drug2) :  
    BE0000795  Gamma-aminobutyric acid receptor subunit alpha-1     (-1)
    BE0000471  Gamma-aminobutyric acid receptor subunit alpha-5     (-1)
    BE0003592  Gamma-aminobutyric acid receptor subunit gamma-2     (-1)
---------------------------------------------------
         
Drug1 :  DB00189  Ethchlorvynol
Drug2 :  DB01215  Estazolam
Pharmacological target (+,+) : BE0004797  GABA-A receptor (anion channel)
Non-common off-target(s) (drug2) :  
    BE0000795  Gamma-aminobutyric acid receptor subunit alpha-1     (1)
    BE0000381  Gamma-aminobutyric acid receptor subunit alpha-2     (1)
    BE0000523  Gamma-aminobutyric acid receptor subunit alpha-3     (1)
    BE0000471  Gamma-aminobutyric acid receptor subunit alpha-5     (1)
    BE0002344  Gamma-aminobutyric acid receptor subunit beta-1     (1)
    BE0002346  Gamma-aminobutyric acid receptor subunit beta-2     (1)
    BE0002345  Gamma-aminobutyric acid receptor subunit beta-3     (1)
    BE0003593  Gamma-aminobutyric acid receptor subunit gamma-1     (1)
    BE0003592  Gamma-aminobutyric acid receptor subunit gamma-2     (1)
    BE0003594  Gamma-aminobutyric acid receptor subunit gamma-3     (1)
    BE0003599  Gamma-aminobutyric acid receptor subunit delta     (1)
    BE0003595  Gamma-aminobutyric acid receptor subunit epsilon     (1)
    BE0003596  Gamma-aminobutyric acid receptor subunit pi     (1)
    BE0000129  Gamma-aminobutyric acid receptor subunit rho-1     (1)
    BE0003598  Gamma-aminobutyric acid receptor subunit rho-2     (1)
    BE0003619  Gamma-aminobutyric acid receptor subunit rho-3     (1)
---------------------------------------------------
         
Drug1 :  DB00189  Ethchlorvynol
Drug2 :  DB01236  Sevoflurane
Pharmacological target (+,+) : BE0004797  GABA-A receptor (anion channel)
Non-common off-target(s) (drug2) :  
    BE0000640  Glutamate receptor 1     (-1)
    BE0000433  Glycine receptor subunit alpha-1     (1)
    BE0000781  Potassium voltage-gated channel subfamily A member 1     (1)
    BE0000218  Calcium-transporting ATPase type 2C member 1     (-1)
    BE0000795  Gamma-aminobutyric acid receptor subunit alpha-1     (1)
---------------------------------------------------
         
Drug1 :  DB00189  Ethchlorvynol
Drug2 :  DB01588  Prazepam
Pharmacological target (+,+) : BE0004797  GABA-A receptor (anion channel)
Non-common off-target(s) (drug2) :  
    BE0000795  Gamma-aminobutyric acid receptor subunit alpha-1     (1)
    BE0000381  Gamma-aminobutyric acid receptor subunit alpha-2     (1)
    BE0000523  Gamma-aminobutyric acid receptor subunit alpha-3     (1)
    BE0000471  Gamma-aminobutyric acid receptor subunit alpha-5     (1)
    BE0002344  Gamma-aminobutyric acid receptor subunit beta-1     (1)
    BE0002346  Gamma-aminobutyric acid receptor subunit beta-2     (1)
    BE0002345  Gamma-aminobutyric acid receptor subunit beta-3     (1)
    BE0003593  Gamma-aminobutyric acid receptor subunit gamma-1     (1)
    BE0003592  Gamma-aminobutyric acid receptor subunit gamma-2     (1)
    BE0003594  Gamma-aminobutyric acid receptor subunit gamma-3     (1)
    BE0003599  Gamma-aminobutyric acid receptor subunit delta     (1)
    BE0003595  Gamma-aminobutyric acid receptor subunit epsilon     (1)
    BE0003596  Gamma-aminobutyric acid receptor subunit pi     (1)
    BE0000129  Gamma-aminobutyric acid receptor subunit rho-1     (1)
    BE0003598  Gamma-aminobutyric acid receptor subunit rho-2     (1)
    BE0003619  Gamma-aminobutyric acid receptor subunit rho-3     (1)
---------------------------------------------------
         
Drug1 :  DB00189  Ethchlorvynol
Drug2 :  DB01589  Quazepam
Pharmacological target (+,+) : BE0004797  GABA-A receptor (anion channel)
Non-common off-target(s) (drug2) :  
    BE0000795  Gamma-aminobutyric acid receptor subunit alpha-1     (1)
    BE0000381  Gamma-aminobutyric acid receptor subunit alpha-2     (1)
    BE0000523  Gamma-aminobutyric acid receptor subunit alpha-3     (1)
    BE0000471  Gamma-aminobutyric acid receptor subunit alpha-5     (1)
    BE0002344  Gamma-aminobutyric acid receptor subunit beta-1     (1)
    BE0002345  Gamma-aminobutyric acid receptor subunit beta-3     (1)
    BE0003593  Gamma-aminobutyric acid receptor subunit gamma-1     (1)
    BE0003592  Gamma-aminobutyric acid receptor subunit gamma-2     (1)
    BE0003594  Gamma-aminobutyric acid receptor subunit gamma-3     (1)
    BE0003599  Gamma-aminobutyric acid receptor subunit delta     (1)
    BE0003595  Gamma-aminobutyric acid receptor subunit epsilon     (1)
    BE0003596  Gamma-aminobutyric acid receptor subunit pi     (1)
    BE0000129  Gamma-aminobutyric acid receptor subunit rho-1     (1)
    BE0003598  Gamma-aminobutyric acid receptor subunit rho-2     (1)
    BE0003619  Gamma-aminobutyric acid receptor subunit rho-3     (1)
---------------------------------------------------
         
Drug1 :  DB00191  Phentermine
Drug2 :  DB00193  Tramadol
Pharmacological target (-,-) : BE0000749  Sodium-dependent serotonin transporter
Pharmacological target (-,-) : BE0000486  Sodium-dependent noradrenaline transporter
Non-common off-target(s) (drug1) :  
    BE0000647  Sodium-dependent dopamine transporter     (-1)
    BE0002196  Amine oxidase [flavin-containing] B     (-1)
    BE0002198  Amine oxidase [flavin-containing] A     (-1)
Non-common off-target(s) (drug2) :  
    BE0000641  Glutamate receptor ionotropic, NMDA 3A     (-1)
    BE0000045  Muscarinic acetylcholine receptor M3     (-1)
    BE0000770  Mu-type opioid receptor     (1)
    BE0000533  5-hydroxytryptamine receptor 2C     (-1)
    BE0000632  Kappa-type opioid receptor     (1)
    BE0000420  Delta-type opioid receptor     (1)
    BE0003438  Alpha-7 nicotinic cholinergic receptor subunit     (-1)
---------------------------------------------------
         
Drug1 :  DB00191  Phentermine
Drug2 :  DB00215  Citalopram
Pharmacological target (-,-) : BE0000749  Sodium-dependent serotonin transporter
Non-common off-target(s) (drug1) :  
    BE0000647  Sodium-dependent dopamine transporter     (-1)
    BE0000486  Sodium-dependent noradrenaline transporter     (-1)
    BE0002196  Amine oxidase [flavin-containing] B     (-1)
    BE0002198  Amine oxidase [flavin-containing] A     (-1)
---------------------------------------------------
         
Drug1 :  DB00191  Phentermine
Drug2 :  DB00234  Reboxetine
Pharmacological target (-,-) : BE0000486  Sodium-dependent noradrenaline transporter
Non-common off-target(s) (drug1) :  
    BE0000749  Sodium-dependent serotonin transporter     (-1)
    BE0000647  Sodium-dependent dopamine transporter     (-1)
    BE0002196  Amine oxidase [flavin-containing] B     (-1)
    BE0002198  Amine oxidase [flavin-containing] A     (-1)
---------------------------------------------------
         
Drug1 :  DB00191  Phentermine
Drug2 :  DB00245  Benzatropine
Pharmacological target (-,-) : BE0000647  Sodium-dependent dopamine transporter
Non-common off-target(s) (drug1) :  
    BE0000749  Sodium-dependent serotonin transporter     (-1)
    BE0000486  Sodium-dependent noradrenaline transporter     (-1)
    BE0002196  Amine oxidase [flavin-containing] B     (-1)
    BE0002198  Amine oxidase [flavin-containing] A     (-1)
Non-common off-target(s) (drug2) :  
    BE0000092  Muscarinic acetylcholine receptor M1     (-1)
    BE0000442  Histamine H1 receptor     (-1)
---------------------------------------------------
         
Drug1 :  DB00191  Phentermine
Drug2 :  DB00321  Amitriptyline
Pharmacological target (-,-) : BE0000749  Sodium-dependent serotonin transporter
Pharmacological target (-,-) : BE0000486  Sodium-dependent noradrenaline transporter
Non-common off-target(s) (drug1) :  
    BE0000647  Sodium-dependent dopamine transporter     (-1)
    BE0002196  Amine oxidase [flavin-containing] B     (-1)
    BE0002198  Amine oxidase [flavin-containing] A     (-1)
Non-common off-target(s) (drug2) :  
    BE0000045  Muscarinic acetylcholine receptor M3     (-1)
    BE0000092  Muscarinic acetylcholine receptor M1     (-1)
    BE0000632  Kappa-type opioid receptor     (1)
    BE0000420  Delta-type opioid receptor     (1)
    BE0000560  Muscarinic acetylcholine receptor M2     (-1)
    BE0000501  Alpha-1A adrenergic receptor     (-1)
    BE0000575  Alpha-1B adrenergic receptor     (-1)
    BE0000715  Alpha-1D adrenergic receptor     (-1)
    BE0000442  Histamine H1 receptor     (-1)
    BE0000291  5-hydroxytryptamine receptor 1A     (-1)
    BE0000650  5-hydroxytryptamine receptor 7     (-1)
    BE0000781  Potassium voltage-gated channel subfamily A member 1     (-1)
    BE0000451  5-hydroxytryptamine receptor 2A     (-1)
    BE0000945  5-hydroxytryptamine receptor 6     (-1)
    BE0000289  Alpha-2A adrenergic receptor     (-1)
    BE0000405  Muscarinic acetylcholine receptor M4     (-1)
    BE0000247  Muscarinic acetylcholine receptor M5     (-1)
    BE0000112  Histamine H2 receptor     (-1)
    BE0003603  Potassium voltage-gated channel subfamily D member 2     (-1)
    BE0003604  Potassium voltage-gated channel subfamily D member 3     (-1)
    BE0001039  High affinity nerve growth factor receptor     (1)
    BE0003605  BDNF/NT-3 growth factors receptor     (1)
    BE0000897  Potassium voltage-gated channel subfamily KQT member 2     (-1)
    BE0000156  Sigma non-opioid intracellular receptor 1     (1)
---------------------------------------------------
         
Drug1 :  DB00191  Phentermine
Drug2 :  DB00344  Protriptyline
Pharmacological target (-,-) : BE0000749  Sodium-dependent serotonin transporter
Pharmacological target (-,-) : BE0000486  Sodium-dependent noradrenaline transporter
Non-common off-target(s) (drug1) :  
    BE0000647  Sodium-dependent dopamine transporter     (-1)
    BE0002196  Amine oxidase [flavin-containing] B     (-1)
    BE0002198  Amine oxidase [flavin-containing] A     (-1)
---------------------------------------------------
         
Drug1 :  DB00191  Phentermine
Drug2 :  DB00458  Imipramine
Pharmacological target (-,-) : BE0000749  Sodium-dependent serotonin transporter
Pharmacological target (-,-) : BE0000486  Sodium-dependent noradrenaline transporter
Non-common off-target(s) (drug1) :  
    BE0000647  Sodium-dependent dopamine transporter     (-1)
    BE0002196  Amine oxidase [flavin-containing] B     (-1)
    BE0002198  Amine oxidase [flavin-containing] A     (-1)
Non-common off-target(s) (drug2) :  
    BE0000045  Muscarinic acetylcholine receptor M3     (-1)
    BE0000092  Muscarinic acetylcholine receptor M1     (-1)
    BE0000533  5-hydroxytryptamine receptor 2C     (-1)
    BE0000090  Potassium voltage-gated channel subfamily H member 2     (-1)
    BE0000560  Muscarinic acetylcholine receptor M2     (-1)
    BE0000501  Alpha-1A adrenergic receptor     (-1)
    BE0000575  Alpha-1B adrenergic receptor     (-1)
    BE0000715  Alpha-1D adrenergic receptor     (-1)
    BE0000442  Histamine H1 receptor     (-1)
    BE0000291  5-hydroxytryptamine receptor 1A     (1)
    BE0000650  5-hydroxytryptamine receptor 7     (-1)
    BE0000451  5-hydroxytryptamine receptor 2A     (-1)
    BE0000405  Muscarinic acetylcholine receptor M4     (-1)
    BE0000247  Muscarinic acetylcholine receptor M5     (-1)
    BE0003603  Potassium voltage-gated channel subfamily D member 2     (-1)
    BE0003604  Potassium voltage-gated channel subfamily D member 3     (-1)
---------------------------------------------------
         
Drug1 :  DB00191  Phentermine
Drug2 :  DB00472  Fluoxetine
Pharmacological target (-,-) : BE0000749  Sodium-dependent serotonin transporter
Non-common off-target(s) (drug1) :  
    BE0000647  Sodium-dependent dopamine transporter     (-1)
    BE0000486  Sodium-dependent noradrenaline transporter     (-1)
    BE0002196  Amine oxidase [flavin-containing] B     (-1)
    BE0002198  Amine oxidase [flavin-containing] A     (-1)
---------------------------------------------------
         
Drug1 :  DB00191  Phentermine
Drug2 :  DB00540  Nortriptyline
Pharmacological target (-,-) : BE0000749  Sodium-dependent serotonin transporter
Pharmacological target (-,-) : BE0000486  Sodium-dependent noradrenaline transporter
Non-common off-target(s) (drug1) :  
    BE0000647  Sodium-dependent dopamine transporter     (-1)
    BE0002196  Amine oxidase [flavin-containing] B     (-1)
    BE0002198  Amine oxidase [flavin-containing] A     (-1)
Non-common off-target(s) (drug2) :  
    BE0004872  Beta adrenergic receptor     (-1)
    BE0000756  D(2) dopamine receptor     (-1)
    BE0000045  Muscarinic acetylcholine receptor M3     (-1)
    BE0000092  Muscarinic acetylcholine receptor M1     (-1)
    BE0000533  5-hydroxytryptamine receptor 2C     (-1)
    BE0000560  Muscarinic acetylcholine receptor M2     (-1)
    BE0000501  Alpha-1A adrenergic receptor     (-1)
    BE0000575  Alpha-1B adrenergic receptor     (-1)
    BE0000715  Alpha-1D adrenergic receptor     (-1)
    BE0000442  Histamine H1 receptor     (-1)
    BE0000291  5-hydroxytryptamine receptor 1A     (-1)
    BE0004864  Alpha-2 adrenergic receptor     (-1)
    BE0000451  5-hydroxytryptamine receptor 2A     (-1)
    BE0000405  Muscarinic acetylcholine receptor M4     (-1)
    BE0000247  Muscarinic acetylcholine receptor M5     (-1)
---------------------------------------------------
         
Drug1 :  DB00191  Phentermine
Drug2 :  DB00745  Modafinil
Pharmacological target (-,-) : BE0000647  Sodium-dependent dopamine transporter
Non-common off-target(s) (drug1) :  
    BE0000749  Sodium-dependent serotonin transporter     (-1)
    BE0000486  Sodium-dependent noradrenaline transporter     (-1)
    BE0002196  Amine oxidase [flavin-containing] B     (-1)
    BE0002198  Amine oxidase [flavin-containing] A     (-1)
Non-common off-target(s) (drug2) :  
    BE0000575  Alpha-1B adrenergic receptor     (1)
---------------------------------------------------
         
Drug1 :  DB00191  Phentermine
Drug2 :  DB00752  Tranylcypromine
Pharmacological target (-,-) : BE0002196  Amine oxidase [flavin-containing] B
Pharmacological target (-,-) : BE0002198  Amine oxidase [flavin-containing] A
Non-common off-target(s) (drug1) :  
    BE0000749  Sodium-dependent serotonin transporter     (-1)
    BE0000647  Sodium-dependent dopamine transporter     (-1)
    BE0000486  Sodium-dependent noradrenaline transporter     (-1)
---------------------------------------------------
         
Drug1 :  DB00191  Phentermine
Drug2 :  DB00780  Phenelzine
Pharmacological target (-,-) : BE0002196  Amine oxidase [flavin-containing] B
Pharmacological target (-,-) : BE0002198  Amine oxidase [flavin-containing] A
Non-common off-target(s) (drug1) :  
    BE0000749  Sodium-dependent serotonin transporter     (-1)
    BE0000647  Sodium-dependent dopamine transporter     (-1)
    BE0000486  Sodium-dependent noradrenaline transporter     (-1)
Non-common off-target(s) (drug2) :  
    BE0000253  4-aminobutyrate aminotransferase, mitochondrial     (-1)
    BE0000667  Alanine aminotransferase 1     (-1)
    BE0002166  Alanine aminotransferase 2     (-1)
    BE0002173  Glutamic acid decarboxylase     (-1)
    BE0001002  Membrane primary amine oxidase     (-1)
---------------------------------------------------
         
Drug1 :  DB00191  Phentermine
Drug2 :  DB00830  Phenmetrazine
Pharmacological target (-,-) : BE0000647  Sodium-dependent dopamine transporter
Pharmacological target (-,-) : BE0000486  Sodium-dependent noradrenaline transporter
Non-common off-target(s) (drug1) :  
    BE0000749  Sodium-dependent serotonin transporter     (-1)
    BE0002196  Amine oxidase [flavin-containing] B     (-1)
    BE0002198  Amine oxidase [flavin-containing] A     (-1)
---------------------------------------------------
         
Drug1 :  DB00191  Phentermine
Drug2 :  DB00934  Maprotiline
Pharmacological target (-,-) : BE0000486  Sodium-dependent noradrenaline transporter
Non-common off-target(s) (drug1) :  
    BE0000749  Sodium-dependent serotonin transporter     (-1)
    BE0000647  Sodium-dependent dopamine transporter     (-1)
    BE0002196  Amine oxidase [flavin-containing] B     (-1)
    BE0002198  Amine oxidase [flavin-containing] A     (-1)
Non-common off-target(s) (drug2) :  
    BE0000045  Muscarinic acetylcholine receptor M3     (-1)
    BE0000092  Muscarinic acetylcholine receptor M1     (-1)
    BE0000560  Muscarinic acetylcholine receptor M2     (-1)
    BE0000442  Histamine H1 receptor     (-1)
    BE0000650  5-hydroxytryptamine receptor 7     (-1)
    BE0004864  Alpha-2 adrenergic receptor     (-1)
    BE0000405  Muscarinic acetylcholine receptor M4     (-1)
    BE0000247  Muscarinic acetylcholine receptor M5     (-1)
    BE0004863  Alpha-1 adrenergic receptor     (-1)
---------------------------------------------------
         
Drug1 :  DB00191  Phentermine
Drug2 :  DB00937  Diethylpropion
Pharmacological target (-,-) : BE0000647  Sodium-dependent dopamine transporter
Pharmacological target (-,-) : BE0000486  Sodium-dependent noradrenaline transporter
Non-common off-target(s) (drug1) :  
    BE0000749  Sodium-dependent serotonin transporter     (-1)
    BE0002196  Amine oxidase [flavin-containing] B     (-1)
    BE0002198  Amine oxidase [flavin-containing] A     (-1)
---------------------------------------------------
         
Drug1 :  DB00191  Phentermine
Drug2 :  DB01151  Desipramine
Pharmacological target (-,-) : BE0000749  Sodium-dependent serotonin transporter
Pharmacological target (-,-) : BE0000486  Sodium-dependent noradrenaline transporter
Non-common off-target(s) (drug1) :  
    BE0000647  Sodium-dependent dopamine transporter     (-1)
    BE0002196  Amine oxidase [flavin-containing] B     (-1)
    BE0002198  Amine oxidase [flavin-containing] A     (-1)
Non-common off-target(s) (drug2) :  
    BE0000045  Muscarinic acetylcholine receptor M3     (-1)
    BE0000092  Muscarinic acetylcholine receptor M1     (-1)
    BE0000694  Beta-2 adrenergic receptor     (-1)
    BE0000560  Muscarinic acetylcholine receptor M2     (-1)
    BE0000442  Histamine H1 receptor     (-1)
    BE0000451  5-hydroxytryptamine receptor 2A     (-1)
    BE0000405  Muscarinic acetylcholine receptor M4     (-1)
    BE0000247  Muscarinic acetylcholine receptor M5     (-1)
    BE0004863  Alpha-1 adrenergic receptor     (-1)
    BE0000973  Sphingomyelin phosphodiesterase     (-1)
---------------------------------------------------
         
Drug1 :  DB00191  Phentermine
Drug2 :  DB01156  Bupropion
Pharmacological target (-,-) : BE0000647  Sodium-dependent dopamine transporter
Pharmacological target (-,-) : BE0000486  Sodium-dependent noradrenaline transporter
Non-common off-target(s) (drug1) :  
    BE0000749  Sodium-dependent serotonin transporter     (-1)
    BE0002196  Amine oxidase [flavin-containing] B     (-1)
    BE0002198  Amine oxidase [flavin-containing] A     (-1)
Non-common off-target(s) (drug2) :  
    BE0003585  Neuronal acetylcholine receptor subunit alpha-3     (-1)
---------------------------------------------------
         
Drug1 :  DB00191  Phentermine
Drug2 :  DB01171  Moclobemide
Pharmacological target (-,-) : BE0002198  Amine oxidase [flavin-containing] A
Non-common off-target(s) (drug1) :  
    BE0000749  Sodium-dependent serotonin transporter     (-1)
    BE0000647  Sodium-dependent dopamine transporter     (-1)
    BE0000486  Sodium-dependent noradrenaline transporter     (-1)
    BE0002196  Amine oxidase [flavin-containing] B     (-1)
---------------------------------------------------
         
Drug1 :  DB00191  Phentermine
Drug2 :  DB01191  Dexfenfluramine
Pharmacological target (-,-) : BE0000749  Sodium-dependent serotonin transporter
Non-common off-target(s) (drug1) :  
    BE0000647  Sodium-dependent dopamine transporter     (-1)
    BE0000486  Sodium-dependent noradrenaline transporter     (-1)
    BE0002196  Amine oxidase [flavin-containing] B     (-1)
    BE0002198  Amine oxidase [flavin-containing] A     (-1)
Non-common off-target(s) (drug2) :  
    BE0000533  5-hydroxytryptamine receptor 2C     (1)
---------------------------------------------------
         
Drug1 :  DB00191  Phentermine
Drug2 :  DB01247  Isocarboxazid
Pharmacological target (-,-) : BE0002196  Amine oxidase [flavin-containing] B
Pharmacological target (-,-) : BE0002198  Amine oxidase [flavin-containing] A
Non-common off-target(s) (drug1) :  
    BE0000749  Sodium-dependent serotonin transporter     (-1)
    BE0000647  Sodium-dependent dopamine transporter     (-1)
    BE0000486  Sodium-dependent noradrenaline transporter     (-1)
---------------------------------------------------
         
Drug1 :  DB00191  Phentermine
Drug2 :  DB01255  Lisdexamfetamine
Pharmacological target (-,-) : BE0000647  Sodium-dependent dopamine transporter
Non-common off-target(s) (drug1) :  
    BE0000749  Sodium-dependent serotonin transporter     (-1)
    BE0000486  Sodium-dependent noradrenaline transporter     (-1)
    BE0002196  Amine oxidase [flavin-containing] B     (-1)
    BE0002198  Amine oxidase [flavin-containing] A     (-1)
Non-common off-target(s) (drug2) :  
    BE0000575  Alpha-1B adrenergic receptor     (-1)
---------------------------------------------------
         
Drug1 :  DB00191  Phentermine
Drug2 :  DB01363  Ephedra
Pharmacological target (-,-) : BE0000749  Sodium-dependent serotonin transporter
Pharmacological target (-,-) : BE0000647  Sodium-dependent dopamine transporter
Pharmacological target (-,-) : BE0000486  Sodium-dependent noradrenaline transporter
Pharmacological target (-,-) : BE0002196  Amine oxidase [flavin-containing] B
Pharmacological target (-,-) : BE0002198  Amine oxidase [flavin-containing] A
Non-common off-target(s) (drug2) :  
    BE0000118  Synaptic vesicular amine transporter     (-1)
    BE0000172  Beta-1 adrenergic receptor     (1)
    BE0000694  Beta-2 adrenergic receptor     (1)
    BE0004674  Chromaffin granule amine transporter     (-1)
    BE0000289  Alpha-2A adrenergic receptor     (1)
    BE0000572  Alpha-2B adrenergic receptor     (1)
    BE0000342  Alpha-2C adrenergic receptor     (1)
    BE0001012  Beta-3 adrenergic receptor     (1)
---------------------------------------------------
         
Drug1 :  DB00191  Phentermine
Drug2 :  DB01367  Rasagiline
Pharmacological target (-,-) : BE0002196  Amine oxidase [flavin-containing] B
Non-common off-target(s) (drug1) :  
    BE0000749  Sodium-dependent serotonin transporter     (-1)
    BE0000647  Sodium-dependent dopamine transporter     (-1)
    BE0000486  Sodium-dependent noradrenaline transporter     (-1)
    BE0002198  Amine oxidase [flavin-containing] A     (-1)
Non-common off-target(s) (drug2) :  
    BE0000246  Apoptosis regulator Bcl-2     (1)
---------------------------------------------------
         
Drug1 :  DB00191  Phentermine
Drug2 :  DB01463  Fencamfamine
Pharmacological target (-,-) : BE0000647  Sodium-dependent dopamine transporter
Non-common off-target(s) (drug1) :  
    BE0000749  Sodium-dependent serotonin transporter     (-1)
    BE0000486  Sodium-dependent noradrenaline transporter     (-1)
    BE0002196  Amine oxidase [flavin-containing] B     (-1)
    BE0002198  Amine oxidase [flavin-containing] A     (-1)
---------------------------------------------------
         
Drug1 :  DB00191  Phentermine
Drug2 :  DB01576  Dextroamphetamine
Pharmacological target (-,-) : BE0000647  Sodium-dependent dopamine transporter
Pharmacological target (-,-) : BE0000486  Sodium-dependent noradrenaline transporter
Non-common off-target(s) (drug1) :  
    BE0000749  Sodium-dependent serotonin transporter     (-1)
    BE0002196  Amine oxidase [flavin-containing] B     (-1)
    BE0002198  Amine oxidase [flavin-containing] A     (-1)
Non-common off-target(s) (drug2) :  
    BE0000118  Synaptic vesicular amine transporter     (1)
    BE0001044  Trace amine-associated receptor 1     (1)
    BE0000575  Alpha-1B adrenergic receptor     (-1)
---------------------------------------------------
         
Drug1 :  DB00191  Phentermine
Drug2 :  DB01577  Methamphetamine
Pharmacological target (-,-) : BE0000749  Sodium-dependent serotonin transporter
Pharmacological target (-,-) : BE0000647  Sodium-dependent dopamine transporter
Pharmacological target (-,-) : BE0000486  Sodium-dependent noradrenaline transporter
Pharmacological target (-,-) : BE0002196  Amine oxidase [flavin-containing] B
Pharmacological target (-,-) : BE0002198  Amine oxidase [flavin-containing] A
Non-common off-target(s) (drug2) :  
    BE0000118  Synaptic vesicular amine transporter     (-1)
    BE0001044  Trace amine-associated receptor 1     (1)
    BE0004674  Chromaffin granule amine transporter     (-1)
    BE0000289  Alpha-2A adrenergic receptor     (1)
    BE0000572  Alpha-2B adrenergic receptor     (1)
    BE0000342  Alpha-2C adrenergic receptor     (1)
---------------------------------------------------
         
Drug1 :  DB00191  Phentermine
Drug2 :  DB01579  Phendimetrazine
Pharmacological target (-,-) : BE0000486  Sodium-dependent noradrenaline transporter
Non-common off-target(s) (drug1) :  
    BE0000749  Sodium-dependent serotonin transporter     (-1)
    BE0000647  Sodium-dependent dopamine transporter     (-1)
    BE0002196  Amine oxidase [flavin-containing] B     (-1)
    BE0002198  Amine oxidase [flavin-containing] A     (-1)
Non-common off-target(s) (drug2) :  
    BE0000501  Alpha-1A adrenergic receptor     (1)
    BE0000575  Alpha-1B adrenergic receptor     (1)
---------------------------------------------------
         
Drug1 :  DB00191  Phentermine
Drug2 :  DB04896  Milnacipran
Pharmacological target (-,-) : BE0000749  Sodium-dependent serotonin transporter
Pharmacological target (-,-) : BE0000486  Sodium-dependent noradrenaline transporter
Non-common off-target(s) (drug1) :  
    BE0000647  Sodium-dependent dopamine transporter     (-1)
    BE0002196  Amine oxidase [flavin-containing] B     (-1)
    BE0002198  Amine oxidase [flavin-containing] A     (-1)
Non-common off-target(s) (drug2) :  
    BE0004956  NMDA receptor     (-1)
---------------------------------------------------
         
Drug1 :  DB00191  Phentermine
Drug2 :  DB06700  Desvenlafaxine
Pharmacological target (-,-) : BE0000749  Sodium-dependent serotonin transporter
Pharmacological target (-,-) : BE0000486  Sodium-dependent noradrenaline transporter
Non-common off-target(s) (drug1) :  
    BE0000647  Sodium-dependent dopamine transporter     (-1)
    BE0002196  Amine oxidase [flavin-containing] B     (-1)
    BE0002198  Amine oxidase [flavin-containing] A     (-1)
---------------------------------------------------
         
Drug1 :  DB00191  Phentermine
Drug2 :  DB08918  Levomilnacipran
Pharmacological target (-,-) : BE0000749  Sodium-dependent serotonin transporter
Pharmacological target (-,-) : BE0000486  Sodium-dependent noradrenaline transporter
Non-common off-target(s) (drug1) :  
    BE0000647  Sodium-dependent dopamine transporter     (-1)
    BE0002196  Amine oxidase [flavin-containing] B     (-1)
    BE0002198  Amine oxidase [flavin-containing] A     (-1)
---------------------------------------------------
         
Drug1 :  DB00192  Indecainide
Drug2 :  DB00281  Lidocaine
Pharmacological target (-,-) : BE0000197  Sodium channel protein type 5 subunit alpha
Non-common off-target(s) (drug2) :  
    BE0000767  Epidermal growth factor receptor     (-1)
    BE0001143  Sodium channel protein type 9 subunit alpha     (-1)
    BE0000177  Sodium channel protein type 10 subunit alpha     (-1)
---------------------------------------------------
         
Drug1 :  DB00192  Indecainide
Drug2 :  DB00907  Cocaine
Pharmacological target (-,-) : BE0000197  Sodium channel protein type 5 subunit alpha
Non-common off-target(s) (drug2) :  
    BE0000749  Sodium-dependent serotonin transporter     (-1)
    BE0000647  Sodium-dependent dopamine transporter     (-1)
    BE0000486  Sodium-dependent noradrenaline transporter     (-1)
    BE0000092  Muscarinic acetylcholine receptor M1     (-1)
    BE0000560  Muscarinic acetylcholine receptor M2     (-1)
    BE0000177  Sodium channel protein type 10 subunit alpha     (-1)
    BE0000192  Sodium channel protein type 11 subunit alpha     (-1)
---------------------------------------------------
         
Drug1 :  DB00192  Indecainide
Drug2 :  DB00909  Zonisamide
Pharmacological target (-,-) : BE0000197  Sodium channel protein type 5 subunit alpha
Non-common off-target(s) (drug2) :  
    BE0002196  Amine oxidase [flavin-containing] B     (-1)
    BE0002198  Amine oxidase [flavin-containing] A     (-1)
    BE0000267  Carbonic anhydrase 1     (-1)
    BE0000322  Carbonic anhydrase 2     (-1)
    BE0000535  Carbonic anhydrase 4     (-1)
    BE0001143  Sodium channel protein type 9 subunit alpha     (-1)
    BE0000141  Sodium channel protein type 1 subunit alpha     (-1)
    BE0000864  Voltage-dependent T-type calcium channel subunit alpha-1H     (-1)
    BE0003629  Carbonic anhydrase 7     (-1)
    BE0000483  Voltage-dependent T-type calcium channel subunit alpha-1G     (-1)
    BE0002081  Sodium channel protein type 2 subunit alpha     (-1)
    BE0002437  Carbonic anhydrase 9     (-1)
    BE0001653  Carbonic anhydrase 12     (-1)
    BE0000012  Voltage-dependent T-type calcium channel subunit alpha-1I     (-1)
    BE0002083  Sodium channel protein type 4 subunit alpha     (-1)
    BE0003634  Carbonic anhydrase 14     (-1)
    BE0003625  Carbonic anhydrase 3     (-1)
    BE0000192  Sodium channel protein type 11 subunit alpha     (-1)
    BE0002082  Sodium channel protein type 3 subunit alpha     (-1)
    BE0003635  Sodium channel subunit beta-1     (-1)
    BE0003636  Sodium channel subunit beta-2     (-1)
    BE0003637  Sodium channel subunit beta-3     (-1)
    BE0003638  Sodium channel subunit beta-4     (-1)
    BE0003626  Carbonic anhydrase 5A, mitochondrial     (-1)
    BE0003627  Carbonic anhydrase 5B, mitochondrial     (-1)
    BE0003628  Carbonic anhydrase 6     (-1)
    BE0003630  Carbonic anhydrase-related protein     (-1)
    BE0003631  Carbonic anhydrase-related protein 10     (-1)
    BE0003632  Carbonic anhydrase-related protein 11     (-1)
    BE0003633  Carbonic anhydrase 13     (-1)
---------------------------------------------------
         
Drug1 :  DB00192  Indecainide
Drug2 :  DB01346  Quinidine barbiturate
Pharmacological target (-,-) : BE0000197  Sodium channel protein type 5 subunit alpha
Non-common off-target(s) (drug2) :  
    BE0000829  Glutamate receptor 2     (-1)
    BE0000795  Gamma-aminobutyric acid receptor subunit alpha-1     (1)
    BE0000381  Gamma-aminobutyric acid receptor subunit alpha-2     (1)
    BE0000154  Potassium channel subfamily K member 1     (-1)
---------------------------------------------------
         
Drug1 :  DB00193  Tramadol
Drug2 :  DB00215  Citalopram
Pharmacological target (-,-) : BE0000749  Sodium-dependent serotonin transporter
Non-common off-target(s) (drug1) :  
    BE0000641  Glutamate receptor ionotropic, NMDA 3A     (-1)
    BE0000486  Sodium-dependent noradrenaline transporter     (-1)
    BE0000045  Muscarinic acetylcholine receptor M3     (-1)
    BE0000770  Mu-type opioid receptor     (1)
    BE0000533  5-hydroxytryptamine receptor 2C     (-1)
    BE0000632  Kappa-type opioid receptor     (1)
    BE0000420  Delta-type opioid receptor     (1)
    BE0003438  Alpha-7 nicotinic cholinergic receptor subunit     (-1)
---------------------------------------------------
         
Drug1 :  DB00193  Tramadol
Drug2 :  DB00234  Reboxetine
Pharmacological target (-,-) : BE0000486  Sodium-dependent noradrenaline transporter
Non-common off-target(s) (drug1) :  
    BE0000641  Glutamate receptor ionotropic, NMDA 3A     (-1)
    BE0000749  Sodium-dependent serotonin transporter     (-1)
    BE0000045  Muscarinic acetylcholine receptor M3     (-1)
    BE0000770  Mu-type opioid receptor     (1)
    BE0000533  5-hydroxytryptamine receptor 2C     (-1)
    BE0000632  Kappa-type opioid receptor     (1)
    BE0000420  Delta-type opioid receptor     (1)
    BE0003438  Alpha-7 nicotinic cholinergic receptor subunit     (-1)
---------------------------------------------------
         
Drug1 :  DB00193  Tramadol
Drug2 :  DB00472  Fluoxetine
Pharmacological target (-,-) : BE0000749  Sodium-dependent serotonin transporter
Non-common off-target(s) (drug1) :  
    BE0000641  Glutamate receptor ionotropic, NMDA 3A     (-1)
    BE0000486  Sodium-dependent noradrenaline transporter     (-1)
    BE0000045  Muscarinic acetylcholine receptor M3     (-1)
    BE0000770  Mu-type opioid receptor     (1)
    BE0000533  5-hydroxytryptamine receptor 2C     (-1)
    BE0000632  Kappa-type opioid receptor     (1)
    BE0000420  Delta-type opioid receptor     (1)
    BE0003438  Alpha-7 nicotinic cholinergic receptor subunit     (-1)
---------------------------------------------------
         
Drug1 :  DB00193  Tramadol
Drug2 :  DB00504  Levallorphan
Pharmacological target (+,+) : BE0000770  Mu-type opioid receptor
Non-common off-target(s) (drug1) :  
    BE0000641  Glutamate receptor ionotropic, NMDA 3A     (-1)
    BE0000749  Sodium-dependent serotonin transporter     (-1)
    BE0000486  Sodium-dependent noradrenaline transporter     (-1)
    BE0000045  Muscarinic acetylcholine receptor M3     (-1)
    BE0000533  5-hydroxytryptamine receptor 2C     (-1)
    BE0000632  Kappa-type opioid receptor     (1)
    BE0000420  Delta-type opioid receptor     (1)
    BE0003438  Alpha-7 nicotinic cholinergic receptor subunit     (-1)
---------------------------------------------------
         
Drug1 :  DB00193  Tramadol
Drug2 :  DB00802  Alfentanil
Pharmacological target (+,+) : BE0000770  Mu-type opioid receptor
Non-common off-target(s) (drug1) :  
    BE0000641  Glutamate receptor ionotropic, NMDA 3A     (-1)
    BE0000749  Sodium-dependent serotonin transporter     (-1)
    BE0000486  Sodium-dependent noradrenaline transporter     (-1)
    BE0000045  Muscarinic acetylcholine receptor M3     (-1)
    BE0000533  5-hydroxytryptamine receptor 2C     (-1)
    BE0000632  Kappa-type opioid receptor     (1)
    BE0000420  Delta-type opioid receptor     (1)
    BE0003438  Alpha-7 nicotinic cholinergic receptor subunit     (-1)
---------------------------------------------------
         
Drug1 :  DB00193  Tramadol
Drug2 :  DB00830  Phenmetrazine
Pharmacological target (-,-) : BE0000486  Sodium-dependent noradrenaline transporter
Non-common off-target(s) (drug1) :  
    BE0000641  Glutamate receptor ionotropic, NMDA 3A     (-1)
    BE0000749  Sodium-dependent serotonin transporter     (-1)
    BE0000045  Muscarinic acetylcholine receptor M3     (-1)
    BE0000770  Mu-type opioid receptor     (1)
    BE0000533  5-hydroxytryptamine receptor 2C     (-1)
    BE0000632  Kappa-type opioid receptor     (1)
    BE0000420  Delta-type opioid receptor     (1)
    BE0003438  Alpha-7 nicotinic cholinergic receptor subunit     (-1)
Non-common off-target(s) (drug2) :  
    BE0000647  Sodium-dependent dopamine transporter     (-1)
---------------------------------------------------
         
Drug1 :  DB00193  Tramadol
Drug2 :  DB00852  Pseudoephedrine
Pharmacological target (-,-) : BE0000749  Sodium-dependent serotonin transporter
Pharmacological target (-,-) : BE0000486  Sodium-dependent noradrenaline transporter
Non-common off-target(s) (drug1) :  
    BE0000641  Glutamate receptor ionotropic, NMDA 3A     (-1)
    BE0000045  Muscarinic acetylcholine receptor M3     (-1)
    BE0000770  Mu-type opioid receptor     (1)
    BE0000533  5-hydroxytryptamine receptor 2C     (-1)
    BE0000632  Kappa-type opioid receptor     (1)
    BE0000420  Delta-type opioid receptor     (1)
    BE0003438  Alpha-7 nicotinic cholinergic receptor subunit     (-1)
Non-common off-target(s) (drug2) :  
    BE0000647  Sodium-dependent dopamine transporter     (-1)
    BE0000172  Beta-1 adrenergic receptor     (1)
    BE0000694  Beta-2 adrenergic receptor     (1)
    BE0000501  Alpha-1A adrenergic receptor     (1)
    BE0000289  Alpha-2A adrenergic receptor     (1)
---------------------------------------------------
         
Drug1 :  DB00193  Tramadol
Drug2 :  DB00913  Anileridine
Pharmacological target (+,+) : BE0000770  Mu-type opioid receptor
Non-common off-target(s) (drug1) :  
    BE0000641  Glutamate receptor ionotropic, NMDA 3A     (-1)
    BE0000749  Sodium-dependent serotonin transporter     (-1)
    BE0000486  Sodium-dependent noradrenaline transporter     (-1)
    BE0000045  Muscarinic acetylcholine receptor M3     (-1)
    BE0000533  5-hydroxytryptamine receptor 2C     (-1)
    BE0000632  Kappa-type opioid receptor     (1)
    BE0000420  Delta-type opioid receptor     (1)
    BE0003438  Alpha-7 nicotinic cholinergic receptor subunit     (-1)
---------------------------------------------------
         
Drug1 :  DB00193  Tramadol
Drug2 :  DB00937  Diethylpropion
Pharmacological target (-,-) : BE0000486  Sodium-dependent noradrenaline transporter
Non-common off-target(s) (drug1) :  
    BE0000641  Glutamate receptor ionotropic, NMDA 3A     (-1)
    BE0000749  Sodium-dependent serotonin transporter     (-1)
    BE0000045  Muscarinic acetylcholine receptor M3     (-1)
    BE0000770  Mu-type opioid receptor     (1)
    BE0000533  5-hydroxytryptamine receptor 2C     (-1)
    BE0000632  Kappa-type opioid receptor     (1)
    BE0000420  Delta-type opioid receptor     (1)
    BE0003438  Alpha-7 nicotinic cholinergic receptor subunit     (-1)
Non-common off-target(s) (drug2) :  
    BE0000647  Sodium-dependent dopamine transporter     (-1)
---------------------------------------------------
         
Drug1 :  DB00193  Tramadol
Drug2 :  DB01104  Sertraline
Pharmacological target (-,-) : BE0000749  Sodium-dependent serotonin transporter
Non-common off-target(s) (drug1) :  
    BE0000641  Glutamate receptor ionotropic, NMDA 3A     (-1)
    BE0000486  Sodium-dependent noradrenaline transporter     (-1)
    BE0000045  Muscarinic acetylcholine receptor M3     (-1)
    BE0000770  Mu-type opioid receptor     (1)
    BE0000533  5-hydroxytryptamine receptor 2C     (-1)
    BE0000632  Kappa-type opioid receptor     (1)
    BE0000420  Delta-type opioid receptor     (1)
    BE0003438  Alpha-7 nicotinic cholinergic receptor subunit     (-1)
Non-common off-target(s) (drug2) :  
    BE0000647  Sodium-dependent dopamine transporter     (-1)
---------------------------------------------------
         
Drug1 :  DB00193  Tramadol
Drug2 :  DB01156  Bupropion
Pharmacological target (-,-) : BE0000486  Sodium-dependent noradrenaline transporter
Non-common off-target(s) (drug1) :  
    BE0000641  Glutamate receptor ionotropic, NMDA 3A     (-1)
    BE0000749  Sodium-dependent serotonin transporter     (-1)
    BE0000045  Muscarinic acetylcholine receptor M3     (-1)
    BE0000770  Mu-type opioid receptor     (1)
    BE0000533  5-hydroxytryptamine receptor 2C     (-1)
    BE0000632  Kappa-type opioid receptor     (1)
    BE0000420  Delta-type opioid receptor     (1)
    BE0003438  Alpha-7 nicotinic cholinergic receptor subunit     (-1)
Non-common off-target(s) (drug2) :  
    BE0000647  Sodium-dependent dopamine transporter     (-1)
    BE0003585  Neuronal acetylcholine receptor subunit alpha-3     (-1)
---------------------------------------------------
         
Drug1 :  DB00193  Tramadol
Drug2 :  DB01227  Levomethadyl Acetate
Pharmacological target (+,+) : BE0000770  Mu-type opioid receptor
Non-common off-target(s) (drug1) :  
    BE0000641  Glutamate receptor ionotropic, NMDA 3A     (-1)
    BE0000749  Sodium-dependent serotonin transporter     (-1)
    BE0000486  Sodium-dependent noradrenaline transporter     (-1)
    BE0000045  Muscarinic acetylcholine receptor M3     (-1)
    BE0000533  5-hydroxytryptamine receptor 2C     (-1)
    BE0000632  Kappa-type opioid receptor     (1)
    BE0000420  Delta-type opioid receptor     (1)
    BE0003438  Alpha-7 nicotinic cholinergic receptor subunit     (-1)
Non-common off-target(s) (drug2) :  
    BE0003585  Neuronal acetylcholine receptor subunit alpha-3     (-1)
---------------------------------------------------
         
Drug1 :  DB00193  Tramadol
Drug2 :  DB01363  Ephedra
Pharmacological target (-,-) : BE0000749  Sodium-dependent serotonin transporter
Pharmacological target (-,-) : BE0000486  Sodium-dependent noradrenaline transporter
Non-common off-target(s) (drug1) :  
    BE0000641  Glutamate receptor ionotropic, NMDA 3A     (-1)
    BE0000045  Muscarinic acetylcholine receptor M3     (-1)
    BE0000770  Mu-type opioid receptor     (1)
    BE0000533  5-hydroxytryptamine receptor 2C     (-1)
    BE0000632  Kappa-type opioid receptor     (1)
    BE0000420  Delta-type opioid receptor     (1)
    BE0003438  Alpha-7 nicotinic cholinergic receptor subunit     (-1)
Non-common off-target(s) (drug2) :  
    BE0000118  Synaptic vesicular amine transporter     (-1)
    BE0000647  Sodium-dependent dopamine transporter     (-1)
    BE0002196  Amine oxidase [flavin-containing] B     (-1)
    BE0000172  Beta-1 adrenergic receptor     (1)
    BE0002198  Amine oxidase [flavin-containing] A     (-1)
    BE0000694  Beta-2 adrenergic receptor     (1)
    BE0004674  Chromaffin granule amine transporter     (-1)
    BE0000289  Alpha-2A adrenergic receptor     (1)
    BE0000572  Alpha-2B adrenergic receptor     (1)
    BE0000342  Alpha-2C adrenergic receptor     (1)
    BE0001012  Beta-3 adrenergic receptor     (1)
---------------------------------------------------
         
Drug1 :  DB00193  Tramadol
Drug2 :  DB01433  Methadyl Acetate
Pharmacological target (+,+) : BE0000770  Mu-type opioid receptor
Non-common off-target(s) (drug1) :  
    BE0000641  Glutamate receptor ionotropic, NMDA 3A     (-1)
    BE0000749  Sodium-dependent serotonin transporter     (-1)
    BE0000486  Sodium-dependent noradrenaline transporter     (-1)
    BE0000045  Muscarinic acetylcholine receptor M3     (-1)
    BE0000533  5-hydroxytryptamine receptor 2C     (-1)
    BE0000632  Kappa-type opioid receptor     (1)
    BE0000420  Delta-type opioid receptor     (1)
    BE0003438  Alpha-7 nicotinic cholinergic receptor subunit     (-1)
---------------------------------------------------
         
Drug1 :  DB00193  Tramadol
Drug2 :  DB01442  MMDA
Pharmacological target (-,-) : BE0000749  Sodium-dependent serotonin transporter
Pharmacological target (-,-) : BE0000486  Sodium-dependent noradrenaline transporter
Non-common off-target(s) (drug1) :  
    BE0000641  Glutamate receptor ionotropic, NMDA 3A     (-1)
    BE0000045  Muscarinic acetylcholine receptor M3     (-1)
    BE0000770  Mu-type opioid receptor     (1)
    BE0000533  5-hydroxytryptamine receptor 2C     (-1)
    BE0000632  Kappa-type opioid receptor     (1)
    BE0000420  Delta-type opioid receptor     (1)
    BE0003438  Alpha-7 nicotinic cholinergic receptor subunit     (-1)
Non-common off-target(s) (drug2) :  
    BE0000118  Synaptic vesicular amine transporter     (-1)
    BE0000647  Sodium-dependent dopamine transporter     (-1)
    BE0002196  Amine oxidase [flavin-containing] B     (-1)
    BE0002198  Amine oxidase [flavin-containing] A     (-1)
    BE0004674  Chromaffin granule amine transporter     (-1)
    BE0000451  5-hydroxytryptamine receptor 2A     (1)
---------------------------------------------------
         
Drug1 :  DB00193  Tramadol
Drug2 :  DB01466  Ethylmorphine
Pharmacological target (+,+) : BE0000770  Mu-type opioid receptor
Non-common off-target(s) (drug1) :  
    BE0000641  Glutamate receptor ionotropic, NMDA 3A     (-1)
    BE0000749  Sodium-dependent serotonin transporter     (-1)
    BE0000486  Sodium-dependent noradrenaline transporter     (-1)
    BE0000045  Muscarinic acetylcholine receptor M3     (-1)
    BE0000533  5-hydroxytryptamine receptor 2C     (-1)
    BE0000632  Kappa-type opioid receptor     (1)
    BE0000420  Delta-type opioid receptor     (1)
    BE0003438  Alpha-7 nicotinic cholinergic receptor subunit     (-1)
---------------------------------------------------
         
Drug1 :  DB00193  Tramadol
Drug2 :  DB01577  Methamphetamine
Pharmacological target (-,-) : BE0000749  Sodium-dependent serotonin transporter
Pharmacological target (-,-) : BE0000486  Sodium-dependent noradrenaline transporter
Non-common off-target(s) (drug1) :  
    BE0000641  Glutamate receptor ionotropic, NMDA 3A     (-1)
    BE0000045  Muscarinic acetylcholine receptor M3     (-1)
    BE0000770  Mu-type opioid receptor     (1)
    BE0000533  5-hydroxytryptamine receptor 2C     (-1)
    BE0000632  Kappa-type opioid receptor     (1)
    BE0000420  Delta-type opioid receptor     (1)
    BE0003438  Alpha-7 nicotinic cholinergic receptor subunit     (-1)
Non-common off-target(s) (drug2) :  
    BE0000118  Synaptic vesicular amine transporter     (-1)
    BE0000647  Sodium-dependent dopamine transporter     (-1)
    BE0001044  Trace amine-associated receptor 1     (1)
    BE0002196  Amine oxidase [flavin-containing] B     (-1)
    BE0002198  Amine oxidase [flavin-containing] A     (-1)
    BE0004674  Chromaffin granule amine transporter     (-1)
    BE0000289  Alpha-2A adrenergic receptor     (1)
    BE0000572  Alpha-2B adrenergic receptor     (1)
    BE0000342  Alpha-2C adrenergic receptor     (1)
---------------------------------------------------
         
Drug1 :  DB00193  Tramadol
Drug2 :  DB01579  Phendimetrazine
Pharmacological target (-,-) : BE0000486  Sodium-dependent noradrenaline transporter
Non-common off-target(s) (drug1) :  
    BE0000641  Glutamate receptor ionotropic, NMDA 3A     (-1)
    BE0000749  Sodium-dependent serotonin transporter     (-1)
    BE0000045  Muscarinic acetylcholine receptor M3     (-1)
    BE0000770  Mu-type opioid receptor     (1)
    BE0000533  5-hydroxytryptamine receptor 2C     (-1)
    BE0000632  Kappa-type opioid receptor     (1)
    BE0000420  Delta-type opioid receptor     (1)
    BE0003438  Alpha-7 nicotinic cholinergic receptor subunit     (-1)
Non-common off-target(s) (drug2) :  
    BE0000501  Alpha-1A adrenergic receptor     (1)
    BE0000575  Alpha-1B adrenergic receptor     (1)
---------------------------------------------------
         
Drug1 :  DB00195  Betaxolol
Drug2 :  DB01118  Amiodarone
Pharmacological target (-,-) : BE0000172  Beta-1 adrenergic receptor
Non-common off-target(s) (drug1) :  
    BE0000694  Beta-2 adrenergic receptor     (-1)
Non-common off-target(s) (drug2) :  
    BE0000090  Potassium voltage-gated channel subfamily H member 2     (-1)
    BE0000864  Voltage-dependent T-type calcium channel subunit alpha-1H     (-1)
    BE0002396  Voltage-dependent calcium channel subunit alpha-2/delta-2     (-1)
---------------------------------------------------
         
Drug1 :  DB00197  Troglitazone
Drug2 :  DB00244  Mesalazine
Pharmacological target (+,+) : BE0000215  Peroxisome proliferator-activated receptor gamma
Non-common off-target(s) (drug1) :  
    BE0000240  Plasminogen activator inhibitor 1     (-1)
    BE0000996  Long-chain-fatty-acid--CoA ligase 4     (-1)
    BE0001204  Equilibrative nucleoside transporter 1     (-1)
    BE0002088  Estrogen-related receptor gamma     (-1)
    BE0003722  Steroid hormone receptor ERR1     (-1)
Non-common off-target(s) (drug2) :  
    BE0000017  Prostaglandin G/H synthase 1     (-1)
    BE0000262  Prostaglandin G/H synthase 2     (-1)
    BE0000248  Arachidonate 5-lipoxygenase     (-1)
    BE0004655  Inhibitor of nuclear factor kappa-B kinase subunit alpha     (-1)
    BE0001154  Inhibitor of nuclear factor kappa-B kinase subunit beta     (-1)
---------------------------------------------------
         
Drug1 :  DB00197  Troglitazone
Drug2 :  DB00795  Sulfasalazine
Pharmacological target (+,+) : BE0000215  Peroxisome proliferator-activated receptor gamma
Non-common off-target(s) (drug1) :  
    BE0000240  Plasminogen activator inhibitor 1     (-1)
    BE0000996  Long-chain-fatty-acid--CoA ligase 4     (-1)
    BE0001204  Equilibrative nucleoside transporter 1     (-1)
    BE0002088  Estrogen-related receptor gamma     (-1)
    BE0003722  Steroid hormone receptor ERR1     (-1)
Non-common off-target(s) (drug2) :  
    BE0000030  Cystine/glutamate transporter     (-1)
    BE0000017  Prostaglandin G/H synthase 1     (-1)
    BE0000262  Prostaglandin G/H synthase 2     (-1)
    BE0000248  Arachidonate 5-lipoxygenase     (-1)
    BE0004655  Inhibitor of nuclear factor kappa-B kinase subunit alpha     (-1)
    BE0001154  Inhibitor of nuclear factor kappa-B kinase subunit beta     (-1)
    BE0000069  Acetyl-CoA acetyltransferase, mitochondrial     (-1)
    BE0001893  Thromboxane-A synthase     (-1)
    BE0003997  Phospholipase A2     (-1)
---------------------------------------------------
         
Drug1 :  DB00197  Troglitazone
Drug2 :  DB01014  Balsalazide
Pharmacological target (+,+) : BE0000215  Peroxisome proliferator-activated receptor gamma
Non-common off-target(s) (drug1) :  
    BE0000240  Plasminogen activator inhibitor 1     (-1)
    BE0000996  Long-chain-fatty-acid--CoA ligase 4     (-1)
    BE0001204  Equilibrative nucleoside transporter 1     (-1)
    BE0002088  Estrogen-related receptor gamma     (-1)
    BE0003722  Steroid hormone receptor ERR1     (-1)
Non-common off-target(s) (drug2) :  
    BE0000017  Prostaglandin G/H synthase 1     (-1)
    BE0000262  Prostaglandin G/H synthase 2     (-1)
    BE0000248  Arachidonate 5-lipoxygenase     (-1)
---------------------------------------------------
         
Drug1 :  DB00197  Troglitazone
Drug2 :  DB01393  Bezafibrate
Pharmacological target (+,+) : BE0000215  Peroxisome proliferator-activated receptor gamma
Non-common off-target(s) (drug1) :  
    BE0000240  Plasminogen activator inhibitor 1     (-1)
    BE0000996  Long-chain-fatty-acid--CoA ligase 4     (-1)
    BE0001204  Equilibrative nucleoside transporter 1     (-1)
    BE0002088  Estrogen-related receptor gamma     (-1)
    BE0003722  Steroid hormone receptor ERR1     (-1)
Non-common off-target(s) (drug2) :  
    BE0001007  Peroxisome proliferator-activated receptor delta     (1)
    BE0000071  Peroxisome proliferator-activated receptor alpha     (1)
---------------------------------------------------
         
Drug1 :  DB00201  Caffeine
Drug2 :  DB01223  Aminophylline
Pharmacological target (-,-) : BE0000013  Adenosine receptor A1
Non-common off-target(s) (drug1) :  
    BE0000487  cAMP-specific 3',5'-cyclic phosphodiesterase 4B     (-1)
    BE0000924  Adenosine receptor A2a     (-1)
    BE0004922  Cyclic nucleotide phosphodiesterase     (-1)
Non-common off-target(s) (drug2) :  
    BE0002366  Histone deacetylase 2     (1)
    BE0000436  cGMP-inhibited 3',5'-cyclic phosphodiesterase A     (-1)
    BE0000354  Adenosine receptor A3     (-1)
---------------------------------------------------
         
Drug1 :  DB00201  Caffeine
Drug2 :  DB01303  Oxtriphylline
Pharmacological target (-,-) : BE0000013  Adenosine receptor A1
Pharmacological target (-,-) : BE0000924  Adenosine receptor A2a
Non-common off-target(s) (drug1) :  
    BE0000487  cAMP-specific 3',5'-cyclic phosphodiesterase 4B     (-1)
    BE0004922  Cyclic nucleotide phosphodiesterase     (-1)
Non-common off-target(s) (drug2) :  
    BE0002366  Histone deacetylase 2     (1)
    BE0000436  cGMP-inhibited 3',5'-cyclic phosphodiesterase A     (-1)
    BE0001133  cAMP-specific 3',5'-cyclic phosphodiesterase 4A     (-1)
---------------------------------------------------
         
Drug1 :  DB00202  Succinylcholine
Drug2 :  DB01233  Metoclopramide
Pharmacological target (+,+) : BE0000092  Muscarinic acetylcholine receptor M1
Non-common off-target(s) (drug1) :  
    BE0000411  Neuronal acetylcholine receptor subunit alpha-10     (1)
    BE0000045  Muscarinic acetylcholine receptor M3     (1)
    BE0003438  Alpha-7 nicotinic cholinergic receptor subunit     (1)
    BE0000560  Muscarinic acetylcholine receptor M2     (1)
Non-common off-target(s) (drug2) :  
    BE0000756  D(2) dopamine receptor     (-1)
    BE0000311  5-hydroxytryptamine receptor 3A     (1)
    BE0000084  5-hydroxytryptamine receptor 4     (1)
---------------------------------------------------
         
Drug1 :  DB00203  Sildenafil
Drug2 :  DB00277  Theophylline
Pharmacological target (-,-) : BE0000182  cGMP-specific 3',5'-cyclic phosphodiesterase
Non-common off-target(s) (drug1) :  
    BE0003556  Retinal rod rhodopsin-sensitive cGMP 3',5'-cyclic phosphodiesterase subunit gamma     (-1)
    BE0003557  Retinal cone rhodopsin-sensitive cGMP 3',5'-cyclic phosphodiesterase subunit gamma     (-1)
Non-common off-target(s) (drug2) :  
    BE0000487  cAMP-specific 3',5'-cyclic phosphodiesterase 4B     (-1)
    BE0000013  Adenosine receptor A1     (-1)
    BE0000924  Adenosine receptor A2a     (-1)
    BE0002366  Histone deacetylase 2     (1)
    BE0000436  cGMP-inhibited 3',5'-cyclic phosphodiesterase A     (-1)
    BE0000241  Adenosine receptor A2b     (-1)
    BE0001133  cAMP-specific 3',5'-cyclic phosphodiesterase 4A     (-1)
---------------------------------------------------
         
Drug1 :  DB00203  Sildenafil
Drug2 :  DB00806  Pentoxifylline
Pharmacological target (-,-) : BE0000182  cGMP-specific 3',5'-cyclic phosphodiesterase
Non-common off-target(s) (drug1) :  
    BE0003556  Retinal rod rhodopsin-sensitive cGMP 3',5'-cyclic phosphodiesterase subunit gamma     (-1)
    BE0003557  Retinal cone rhodopsin-sensitive cGMP 3',5'-cyclic phosphodiesterase subunit gamma     (-1)
Non-common off-target(s) (drug2) :  
    BE0000487  cAMP-specific 3',5'-cyclic phosphodiesterase 4B     (-1)
    BE0000013  Adenosine receptor A1     (-1)
    BE0000924  Adenosine receptor A2a     (-1)
    BE0001133  cAMP-specific 3',5'-cyclic phosphodiesterase 4A     (-1)
    BE0001096  5'-nucleotidase     (-1)
---------------------------------------------------
         
Drug1 :  DB00203  Sildenafil
Drug2 :  DB00975  Dipyridamole
Pharmacological target (-,-) : BE0000182  cGMP-specific 3',5'-cyclic phosphodiesterase
Non-common off-target(s) (drug1) :  
    BE0003556  Retinal rod rhodopsin-sensitive cGMP 3',5'-cyclic phosphodiesterase subunit gamma     (-1)
    BE0003557  Retinal cone rhodopsin-sensitive cGMP 3',5'-cyclic phosphodiesterase subunit gamma     (-1)
Non-common off-target(s) (drug2) :  
    BE0001133  cAMP-specific 3',5'-cyclic phosphodiesterase 4A     (-1)
    BE0002214  Adenosine deaminase     (-1)
    BE0000631  cAMP and cAMP-inhibited cGMP 3',5'-cyclic phosphodiesterase 10A     (-1)
---------------------------------------------------
         
Drug1 :  DB00204  Dofetilide
Drug2 :  DB01182  Propafenone
Pharmacological target (-,-) : BE0000090  Potassium voltage-gated channel subfamily H member 2
Non-common off-target(s) (drug1) :  
    BE0000210  Potassium channel subfamily K member 2     (-1)
    BE0001131  ATP-sensitive inward rectifier potassium channel 12     (-1)
Non-common off-target(s) (drug2) :  
    BE0000197  Sodium channel protein type 5 subunit alpha     (-1)
---------------------------------------------------
         
Drug1 :  DB00204  Dofetilide
Drug2 :  DB01218  Halofantrine
Pharmacological target (-,-) : BE0000090  Potassium voltage-gated channel subfamily H member 2
Non-common off-target(s) (drug1) :  
    BE0000210  Potassium channel subfamily K member 2     (-1)
    BE0001131  ATP-sensitive inward rectifier potassium channel 12     (-1)
---------------------------------------------------
         
Drug1 :  DB00205  Pyrimethamine
Drug2 :  DB00642  Pemetrexed
Pharmacological target (-,-) : BE0000330  Dihydrofolate reductase
Non-common off-target(s) (drug2) :  
    BE0001240  Bifunctional purine biosynthesis protein PURH     (-1)
    BE0000324  Thymidylate synthase     (-1)
    BE0000882  Trifunctional purine biosynthetic protein adenosine-3     (-1)
---------------------------------------------------
         
Drug1 :  DB00206  Reserpine
Drug2 :  DB01363  Ephedra
Pharmacological target (-,-) : BE0000118  Synaptic vesicular amine transporter
Non-common off-target(s) (drug2) :  
    BE0000749  Sodium-dependent serotonin transporter     (-1)
    BE0000647  Sodium-dependent dopamine transporter     (-1)
    BE0000486  Sodium-dependent noradrenaline transporter     (-1)
    BE0002196  Amine oxidase [flavin-containing] B     (-1)
    BE0000172  Beta-1 adrenergic receptor     (1)
    BE0002198  Amine oxidase [flavin-containing] A     (-1)
    BE0000694  Beta-2 adrenergic receptor     (1)
    BE0004674  Chromaffin granule amine transporter     (-1)
    BE0000289  Alpha-2A adrenergic receptor     (1)
    BE0000572  Alpha-2B adrenergic receptor     (1)
    BE0000342  Alpha-2C adrenergic receptor     (1)
    BE0001012  Beta-3 adrenergic receptor     (1)
---------------------------------------------------
         
Drug1 :  DB00206  Reserpine
Drug2 :  DB01442  MMDA
Pharmacological target (-,-) : BE0000118  Synaptic vesicular amine transporter
Non-common off-target(s) (drug2) :  
    BE0000749  Sodium-dependent serotonin transporter     (-1)
    BE0000647  Sodium-dependent dopamine transporter     (-1)
    BE0000486  Sodium-dependent noradrenaline transporter     (-1)
    BE0002196  Amine oxidase [flavin-containing] B     (-1)
    BE0002198  Amine oxidase [flavin-containing] A     (-1)
    BE0004674  Chromaffin granule amine transporter     (-1)
    BE0000451  5-hydroxytryptamine receptor 2A     (1)
---------------------------------------------------
         
Drug1 :  DB00206  Reserpine
Drug2 :  DB01454  3,4-Methylenedioxymethamphetamine
Pharmacological target (-,-) : BE0000118  Synaptic vesicular amine transporter
Non-common off-target(s) (drug2) :  
    BE0000749  Sodium-dependent serotonin transporter     (-1)
    BE0000647  Sodium-dependent dopamine transporter     (-1)
    BE0000486  Sodium-dependent noradrenaline transporter     (-1)
    BE0000533  5-hydroxytryptamine receptor 2C     (1)
    BE0000393  5-hydroxytryptamine receptor 2B     (1)
    BE0000451  5-hydroxytryptamine receptor 2A     (1)
---------------------------------------------------
         
Drug1 :  DB00206  Reserpine
Drug2 :  DB01472  4-Methoxyamphetamine
Pharmacological target (-,-) : BE0000118  Synaptic vesicular amine transporter
Non-common off-target(s) (drug2) :  
    BE0000749  Sodium-dependent serotonin transporter     (-1)
    BE0000647  Sodium-dependent dopamine transporter     (-1)
    BE0002196  Amine oxidase [flavin-containing] B     (-1)
    BE0002198  Amine oxidase [flavin-containing] A     (-1)
    BE0000501  Alpha-1A adrenergic receptor     (1)
    BE0000289  Alpha-2A adrenergic receptor     (1)
---------------------------------------------------
         
Drug1 :  DB00206  Reserpine
Drug2 :  DB01577  Methamphetamine
Pharmacological target (-,-) : BE0000118  Synaptic vesicular amine transporter
Non-common off-target(s) (drug2) :  
    BE0000749  Sodium-dependent serotonin transporter     (-1)
    BE0000647  Sodium-dependent dopamine transporter     (-1)
    BE0001044  Trace amine-associated receptor 1     (1)
    BE0000486  Sodium-dependent noradrenaline transporter     (-1)
    BE0002196  Amine oxidase [flavin-containing] B     (-1)
    BE0002198  Amine oxidase [flavin-containing] A     (-1)
    BE0004674  Chromaffin granule amine transporter     (-1)
    BE0000289  Alpha-2A adrenergic receptor     (1)
    BE0000572  Alpha-2B adrenergic receptor     (1)
    BE0000342  Alpha-2C adrenergic receptor     (1)
---------------------------------------------------
         
Drug1 :  DB00211  Midodrine
Drug2 :  DB00449  Dipivefrin
Pharmacological target (+,+) : BE0000501  Alpha-1A adrenergic receptor
Non-common off-target(s) (drug1) :  
    BE0000575  Alpha-1B adrenergic receptor     (1)
    BE0000715  Alpha-1D adrenergic receptor     (1)
Non-common off-target(s) (drug2) :  
    BE0002180  Cholinesterase     (1)
    BE0000694  Beta-2 adrenergic receptor     (1)
    BE0000289  Alpha-2A adrenergic receptor     (1)
---------------------------------------------------
         
Drug1 :  DB00211  Midodrine
Drug2 :  DB00852  Pseudoephedrine
Pharmacological target (+,+) : BE0000501  Alpha-1A adrenergic receptor
Non-common off-target(s) (drug1) :  
    BE0000575  Alpha-1B adrenergic receptor     (1)
    BE0000715  Alpha-1D adrenergic receptor     (1)
Non-common off-target(s) (drug2) :  
    BE0000749  Sodium-dependent serotonin transporter     (-1)
    BE0000647  Sodium-dependent dopamine transporter     (-1)
    BE0000486  Sodium-dependent noradrenaline transporter     (-1)
    BE0000172  Beta-1 adrenergic receptor     (1)
    BE0000694  Beta-2 adrenergic receptor     (1)
    BE0000289  Alpha-2A adrenergic receptor     (1)
---------------------------------------------------
         
Drug1 :  DB00211  Midodrine
Drug2 :  DB00865  Benzphetamine
Pharmacological target (+,+) : BE0000501  Alpha-1A adrenergic receptor
Non-common off-target(s) (drug1) :  
    BE0000575  Alpha-1B adrenergic receptor     (1)
    BE0000715  Alpha-1D adrenergic receptor     (1)
Non-common off-target(s) (drug2) :  
    BE0000118  Synaptic vesicular amine transporter     (1)
    BE0000647  Sodium-dependent dopamine transporter     (-1)
    BE0000289  Alpha-2A adrenergic receptor     (1)
---------------------------------------------------
         
Drug1 :  DB00211  Midodrine
Drug2 :  DB01472  4-Methoxyamphetamine
Pharmacological target (+,+) : BE0000501  Alpha-1A adrenergic receptor
Non-common off-target(s) (drug1) :  
    BE0000575  Alpha-1B adrenergic receptor     (1)
    BE0000715  Alpha-1D adrenergic receptor     (1)
Non-common off-target(s) (drug2) :  
    BE0000749  Sodium-dependent serotonin transporter     (-1)
    BE0000118  Synaptic vesicular amine transporter     (-1)
    BE0000647  Sodium-dependent dopamine transporter     (-1)
    BE0002196  Amine oxidase [flavin-containing] B     (-1)
    BE0002198  Amine oxidase [flavin-containing] A     (-1)
    BE0000289  Alpha-2A adrenergic receptor     (1)
---------------------------------------------------
         
Drug1 :  DB00214  Torasemide
Drug2 :  DB00887  Bumetanide
Pharmacological target (-,-) : BE0000502  Solute carrier family 12 member 1
Non-common off-target(s) (drug2) :  
    BE0000281  Solute carrier family 12 member 2     (-1)
    BE0000047  Solute carrier family 12 member 5     (-1)
    BE0000601  Solute carrier family 12 member 4     (-1)
    BE0001195  Cystic fibrosis transmembrane conductance regulator     (-1)
---------------------------------------------------
         
Drug1 :  DB00214  Torasemide
Drug2 :  DB01325  Quinethazone
Pharmacological target (-,-) : BE0000502  Solute carrier family 12 member 1
Non-common off-target(s) (drug2) :  
    BE0000267  Carbonic anhydrase 1     (-1)
    BE0000322  Carbonic anhydrase 2     (-1)
    BE0000419  Solute carrier family 12 member 3     (-1)
    BE0000281  Solute carrier family 12 member 2     (-1)
---------------------------------------------------
         
Drug1 :  DB00215  Citalopram
Drug2 :  DB00321  Amitriptyline
Pharmacological target (-,-) : BE0000749  Sodium-dependent serotonin transporter
Non-common off-target(s) (drug2) :  
    BE0000486  Sodium-dependent noradrenaline transporter     (-1)
    BE0000045  Muscarinic acetylcholine receptor M3     (-1)
    BE0000092  Muscarinic acetylcholine receptor M1     (-1)
    BE0000632  Kappa-type opioid receptor     (1)
    BE0000420  Delta-type opioid receptor     (1)
    BE0000560  Muscarinic acetylcholine receptor M2     (-1)
    BE0000501  Alpha-1A adrenergic receptor     (-1)
    BE0000575  Alpha-1B adrenergic receptor     (-1)
    BE0000715  Alpha-1D adrenergic receptor     (-1)
    BE0000442  Histamine H1 receptor     (-1)
    BE0000291  5-hydroxytryptamine receptor 1A     (-1)
    BE0000650  5-hydroxytryptamine receptor 7     (-1)
    BE0000781  Potassium voltage-gated channel subfamily A member 1     (-1)
    BE0000451  5-hydroxytryptamine receptor 2A     (-1)
    BE0000945  5-hydroxytryptamine receptor 6     (-1)
    BE0000289  Alpha-2A adrenergic receptor     (-1)
    BE0000405  Muscarinic acetylcholine receptor M4     (-1)
    BE0000247  Muscarinic acetylcholine receptor M5     (-1)
    BE0000112  Histamine H2 receptor     (-1)
    BE0003603  Potassium voltage-gated channel subfamily D member 2     (-1)
    BE0003604  Potassium voltage-gated channel subfamily D member 3     (-1)
    BE0001039  High affinity nerve growth factor receptor     (1)
    BE0003605  BDNF/NT-3 growth factors receptor     (1)
    BE0000897  Potassium voltage-gated channel subfamily KQT member 2     (-1)
    BE0000156  Sigma non-opioid intracellular receptor 1     (1)
---------------------------------------------------
         
Drug1 :  DB00215  Citalopram
Drug2 :  DB00540  Nortriptyline
Pharmacological target (-,-) : BE0000749  Sodium-dependent serotonin transporter
Non-common off-target(s) (drug2) :  
    BE0000486  Sodium-dependent noradrenaline transporter     (-1)
    BE0004872  Beta adrenergic receptor     (-1)
    BE0000756  D(2) dopamine receptor     (-1)
    BE0000045  Muscarinic acetylcholine receptor M3     (-1)
    BE0000092  Muscarinic acetylcholine receptor M1     (-1)
    BE0000533  5-hydroxytryptamine receptor 2C     (-1)
    BE0000560  Muscarinic acetylcholine receptor M2     (-1)
    BE0000501  Alpha-1A adrenergic receptor     (-1)
    BE0000575  Alpha-1B adrenergic receptor     (-1)
    BE0000715  Alpha-1D adrenergic receptor     (-1)
    BE0000442  Histamine H1 receptor     (-1)
    BE0000291  5-hydroxytryptamine receptor 1A     (-1)
    BE0004864  Alpha-2 adrenergic receptor     (-1)
    BE0000451  5-hydroxytryptamine receptor 2A     (-1)
    BE0000405  Muscarinic acetylcholine receptor M4     (-1)
    BE0000247  Muscarinic acetylcholine receptor M5     (-1)
---------------------------------------------------
         
Drug1 :  DB00215  Citalopram
Drug2 :  DB00574  Fenfluramine
Pharmacological target (-,-) : BE0000749  Sodium-dependent serotonin transporter
Non-common off-target(s) (drug2) :  
    BE0000533  5-hydroxytryptamine receptor 2C     (1)
    BE0000393  5-hydroxytryptamine receptor 2B     (1)
---------------------------------------------------
         
Drug1 :  DB00215  Citalopram
Drug2 :  DB00579  Mazindol
Pharmacological target (-,-) : BE0000749  Sodium-dependent serotonin transporter
Non-common off-target(s) (drug2) :  
    BE0000647  Sodium-dependent dopamine transporter     (-1)
    BE0000486  Sodium-dependent noradrenaline transporter     (-1)
---------------------------------------------------
         
Drug1 :  DB00215  Citalopram
Drug2 :  DB00656  Trazodone
Pharmacological target (-,-) : BE0000749  Sodium-dependent serotonin transporter
Non-common off-target(s) (drug2) :  
    BE0000533  5-hydroxytryptamine receptor 2C     (1)
    BE0000501  Alpha-1A adrenergic receptor     (-1)
    BE0000442  Histamine H1 receptor     (-1)
    BE0000291  5-hydroxytryptamine receptor 1A     (1)
    BE0000451  5-hydroxytryptamine receptor 2A     (-1)
    BE0000289  Alpha-2A adrenergic receptor     (-1)
---------------------------------------------------
         
Drug1 :  DB00215  Citalopram
Drug2 :  DB00852  Pseudoephedrine
Pharmacological target (-,-) : BE0000749  Sodium-dependent serotonin transporter
Non-common off-target(s) (drug2) :  
    BE0000647  Sodium-dependent dopamine transporter     (-1)
    BE0000486  Sodium-dependent noradrenaline transporter     (-1)
    BE0000172  Beta-1 adrenergic receptor     (1)
    BE0000694  Beta-2 adrenergic receptor     (1)
    BE0000501  Alpha-1A adrenergic receptor     (1)
    BE0000289  Alpha-2A adrenergic receptor     (1)
---------------------------------------------------
         
Drug1 :  DB00215  Citalopram
Drug2 :  DB00907  Cocaine
Pharmacological target (-,-) : BE0000749  Sodium-dependent serotonin transporter
Non-common off-target(s) (drug2) :  
    BE0000647  Sodium-dependent dopamine transporter     (-1)
    BE0000486  Sodium-dependent noradrenaline transporter     (-1)
    BE0000092  Muscarinic acetylcholine receptor M1     (-1)
    BE0000197  Sodium channel protein type 5 subunit alpha     (-1)
    BE0000560  Muscarinic acetylcholine receptor M2     (-1)
    BE0000177  Sodium channel protein type 10 subunit alpha     (-1)
    BE0000192  Sodium channel protein type 11 subunit alpha     (-1)
---------------------------------------------------
         
Drug1 :  DB00215  Citalopram
Drug2 :  DB01105  Sibutramine
Pharmacological target (-,-) : BE0000749  Sodium-dependent serotonin transporter
Non-common off-target(s) (drug2) :  
    BE0000647  Sodium-dependent dopamine transporter     (-1)
    BE0000486  Sodium-dependent noradrenaline transporter     (-1)
---------------------------------------------------
         
Drug1 :  DB00215  Citalopram
Drug2 :  DB01142  Doxepin
Pharmacological target (-,-) : BE0000749  Sodium-dependent serotonin transporter
Non-common off-target(s) (drug2) :  
    BE0000486  Sodium-dependent noradrenaline transporter     (-1)
    BE0000756  D(2) dopamine receptor     (-1)
    BE0000045  Muscarinic acetylcholine receptor M3     (-1)
    BE0000092  Muscarinic acetylcholine receptor M1     (-1)
    BE0000533  5-hydroxytryptamine receptor 2C     (-1)
    BE0000560  Muscarinic acetylcholine receptor M2     (-1)
    BE0000501  Alpha-1A adrenergic receptor     (-1)
    BE0000575  Alpha-1B adrenergic receptor     (-1)
    BE0000715  Alpha-1D adrenergic receptor     (-1)
    BE0000442  Histamine H1 receptor     (-1)
    BE0000291  5-hydroxytryptamine receptor 1A     (-1)
    BE0000393  5-hydroxytryptamine receptor 2B     (-1)
    BE0000451  5-hydroxytryptamine receptor 2A     (-1)
    BE0000289  Alpha-2A adrenergic receptor     (-1)
    BE0000572  Alpha-2B adrenergic receptor     (-1)
    BE0000342  Alpha-2C adrenergic receptor     (-1)
    BE0000405  Muscarinic acetylcholine receptor M4     (-1)
    BE0000247  Muscarinic acetylcholine receptor M5     (-1)
    BE0000112  Histamine H2 receptor     (-1)
---------------------------------------------------
         
Drug1 :  DB00215  Citalopram
Drug2 :  DB01149  Nefazodone
Pharmacological target (-,-) : BE0000749  Sodium-dependent serotonin transporter
Non-common off-target(s) (drug2) :  
    BE0000647  Sodium-dependent dopamine transporter     (-1)
    BE0000486  Sodium-dependent noradrenaline transporter     (-1)
    BE0000533  5-hydroxytryptamine receptor 2C     (-1)
    BE0000501  Alpha-1A adrenergic receptor     (-1)
    BE0000291  5-hydroxytryptamine receptor 1A     (-1)
    BE0000451  5-hydroxytryptamine receptor 2A     (-1)
    BE0000289  Alpha-2A adrenergic receptor     (-1)
---------------------------------------------------
         
Drug1 :  DB00215  Citalopram
Drug2 :  DB01151  Desipramine
Pharmacological target (-,-) : BE0000749  Sodium-dependent serotonin transporter
Non-common off-target(s) (drug2) :  
    BE0000486  Sodium-dependent noradrenaline transporter     (-1)
    BE0000045  Muscarinic acetylcholine receptor M3     (-1)
    BE0000092  Muscarinic acetylcholine receptor M1     (-1)
    BE0000694  Beta-2 adrenergic receptor     (-1)
    BE0000560  Muscarinic acetylcholine receptor M2     (-1)
    BE0000442  Histamine H1 receptor     (-1)
    BE0000451  5-hydroxytryptamine receptor 2A     (-1)
    BE0000405  Muscarinic acetylcholine receptor M4     (-1)
    BE0000247  Muscarinic acetylcholine receptor M5     (-1)
    BE0004863  Alpha-1 adrenergic receptor     (-1)
    BE0000973  Sphingomyelin phosphodiesterase     (-1)
---------------------------------------------------
         
Drug1 :  DB00215  Citalopram
Drug2 :  DB01242  Clomipramine
Pharmacological target (-,-) : BE0000749  Sodium-dependent serotonin transporter
Non-common off-target(s) (drug2) :  
    BE0000814  Glutathione S-transferase P     (-1)
    BE0000486  Sodium-dependent noradrenaline transporter     (-1)
    BE0000533  5-hydroxytryptamine receptor 2C     (-1)
    BE0000393  5-hydroxytryptamine receptor 2B     (-1)
    BE0000451  5-hydroxytryptamine receptor 2A     (-1)
---------------------------------------------------
         
Drug1 :  DB00215  Citalopram
Drug2 :  DB01363  Ephedra
Pharmacological target (-,-) : BE0000749  Sodium-dependent serotonin transporter
Non-common off-target(s) (drug2) :  
    BE0000118  Synaptic vesicular amine transporter     (-1)
    BE0000647  Sodium-dependent dopamine transporter     (-1)
    BE0000486  Sodium-dependent noradrenaline transporter     (-1)
    BE0002196  Amine oxidase [flavin-containing] B     (-1)
    BE0000172  Beta-1 adrenergic receptor     (1)
    BE0002198  Amine oxidase [flavin-containing] A     (-1)
    BE0000694  Beta-2 adrenergic receptor     (1)
    BE0004674  Chromaffin granule amine transporter     (-1)
    BE0000289  Alpha-2A adrenergic receptor     (1)
    BE0000572  Alpha-2B adrenergic receptor     (1)
    BE0000342  Alpha-2C adrenergic receptor     (1)
    BE0001012  Beta-3 adrenergic receptor     (1)
---------------------------------------------------
         
Drug1 :  DB00215  Citalopram
Drug2 :  DB01442  MMDA
Pharmacological target (-,-) : BE0000749  Sodium-dependent serotonin transporter
Non-common off-target(s) (drug2) :  
    BE0000118  Synaptic vesicular amine transporter     (-1)
    BE0000647  Sodium-dependent dopamine transporter     (-1)
    BE0000486  Sodium-dependent noradrenaline transporter     (-1)
    BE0002196  Amine oxidase [flavin-containing] B     (-1)
    BE0002198  Amine oxidase [flavin-containing] A     (-1)
    BE0004674  Chromaffin granule amine transporter     (-1)
    BE0000451  5-hydroxytryptamine receptor 2A     (1)
---------------------------------------------------
         
Drug1 :  DB00215  Citalopram
Drug2 :  DB01454  3,4-Methylenedioxymethamphetamine
Pharmacological target (-,-) : BE0000749  Sodium-dependent serotonin transporter
Non-common off-target(s) (drug2) :  
    BE0000118  Synaptic vesicular amine transporter     (-1)
    BE0000647  Sodium-dependent dopamine transporter     (-1)
    BE0000486  Sodium-dependent noradrenaline transporter     (-1)
    BE0000533  5-hydroxytryptamine receptor 2C     (1)
    BE0000393  5-hydroxytryptamine receptor 2B     (1)
    BE0000451  5-hydroxytryptamine receptor 2A     (1)
---------------------------------------------------
         
Drug1 :  DB00215  Citalopram
Drug2 :  DB01472  4-Methoxyamphetamine
Pharmacological target (-,-) : BE0000749  Sodium-dependent serotonin transporter
Non-common off-target(s) (drug2) :  
    BE0000118  Synaptic vesicular amine transporter     (-1)
    BE0000647  Sodium-dependent dopamine transporter     (-1)
    BE0002196  Amine oxidase [flavin-containing] B     (-1)
    BE0002198  Amine oxidase [flavin-containing] A     (-1)
    BE0000501  Alpha-1A adrenergic receptor     (1)
    BE0000289  Alpha-2A adrenergic receptor     (1)
---------------------------------------------------
         
Drug1 :  DB00215  Citalopram
Drug2 :  DB01577  Methamphetamine
Pharmacological target (-,-) : BE0000749  Sodium-dependent serotonin transporter
Non-common off-target(s) (drug2) :  
    BE0000118  Synaptic vesicular amine transporter     (-1)
    BE0000647  Sodium-dependent dopamine transporter     (-1)
    BE0001044  Trace amine-associated receptor 1     (1)
    BE0000486  Sodium-dependent noradrenaline transporter     (-1)
    BE0002196  Amine oxidase [flavin-containing] B     (-1)
    BE0002198  Amine oxidase [flavin-containing] A     (-1)
    BE0004674  Chromaffin granule amine transporter     (-1)
    BE0000289  Alpha-2A adrenergic receptor     (1)
    BE0000572  Alpha-2B adrenergic receptor     (1)
    BE0000342  Alpha-2C adrenergic receptor     (1)
---------------------------------------------------
         
Drug1 :  DB00215  Citalopram
Drug2 :  DB09016  Butriptyline
Pharmacological target (-,-) : BE0000749  Sodium-dependent serotonin transporter
Non-common off-target(s) (drug2) :  
    BE0000442  Histamine H1 receptor     (-1)
    BE0000451  5-hydroxytryptamine receptor 2A     (-1)
---------------------------------------------------
         
Drug1 :  DB00217  Bethanidine
Drug2 :  DB00222  Glimepiride
Pharmacological target (-,-) : BE0000644  ATP-sensitive inward rectifier potassium channel 1
Non-common off-target(s) (drug1) :  
    BE0004872  Beta adrenergic receptor     (-1)
    BE0004864  Alpha-2 adrenergic receptor     (1)
Non-common off-target(s) (drug2) :  
    BE0000207  ATP-binding cassette sub-family C member 8     (1)
    BE0000708  ATP-sensitive inward rectifier potassium channel 11     (-1)
---------------------------------------------------
         
Drug1 :  DB00217  Bethanidine
Drug2 :  DB08838  Agmatine
Pharmacological target (-,-) : BE0000644  ATP-sensitive inward rectifier potassium channel 1
Non-common off-target(s) (drug1) :  
    BE0004872  Beta adrenergic receptor     (-1)
    BE0004864  Alpha-2 adrenergic receptor     (1)
Non-common off-target(s) (drug2) :  
    BE0000365  Glutamate receptor ionotropic, NMDA 1     (-1)
    BE0000342  Alpha-2C adrenergic receptor     (1)
    BE0002226  Voltage-dependent N-type calcium channel subunit alpha-1B     (-1)
    BE0004661  Acetylcholine receptor subunit alpha     (-1)
    BE0003580  Nischarin     (1)
    BE0004768  Acid-sensing ion channel 3     (1)
---------------------------------------------------
         
Drug1 :  DB00219  Oxyphenonium
Drug2 :  DB00332  Ipratropium bromide
Pharmacological target (-,-) : BE0000092  Muscarinic acetylcholine receptor M1
Non-common off-target(s) (drug2) :  
    BE0000045  Muscarinic acetylcholine receptor M3     (-1)
    BE0000560  Muscarinic acetylcholine receptor M2     (-1)
---------------------------------------------------
         
Drug1 :  DB00219  Oxyphenonium
Drug2 :  DB00340  Metixene
Pharmacological target (-,-) : BE0000092  Muscarinic acetylcholine receptor M1
Non-common off-target(s) (drug2) :  
    BE0000045  Muscarinic acetylcholine receptor M3     (-1)
    BE0000560  Muscarinic acetylcholine receptor M2     (-1)
    BE0000405  Muscarinic acetylcholine receptor M4     (-1)
    BE0000247  Muscarinic acetylcholine receptor M5     (-1)
---------------------------------------------------
         
Drug1 :  DB00219  Oxyphenonium
Drug2 :  DB00383  Oxyphencyclimine
Pharmacological target (-,-) : BE0000092  Muscarinic acetylcholine receptor M1
Non-common off-target(s) (drug2) :  
    BE0000045  Muscarinic acetylcholine receptor M3     (-1)
    BE0000560  Muscarinic acetylcholine receptor M2     (-1)
---------------------------------------------------
         
Drug1 :  DB00219  Oxyphenonium
Drug2 :  DB00387  Procyclidine
Pharmacological target (-,-) : BE0000092  Muscarinic acetylcholine receptor M1
Non-common off-target(s) (drug2) :  
    BE0000045  Muscarinic acetylcholine receptor M3     (-1)
    BE0000560  Muscarinic acetylcholine receptor M2     (-1)
    BE0000405  Muscarinic acetylcholine receptor M4     (-1)
---------------------------------------------------
         
Drug1 :  DB00219  Oxyphenonium
Drug2 :  DB00505  Tridihexethyl
Pharmacological target (-,-) : BE0000092  Muscarinic acetylcholine receptor M1
Non-common off-target(s) (drug2) :  
    BE0000045  Muscarinic acetylcholine receptor M3     (-1)
    BE0000560  Muscarinic acetylcholine receptor M2     (-1)
---------------------------------------------------
         
Drug1 :  DB00219  Oxyphenonium
Drug2 :  DB00508  Triflupromazine
Pharmacological target (-,-) : BE0000092  Muscarinic acetylcholine receptor M1
Non-common off-target(s) (drug2) :  
    BE0000756  D(2) dopamine receptor     (-1)
    BE0000560  Muscarinic acetylcholine receptor M2     (-1)
    BE0000393  5-hydroxytryptamine receptor 2B     (-1)
    BE0000020  D(1A) dopamine receptor     (-1)
---------------------------------------------------
         
Drug1 :  DB00219  Oxyphenonium
Drug2 :  DB00517  Anisotropine Methylbromide
Pharmacological target (-,-) : BE0000092  Muscarinic acetylcholine receptor M1
Non-common off-target(s) (drug2) :  
    BE0000045  Muscarinic acetylcholine receptor M3     (-1)
    BE0000560  Muscarinic acetylcholine receptor M2     (-1)
---------------------------------------------------
         
Drug1 :  DB00219  Oxyphenonium
Drug2 :  DB00572  Atropine
Pharmacological target (-,-) : BE0000092  Muscarinic acetylcholine receptor M1
Non-common off-target(s) (drug2) :  
    BE0000045  Muscarinic acetylcholine receptor M3     (-1)
    BE0000560  Muscarinic acetylcholine receptor M2     (-1)
    BE0000405  Muscarinic acetylcholine receptor M4     (-1)
    BE0000247  Muscarinic acetylcholine receptor M5     (-1)
---------------------------------------------------
         
Drug1 :  DB00219  Oxyphenonium
Drug2 :  DB00725  Homatropine Methylbromide
Pharmacological target (-,-) : BE0000092  Muscarinic acetylcholine receptor M1
Non-common off-target(s) (drug2) :  
    BE0000045  Muscarinic acetylcholine receptor M3     (-1)
    BE0000560  Muscarinic acetylcholine receptor M2     (-1)
    BE0000405  Muscarinic acetylcholine receptor M4     (-1)
    BE0000247  Muscarinic acetylcholine receptor M5     (-1)
---------------------------------------------------
         
Drug1 :  DB00219  Oxyphenonium
Drug2 :  DB00767  Benzquinamide
Pharmacological target (-,-) : BE0000092  Muscarinic acetylcholine receptor M1
Non-common off-target(s) (drug2) :  
    BE0000045  Muscarinic acetylcholine receptor M3     (-1)
    BE0000560  Muscarinic acetylcholine receptor M2     (-1)
    BE0000442  Histamine H1 receptor     (-1)
    BE0000405  Muscarinic acetylcholine receptor M4     (-1)
    BE0000247  Muscarinic acetylcholine receptor M5     (-1)
---------------------------------------------------
         
Drug1 :  DB00219  Oxyphenonium
Drug2 :  DB00785  Cryptenamine
Pharmacological target (-,-) : BE0000092  Muscarinic acetylcholine receptor M1
Non-common off-target(s) (drug2) :  
    BE0000045  Muscarinic acetylcholine receptor M3     (-1)
    BE0000560  Muscarinic acetylcholine receptor M2     (-1)
    BE0000405  Muscarinic acetylcholine receptor M4     (-1)
    BE0000247  Muscarinic acetylcholine receptor M5     (-1)
---------------------------------------------------
         
Drug1 :  DB00219  Oxyphenonium
Drug2 :  DB01036  Tolterodine
Pharmacological target (-,-) : BE0000092  Muscarinic acetylcholine receptor M1
Non-common off-target(s) (drug2) :  
    BE0000045  Muscarinic acetylcholine receptor M3     (-1)
    BE0000560  Muscarinic acetylcholine receptor M2     (-1)
    BE0000405  Muscarinic acetylcholine receptor M4     (-1)
    BE0000247  Muscarinic acetylcholine receptor M5     (-1)
---------------------------------------------------
         
Drug1 :  DB00219  Oxyphenonium
Drug2 :  DB01062  Oxybutynin
Pharmacological target (-,-) : BE0000092  Muscarinic acetylcholine receptor M1
Non-common off-target(s) (drug2) :  
    BE0000045  Muscarinic acetylcholine receptor M3     (-1)
    BE0000560  Muscarinic acetylcholine receptor M2     (-1)
---------------------------------------------------
         
Drug1 :  DB00219  Oxyphenonium
Drug2 :  DB01142  Doxepin
Pharmacological target (-,-) : BE0000092  Muscarinic acetylcholine receptor M1
Non-common off-target(s) (drug2) :  
    BE0000749  Sodium-dependent serotonin transporter     (-1)
    BE0000486  Sodium-dependent noradrenaline transporter     (-1)
    BE0000756  D(2) dopamine receptor     (-1)
    BE0000045  Muscarinic acetylcholine receptor M3     (-1)
    BE0000533  5-hydroxytryptamine receptor 2C     (-1)
    BE0000560  Muscarinic acetylcholine receptor M2     (-1)
    BE0000501  Alpha-1A adrenergic receptor     (-1)
    BE0000575  Alpha-1B adrenergic receptor     (-1)
    BE0000715  Alpha-1D adrenergic receptor     (-1)
    BE0000442  Histamine H1 receptor     (-1)
    BE0000291  5-hydroxytryptamine receptor 1A     (-1)
    BE0000393  5-hydroxytryptamine receptor 2B     (-1)
    BE0000451  5-hydroxytryptamine receptor 2A     (-1)
    BE0000289  Alpha-2A adrenergic receptor     (-1)
    BE0000572  Alpha-2B adrenergic receptor     (-1)
    BE0000342  Alpha-2C adrenergic receptor     (-1)
    BE0000405  Muscarinic acetylcholine receptor M4     (-1)
    BE0000247  Muscarinic acetylcholine receptor M5     (-1)
    BE0000112  Histamine H2 receptor     (-1)
---------------------------------------------------
         
Drug1 :  DB00219  Oxyphenonium
Drug2 :  DB01231  Diphenidol
Pharmacological target (-,-) : BE0000092  Muscarinic acetylcholine receptor M1
Non-common off-target(s) (drug2) :  
    BE0000045  Muscarinic acetylcholine receptor M3     (-1)
    BE0000560  Muscarinic acetylcholine receptor M2     (-1)
---------------------------------------------------
         
Drug1 :  DB00219  Oxyphenonium
Drug2 :  DB08897  Aclidinium
Pharmacological target (-,-) : BE0000092  Muscarinic acetylcholine receptor M1
Non-common off-target(s) (drug2) :  
    BE0000045  Muscarinic acetylcholine receptor M3     (-1)
    BE0000560  Muscarinic acetylcholine receptor M2     (-1)
    BE0000405  Muscarinic acetylcholine receptor M4     (-1)
    BE0000247  Muscarinic acetylcholine receptor M5     (-1)
---------------------------------------------------
         
Drug1 :  DB00222  Glimepiride
Drug2 :  DB00414  Acetohexamide
Pharmacological target (-,-) : BE0000644  ATP-sensitive inward rectifier potassium channel 1
Non-common off-target(s) (drug1) :  
    BE0000207  ATP-binding cassette sub-family C member 8     (1)
    BE0000708  ATP-sensitive inward rectifier potassium channel 11     (-1)
---------------------------------------------------
         
Drug1 :  DB00222  Glimepiride
Drug2 :  DB00839  Tolazamide
Pharmacological target (-,-) : BE0000644  ATP-sensitive inward rectifier potassium channel 1
Non-common off-target(s) (drug1) :  
    BE0000207  ATP-binding cassette sub-family C member 8     (1)
    BE0000708  ATP-sensitive inward rectifier potassium channel 11     (-1)
---------------------------------------------------
         
Drug1 :  DB00228  Enflurane
Drug2 :  DB00237  Butabarbital
Pharmacological target (+,+) : BE0004797  GABA-A receptor (anion channel)
Non-common off-target(s) (drug1) :  
    BE0000640  Glutamate receptor 1     (-1)
    BE0004857  Glycine receptor (alpha-1/beta)     (1)
    BE0000415  Intermediate conductance calcium-activated potassium channel protein 4     (-1)
    BE0000781  Potassium voltage-gated channel subfamily A member 1     (1)
    BE0000218  Calcium-transporting ATPase type 2C member 1     (-1)
Non-common off-target(s) (drug2) :  
    BE0000829  Glutamate receptor 2     (-1)
    BE0000826  Glutamate receptor ionotropic, kainate 2     (-1)
    BE0000849  Neuronal acetylcholine receptor subunit alpha-4     (-1)
    BE0002341  Neuronal acetylcholine receptor subunit alpha-7     (-1)
---------------------------------------------------
         
Drug1 :  DB00228  Enflurane
Drug2 :  DB00349  Clobazam
Pharmacological target (+,+) : BE0004797  GABA-A receptor (anion channel)
Non-common off-target(s) (drug1) :  
    BE0000640  Glutamate receptor 1     (-1)
    BE0004857  Glycine receptor (alpha-1/beta)     (1)
    BE0000415  Intermediate conductance calcium-activated potassium channel protein 4     (-1)
    BE0000781  Potassium voltage-gated channel subfamily A member 1     (1)
    BE0000218  Calcium-transporting ATPase type 2C member 1     (-1)
---------------------------------------------------
         
Drug1 :  DB00228  Enflurane
Drug2 :  DB00404  Alprazolam
Pharmacological target (+,+) : BE0004797  GABA-A receptor (anion channel)
Non-common off-target(s) (drug1) :  
    BE0000640  Glutamate receptor 1     (-1)
    BE0004857  Glycine receptor (alpha-1/beta)     (1)
    BE0000415  Intermediate conductance calcium-activated potassium channel protein 4     (-1)
    BE0000781  Potassium voltage-gated channel subfamily A member 1     (1)
    BE0000218  Calcium-transporting ATPase type 2C member 1     (-1)
---------------------------------------------------
         
Drug1 :  DB00228  Enflurane
Drug2 :  DB00475  Chlordiazepoxide
Pharmacological target (+,+) : BE0004797  GABA-A receptor (anion channel)
Non-common off-target(s) (drug1) :  
    BE0000640  Glutamate receptor 1     (-1)
    BE0004857  Glycine receptor (alpha-1/beta)     (1)
    BE0000415  Intermediate conductance calcium-activated potassium channel protein 4     (-1)
    BE0000781  Potassium voltage-gated channel subfamily A member 1     (1)
    BE0000218  Calcium-transporting ATPase type 2C member 1     (-1)
---------------------------------------------------
         
Drug1 :  DB00228  Enflurane
Drug2 :  DB00628  Clorazepate
Pharmacological target (+,+) : BE0004797  GABA-A receptor (anion channel)
Non-common off-target(s) (drug1) :  
    BE0000640  Glutamate receptor 1     (-1)
    BE0004857  Glycine receptor (alpha-1/beta)     (1)
    BE0000415  Intermediate conductance calcium-activated potassium channel protein 4     (-1)
    BE0000781  Potassium voltage-gated channel subfamily A member 1     (1)
    BE0000218  Calcium-transporting ATPase type 2C member 1     (-1)
Non-common off-target(s) (drug2) :  
    BE0000736  Translocator protein     (1)
---------------------------------------------------
         
Drug1 :  DB00228  Enflurane
Drug2 :  DB01068  Clonazepam
Pharmacological target (+,+) : BE0004797  GABA-A receptor (anion channel)
Non-common off-target(s) (drug1) :  
    BE0000640  Glutamate receptor 1     (-1)
    BE0004857  Glycine receptor (alpha-1/beta)     (1)
    BE0000415  Intermediate conductance calcium-activated potassium channel protein 4     (-1)
    BE0000781  Potassium voltage-gated channel subfamily A member 1     (1)
    BE0000218  Calcium-transporting ATPase type 2C member 1     (-1)
---------------------------------------------------
         
Drug1 :  DB00228  Enflurane
Drug2 :  DB01107  Methyprylon
Pharmacological target (+,+) : BE0004797  GABA-A receptor (anion channel)
Non-common off-target(s) (drug1) :  
    BE0000640  Glutamate receptor 1     (-1)
    BE0004857  Glycine receptor (alpha-1/beta)     (1)
    BE0000415  Intermediate conductance calcium-activated potassium channel protein 4     (-1)
    BE0000781  Potassium voltage-gated channel subfamily A member 1     (1)
    BE0000218  Calcium-transporting ATPase type 2C member 1     (-1)
Non-common off-target(s) (drug2) :  
    BE0000795  Gamma-aminobutyric acid receptor subunit alpha-1     (1)
---------------------------------------------------
         
Drug1 :  DB00228  Enflurane
Drug2 :  DB01437  Glutethimide
Pharmacological target (+,+) : BE0004797  GABA-A receptor (anion channel)
Non-common off-target(s) (drug1) :  
    BE0000640  Glutamate receptor 1     (-1)
    BE0004857  Glycine receptor (alpha-1/beta)     (1)
    BE0000415  Intermediate conductance calcium-activated potassium channel protein 4     (-1)
    BE0000781  Potassium voltage-gated channel subfamily A member 1     (1)
    BE0000218  Calcium-transporting ATPase type 2C member 1     (-1)
Non-common off-target(s) (drug2) :  
    BE0000795  Gamma-aminobutyric acid receptor subunit alpha-1     (1)
---------------------------------------------------
         
Drug1 :  DB00228  Enflurane
Drug2 :  DB08883  Perampanel
Pharmacological target (-,-) : BE0000640  Glutamate receptor 1
Non-common off-target(s) (drug1) :  
    BE0004797  GABA-A receptor (anion channel)     (1)
    BE0004857  Glycine receptor (alpha-1/beta)     (1)
    BE0000415  Intermediate conductance calcium-activated potassium channel protein 4     (-1)
    BE0000781  Potassium voltage-gated channel subfamily A member 1     (1)
    BE0000218  Calcium-transporting ATPase type 2C member 1     (-1)
---------------------------------------------------
         
Drug1 :  DB00230  Pregabalin
Drug2 :  DB01244  Bepridil
Pharmacological target (-,-) : BE0000356  Voltage-dependent P/Q-type calcium channel subunit alpha-1A
Non-common off-target(s) (drug2) :  
    BE0000864  Voltage-dependent T-type calcium channel subunit alpha-1H     (-1)
    BE0002396  Voltage-dependent calcium channel subunit alpha-2/delta-2     (-1)
    BE0000732  Sodium/potassium-transporting ATPase subunit alpha-1     (-1)
    BE0003565  Calcium/calmodulin-dependent 3',5'-cyclic nucleotide phosphodiesterase 1A     (-1)
    BE0003323  Calcium/calmodulin-dependent 3',5'-cyclic nucleotide phosphodiesterase 1B     (-1)
    BE0000672  Potassium voltage-gated channel subfamily KQT member 1     (-1)
---------------------------------------------------
         
Drug1 :  DB00231  Temazepam
Drug2 :  DB00237  Butabarbital
Pharmacological target (+,+) : BE0004797  GABA-A receptor (anion channel)
Non-common off-target(s) (drug1) :  
    BE0000795  Gamma-aminobutyric acid receptor subunit alpha-1     (1)
    BE0000381  Gamma-aminobutyric acid receptor subunit alpha-2     (1)
    BE0000523  Gamma-aminobutyric acid receptor subunit alpha-3     (1)
    BE0000478  Gamma-aminobutyric acid receptor subunit alpha-4     (1)
    BE0000471  Gamma-aminobutyric acid receptor subunit alpha-5     (1)
    BE0000764  Gamma-aminobutyric acid receptor subunit alpha-6     (1)
    BE0002344  Gamma-aminobutyric acid receptor subunit beta-1     (1)
    BE0002346  Gamma-aminobutyric acid receptor subunit beta-2     (1)
    BE0002345  Gamma-aminobutyric acid receptor subunit beta-3     (1)
    BE0003593  Gamma-aminobutyric acid receptor subunit gamma-1     (1)
    BE0003592  Gamma-aminobutyric acid receptor subunit gamma-2     (1)
    BE0003594  Gamma-aminobutyric acid receptor subunit gamma-3     (1)
    BE0003599  Gamma-aminobutyric acid receptor subunit delta     (1)
    BE0003595  Gamma-aminobutyric acid receptor subunit epsilon     (1)
    BE0003596  Gamma-aminobutyric acid receptor subunit pi     (1)
    BE0000129  Gamma-aminobutyric acid receptor subunit rho-1     (1)
    BE0003598  Gamma-aminobutyric acid receptor subunit rho-2     (1)
    BE0003619  Gamma-aminobutyric acid receptor subunit rho-3     (1)
    BE0003597  Gamma-aminobutyric acid receptor subunit theta     (1)
Non-common off-target(s) (drug2) :  
    BE0000829  Glutamate receptor 2     (-1)
    BE0000826  Glutamate receptor ionotropic, kainate 2     (-1)
    BE0000849  Neuronal acetylcholine receptor subunit alpha-4     (-1)
    BE0002341  Neuronal acetylcholine receptor subunit alpha-7     (-1)
---------------------------------------------------
         
Drug1 :  DB00231  Temazepam
Drug2 :  DB00241  Butalbital
Pharmacological target (+,+) : BE0004797  GABA-A receptor (anion channel)
Pharmacological target (+,+) : BE0000795  Gamma-aminobutyric acid receptor subunit alpha-1
Pharmacological target (+,+) : BE0000381  Gamma-aminobutyric acid receptor subunit alpha-2
Pharmacological target (+,+) : BE0000523  Gamma-aminobutyric acid receptor subunit alpha-3
Pharmacological target (+,+) : BE0000478  Gamma-aminobutyric acid receptor subunit alpha-4
Pharmacological target (+,+) : BE0000471  Gamma-aminobutyric acid receptor subunit alpha-5
Pharmacological target (+,+) : BE0000764  Gamma-aminobutyric acid receptor subunit alpha-6
Non-common off-target(s) (drug1) :  
    BE0002344  Gamma-aminobutyric acid receptor subunit beta-1     (1)
    BE0002346  Gamma-aminobutyric acid receptor subunit beta-2     (1)
    BE0002345  Gamma-aminobutyric acid receptor subunit beta-3     (1)
    BE0003593  Gamma-aminobutyric acid receptor subunit gamma-1     (1)
    BE0003592  Gamma-aminobutyric acid receptor subunit gamma-2     (1)
    BE0003594  Gamma-aminobutyric acid receptor subunit gamma-3     (1)
    BE0003599  Gamma-aminobutyric acid receptor subunit delta     (1)
    BE0003595  Gamma-aminobutyric acid receptor subunit epsilon     (1)
    BE0003596  Gamma-aminobutyric acid receptor subunit pi     (1)
    BE0000129  Gamma-aminobutyric acid receptor subunit rho-1     (1)
    BE0003598  Gamma-aminobutyric acid receptor subunit rho-2     (1)
    BE0003619  Gamma-aminobutyric acid receptor subunit rho-3     (1)
    BE0003597  Gamma-aminobutyric acid receptor subunit theta     (1)
Non-common off-target(s) (drug2) :  
    BE0000829  Glutamate receptor 2     (-1)
    BE0000826  Glutamate receptor ionotropic, kainate 2     (-1)
    BE0000849  Neuronal acetylcholine receptor subunit alpha-4     (-1)
    BE0002341  Neuronal acetylcholine receptor subunit alpha-7     (-1)
---------------------------------------------------
         
Drug1 :  DB00231  Temazepam
Drug2 :  DB00292  Etomidate
Pharmacological target (+,+) : BE0004797  GABA-A receptor (anion channel)
Pharmacological target (+,+) : BE0000795  Gamma-aminobutyric acid receptor subunit alpha-1
Non-common off-target(s) (drug1) :  
    BE0000381  Gamma-aminobutyric acid receptor subunit alpha-2     (1)
    BE0000523  Gamma-aminobutyric acid receptor subunit alpha-3     (1)
    BE0000478  Gamma-aminobutyric acid receptor subunit alpha-4     (1)
    BE0000471  Gamma-aminobutyric acid receptor subunit alpha-5     (1)
    BE0000764  Gamma-aminobutyric acid receptor subunit alpha-6     (1)
    BE0002344  Gamma-aminobutyric acid receptor subunit beta-1     (1)
    BE0002346  Gamma-aminobutyric acid receptor subunit beta-2     (1)
    BE0002345  Gamma-aminobutyric acid receptor subunit beta-3     (1)
    BE0003593  Gamma-aminobutyric acid receptor subunit gamma-1     (1)
    BE0003592  Gamma-aminobutyric acid receptor subunit gamma-2     (1)
    BE0003594  Gamma-aminobutyric acid receptor subunit gamma-3     (1)
    BE0003599  Gamma-aminobutyric acid receptor subunit delta     (1)
    BE0003595  Gamma-aminobutyric acid receptor subunit epsilon     (1)
    BE0003596  Gamma-aminobutyric acid receptor subunit pi     (1)
    BE0000129  Gamma-aminobutyric acid receptor subunit rho-1     (1)
    BE0003598  Gamma-aminobutyric acid receptor subunit rho-2     (1)
    BE0003619  Gamma-aminobutyric acid receptor subunit rho-3     (1)
    BE0003597  Gamma-aminobutyric acid receptor subunit theta     (1)
Non-common off-target(s) (drug2) :  
    BE0000572  Alpha-2B adrenergic receptor     (1)
---------------------------------------------------
         
Drug1 :  DB00231  Temazepam
Drug2 :  DB00306  Talbutal
Pharmacological target (+,+) : BE0004797  GABA-A receptor (anion channel)
Pharmacological target (+,+) : BE0000795  Gamma-aminobutyric acid receptor subunit alpha-1
Pharmacological target (+,+) : BE0000381  Gamma-aminobutyric acid receptor subunit alpha-2
Pharmacological target (+,+) : BE0000523  Gamma-aminobutyric acid receptor subunit alpha-3
Pharmacological target (+,+) : BE0000478  Gamma-aminobutyric acid receptor subunit alpha-4
Pharmacological target (+,+) : BE0000471  Gamma-aminobutyric acid receptor subunit alpha-5
Pharmacological target (+,+) : BE0000764  Gamma-aminobutyric acid receptor subunit alpha-6
Non-common off-target(s) (drug1) :  
    BE0002344  Gamma-aminobutyric acid receptor subunit beta-1     (1)
    BE0002346  Gamma-aminobutyric acid receptor subunit beta-2     (1)
    BE0002345  Gamma-aminobutyric acid receptor subunit beta-3     (1)
    BE0003593  Gamma-aminobutyric acid receptor subunit gamma-1     (1)
    BE0003592  Gamma-aminobutyric acid receptor subunit gamma-2     (1)
    BE0003594  Gamma-aminobutyric acid receptor subunit gamma-3     (1)
    BE0003599  Gamma-aminobutyric acid receptor subunit delta     (1)
    BE0003595  Gamma-aminobutyric acid receptor subunit epsilon     (1)
    BE0003596  Gamma-aminobutyric acid receptor subunit pi     (1)
    BE0000129  Gamma-aminobutyric acid receptor subunit rho-1     (1)
    BE0003598  Gamma-aminobutyric acid receptor subunit rho-2     (1)
    BE0003619  Gamma-aminobutyric acid receptor subunit rho-3     (1)
    BE0003597  Gamma-aminobutyric acid receptor subunit theta     (1)
Non-common off-target(s) (drug2) :  
    BE0000829  Glutamate receptor 2     (-1)
    BE0000826  Glutamate receptor ionotropic, kainate 2     (-1)
    BE0000849  Neuronal acetylcholine receptor subunit alpha-4     (-1)
    BE0002341  Neuronal acetylcholine receptor subunit alpha-7     (-1)
---------------------------------------------------
         
Drug1 :  DB00231  Temazepam
Drug2 :  DB00312  Pentobarbital
Pharmacological target (+,+) : BE0004797  GABA-A receptor (anion channel)
Pharmacological target (+,+) : BE0000795  Gamma-aminobutyric acid receptor subunit alpha-1
Pharmacological target (+,+) : BE0000381  Gamma-aminobutyric acid receptor subunit alpha-2
Pharmacological target (+,+) : BE0000523  Gamma-aminobutyric acid receptor subunit alpha-3
Pharmacological target (+,+) : BE0000478  Gamma-aminobutyric acid receptor subunit alpha-4
Pharmacological target (+,+) : BE0000471  Gamma-aminobutyric acid receptor subunit alpha-5
Pharmacological target (+,+) : BE0000764  Gamma-aminobutyric acid receptor subunit alpha-6
Non-common off-target(s) (drug1) :  
    BE0002344  Gamma-aminobutyric acid receptor subunit beta-1     (1)
    BE0002346  Gamma-aminobutyric acid receptor subunit beta-2     (1)
    BE0002345  Gamma-aminobutyric acid receptor subunit beta-3     (1)
    BE0003593  Gamma-aminobutyric acid receptor subunit gamma-1     (1)
    BE0003592  Gamma-aminobutyric acid receptor subunit gamma-2     (1)
    BE0003594  Gamma-aminobutyric acid receptor subunit gamma-3     (1)
    BE0003599  Gamma-aminobutyric acid receptor subunit delta     (1)
    BE0003595  Gamma-aminobutyric acid receptor subunit epsilon     (1)
    BE0003596  Gamma-aminobutyric acid receptor subunit pi     (1)
    BE0000129  Gamma-aminobutyric acid receptor subunit rho-1     (1)
    BE0003598  Gamma-aminobutyric acid receptor subunit rho-2     (1)
    BE0003619  Gamma-aminobutyric acid receptor subunit rho-3     (1)
    BE0003597  Gamma-aminobutyric acid receptor subunit theta     (1)
Non-common off-target(s) (drug2) :  
    BE0000829  Glutamate receptor 2     (-1)
    BE0000826  Glutamate receptor ionotropic, kainate 2     (-1)
    BE0000849  Neuronal acetylcholine receptor subunit alpha-4     (-1)
    BE0002341  Neuronal acetylcholine receptor subunit alpha-7     (-1)
    BE0004956  NMDA receptor     (-1)
---------------------------------------------------
         
Drug1 :  DB00231  Temazepam
Drug2 :  DB00349  Clobazam
Pharmacological target (+,+) : BE0004797  GABA-A receptor (anion channel)
Non-common off-target(s) (drug1) :  
    BE0000795  Gamma-aminobutyric acid receptor subunit alpha-1     (1)
    BE0000381  Gamma-aminobutyric acid receptor subunit alpha-2     (1)
    BE0000523  Gamma-aminobutyric acid receptor subunit alpha-3     (1)
    BE0000478  Gamma-aminobutyric acid receptor subunit alpha-4     (1)
    BE0000471  Gamma-aminobutyric acid receptor subunit alpha-5     (1)
    BE0000764  Gamma-aminobutyric acid receptor subunit alpha-6     (1)
    BE0002344  Gamma-aminobutyric acid receptor subunit beta-1     (1)
    BE0002346  Gamma-aminobutyric acid receptor subunit beta-2     (1)
    BE0002345  Gamma-aminobutyric acid receptor subunit beta-3     (1)
    BE0003593  Gamma-aminobutyric acid receptor subunit gamma-1     (1)
    BE0003592  Gamma-aminobutyric acid receptor subunit gamma-2     (1)
    BE0003594  Gamma-aminobutyric acid receptor subunit gamma-3     (1)
    BE0003599  Gamma-aminobutyric acid receptor subunit delta     (1)
    BE0003595  Gamma-aminobutyric acid receptor subunit epsilon     (1)
    BE0003596  Gamma-aminobutyric acid receptor subunit pi     (1)
    BE0000129  Gamma-aminobutyric acid receptor subunit rho-1     (1)
    BE0003598  Gamma-aminobutyric acid receptor subunit rho-2     (1)
    BE0003619  Gamma-aminobutyric acid receptor subunit rho-3     (1)
    BE0003597  Gamma-aminobutyric acid receptor subunit theta     (1)
---------------------------------------------------
         
Drug1 :  DB00231  Temazepam
Drug2 :  DB00371  Meprobamate
Pharmacological target (+,+) : BE0004797  GABA-A receptor (anion channel)
Pharmacological target (+,+) : BE0000795  Gamma-aminobutyric acid receptor subunit alpha-1
Pharmacological target (+,+) : BE0000381  Gamma-aminobutyric acid receptor subunit alpha-2
Pharmacological target (+,+) : BE0000523  Gamma-aminobutyric acid receptor subunit alpha-3
Pharmacological target (+,+) : BE0000478  Gamma-aminobutyric acid receptor subunit alpha-4
Pharmacological target (+,+) : BE0000471  Gamma-aminobutyric acid receptor subunit alpha-5
Pharmacological target (+,+) : BE0000764  Gamma-aminobutyric acid receptor subunit alpha-6
Non-common off-target(s) (drug1) :  
    BE0002344  Gamma-aminobutyric acid receptor subunit beta-1     (1)
    BE0002346  Gamma-aminobutyric acid receptor subunit beta-2     (1)
    BE0002345  Gamma-aminobutyric acid receptor subunit beta-3     (1)
    BE0003593  Gamma-aminobutyric acid receptor subunit gamma-1     (1)
    BE0003592  Gamma-aminobutyric acid receptor subunit gamma-2     (1)
    BE0003594  Gamma-aminobutyric acid receptor subunit gamma-3     (1)
    BE0003599  Gamma-aminobutyric acid receptor subunit delta     (1)
    BE0003595  Gamma-aminobutyric acid receptor subunit epsilon     (1)
    BE0003596  Gamma-aminobutyric acid receptor subunit pi     (1)
    BE0000129  Gamma-aminobutyric acid receptor subunit rho-1     (1)
    BE0003598  Gamma-aminobutyric acid receptor subunit rho-2     (1)
    BE0003619  Gamma-aminobutyric acid receptor subunit rho-3     (1)
    BE0003597  Gamma-aminobutyric acid receptor subunit theta     (1)
---------------------------------------------------
         
Drug1 :  DB00231  Temazepam
Drug2 :  DB00404  Alprazolam
Pharmacological target (+,+) : BE0004797  GABA-A receptor (anion channel)
Non-common off-target(s) (drug1) :  
    BE0000795  Gamma-aminobutyric acid receptor subunit alpha-1     (1)
    BE0000381  Gamma-aminobutyric acid receptor subunit alpha-2     (1)
    BE0000523  Gamma-aminobutyric acid receptor subunit alpha-3     (1)
    BE0000478  Gamma-aminobutyric acid receptor subunit alpha-4     (1)
    BE0000471  Gamma-aminobutyric acid receptor subunit alpha-5     (1)
    BE0000764  Gamma-aminobutyric acid receptor subunit alpha-6     (1)
    BE0002344  Gamma-aminobutyric acid receptor subunit beta-1     (1)
    BE0002346  Gamma-aminobutyric acid receptor subunit beta-2     (1)
    BE0002345  Gamma-aminobutyric acid receptor subunit beta-3     (1)
    BE0003593  Gamma-aminobutyric acid receptor subunit gamma-1     (1)
    BE0003592  Gamma-aminobutyric acid receptor subunit gamma-2     (1)
    BE0003594  Gamma-aminobutyric acid receptor subunit gamma-3     (1)
    BE0003599  Gamma-aminobutyric acid receptor subunit delta     (1)
    BE0003595  Gamma-aminobutyric acid receptor subunit epsilon     (1)
    BE0003596  Gamma-aminobutyric acid receptor subunit pi     (1)
    BE0000129  Gamma-aminobutyric acid receptor subunit rho-1     (1)
    BE0003598  Gamma-aminobutyric acid receptor subunit rho-2     (1)
    BE0003619  Gamma-aminobutyric acid receptor subunit rho-3     (1)
    BE0003597  Gamma-aminobutyric acid receptor subunit theta     (1)
---------------------------------------------------
         
Drug1 :  DB00231  Temazepam
Drug2 :  DB00418  Secobarbital
Pharmacological target (+,+) : BE0000795  Gamma-aminobutyric acid receptor subunit alpha-1
Pharmacological target (+,+) : BE0000381  Gamma-aminobutyric acid receptor subunit alpha-2
Pharmacological target (+,+) : BE0000523  Gamma-aminobutyric acid receptor subunit alpha-3
Pharmacological target (+,+) : BE0000478  Gamma-aminobutyric acid receptor subunit alpha-4
Pharmacological target (+,+) : BE0000471  Gamma-aminobutyric acid receptor subunit alpha-5
Pharmacological target (+,+) : BE0000764  Gamma-aminobutyric acid receptor subunit alpha-6
Non-common off-target(s) (drug1) :  
    BE0004797  GABA-A receptor (anion channel)     (1)
    BE0002344  Gamma-aminobutyric acid receptor subunit beta-1     (1)
    BE0002346  Gamma-aminobutyric acid receptor subunit beta-2     (1)
    BE0002345  Gamma-aminobutyric acid receptor subunit beta-3     (1)
    BE0003593  Gamma-aminobutyric acid receptor subunit gamma-1     (1)
    BE0003592  Gamma-aminobutyric acid receptor subunit gamma-2     (1)
    BE0003594  Gamma-aminobutyric acid receptor subunit gamma-3     (1)
    BE0003599  Gamma-aminobutyric acid receptor subunit delta     (1)
    BE0003595  Gamma-aminobutyric acid receptor subunit epsilon     (1)
    BE0003596  Gamma-aminobutyric acid receptor subunit pi     (1)
    BE0000129  Gamma-aminobutyric acid receptor subunit rho-1     (1)
    BE0003598  Gamma-aminobutyric acid receptor subunit rho-2     (1)
    BE0003619  Gamma-aminobutyric acid receptor subunit rho-3     (1)
    BE0003597  Gamma-aminobutyric acid receptor subunit theta     (1)
Non-common off-target(s) (drug2) :  
    BE0000829  Glutamate receptor 2     (-1)
    BE0000826  Glutamate receptor ionotropic, kainate 2     (-1)
    BE0000849  Neuronal acetylcholine receptor subunit alpha-4     (-1)
    BE0002341  Neuronal acetylcholine receptor subunit alpha-7     (-1)
    BE0004956  NMDA receptor     (-1)
---------------------------------------------------
         
Drug1 :  DB00231  Temazepam
Drug2 :  DB00463  Metharbital
Pharmacological target (+,+) : BE0004797  GABA-A receptor (anion channel)
Pharmacological target (+,+) : BE0000795  Gamma-aminobutyric acid receptor subunit alpha-1
Pharmacological target (+,+) : BE0000381  Gamma-aminobutyric acid receptor subunit alpha-2
Pharmacological target (+,+) : BE0000523  Gamma-aminobutyric acid receptor subunit alpha-3
Pharmacological target (+,+) : BE0000478  Gamma-aminobutyric acid receptor subunit alpha-4
Pharmacological target (+,+) : BE0000471  Gamma-aminobutyric acid receptor subunit alpha-5
Pharmacological target (+,+) : BE0000764  Gamma-aminobutyric acid receptor subunit alpha-6
Non-common off-target(s) (drug1) :  
    BE0002344  Gamma-aminobutyric acid receptor subunit beta-1     (1)
    BE0002346  Gamma-aminobutyric acid receptor subunit beta-2     (1)
    BE0002345  Gamma-aminobutyric acid receptor subunit beta-3     (1)
    BE0003593  Gamma-aminobutyric acid receptor subunit gamma-1     (1)
    BE0003592  Gamma-aminobutyric acid receptor subunit gamma-2     (1)
    BE0003594  Gamma-aminobutyric acid receptor subunit gamma-3     (1)
    BE0003599  Gamma-aminobutyric acid receptor subunit delta     (1)
    BE0003595  Gamma-aminobutyric acid receptor subunit epsilon     (1)
    BE0003596  Gamma-aminobutyric acid receptor subunit pi     (1)
    BE0000129  Gamma-aminobutyric acid receptor subunit rho-1     (1)
    BE0003598  Gamma-aminobutyric acid receptor subunit rho-2     (1)
    BE0003619  Gamma-aminobutyric acid receptor subunit rho-3     (1)
    BE0003597  Gamma-aminobutyric acid receptor subunit theta     (1)
Non-common off-target(s) (drug2) :  
    BE0000829  Glutamate receptor 2     (-1)
    BE0000826  Glutamate receptor ionotropic, kainate 2     (-1)
    BE0000849  Neuronal acetylcholine receptor subunit alpha-4     (-1)
    BE0002341  Neuronal acetylcholine receptor subunit alpha-7     (-1)
---------------------------------------------------
         
Drug1 :  DB00231  Temazepam
Drug2 :  DB00475  Chlordiazepoxide
Pharmacological target (+,+) : BE0004797  GABA-A receptor (anion channel)
Non-common off-target(s) (drug1) :  
    BE0000795  Gamma-aminobutyric acid receptor subunit alpha-1     (1)
    BE0000381  Gamma-aminobutyric acid receptor subunit alpha-2     (1)
    BE0000523  Gamma-aminobutyric acid receptor subunit alpha-3     (1)
    BE0000478  Gamma-aminobutyric acid receptor subunit alpha-4     (1)
    BE0000471  Gamma-aminobutyric acid receptor subunit alpha-5     (1)
    BE0000764  Gamma-aminobutyric acid receptor subunit alpha-6     (1)
    BE0002344  Gamma-aminobutyric acid receptor subunit beta-1     (1)
    BE0002346  Gamma-aminobutyric acid receptor subunit beta-2     (1)
    BE0002345  Gamma-aminobutyric acid receptor subunit beta-3     (1)
    BE0003593  Gamma-aminobutyric acid receptor subunit gamma-1     (1)
    BE0003592  Gamma-aminobutyric acid receptor subunit gamma-2     (1)
    BE0003594  Gamma-aminobutyric acid receptor subunit gamma-3     (1)
    BE0003599  Gamma-aminobutyric acid receptor subunit delta     (1)
    BE0003595  Gamma-aminobutyric acid receptor subunit epsilon     (1)
    BE0003596  Gamma-aminobutyric acid receptor subunit pi     (1)
    BE0000129  Gamma-aminobutyric acid receptor subunit rho-1     (1)
    BE0003598  Gamma-aminobutyric acid receptor subunit rho-2     (1)
    BE0003619  Gamma-aminobutyric acid receptor subunit rho-3     (1)
    BE0003597  Gamma-aminobutyric acid receptor subunit theta     (1)
---------------------------------------------------
         
Drug1 :  DB00231  Temazepam
Drug2 :  DB00592  Piperazine
Pharmacological target (+,+) : BE0002345  Gamma-aminobutyric acid receptor subunit beta-3
Non-common off-target(s) (drug1) :  
    BE0004797  GABA-A receptor (anion channel)     (1)
    BE0000795  Gamma-aminobutyric acid receptor subunit alpha-1     (1)
    BE0000381  Gamma-aminobutyric acid receptor subunit alpha-2     (1)
    BE0000523  Gamma-aminobutyric acid receptor subunit alpha-3     (1)
    BE0000478  Gamma-aminobutyric acid receptor subunit alpha-4     (1)
    BE0000471  Gamma-aminobutyric acid receptor subunit alpha-5     (1)
    BE0000764  Gamma-aminobutyric acid receptor subunit alpha-6     (1)
    BE0002344  Gamma-aminobutyric acid receptor subunit beta-1     (1)
    BE0002346  Gamma-aminobutyric acid receptor subunit beta-2     (1)
    BE0003593  Gamma-aminobutyric acid receptor subunit gamma-1     (1)
    BE0003592  Gamma-aminobutyric acid receptor subunit gamma-2     (1)
    BE0003594  Gamma-aminobutyric acid receptor subunit gamma-3     (1)
    BE0003599  Gamma-aminobutyric acid receptor subunit delta     (1)
    BE0003595  Gamma-aminobutyric acid receptor subunit epsilon     (1)
    BE0003596  Gamma-aminobutyric acid receptor subunit pi     (1)
    BE0000129  Gamma-aminobutyric acid receptor subunit rho-1     (1)
    BE0003598  Gamma-aminobutyric acid receptor subunit rho-2     (1)
    BE0003619  Gamma-aminobutyric acid receptor subunit rho-3     (1)
    BE0003597  Gamma-aminobutyric acid receptor subunit theta     (1)
---------------------------------------------------
         
Drug1 :  DB00231  Temazepam
Drug2 :  DB00599  Thiopental
Pharmacological target (+,+) : BE0000795  Gamma-aminobutyric acid receptor subunit alpha-1
Pharmacological target (+,+) : BE0000381  Gamma-aminobutyric acid receptor subunit alpha-2
Pharmacological target (+,+) : BE0000523  Gamma-aminobutyric acid receptor subunit alpha-3
Pharmacological target (+,+) : BE0000478  Gamma-aminobutyric acid receptor subunit alpha-4
Pharmacological target (+,+) : BE0000471  Gamma-aminobutyric acid receptor subunit alpha-5
Pharmacological target (+,+) : BE0000764  Gamma-aminobutyric acid receptor subunit alpha-6
Non-common off-target(s) (drug1) :  
    BE0004797  GABA-A receptor (anion channel)     (1)
    BE0002344  Gamma-aminobutyric acid receptor subunit beta-1     (1)
    BE0002346  Gamma-aminobutyric acid receptor subunit beta-2     (1)
    BE0002345  Gamma-aminobutyric acid receptor subunit beta-3     (1)
    BE0003593  Gamma-aminobutyric acid receptor subunit gamma-1     (1)
    BE0003592  Gamma-aminobutyric acid receptor subunit gamma-2     (1)
    BE0003594  Gamma-aminobutyric acid receptor subunit gamma-3     (1)
    BE0003599  Gamma-aminobutyric acid receptor subunit delta     (1)
    BE0003595  Gamma-aminobutyric acid receptor subunit epsilon     (1)
    BE0003596  Gamma-aminobutyric acid receptor subunit pi     (1)
    BE0000129  Gamma-aminobutyric acid receptor subunit rho-1     (1)
    BE0003598  Gamma-aminobutyric acid receptor subunit rho-2     (1)
    BE0003619  Gamma-aminobutyric acid receptor subunit rho-3     (1)
    BE0003597  Gamma-aminobutyric acid receptor subunit theta     (1)
Non-common off-target(s) (drug2) :  
    BE0000829  Glutamate receptor 2     (-1)
    BE0000826  Glutamate receptor ionotropic, kainate 2     (-1)
    BE0000849  Neuronal acetylcholine receptor subunit alpha-4     (-1)
    BE0002341  Neuronal acetylcholine receptor subunit alpha-7     (-1)
    BE0002194  Fatty-acid amide hydrolase 1     (-1)
---------------------------------------------------
         
Drug1 :  DB00231  Temazepam
Drug2 :  DB00628  Clorazepate
Pharmacological target (+,+) : BE0004797  GABA-A receptor (anion channel)
Non-common off-target(s) (drug1) :  
    BE0000795  Gamma-aminobutyric acid receptor subunit alpha-1     (1)
    BE0000381  Gamma-aminobutyric acid receptor subunit alpha-2     (1)
    BE0000523  Gamma-aminobutyric acid receptor subunit alpha-3     (1)
    BE0000478  Gamma-aminobutyric acid receptor subunit alpha-4     (1)
    BE0000471  Gamma-aminobutyric acid receptor subunit alpha-5     (1)
    BE0000764  Gamma-aminobutyric acid receptor subunit alpha-6     (1)
    BE0002344  Gamma-aminobutyric acid receptor subunit beta-1     (1)
    BE0002346  Gamma-aminobutyric acid receptor subunit beta-2     (1)
    BE0002345  Gamma-aminobutyric acid receptor subunit beta-3     (1)
    BE0003593  Gamma-aminobutyric acid receptor subunit gamma-1     (1)
    BE0003592  Gamma-aminobutyric acid receptor subunit gamma-2     (1)
    BE0003594  Gamma-aminobutyric acid receptor subunit gamma-3     (1)
    BE0003599  Gamma-aminobutyric acid receptor subunit delta     (1)
    BE0003595  Gamma-aminobutyric acid receptor subunit epsilon     (1)
    BE0003596  Gamma-aminobutyric acid receptor subunit pi     (1)
    BE0000129  Gamma-aminobutyric acid receptor subunit rho-1     (1)
    BE0003598  Gamma-aminobutyric acid receptor subunit rho-2     (1)
    BE0003619  Gamma-aminobutyric acid receptor subunit rho-3     (1)
    BE0003597  Gamma-aminobutyric acid receptor subunit theta     (1)
Non-common off-target(s) (drug2) :  
    BE0000736  Translocator protein     (1)
---------------------------------------------------
         
Drug1 :  DB00231  Temazepam
Drug2 :  DB00794  Primidone
Pharmacological target (+,+) : BE0004797  GABA-A receptor (anion channel)
Pharmacological target (+,+) : BE0000795  Gamma-aminobutyric acid receptor subunit alpha-1
Pharmacological target (+,+) : BE0000381  Gamma-aminobutyric acid receptor subunit alpha-2
Pharmacological target (+,+) : BE0000523  Gamma-aminobutyric acid receptor subunit alpha-3
Pharmacological target (+,+) : BE0000478  Gamma-aminobutyric acid receptor subunit alpha-4
Pharmacological target (+,+) : BE0000471  Gamma-aminobutyric acid receptor subunit alpha-5
Pharmacological target (+,+) : BE0000764  Gamma-aminobutyric acid receptor subunit alpha-6
Non-common off-target(s) (drug1) :  
    BE0002344  Gamma-aminobutyric acid receptor subunit beta-1     (1)
    BE0002346  Gamma-aminobutyric acid receptor subunit beta-2     (1)
    BE0002345  Gamma-aminobutyric acid receptor subunit beta-3     (1)
    BE0003593  Gamma-aminobutyric acid receptor subunit gamma-1     (1)
    BE0003592  Gamma-aminobutyric acid receptor subunit gamma-2     (1)
    BE0003594  Gamma-aminobutyric acid receptor subunit gamma-3     (1)
    BE0003599  Gamma-aminobutyric acid receptor subunit delta     (1)
    BE0003595  Gamma-aminobutyric acid receptor subunit epsilon     (1)
    BE0003596  Gamma-aminobutyric acid receptor subunit pi     (1)
    BE0000129  Gamma-aminobutyric acid receptor subunit rho-1     (1)
    BE0003598  Gamma-aminobutyric acid receptor subunit rho-2     (1)
    BE0003619  Gamma-aminobutyric acid receptor subunit rho-3     (1)
    BE0003597  Gamma-aminobutyric acid receptor subunit theta     (1)
Non-common off-target(s) (drug2) :  
    BE0000829  Glutamate receptor 2     (-1)
    BE0000826  Glutamate receptor ionotropic, kainate 2     (-1)
    BE0000849  Neuronal acetylcholine receptor subunit alpha-4     (-1)
    BE0002341  Neuronal acetylcholine receptor subunit alpha-7     (-1)
---------------------------------------------------
         
Drug1 :  DB00231  Temazepam
Drug2 :  DB00818  Propofol
Pharmacological target (+,+) : BE0004797  GABA-A receptor (anion channel)
Pharmacological target (+,+) : BE0002346  Gamma-aminobutyric acid receptor subunit beta-2
Pharmacological target (+,+) : BE0002345  Gamma-aminobutyric acid receptor subunit beta-3
Non-common off-target(s) (drug1) :  
    BE0000795  Gamma-aminobutyric acid receptor subunit alpha-1     (1)
    BE0000381  Gamma-aminobutyric acid receptor subunit alpha-2     (1)
    BE0000523  Gamma-aminobutyric acid receptor subunit alpha-3     (1)
    BE0000478  Gamma-aminobutyric acid receptor subunit alpha-4     (1)
    BE0000471  Gamma-aminobutyric acid receptor subunit alpha-5     (1)
    BE0000764  Gamma-aminobutyric acid receptor subunit alpha-6     (1)
    BE0002344  Gamma-aminobutyric acid receptor subunit beta-1     (1)
    BE0003593  Gamma-aminobutyric acid receptor subunit gamma-1     (1)
    BE0003592  Gamma-aminobutyric acid receptor subunit gamma-2     (1)
    BE0003594  Gamma-aminobutyric acid receptor subunit gamma-3     (1)
    BE0003599  Gamma-aminobutyric acid receptor subunit delta     (1)
    BE0003595  Gamma-aminobutyric acid receptor subunit epsilon     (1)
    BE0003596  Gamma-aminobutyric acid receptor subunit pi     (1)
    BE0000129  Gamma-aminobutyric acid receptor subunit rho-1     (1)
    BE0003598  Gamma-aminobutyric acid receptor subunit rho-2     (1)
    BE0003619  Gamma-aminobutyric acid receptor subunit rho-3     (1)
    BE0003597  Gamma-aminobutyric acid receptor subunit theta     (1)
Non-common off-target(s) (drug2) :  
    BE0002081  Sodium channel protein type 2 subunit alpha     (-1)
    BE0002083  Sodium channel protein type 4 subunit alpha     (-1)
---------------------------------------------------
         
Drug1 :  DB00231  Temazepam
Drug2 :  DB00837  Progabide
Pharmacological target (+,+) : BE0000795  Gamma-aminobutyric acid receptor subunit alpha-1
Non-common off-target(s) (drug1) :  
    BE0004797  GABA-A receptor (anion channel)     (1)
    BE0000381  Gamma-aminobutyric acid receptor subunit alpha-2     (1)
    BE0000523  Gamma-aminobutyric acid receptor subunit alpha-3     (1)
    BE0000478  Gamma-aminobutyric acid receptor subunit alpha-4     (1)
    BE0000471  Gamma-aminobutyric acid receptor subunit alpha-5     (1)
    BE0000764  Gamma-aminobutyric acid receptor subunit alpha-6     (1)
    BE0002344  Gamma-aminobutyric acid receptor subunit beta-1     (1)
    BE0002346  Gamma-aminobutyric acid receptor subunit beta-2     (1)
    BE0002345  Gamma-aminobutyric acid receptor subunit beta-3     (1)
    BE0003593  Gamma-aminobutyric acid receptor subunit gamma-1     (1)
    BE0003592  Gamma-aminobutyric acid receptor subunit gamma-2     (1)
    BE0003594  Gamma-aminobutyric acid receptor subunit gamma-3     (1)
    BE0003599  Gamma-aminobutyric acid receptor subunit delta     (1)
    BE0003595  Gamma-aminobutyric acid receptor subunit epsilon     (1)
    BE0003596  Gamma-aminobutyric acid receptor subunit pi     (1)
    BE0000129  Gamma-aminobutyric acid receptor subunit rho-1     (1)
    BE0003598  Gamma-aminobutyric acid receptor subunit rho-2     (1)
    BE0003619  Gamma-aminobutyric acid receptor subunit rho-3     (1)
    BE0003597  Gamma-aminobutyric acid receptor subunit theta     (1)
Non-common off-target(s) (drug2) :  
    BE0000217  Gamma-aminobutyric acid type B receptor subunit 1     (1)
---------------------------------------------------
         
Drug1 :  DB00231  Temazepam
Drug2 :  DB00849  Methylphenobarbital
Pharmacological target (+,+) : BE0000795  Gamma-aminobutyric acid receptor subunit alpha-1
Pharmacological target (+,+) : BE0000381  Gamma-aminobutyric acid receptor subunit alpha-2
Pharmacological target (+,+) : BE0000523  Gamma-aminobutyric acid receptor subunit alpha-3
Pharmacological target (+,+) : BE0000478  Gamma-aminobutyric acid receptor subunit alpha-4
Pharmacological target (+,+) : BE0000471  Gamma-aminobutyric acid receptor subunit alpha-5
Pharmacological target (+,+) : BE0000764  Gamma-aminobutyric acid receptor subunit alpha-6
Non-common off-target(s) (drug1) :  
    BE0004797  GABA-A receptor (anion channel)     (1)
    BE0002344  Gamma-aminobutyric acid receptor subunit beta-1     (1)
    BE0002346  Gamma-aminobutyric acid receptor subunit beta-2     (1)
    BE0002345  Gamma-aminobutyric acid receptor subunit beta-3     (1)
    BE0003593  Gamma-aminobutyric acid receptor subunit gamma-1     (1)
    BE0003592  Gamma-aminobutyric acid receptor subunit gamma-2     (1)
    BE0003594  Gamma-aminobutyric acid receptor subunit gamma-3     (1)
    BE0003599  Gamma-aminobutyric acid receptor subunit delta     (1)
    BE0003595  Gamma-aminobutyric acid receptor subunit epsilon     (1)
    BE0003596  Gamma-aminobutyric acid receptor subunit pi     (1)
    BE0000129  Gamma-aminobutyric acid receptor subunit rho-1     (1)
    BE0003598  Gamma-aminobutyric acid receptor subunit rho-2     (1)
    BE0003619  Gamma-aminobutyric acid receptor subunit rho-3     (1)
    BE0003597  Gamma-aminobutyric acid receptor subunit theta     (1)
Non-common off-target(s) (drug2) :  
    BE0000829  Glutamate receptor 2     (-1)
    BE0000826  Glutamate receptor ionotropic, kainate 2     (-1)
    BE0000849  Neuronal acetylcholine receptor subunit alpha-4     (-1)
    BE0002341  Neuronal acetylcholine receptor subunit alpha-7     (-1)
---------------------------------------------------
         
Drug1 :  DB00231  Temazepam
Drug2 :  DB00962  Zaleplon
Pharmacological target (+,+) : BE0000795  Gamma-aminobutyric acid receptor subunit alpha-1
Non-common off-target(s) (drug1) :  
    BE0004797  GABA-A receptor (anion channel)     (1)
    BE0000381  Gamma-aminobutyric acid receptor subunit alpha-2     (1)
    BE0000523  Gamma-aminobutyric acid receptor subunit alpha-3     (1)
    BE0000478  Gamma-aminobutyric acid receptor subunit alpha-4     (1)
    BE0000471  Gamma-aminobutyric acid receptor subunit alpha-5     (1)
    BE0000764  Gamma-aminobutyric acid receptor subunit alpha-6     (1)
    BE0002344  Gamma-aminobutyric acid receptor subunit beta-1     (1)
    BE0002346  Gamma-aminobutyric acid receptor subunit beta-2     (1)
    BE0002345  Gamma-aminobutyric acid receptor subunit beta-3     (1)
    BE0003593  Gamma-aminobutyric acid receptor subunit gamma-1     (1)
    BE0003592  Gamma-aminobutyric acid receptor subunit gamma-2     (1)
    BE0003594  Gamma-aminobutyric acid receptor subunit gamma-3     (1)
    BE0003599  Gamma-aminobutyric acid receptor subunit delta     (1)
    BE0003595  Gamma-aminobutyric acid receptor subunit epsilon     (1)
    BE0003596  Gamma-aminobutyric acid receptor subunit pi     (1)
    BE0000129  Gamma-aminobutyric acid receptor subunit rho-1     (1)
    BE0003598  Gamma-aminobutyric acid receptor subunit rho-2     (1)
    BE0003619  Gamma-aminobutyric acid receptor subunit rho-3     (1)
    BE0003597  Gamma-aminobutyric acid receptor subunit theta     (1)
---------------------------------------------------
         
Drug1 :  DB00231  Temazepam
Drug2 :  DB01068  Clonazepam
Pharmacological target (+,+) : BE0004797  GABA-A receptor (anion channel)
Non-common off-target(s) (drug1) :  
    BE0000795  Gamma-aminobutyric acid receptor subunit alpha-1     (1)
    BE0000381  Gamma-aminobutyric acid receptor subunit alpha-2     (1)
    BE0000523  Gamma-aminobutyric acid receptor subunit alpha-3     (1)
    BE0000478  Gamma-aminobutyric acid receptor subunit alpha-4     (1)
    BE0000471  Gamma-aminobutyric acid receptor subunit alpha-5     (1)
    BE0000764  Gamma-aminobutyric acid receptor subunit alpha-6     (1)
    BE0002344  Gamma-aminobutyric acid receptor subunit beta-1     (1)
    BE0002346  Gamma-aminobutyric acid receptor subunit beta-2     (1)
    BE0002345  Gamma-aminobutyric acid receptor subunit beta-3     (1)
    BE0003593  Gamma-aminobutyric acid receptor subunit gamma-1     (1)
    BE0003592  Gamma-aminobutyric acid receptor subunit gamma-2     (1)
    BE0003594  Gamma-aminobutyric acid receptor subunit gamma-3     (1)
    BE0003599  Gamma-aminobutyric acid receptor subunit delta     (1)
    BE0003595  Gamma-aminobutyric acid receptor subunit epsilon     (1)
    BE0003596  Gamma-aminobutyric acid receptor subunit pi     (1)
    BE0000129  Gamma-aminobutyric acid receptor subunit rho-1     (1)
    BE0003598  Gamma-aminobutyric acid receptor subunit rho-2     (1)
    BE0003619  Gamma-aminobutyric acid receptor subunit rho-3     (1)
    BE0003597  Gamma-aminobutyric acid receptor subunit theta     (1)
---------------------------------------------------
         
Drug1 :  DB00231  Temazepam
Drug2 :  DB01107  Methyprylon
Pharmacological target (+,+) : BE0004797  GABA-A receptor (anion channel)
Pharmacological target (+,+) : BE0000795  Gamma-aminobutyric acid receptor subunit alpha-1
Non-common off-target(s) (drug1) :  
    BE0000381  Gamma-aminobutyric acid receptor subunit alpha-2     (1)
    BE0000523  Gamma-aminobutyric acid receptor subunit alpha-3     (1)
    BE0000478  Gamma-aminobutyric acid receptor subunit alpha-4     (1)
    BE0000471  Gamma-aminobutyric acid receptor subunit alpha-5     (1)
    BE0000764  Gamma-aminobutyric acid receptor subunit alpha-6     (1)
    BE0002344  Gamma-aminobutyric acid receptor subunit beta-1     (1)
    BE0002346  Gamma-aminobutyric acid receptor subunit beta-2     (1)
    BE0002345  Gamma-aminobutyric acid receptor subunit beta-3     (1)
    BE0003593  Gamma-aminobutyric acid receptor subunit gamma-1     (1)
    BE0003592  Gamma-aminobutyric acid receptor subunit gamma-2     (1)
    BE0003594  Gamma-aminobutyric acid receptor subunit gamma-3     (1)
    BE0003599  Gamma-aminobutyric acid receptor subunit delta     (1)
    BE0003595  Gamma-aminobutyric acid receptor subunit epsilon     (1)
    BE0003596  Gamma-aminobutyric acid receptor subunit pi     (1)
    BE0000129  Gamma-aminobutyric acid receptor subunit rho-1     (1)
    BE0003598  Gamma-aminobutyric acid receptor subunit rho-2     (1)
    BE0003619  Gamma-aminobutyric acid receptor subunit rho-3     (1)
    BE0003597  Gamma-aminobutyric acid receptor subunit theta     (1)
---------------------------------------------------
         
Drug1 :  DB00231  Temazepam
Drug2 :  DB01159  Halothane
Pharmacological target (+,+) : BE0004797  GABA-A receptor (anion channel)
Non-common off-target(s) (drug1) :  
    BE0000795  Gamma-aminobutyric acid receptor subunit alpha-1     (1)
    BE0000381  Gamma-aminobutyric acid receptor subunit alpha-2     (1)
    BE0000523  Gamma-aminobutyric acid receptor subunit alpha-3     (1)
    BE0000478  Gamma-aminobutyric acid receptor subunit alpha-4     (1)
    BE0000471  Gamma-aminobutyric acid receptor subunit alpha-5     (1)
    BE0000764  Gamma-aminobutyric acid receptor subunit alpha-6     (1)
    BE0002344  Gamma-aminobutyric acid receptor subunit beta-1     (1)
    BE0002346  Gamma-aminobutyric acid receptor subunit beta-2     (1)
    BE0002345  Gamma-aminobutyric acid receptor subunit beta-3     (1)
    BE0003593  Gamma-aminobutyric acid receptor subunit gamma-1     (1)
    BE0003592  Gamma-aminobutyric acid receptor subunit gamma-2     (1)
    BE0003594  Gamma-aminobutyric acid receptor subunit gamma-3     (1)
    BE0003599  Gamma-aminobutyric acid receptor subunit delta     (1)
    BE0003595  Gamma-aminobutyric acid receptor subunit epsilon     (1)
    BE0003596  Gamma-aminobutyric acid receptor subunit pi     (1)
    BE0000129  Gamma-aminobutyric acid receptor subunit rho-1     (1)
    BE0003598  Gamma-aminobutyric acid receptor subunit rho-2     (1)
    BE0003619  Gamma-aminobutyric acid receptor subunit rho-3     (1)
    BE0003597  Gamma-aminobutyric acid receptor subunit theta     (1)
Non-common off-target(s) (drug2) :  
    BE0000534  Glutamate receptor ionotropic, NMDA 3B     (-1)
    BE0000760  Glutamate receptor ionotropic, NMDA 2A     (-1)
    BE0000641  Glutamate receptor ionotropic, NMDA 3A     (-1)
    BE0000503  NADH-ubiquinone oxidoreductase chain 1     (-1)
    BE0000415  Intermediate conductance calcium-activated potassium channel protein 4     (-1)
    BE0000553  Calcium-activated potassium channel subunit alpha-1     (-1)
    BE0001028  G protein-activated inward rectifier potassium channel 1     (-1)
    BE0001030  G protein-activated inward rectifier potassium channel 2     (-1)
---------------------------------------------------
         
Drug1 :  DB00231  Temazepam
Drug2 :  DB01174  Phenobarbital
Pharmacological target (+,+) : BE0000795  Gamma-aminobutyric acid receptor subunit alpha-1
Non-common off-target(s) (drug1) :  
    BE0004797  GABA-A receptor (anion channel)     (1)
    BE0000381  Gamma-aminobutyric acid receptor subunit alpha-2     (1)
    BE0000523  Gamma-aminobutyric acid receptor subunit alpha-3     (1)
    BE0000478  Gamma-aminobutyric acid receptor subunit alpha-4     (1)
    BE0000471  Gamma-aminobutyric acid receptor subunit alpha-5     (1)
    BE0000764  Gamma-aminobutyric acid receptor subunit alpha-6     (1)
    BE0002344  Gamma-aminobutyric acid receptor subunit beta-1     (1)
    BE0002346  Gamma-aminobutyric acid receptor subunit beta-2     (1)
    BE0002345  Gamma-aminobutyric acid receptor subunit beta-3     (1)
    BE0003593  Gamma-aminobutyric acid receptor subunit gamma-1     (1)
    BE0003592  Gamma-aminobutyric acid receptor subunit gamma-2     (1)
    BE0003594  Gamma-aminobutyric acid receptor subunit gamma-3     (1)
    BE0003599  Gamma-aminobutyric acid receptor subunit delta     (1)
    BE0003595  Gamma-aminobutyric acid receptor subunit epsilon     (1)
    BE0003596  Gamma-aminobutyric acid receptor subunit pi     (1)
    BE0000129  Gamma-aminobutyric acid receptor subunit rho-1     (1)
    BE0003598  Gamma-aminobutyric acid receptor subunit rho-2     (1)
    BE0003619  Gamma-aminobutyric acid receptor subunit rho-3     (1)
    BE0003597  Gamma-aminobutyric acid receptor subunit theta     (1)
Non-common off-target(s) (drug2) :  
    BE0000829  Glutamate receptor 2     (-1)
    BE0000826  Glutamate receptor ionotropic, kainate 2     (-1)
    BE0000849  Neuronal acetylcholine receptor subunit alpha-4     (-1)
    BE0002341  Neuronal acetylcholine receptor subunit alpha-7     (-1)
    BE0004956  NMDA receptor     (-1)
---------------------------------------------------
         
Drug1 :  DB00231  Temazepam
Drug2 :  DB01198  Zopiclone
Pharmacological target (+,+) : BE0000795  Gamma-aminobutyric acid receptor subunit alpha-1
Pharmacological target (+,+) : BE0000381  Gamma-aminobutyric acid receptor subunit alpha-2
Pharmacological target (+,+) : BE0000523  Gamma-aminobutyric acid receptor subunit alpha-3
Pharmacological target (+,+) : BE0000471  Gamma-aminobutyric acid receptor subunit alpha-5
Non-common off-target(s) (drug1) :  
    BE0004797  GABA-A receptor (anion channel)     (1)
    BE0000478  Gamma-aminobutyric acid receptor subunit alpha-4     (1)
    BE0000764  Gamma-aminobutyric acid receptor subunit alpha-6     (1)
    BE0002344  Gamma-aminobutyric acid receptor subunit beta-1     (1)
    BE0002346  Gamma-aminobutyric acid receptor subunit beta-2     (1)
    BE0002345  Gamma-aminobutyric acid receptor subunit beta-3     (1)
    BE0003593  Gamma-aminobutyric acid receptor subunit gamma-1     (1)
    BE0003592  Gamma-aminobutyric acid receptor subunit gamma-2     (1)
    BE0003594  Gamma-aminobutyric acid receptor subunit gamma-3     (1)
    BE0003599  Gamma-aminobutyric acid receptor subunit delta     (1)
    BE0003595  Gamma-aminobutyric acid receptor subunit epsilon     (1)
    BE0003596  Gamma-aminobutyric acid receptor subunit pi     (1)
    BE0000129  Gamma-aminobutyric acid receptor subunit rho-1     (1)
    BE0003598  Gamma-aminobutyric acid receptor subunit rho-2     (1)
    BE0003619  Gamma-aminobutyric acid receptor subunit rho-3     (1)
    BE0003597  Gamma-aminobutyric acid receptor subunit theta     (1)
Non-common off-target(s) (drug2) :  
    BE0000736  Translocator protein     (1)
---------------------------------------------------
         
Drug1 :  DB00231  Temazepam
Drug2 :  DB01341  Dihydroquinidine barbiturate
Pharmacological target (+,+) : BE0000795  Gamma-aminobutyric acid receptor subunit alpha-1
Non-common off-target(s) (drug1) :  
    BE0004797  GABA-A receptor (anion channel)     (1)
    BE0000381  Gamma-aminobutyric acid receptor subunit alpha-2     (1)
    BE0000523  Gamma-aminobutyric acid receptor subunit alpha-3     (1)
    BE0000478  Gamma-aminobutyric acid receptor subunit alpha-4     (1)
    BE0000471  Gamma-aminobutyric acid receptor subunit alpha-5     (1)
    BE0000764  Gamma-aminobutyric acid receptor subunit alpha-6     (1)
    BE0002344  Gamma-aminobutyric acid receptor subunit beta-1     (1)
    BE0002346  Gamma-aminobutyric acid receptor subunit beta-2     (1)
    BE0002345  Gamma-aminobutyric acid receptor subunit beta-3     (1)
    BE0003593  Gamma-aminobutyric acid receptor subunit gamma-1     (1)
    BE0003592  Gamma-aminobutyric acid receptor subunit gamma-2     (1)
    BE0003594  Gamma-aminobutyric acid receptor subunit gamma-3     (1)
    BE0003599  Gamma-aminobutyric acid receptor subunit delta     (1)
    BE0003595  Gamma-aminobutyric acid receptor subunit epsilon     (1)
    BE0003596  Gamma-aminobutyric acid receptor subunit pi     (1)
    BE0000129  Gamma-aminobutyric acid receptor subunit rho-1     (1)
    BE0003598  Gamma-aminobutyric acid receptor subunit rho-2     (1)
    BE0003619  Gamma-aminobutyric acid receptor subunit rho-3     (1)
    BE0003597  Gamma-aminobutyric acid receptor subunit theta     (1)
---------------------------------------------------
         
Drug1 :  DB00231  Temazepam
Drug2 :  DB01346  Quinidine barbiturate
Pharmacological target (+,+) : BE0000795  Gamma-aminobutyric acid receptor subunit alpha-1
Pharmacological target (+,+) : BE0000381  Gamma-aminobutyric acid receptor subunit alpha-2
Non-common off-target(s) (drug1) :  
    BE0004797  GABA-A receptor (anion channel)     (1)
    BE0000523  Gamma-aminobutyric acid receptor subunit alpha-3     (1)
    BE0000478  Gamma-aminobutyric acid receptor subunit alpha-4     (1)
    BE0000471  Gamma-aminobutyric acid receptor subunit alpha-5     (1)
    BE0000764  Gamma-aminobutyric acid receptor subunit alpha-6     (1)
    BE0002344  Gamma-aminobutyric acid receptor subunit beta-1     (1)
    BE0002346  Gamma-aminobutyric acid receptor subunit beta-2     (1)
    BE0002345  Gamma-aminobutyric acid receptor subunit beta-3     (1)
    BE0003593  Gamma-aminobutyric acid receptor subunit gamma-1     (1)
    BE0003592  Gamma-aminobutyric acid receptor subunit gamma-2     (1)
    BE0003594  Gamma-aminobutyric acid receptor subunit gamma-3     (1)
    BE0003599  Gamma-aminobutyric acid receptor subunit delta     (1)
    BE0003595  Gamma-aminobutyric acid receptor subunit epsilon     (1)
    BE0003596  Gamma-aminobutyric acid receptor subunit pi     (1)
    BE0000129  Gamma-aminobutyric acid receptor subunit rho-1     (1)
    BE0003598  Gamma-aminobutyric acid receptor subunit rho-2     (1)
    BE0003619  Gamma-aminobutyric acid receptor subunit rho-3     (1)
    BE0003597  Gamma-aminobutyric acid receptor subunit theta     (1)
Non-common off-target(s) (drug2) :  
    BE0000829  Glutamate receptor 2     (-1)
    BE0000197  Sodium channel protein type 5 subunit alpha     (-1)
    BE0000154  Potassium channel subfamily K member 1     (-1)
---------------------------------------------------
         
Drug1 :  DB00231  Temazepam
Drug2 :  DB01351  Amobarbital
Pharmacological target (+,+) : BE0000795  Gamma-aminobutyric acid receptor subunit alpha-1
Pharmacological target (+,+) : BE0000381  Gamma-aminobutyric acid receptor subunit alpha-2
Pharmacological target (+,+) : BE0000523  Gamma-aminobutyric acid receptor subunit alpha-3
Pharmacological target (+,+) : BE0000478  Gamma-aminobutyric acid receptor subunit alpha-4
Pharmacological target (+,+) : BE0000471  Gamma-aminobutyric acid receptor subunit alpha-5
Pharmacological target (+,+) : BE0000764  Gamma-aminobutyric acid receptor subunit alpha-6
Non-common off-target(s) (drug1) :  
    BE0004797  GABA-A receptor (anion channel)     (1)
    BE0002344  Gamma-aminobutyric acid receptor subunit beta-1     (1)
    BE0002346  Gamma-aminobutyric acid receptor subunit beta-2     (1)
    BE0002345  Gamma-aminobutyric acid receptor subunit beta-3     (1)
    BE0003593  Gamma-aminobutyric acid receptor subunit gamma-1     (1)
    BE0003592  Gamma-aminobutyric acid receptor subunit gamma-2     (1)
    BE0003594  Gamma-aminobutyric acid receptor subunit gamma-3     (1)
    BE0003599  Gamma-aminobutyric acid receptor subunit delta     (1)
    BE0003595  Gamma-aminobutyric acid receptor subunit epsilon     (1)
    BE0003596  Gamma-aminobutyric acid receptor subunit pi     (1)
    BE0000129  Gamma-aminobutyric acid receptor subunit rho-1     (1)
    BE0003598  Gamma-aminobutyric acid receptor subunit rho-2     (1)
    BE0003619  Gamma-aminobutyric acid receptor subunit rho-3     (1)
    BE0003597  Gamma-aminobutyric acid receptor subunit theta     (1)
Non-common off-target(s) (drug2) :  
    BE0000829  Glutamate receptor 2     (-1)
    BE0000826  Glutamate receptor ionotropic, kainate 2     (-1)
    BE0000849  Neuronal acetylcholine receptor subunit alpha-4     (-1)
    BE0002341  Neuronal acetylcholine receptor subunit alpha-7     (-1)
---------------------------------------------------
         
Drug1 :  DB00231  Temazepam
Drug2 :  DB01352  Aprobarbital
Pharmacological target (+,+) : BE0000795  Gamma-aminobutyric acid receptor subunit alpha-1
Pharmacological target (+,+) : BE0000381  Gamma-aminobutyric acid receptor subunit alpha-2
Pharmacological target (+,+) : BE0000523  Gamma-aminobutyric acid receptor subunit alpha-3
Pharmacological target (+,+) : BE0000478  Gamma-aminobutyric acid receptor subunit alpha-4
Pharmacological target (+,+) : BE0000471  Gamma-aminobutyric acid receptor subunit alpha-5
Pharmacological target (+,+) : BE0000764  Gamma-aminobutyric acid receptor subunit alpha-6
Non-common off-target(s) (drug1) :  
    BE0004797  GABA-A receptor (anion channel)     (1)
    BE0002344  Gamma-aminobutyric acid receptor subunit beta-1     (1)
    BE0002346  Gamma-aminobutyric acid receptor subunit beta-2     (1)
    BE0002345  Gamma-aminobutyric acid receptor subunit beta-3     (1)
    BE0003593  Gamma-aminobutyric acid receptor subunit gamma-1     (1)
    BE0003592  Gamma-aminobutyric acid receptor subunit gamma-2     (1)
    BE0003594  Gamma-aminobutyric acid receptor subunit gamma-3     (1)
    BE0003599  Gamma-aminobutyric acid receptor subunit delta     (1)
    BE0003595  Gamma-aminobutyric acid receptor subunit epsilon     (1)
    BE0003596  Gamma-aminobutyric acid receptor subunit pi     (1)
    BE0000129  Gamma-aminobutyric acid receptor subunit rho-1     (1)
    BE0003598  Gamma-aminobutyric acid receptor subunit rho-2     (1)
    BE0003619  Gamma-aminobutyric acid receptor subunit rho-3     (1)
    BE0003597  Gamma-aminobutyric acid receptor subunit theta     (1)
Non-common off-target(s) (drug2) :  
    BE0000829  Glutamate receptor 2     (-1)
    BE0000826  Glutamate receptor ionotropic, kainate 2     (-1)
    BE0000849  Neuronal acetylcholine receptor subunit alpha-4     (-1)
    BE0002341  Neuronal acetylcholine receptor subunit alpha-7     (-1)
---------------------------------------------------
         
Drug1 :  DB00231  Temazepam
Drug2 :  DB01353  Butethal
Pharmacological target (+,+) : BE0000795  Gamma-aminobutyric acid receptor subunit alpha-1
Pharmacological target (+,+) : BE0000381  Gamma-aminobutyric acid receptor subunit alpha-2
Pharmacological target (+,+) : BE0000523  Gamma-aminobutyric acid receptor subunit alpha-3
Pharmacological target (+,+) : BE0000478  Gamma-aminobutyric acid receptor subunit alpha-4
Pharmacological target (+,+) : BE0000471  Gamma-aminobutyric acid receptor subunit alpha-5
Pharmacological target (+,+) : BE0000764  Gamma-aminobutyric acid receptor subunit alpha-6
Non-common off-target(s) (drug1) :  
    BE0004797  GABA-A receptor (anion channel)     (1)
    BE0002344  Gamma-aminobutyric acid receptor subunit beta-1     (1)
    BE0002346  Gamma-aminobutyric acid receptor subunit beta-2     (1)
    BE0002345  Gamma-aminobutyric acid receptor subunit beta-3     (1)
    BE0003593  Gamma-aminobutyric acid receptor subunit gamma-1     (1)
    BE0003592  Gamma-aminobutyric acid receptor subunit gamma-2     (1)
    BE0003594  Gamma-aminobutyric acid receptor subunit gamma-3     (1)
    BE0003599  Gamma-aminobutyric acid receptor subunit delta     (1)
    BE0003595  Gamma-aminobutyric acid receptor subunit epsilon     (1)
    BE0003596  Gamma-aminobutyric acid receptor subunit pi     (1)
    BE0000129  Gamma-aminobutyric acid receptor subunit rho-1     (1)
    BE0003598  Gamma-aminobutyric acid receptor subunit rho-2     (1)
    BE0003619  Gamma-aminobutyric acid receptor subunit rho-3     (1)
    BE0003597  Gamma-aminobutyric acid receptor subunit theta     (1)
Non-common off-target(s) (drug2) :  
    BE0000829  Glutamate receptor 2     (-1)
    BE0000826  Glutamate receptor ionotropic, kainate 2     (-1)
    BE0000849  Neuronal acetylcholine receptor subunit alpha-4     (-1)
    BE0002341  Neuronal acetylcholine receptor subunit alpha-7     (-1)
---------------------------------------------------
         
Drug1 :  DB00231  Temazepam
Drug2 :  DB01354  Heptabarbital
Pharmacological target (+,+) : BE0000795  Gamma-aminobutyric acid receptor subunit alpha-1
Pharmacological target (+,+) : BE0000381  Gamma-aminobutyric acid receptor subunit alpha-2
Pharmacological target (+,+) : BE0000523  Gamma-aminobutyric acid receptor subunit alpha-3
Pharmacological target (+,+) : BE0000478  Gamma-aminobutyric acid receptor subunit alpha-4
Pharmacological target (+,+) : BE0000471  Gamma-aminobutyric acid receptor subunit alpha-5
Pharmacological target (+,+) : BE0000764  Gamma-aminobutyric acid receptor subunit alpha-6
Non-common off-target(s) (drug1) :  
    BE0004797  GABA-A receptor (anion channel)     (1)
    BE0002344  Gamma-aminobutyric acid receptor subunit beta-1     (1)
    BE0002346  Gamma-aminobutyric acid receptor subunit beta-2     (1)
    BE0002345  Gamma-aminobutyric acid receptor subunit beta-3     (1)
    BE0003593  Gamma-aminobutyric acid receptor subunit gamma-1     (1)
    BE0003592  Gamma-aminobutyric acid receptor subunit gamma-2     (1)
    BE0003594  Gamma-aminobutyric acid receptor subunit gamma-3     (1)
    BE0003599  Gamma-aminobutyric acid receptor subunit delta     (1)
    BE0003595  Gamma-aminobutyric acid receptor subunit epsilon     (1)
    BE0003596  Gamma-aminobutyric acid receptor subunit pi     (1)
    BE0000129  Gamma-aminobutyric acid receptor subunit rho-1     (1)
    BE0003598  Gamma-aminobutyric acid receptor subunit rho-2     (1)
    BE0003619  Gamma-aminobutyric acid receptor subunit rho-3     (1)
    BE0003597  Gamma-aminobutyric acid receptor subunit theta     (1)
Non-common off-target(s) (drug2) :  
    BE0000829  Glutamate receptor 2     (-1)
    BE0000826  Glutamate receptor ionotropic, kainate 2     (-1)
    BE0000849  Neuronal acetylcholine receptor subunit alpha-4     (-1)
    BE0002341  Neuronal acetylcholine receptor subunit alpha-7     (-1)
---------------------------------------------------
         
Drug1 :  DB00231  Temazepam
Drug2 :  DB01355  Hexobarbital
Pharmacological target (+,+) : BE0000795  Gamma-aminobutyric acid receptor subunit alpha-1
Pharmacological target (+,+) : BE0000381  Gamma-aminobutyric acid receptor subunit alpha-2
Pharmacological target (+,+) : BE0000523  Gamma-aminobutyric acid receptor subunit alpha-3
Pharmacological target (+,+) : BE0000478  Gamma-aminobutyric acid receptor subunit alpha-4
Pharmacological target (+,+) : BE0000471  Gamma-aminobutyric acid receptor subunit alpha-5
Pharmacological target (+,+) : BE0000764  Gamma-aminobutyric acid receptor subunit alpha-6
Non-common off-target(s) (drug1) :  
    BE0004797  GABA-A receptor (anion channel)     (1)
    BE0002344  Gamma-aminobutyric acid receptor subunit beta-1     (1)
    BE0002346  Gamma-aminobutyric acid receptor subunit beta-2     (1)
    BE0002345  Gamma-aminobutyric acid receptor subunit beta-3     (1)
    BE0003593  Gamma-aminobutyric acid receptor subunit gamma-1     (1)
    BE0003592  Gamma-aminobutyric acid receptor subunit gamma-2     (1)
    BE0003594  Gamma-aminobutyric acid receptor subunit gamma-3     (1)
    BE0003599  Gamma-aminobutyric acid receptor subunit delta     (1)
    BE0003595  Gamma-aminobutyric acid receptor subunit epsilon     (1)
    BE0003596  Gamma-aminobutyric acid receptor subunit pi     (1)
    BE0000129  Gamma-aminobutyric acid receptor subunit rho-1     (1)
    BE0003598  Gamma-aminobutyric acid receptor subunit rho-2     (1)
    BE0003619  Gamma-aminobutyric acid receptor subunit rho-3     (1)
    BE0003597  Gamma-aminobutyric acid receptor subunit theta     (1)
Non-common off-target(s) (drug2) :  
    BE0000829  Glutamate receptor 2     (-1)
    BE0000826  Glutamate receptor ionotropic, kainate 2     (-1)
    BE0000849  Neuronal acetylcholine receptor subunit alpha-4     (-1)
    BE0002341  Neuronal acetylcholine receptor subunit alpha-7     (-1)
---------------------------------------------------
         
Drug1 :  DB00231  Temazepam
Drug2 :  DB01437  Glutethimide
Pharmacological target (+,+) : BE0004797  GABA-A receptor (anion channel)
Pharmacological target (+,+) : BE0000795  Gamma-aminobutyric acid receptor subunit alpha-1
Non-common off-target(s) (drug1) :  
    BE0000381  Gamma-aminobutyric acid receptor subunit alpha-2     (1)
    BE0000523  Gamma-aminobutyric acid receptor subunit alpha-3     (1)
    BE0000478  Gamma-aminobutyric acid receptor subunit alpha-4     (1)
    BE0000471  Gamma-aminobutyric acid receptor subunit alpha-5     (1)
    BE0000764  Gamma-aminobutyric acid receptor subunit alpha-6     (1)
    BE0002344  Gamma-aminobutyric acid receptor subunit beta-1     (1)
    BE0002346  Gamma-aminobutyric acid receptor subunit beta-2     (1)
    BE0002345  Gamma-aminobutyric acid receptor subunit beta-3     (1)
    BE0003593  Gamma-aminobutyric acid receptor subunit gamma-1     (1)
    BE0003592  Gamma-aminobutyric acid receptor subunit gamma-2     (1)
    BE0003594  Gamma-aminobutyric acid receptor subunit gamma-3     (1)
    BE0003599  Gamma-aminobutyric acid receptor subunit delta     (1)
    BE0003595  Gamma-aminobutyric acid receptor subunit epsilon     (1)
    BE0003596  Gamma-aminobutyric acid receptor subunit pi     (1)
    BE0000129  Gamma-aminobutyric acid receptor subunit rho-1     (1)
    BE0003598  Gamma-aminobutyric acid receptor subunit rho-2     (1)
    BE0003619  Gamma-aminobutyric acid receptor subunit rho-3     (1)
    BE0003597  Gamma-aminobutyric acid receptor subunit theta     (1)
---------------------------------------------------
         
Drug1 :  DB00231  Temazepam
Drug2 :  DB01440  Gamma Hydroxybutyric Acid
Pharmacological target (+,+) : BE0002344  Gamma-aminobutyric acid receptor subunit beta-1
Non-common off-target(s) (drug1) :  
    BE0004797  GABA-A receptor (anion channel)     (1)
    BE0000795  Gamma-aminobutyric acid receptor subunit alpha-1     (1)
    BE0000381  Gamma-aminobutyric acid receptor subunit alpha-2     (1)
    BE0000523  Gamma-aminobutyric acid receptor subunit alpha-3     (1)
    BE0000478  Gamma-aminobutyric acid receptor subunit alpha-4     (1)
    BE0000471  Gamma-aminobutyric acid receptor subunit alpha-5     (1)
    BE0000764  Gamma-aminobutyric acid receptor subunit alpha-6     (1)
    BE0002346  Gamma-aminobutyric acid receptor subunit beta-2     (1)
    BE0002345  Gamma-aminobutyric acid receptor subunit beta-3     (1)
    BE0003593  Gamma-aminobutyric acid receptor subunit gamma-1     (1)
    BE0003592  Gamma-aminobutyric acid receptor subunit gamma-2     (1)
    BE0003594  Gamma-aminobutyric acid receptor subunit gamma-3     (1)
    BE0003599  Gamma-aminobutyric acid receptor subunit delta     (1)
    BE0003595  Gamma-aminobutyric acid receptor subunit epsilon     (1)
    BE0003596  Gamma-aminobutyric acid receptor subunit pi     (1)
    BE0000129  Gamma-aminobutyric acid receptor subunit rho-1     (1)
    BE0003598  Gamma-aminobutyric acid receptor subunit rho-2     (1)
    BE0003619  Gamma-aminobutyric acid receptor subunit rho-3     (1)
    BE0003597  Gamma-aminobutyric acid receptor subunit theta     (1)
Non-common off-target(s) (drug2) :  
    BE0004841  Gamma-hydroxybutyrate (GHB) receptor     (1)
---------------------------------------------------
         
Drug1 :  DB00231  Temazepam
Drug2 :  DB01483  Barbital
Pharmacological target (+,+) : BE0000795  Gamma-aminobutyric acid receptor subunit alpha-1
Pharmacological target (+,+) : BE0000381  Gamma-aminobutyric acid receptor subunit alpha-2
Pharmacological target (+,+) : BE0000523  Gamma-aminobutyric acid receptor subunit alpha-3
Pharmacological target (+,+) : BE0000478  Gamma-aminobutyric acid receptor subunit alpha-4
Pharmacological target (+,+) : BE0000471  Gamma-aminobutyric acid receptor subunit alpha-5
Pharmacological target (+,+) : BE0000764  Gamma-aminobutyric acid receptor subunit alpha-6
Non-common off-target(s) (drug1) :  
    BE0004797  GABA-A receptor (anion channel)     (1)
    BE0002344  Gamma-aminobutyric acid receptor subunit beta-1     (1)
    BE0002346  Gamma-aminobutyric acid receptor subunit beta-2     (1)
    BE0002345  Gamma-aminobutyric acid receptor subunit beta-3     (1)
    BE0003593  Gamma-aminobutyric acid receptor subunit gamma-1     (1)
    BE0003592  Gamma-aminobutyric acid receptor subunit gamma-2     (1)
    BE0003594  Gamma-aminobutyric acid receptor subunit gamma-3     (1)
    BE0003599  Gamma-aminobutyric acid receptor subunit delta     (1)
    BE0003595  Gamma-aminobutyric acid receptor subunit epsilon     (1)
    BE0003596  Gamma-aminobutyric acid receptor subunit pi     (1)
    BE0000129  Gamma-aminobutyric acid receptor subunit rho-1     (1)
    BE0003598  Gamma-aminobutyric acid receptor subunit rho-2     (1)
    BE0003619  Gamma-aminobutyric acid receptor subunit rho-3     (1)
    BE0003597  Gamma-aminobutyric acid receptor subunit theta     (1)
Non-common off-target(s) (drug2) :  
    BE0000829  Glutamate receptor 2     (-1)
    BE0000826  Glutamate receptor ionotropic, kainate 2     (-1)
    BE0000849  Neuronal acetylcholine receptor subunit alpha-4     (-1)
    BE0002341  Neuronal acetylcholine receptor subunit alpha-7     (-1)
---------------------------------------------------
         
Drug1 :  DB00231  Temazepam
Drug2 :  DB01496  Barbituric acid derivative
Pharmacological target (+,+) : BE0000795  Gamma-aminobutyric acid receptor subunit alpha-1
Pharmacological target (+,+) : BE0000381  Gamma-aminobutyric acid receptor subunit alpha-2
Pharmacological target (+,+) : BE0000523  Gamma-aminobutyric acid receptor subunit alpha-3
Pharmacological target (+,+) : BE0000478  Gamma-aminobutyric acid receptor subunit alpha-4
Pharmacological target (+,+) : BE0000471  Gamma-aminobutyric acid receptor subunit alpha-5
Pharmacological target (+,+) : BE0000764  Gamma-aminobutyric acid receptor subunit alpha-6
Non-common off-target(s) (drug1) :  
    BE0004797  GABA-A receptor (anion channel)     (1)
    BE0002344  Gamma-aminobutyric acid receptor subunit beta-1     (1)
    BE0002346  Gamma-aminobutyric acid receptor subunit beta-2     (1)
    BE0002345  Gamma-aminobutyric acid receptor subunit beta-3     (1)
    BE0003593  Gamma-aminobutyric acid receptor subunit gamma-1     (1)
    BE0003592  Gamma-aminobutyric acid receptor subunit gamma-2     (1)
    BE0003594  Gamma-aminobutyric acid receptor subunit gamma-3     (1)
    BE0003599  Gamma-aminobutyric acid receptor subunit delta     (1)
    BE0003595  Gamma-aminobutyric acid receptor subunit epsilon     (1)
    BE0003596  Gamma-aminobutyric acid receptor subunit pi     (1)
    BE0000129  Gamma-aminobutyric acid receptor subunit rho-1     (1)
    BE0003598  Gamma-aminobutyric acid receptor subunit rho-2     (1)
    BE0003619  Gamma-aminobutyric acid receptor subunit rho-3     (1)
    BE0003597  Gamma-aminobutyric acid receptor subunit theta     (1)
Non-common off-target(s) (drug2) :  
    BE0000829  Glutamate receptor 2     (-1)
    BE0000826  Glutamate receptor ionotropic, kainate 2     (-1)
    BE0000849  Neuronal acetylcholine receptor subunit alpha-4     (-1)
    BE0002341  Neuronal acetylcholine receptor subunit alpha-7     (-1)
---------------------------------------------------
         
Drug1 :  DB00231  Temazepam
Drug2 :  DB01544  Flunitrazepam
Pharmacological target (+,+) : BE0000381  Gamma-aminobutyric acid receptor subunit alpha-2
Pharmacological target (+,+) : BE0000523  Gamma-aminobutyric acid receptor subunit alpha-3
Pharmacological target (+,+) : BE0000478  Gamma-aminobutyric acid receptor subunit alpha-4
Pharmacological target (+,+) : BE0000471  Gamma-aminobutyric acid receptor subunit alpha-5
Pharmacological target (+,+) : BE0000764  Gamma-aminobutyric acid receptor subunit alpha-6
Non-common off-target(s) (drug1) :  
    BE0004797  GABA-A receptor (anion channel)     (1)
    BE0000795  Gamma-aminobutyric acid receptor subunit alpha-1     (1)
    BE0002344  Gamma-aminobutyric acid receptor subunit beta-1     (1)
    BE0002346  Gamma-aminobutyric acid receptor subunit beta-2     (1)
    BE0002345  Gamma-aminobutyric acid receptor subunit beta-3     (1)
    BE0003593  Gamma-aminobutyric acid receptor subunit gamma-1     (1)
    BE0003592  Gamma-aminobutyric acid receptor subunit gamma-2     (1)
    BE0003594  Gamma-aminobutyric acid receptor subunit gamma-3     (1)
    BE0003599  Gamma-aminobutyric acid receptor subunit delta     (1)
    BE0003595  Gamma-aminobutyric acid receptor subunit epsilon     (1)
    BE0003596  Gamma-aminobutyric acid receptor subunit pi     (1)
    BE0000129  Gamma-aminobutyric acid receptor subunit rho-1     (1)
    BE0003598  Gamma-aminobutyric acid receptor subunit rho-2     (1)
    BE0003619  Gamma-aminobutyric acid receptor subunit rho-3     (1)
    BE0003597  Gamma-aminobutyric acid receptor subunit theta     (1)
Non-common off-target(s) (drug2) :  
    BE0000736  Translocator protein     (1)
---------------------------------------------------
         
Drug1 :  DB00231  Temazepam
Drug2 :  DB01587  Ketazolam
Pharmacological target (+,+) : BE0000795  Gamma-aminobutyric acid receptor subunit alpha-1
Pharmacological target (+,+) : BE0002344  Gamma-aminobutyric acid receptor subunit beta-1
Pharmacological target (+,+) : BE0003593  Gamma-aminobutyric acid receptor subunit gamma-1
Pharmacological target (+,+) : BE0003599  Gamma-aminobutyric acid receptor subunit delta
Pharmacological target (+,+) : BE0003595  Gamma-aminobutyric acid receptor subunit epsilon
Non-common off-target(s) (drug1) :  
    BE0004797  GABA-A receptor (anion channel)     (1)
    BE0000381  Gamma-aminobutyric acid receptor subunit alpha-2     (1)
    BE0000523  Gamma-aminobutyric acid receptor subunit alpha-3     (1)
    BE0000478  Gamma-aminobutyric acid receptor subunit alpha-4     (1)
    BE0000471  Gamma-aminobutyric acid receptor subunit alpha-5     (1)
    BE0000764  Gamma-aminobutyric acid receptor subunit alpha-6     (1)
    BE0002346  Gamma-aminobutyric acid receptor subunit beta-2     (1)
    BE0002345  Gamma-aminobutyric acid receptor subunit beta-3     (1)
    BE0003592  Gamma-aminobutyric acid receptor subunit gamma-2     (1)
    BE0003594  Gamma-aminobutyric acid receptor subunit gamma-3     (1)
    BE0003596  Gamma-aminobutyric acid receptor subunit pi     (1)
    BE0000129  Gamma-aminobutyric acid receptor subunit rho-1     (1)
    BE0003598  Gamma-aminobutyric acid receptor subunit rho-2     (1)
    BE0003619  Gamma-aminobutyric acid receptor subunit rho-3     (1)
    BE0003597  Gamma-aminobutyric acid receptor subunit theta     (1)
Non-common off-target(s) (drug2) :  
    BE0000736  Translocator protein     (1)
---------------------------------------------------
         
Drug1 :  DB00231  Temazepam
Drug2 :  DB06716  Fospropofol
Pharmacological target (+,+) : BE0002346  Gamma-aminobutyric acid receptor subunit beta-2
Pharmacological target (+,+) : BE0002345  Gamma-aminobutyric acid receptor subunit beta-3
Non-common off-target(s) (drug1) :  
    BE0004797  GABA-A receptor (anion channel)     (1)
    BE0000795  Gamma-aminobutyric acid receptor subunit alpha-1     (1)
    BE0000381  Gamma-aminobutyric acid receptor subunit alpha-2     (1)
    BE0000523  Gamma-aminobutyric acid receptor subunit alpha-3     (1)
    BE0000478  Gamma-aminobutyric acid receptor subunit alpha-4     (1)
    BE0000471  Gamma-aminobutyric acid receptor subunit alpha-5     (1)
    BE0000764  Gamma-aminobutyric acid receptor subunit alpha-6     (1)
    BE0002344  Gamma-aminobutyric acid receptor subunit beta-1     (1)
    BE0003593  Gamma-aminobutyric acid receptor subunit gamma-1     (1)
    BE0003592  Gamma-aminobutyric acid receptor subunit gamma-2     (1)
    BE0003594  Gamma-aminobutyric acid receptor subunit gamma-3     (1)
    BE0003599  Gamma-aminobutyric acid receptor subunit delta     (1)
    BE0003595  Gamma-aminobutyric acid receptor subunit epsilon     (1)
    BE0003596  Gamma-aminobutyric acid receptor subunit pi     (1)
    BE0000129  Gamma-aminobutyric acid receptor subunit rho-1     (1)
    BE0003598  Gamma-aminobutyric acid receptor subunit rho-2     (1)
    BE0003619  Gamma-aminobutyric acid receptor subunit rho-3     (1)
    BE0003597  Gamma-aminobutyric acid receptor subunit theta     (1)
---------------------------------------------------
         
Drug1 :  DB00232  Methyclothiazide
Drug2 :  DB00887  Bumetanide
Pharmacological target (-,-) : BE0000502  Solute carrier family 12 member 1
Non-common off-target(s) (drug1) :  
    BE0000267  Carbonic anhydrase 1     (-1)
    BE0000322  Carbonic anhydrase 2     (-1)
    BE0000535  Carbonic anhydrase 4     (-1)
Non-common off-target(s) (drug2) :  
    BE0000281  Solute carrier family 12 member 2     (-1)
    BE0000047  Solute carrier family 12 member 5     (-1)
    BE0000601  Solute carrier family 12 member 4     (-1)
    BE0001195  Cystic fibrosis transmembrane conductance regulator     (-1)
---------------------------------------------------
         
Drug1 :  DB00234  Reboxetine
Drug2 :  DB00321  Amitriptyline
Pharmacological target (-,-) : BE0000486  Sodium-dependent noradrenaline transporter
Non-common off-target(s) (drug2) :  
    BE0000749  Sodium-dependent serotonin transporter     (-1)
    BE0000045  Muscarinic acetylcholine receptor M3     (-1)
    BE0000092  Muscarinic acetylcholine receptor M1     (-1)
    BE0000632  Kappa-type opioid receptor     (1)
    BE0000420  Delta-type opioid receptor     (1)
    BE0000560  Muscarinic acetylcholine receptor M2     (-1)
    BE0000501  Alpha-1A adrenergic receptor     (-1)
    BE0000575  Alpha-1B adrenergic receptor     (-1)
    BE0000715  Alpha-1D adrenergic receptor     (-1)
    BE0000442  Histamine H1 receptor     (-1)
    BE0000291  5-hydroxytryptamine receptor 1A     (-1)
    BE0000650  5-hydroxytryptamine receptor 7     (-1)
    BE0000781  Potassium voltage-gated channel subfamily A member 1     (-1)
    BE0000451  5-hydroxytryptamine receptor 2A     (-1)
    BE0000945  5-hydroxytryptamine receptor 6     (-1)
    BE0000289  Alpha-2A adrenergic receptor     (-1)
    BE0000405  Muscarinic acetylcholine receptor M4     (-1)
    BE0000247  Muscarinic acetylcholine receptor M5     (-1)
    BE0000112  Histamine H2 receptor     (-1)
    BE0003603  Potassium voltage-gated channel subfamily D member 2     (-1)
    BE0003604  Potassium voltage-gated channel subfamily D member 3     (-1)
    BE0001039  High affinity nerve growth factor receptor     (1)
    BE0003605  BDNF/NT-3 growth factors receptor     (1)
    BE0000897  Potassium voltage-gated channel subfamily KQT member 2     (-1)
    BE0000156  Sigma non-opioid intracellular receptor 1     (1)
---------------------------------------------------
         
Drug1 :  DB00234  Reboxetine
Drug2 :  DB00540  Nortriptyline
Pharmacological target (-,-) : BE0000486  Sodium-dependent noradrenaline transporter
Non-common off-target(s) (drug2) :  
    BE0000749  Sodium-dependent serotonin transporter     (-1)
    BE0004872  Beta adrenergic receptor     (-1)
    BE0000756  D(2) dopamine receptor     (-1)
    BE0000045  Muscarinic acetylcholine receptor M3     (-1)
    BE0000092  Muscarinic acetylcholine receptor M1     (-1)
    BE0000533  5-hydroxytryptamine receptor 2C     (-1)
    BE0000560  Muscarinic acetylcholine receptor M2     (-1)
    BE0000501  Alpha-1A adrenergic receptor     (-1)
    BE0000575  Alpha-1B adrenergic receptor     (-1)
    BE0000715  Alpha-1D adrenergic receptor     (-1)
    BE0000442  Histamine H1 receptor     (-1)
    BE0000291  5-hydroxytryptamine receptor 1A     (-1)
    BE0004864  Alpha-2 adrenergic receptor     (-1)
    BE0000451  5-hydroxytryptamine receptor 2A     (-1)
    BE0000405  Muscarinic acetylcholine receptor M4     (-1)
    BE0000247  Muscarinic acetylcholine receptor M5     (-1)
---------------------------------------------------
         
Drug1 :  DB00234  Reboxetine
Drug2 :  DB00579  Mazindol
Pharmacological target (-,-) : BE0000486  Sodium-dependent noradrenaline transporter
Non-common off-target(s) (drug2) :  
    BE0000749  Sodium-dependent serotonin transporter     (-1)
    BE0000647  Sodium-dependent dopamine transporter     (-1)
---------------------------------------------------
         
Drug1 :  DB00234  Reboxetine
Drug2 :  DB00852  Pseudoephedrine
Pharmacological target (-,-) : BE0000486  Sodium-dependent noradrenaline transporter
Non-common off-target(s) (drug2) :  
    BE0000749  Sodium-dependent serotonin transporter     (-1)
    BE0000647  Sodium-dependent dopamine transporter     (-1)
    BE0000172  Beta-1 adrenergic receptor     (1)
    BE0000694  Beta-2 adrenergic receptor     (1)
    BE0000501  Alpha-1A adrenergic receptor     (1)
    BE0000289  Alpha-2A adrenergic receptor     (1)
---------------------------------------------------
         
Drug1 :  DB00234  Reboxetine
Drug2 :  DB00907  Cocaine
Pharmacological target (-,-) : BE0000486  Sodium-dependent noradrenaline transporter
Non-common off-target(s) (drug2) :  
    BE0000749  Sodium-dependent serotonin transporter     (-1)
    BE0000647  Sodium-dependent dopamine transporter     (-1)
    BE0000092  Muscarinic acetylcholine receptor M1     (-1)
    BE0000197  Sodium channel protein type 5 subunit alpha     (-1)
    BE0000560  Muscarinic acetylcholine receptor M2     (-1)
    BE0000177  Sodium channel protein type 10 subunit alpha     (-1)
    BE0000192  Sodium channel protein type 11 subunit alpha     (-1)
---------------------------------------------------
         
Drug1 :  DB00234  Reboxetine
Drug2 :  DB01105  Sibutramine
Pharmacological target (-,-) : BE0000486  Sodium-dependent noradrenaline transporter
Non-common off-target(s) (drug2) :  
    BE0000749  Sodium-dependent serotonin transporter     (-1)
    BE0000647  Sodium-dependent dopamine transporter     (-1)
---------------------------------------------------
         
Drug1 :  DB00234  Reboxetine
Drug2 :  DB01142  Doxepin
Pharmacological target (-,-) : BE0000486  Sodium-dependent noradrenaline transporter
Non-common off-target(s) (drug2) :  
    BE0000749  Sodium-dependent serotonin transporter     (-1)
    BE0000756  D(2) dopamine receptor     (-1)
    BE0000045  Muscarinic acetylcholine receptor M3     (-1)
    BE0000092  Muscarinic acetylcholine receptor M1     (-1)
    BE0000533  5-hydroxytryptamine receptor 2C     (-1)
    BE0000560  Muscarinic acetylcholine receptor M2     (-1)
    BE0000501  Alpha-1A adrenergic receptor     (-1)
    BE0000575  Alpha-1B adrenergic receptor     (-1)
    BE0000715  Alpha-1D adrenergic receptor     (-1)
    BE0000442  Histamine H1 receptor     (-1)
    BE0000291  5-hydroxytryptamine receptor 1A     (-1)
    BE0000393  5-hydroxytryptamine receptor 2B     (-1)
    BE0000451  5-hydroxytryptamine receptor 2A     (-1)
    BE0000289  Alpha-2A adrenergic receptor     (-1)
    BE0000572  Alpha-2B adrenergic receptor     (-1)
    BE0000342  Alpha-2C adrenergic receptor     (-1)
    BE0000405  Muscarinic acetylcholine receptor M4     (-1)
    BE0000247  Muscarinic acetylcholine receptor M5     (-1)
    BE0000112  Histamine H2 receptor     (-1)
---------------------------------------------------
         
Drug1 :  DB00234  Reboxetine
Drug2 :  DB01149  Nefazodone
Pharmacological target (-,-) : BE0000486  Sodium-dependent noradrenaline transporter
Non-common off-target(s) (drug2) :  
    BE0000749  Sodium-dependent serotonin transporter     (-1)
    BE0000647  Sodium-dependent dopamine transporter     (-1)
    BE0000533  5-hydroxytryptamine receptor 2C     (-1)
    BE0000501  Alpha-1A adrenergic receptor     (-1)
    BE0000291  5-hydroxytryptamine receptor 1A     (-1)
    BE0000451  5-hydroxytryptamine receptor 2A     (-1)
    BE0000289  Alpha-2A adrenergic receptor     (-1)
---------------------------------------------------
         
Drug1 :  DB00234  Reboxetine
Drug2 :  DB01151  Desipramine
Pharmacological target (-,-) : BE0000486  Sodium-dependent noradrenaline transporter
Non-common off-target(s) (drug2) :  
    BE0000749  Sodium-dependent serotonin transporter     (-1)
    BE0000045  Muscarinic acetylcholine receptor M3     (-1)
    BE0000092  Muscarinic acetylcholine receptor M1     (-1)
    BE0000694  Beta-2 adrenergic receptor     (-1)
    BE0000560  Muscarinic acetylcholine receptor M2     (-1)
    BE0000442  Histamine H1 receptor     (-1)
    BE0000451  5-hydroxytryptamine receptor 2A     (-1)
    BE0000405  Muscarinic acetylcholine receptor M4     (-1)
    BE0000247  Muscarinic acetylcholine receptor M5     (-1)
    BE0004863  Alpha-1 adrenergic receptor     (-1)
    BE0000973  Sphingomyelin phosphodiesterase     (-1)
---------------------------------------------------
         
Drug1 :  DB00234  Reboxetine
Drug2 :  DB01173  Orphenadrine
Pharmacological target (-,-) : BE0000486  Sodium-dependent noradrenaline transporter
Non-common off-target(s) (drug2) :  
    BE0000396  Glutamate receptor ionotropic, NMDA 2D     (-1)
    BE0000534  Glutamate receptor ionotropic, NMDA 3B     (-1)
    BE0000365  Glutamate receptor ionotropic, NMDA 1     (-1)
    BE0000641  Glutamate receptor ionotropic, NMDA 3A     (-1)
    BE0000442  Histamine H1 receptor     (-1)
    BE0000177  Sodium channel protein type 10 subunit alpha     (-1)
---------------------------------------------------
         
Drug1 :  DB00234  Reboxetine
Drug2 :  DB01363  Ephedra
Pharmacological target (-,-) : BE0000486  Sodium-dependent noradrenaline transporter
Non-common off-target(s) (drug2) :  
    BE0000749  Sodium-dependent serotonin transporter     (-1)
    BE0000118  Synaptic vesicular amine transporter     (-1)
    BE0000647  Sodium-dependent dopamine transporter     (-1)
    BE0002196  Amine oxidase [flavin-containing] B     (-1)
    BE0000172  Beta-1 adrenergic receptor     (1)
    BE0002198  Amine oxidase [flavin-containing] A     (-1)
    BE0000694  Beta-2 adrenergic receptor     (1)
    BE0004674  Chromaffin granule amine transporter     (-1)
    BE0000289  Alpha-2A adrenergic receptor     (1)
    BE0000572  Alpha-2B adrenergic receptor     (1)
    BE0000342  Alpha-2C adrenergic receptor     (1)
    BE0001012  Beta-3 adrenergic receptor     (1)
---------------------------------------------------
         
Drug1 :  DB00234  Reboxetine
Drug2 :  DB01442  MMDA
Pharmacological target (-,-) : BE0000486  Sodium-dependent noradrenaline transporter
Non-common off-target(s) (drug2) :  
    BE0000749  Sodium-dependent serotonin transporter     (-1)
    BE0000118  Synaptic vesicular amine transporter     (-1)
    BE0000647  Sodium-dependent dopamine transporter     (-1)
    BE0002196  Amine oxidase [flavin-containing] B     (-1)
    BE0002198  Amine oxidase [flavin-containing] A     (-1)
    BE0004674  Chromaffin granule amine transporter     (-1)
    BE0000451  5-hydroxytryptamine receptor 2A     (1)
---------------------------------------------------
         
Drug1 :  DB00234  Reboxetine
Drug2 :  DB01454  3,4-Methylenedioxymethamphetamine
Pharmacological target (-,-) : BE0000486  Sodium-dependent noradrenaline transporter
Non-common off-target(s) (drug2) :  
    BE0000749  Sodium-dependent serotonin transporter     (-1)
    BE0000118  Synaptic vesicular amine transporter     (-1)
    BE0000647  Sodium-dependent dopamine transporter     (-1)
    BE0000533  5-hydroxytryptamine receptor 2C     (1)
    BE0000393  5-hydroxytryptamine receptor 2B     (1)
    BE0000451  5-hydroxytryptamine receptor 2A     (1)
---------------------------------------------------
         
Drug1 :  DB00234  Reboxetine
Drug2 :  DB01576  Dextroamphetamine
Pharmacological target (-,-) : BE0000486  Sodium-dependent noradrenaline transporter
Non-common off-target(s) (drug2) :  
    BE0000118  Synaptic vesicular amine transporter     (1)
    BE0000647  Sodium-dependent dopamine transporter     (-1)
    BE0001044  Trace amine-associated receptor 1     (1)
    BE0000575  Alpha-1B adrenergic receptor     (-1)
---------------------------------------------------
         
Drug1 :  DB00234  Reboxetine
Drug2 :  DB01577  Methamphetamine
Pharmacological target (-,-) : BE0000486  Sodium-dependent noradrenaline transporter
Non-common off-target(s) (drug2) :  
    BE0000749  Sodium-dependent serotonin transporter     (-1)
    BE0000118  Synaptic vesicular amine transporter     (-1)
    BE0000647  Sodium-dependent dopamine transporter     (-1)
    BE0001044  Trace amine-associated receptor 1     (1)
    BE0002196  Amine oxidase [flavin-containing] B     (-1)
    BE0002198  Amine oxidase [flavin-containing] A     (-1)
    BE0004674  Chromaffin granule amine transporter     (-1)
    BE0000289  Alpha-2A adrenergic receptor     (1)
    BE0000572  Alpha-2B adrenergic receptor     (1)
    BE0000342  Alpha-2C adrenergic receptor     (1)
---------------------------------------------------
         
Drug1 :  DB00235  Milrinone
Drug2 :  DB00277  Theophylline
Pharmacological target (-,-) : BE0000436  cGMP-inhibited 3',5'-cyclic phosphodiesterase A
Non-common off-target(s) (drug2) :  
    BE0000487  cAMP-specific 3',5'-cyclic phosphodiesterase 4B     (-1)
    BE0000013  Adenosine receptor A1     (-1)
    BE0000924  Adenosine receptor A2a     (-1)
    BE0000182  cGMP-specific 3',5'-cyclic phosphodiesterase     (-1)
    BE0002366  Histone deacetylase 2     (1)
    BE0000241  Adenosine receptor A2b     (-1)
    BE0001133  cAMP-specific 3',5'-cyclic phosphodiesterase 4A     (-1)
---------------------------------------------------
         
Drug1 :  DB00235  Milrinone
Drug2 :  DB01223  Aminophylline
Pharmacological target (-,-) : BE0000436  cGMP-inhibited 3',5'-cyclic phosphodiesterase A
Non-common off-target(s) (drug2) :  
    BE0000013  Adenosine receptor A1     (-1)
    BE0002366  Histone deacetylase 2     (1)
    BE0000354  Adenosine receptor A3     (-1)
---------------------------------------------------
         
Drug1 :  DB00235  Milrinone
Drug2 :  DB01303  Oxtriphylline
Pharmacological target (-,-) : BE0000436  cGMP-inhibited 3',5'-cyclic phosphodiesterase A
Non-common off-target(s) (drug2) :  
    BE0000013  Adenosine receptor A1     (-1)
    BE0000924  Adenosine receptor A2a     (-1)
    BE0002366  Histone deacetylase 2     (1)
    BE0001133  cAMP-specific 3',5'-cyclic phosphodiesterase 4A     (-1)
---------------------------------------------------
         
Drug1 :  DB00237  Butabarbital
Drug2 :  DB00273  Topiramate
Pharmacological target (+,+) : BE0004797  GABA-A receptor (anion channel)
Non-common off-target(s) (drug1) :  
    BE0000829  Glutamate receptor 2     (-1)
    BE0000826  Glutamate receptor ionotropic, kainate 2     (-1)
    BE0000849  Neuronal acetylcholine receptor subunit alpha-4     (-1)
    BE0002341  Neuronal acetylcholine receptor subunit alpha-7     (-1)
Non-common off-target(s) (drug2) :  
    BE0000346  Glutamate receptor ionotropic, kainate 1     (-1)
    BE0000795  Gamma-aminobutyric acid receptor subunit alpha-1     (1)
    BE0000322  Carbonic anhydrase 2     (-1)
    BE0000535  Carbonic anhydrase 4     (-1)
    BE0000141  Sodium channel protein type 1 subunit alpha     (-1)
---------------------------------------------------
         
Drug1 :  DB00237  Butabarbital
Drug2 :  DB00292  Etomidate
Pharmacological target (+,+) : BE0004797  GABA-A receptor (anion channel)
Non-common off-target(s) (drug1) :  
    BE0000829  Glutamate receptor 2     (-1)
    BE0000826  Glutamate receptor ionotropic, kainate 2     (-1)
    BE0000849  Neuronal acetylcholine receptor subunit alpha-4     (-1)
    BE0002341  Neuronal acetylcholine receptor subunit alpha-7     (-1)
Non-common off-target(s) (drug2) :  
    BE0000795  Gamma-aminobutyric acid receptor subunit alpha-1     (1)
    BE0000572  Alpha-2B adrenergic receptor     (1)
---------------------------------------------------
         
Drug1 :  DB00237  Butabarbital
Drug2 :  DB00371  Meprobamate
Pharmacological target (+,+) : BE0004797  GABA-A receptor (anion channel)
Non-common off-target(s) (drug1) :  
    BE0000829  Glutamate receptor 2     (-1)
    BE0000826  Glutamate receptor ionotropic, kainate 2     (-1)
    BE0000849  Neuronal acetylcholine receptor subunit alpha-4     (-1)
    BE0002341  Neuronal acetylcholine receptor subunit alpha-7     (-1)
Non-common off-target(s) (drug2) :  
    BE0000795  Gamma-aminobutyric acid receptor subunit alpha-1     (1)
    BE0000381  Gamma-aminobutyric acid receptor subunit alpha-2     (1)
    BE0000523  Gamma-aminobutyric acid receptor subunit alpha-3     (1)
    BE0000478  Gamma-aminobutyric acid receptor subunit alpha-4     (1)
    BE0000471  Gamma-aminobutyric acid receptor subunit alpha-5     (1)
    BE0000764  Gamma-aminobutyric acid receptor subunit alpha-6     (1)
---------------------------------------------------
         
Drug1 :  DB00237  Butabarbital
Drug2 :  DB00402  Eszopiclone
Pharmacological target (+,+) : BE0004797  GABA-A receptor (anion channel)
Non-common off-target(s) (drug1) :  
    BE0000829  Glutamate receptor 2     (-1)
    BE0000826  Glutamate receptor ionotropic, kainate 2     (-1)
    BE0000849  Neuronal acetylcholine receptor subunit alpha-4     (-1)
    BE0002341  Neuronal acetylcholine receptor subunit alpha-7     (-1)
Non-common off-target(s) (drug2) :  
    BE0000736  Translocator protein     (1)
    BE0000795  Gamma-aminobutyric acid receptor subunit alpha-1     (1)
    BE0000381  Gamma-aminobutyric acid receptor subunit alpha-2     (1)
    BE0000523  Gamma-aminobutyric acid receptor subunit alpha-3     (1)
    BE0000471  Gamma-aminobutyric acid receptor subunit alpha-5     (1)
---------------------------------------------------
         
Drug1 :  DB00237  Butabarbital
Drug2 :  DB00659  Acamprosate
Pharmacological target (+,+) : BE0004797  GABA-A receptor (anion channel)
Non-common off-target(s) (drug1) :  
    BE0000829  Glutamate receptor 2     (-1)
    BE0000826  Glutamate receptor ionotropic, kainate 2     (-1)
    BE0000849  Neuronal acetylcholine receptor subunit alpha-4     (-1)
    BE0002341  Neuronal acetylcholine receptor subunit alpha-7     (-1)
Non-common off-target(s) (drug2) :  
    BE0004852  Glutamate (NMDA) receptor     (-1)
    BE0001192  Metabotropic glutamate receptor 5     (-1)
---------------------------------------------------
         
Drug1 :  DB00237  Butabarbital
Drug2 :  DB00753  Isoflurane
Pharmacological target (+,+) : BE0004797  GABA-A receptor (anion channel)
Non-common off-target(s) (drug1) :  
    BE0000829  Glutamate receptor 2     (-1)
    BE0000826  Glutamate receptor ionotropic, kainate 2     (-1)
    BE0000849  Neuronal acetylcholine receptor subunit alpha-4     (-1)
    BE0002341  Neuronal acetylcholine receptor subunit alpha-7     (-1)
Non-common off-target(s) (drug2) :  
    BE0000640  Glutamate receptor 1     (-1)
    BE0000433  Glycine receptor subunit alpha-1     (1)
    BE0000781  Potassium voltage-gated channel subfamily A member 1     (1)
    BE0000218  Calcium-transporting ATPase type 2C member 1     (-1)
    BE0000795  Gamma-aminobutyric acid receptor subunit alpha-1     (1)
---------------------------------------------------
         
Drug1 :  DB00237  Butabarbital
Drug2 :  DB00801  Halazepam
Pharmacological target (+,+) : BE0004797  GABA-A receptor (anion channel)
Non-common off-target(s) (drug1) :  
    BE0000829  Glutamate receptor 2     (-1)
    BE0000826  Glutamate receptor ionotropic, kainate 2     (-1)
    BE0000849  Neuronal acetylcholine receptor subunit alpha-4     (-1)
    BE0002341  Neuronal acetylcholine receptor subunit alpha-7     (-1)
Non-common off-target(s) (drug2) :  
    BE0000795  Gamma-aminobutyric acid receptor subunit alpha-1     (1)
    BE0000381  Gamma-aminobutyric acid receptor subunit alpha-2     (1)
    BE0000523  Gamma-aminobutyric acid receptor subunit alpha-3     (1)
    BE0000471  Gamma-aminobutyric acid receptor subunit alpha-5     (1)
    BE0002344  Gamma-aminobutyric acid receptor subunit beta-1     (1)
    BE0002346  Gamma-aminobutyric acid receptor subunit beta-2     (1)
    BE0002345  Gamma-aminobutyric acid receptor subunit beta-3     (1)
    BE0003593  Gamma-aminobutyric acid receptor subunit gamma-1     (1)
    BE0003592  Gamma-aminobutyric acid receptor subunit gamma-2     (1)
    BE0003594  Gamma-aminobutyric acid receptor subunit gamma-3     (1)
    BE0003599  Gamma-aminobutyric acid receptor subunit delta     (1)
    BE0003595  Gamma-aminobutyric acid receptor subunit epsilon     (1)
    BE0003596  Gamma-aminobutyric acid receptor subunit pi     (1)
    BE0000129  Gamma-aminobutyric acid receptor subunit rho-1     (1)
    BE0003598  Gamma-aminobutyric acid receptor subunit rho-2     (1)
    BE0003619  Gamma-aminobutyric acid receptor subunit rho-3     (1)
---------------------------------------------------
         
Drug1 :  DB00237  Butabarbital
Drug2 :  DB00818  Propofol
Pharmacological target (+,+) : BE0004797  GABA-A receptor (anion channel)
Non-common off-target(s) (drug1) :  
    BE0000829  Glutamate receptor 2     (-1)
    BE0000826  Glutamate receptor ionotropic, kainate 2     (-1)
    BE0000849  Neuronal acetylcholine receptor subunit alpha-4     (-1)
    BE0002341  Neuronal acetylcholine receptor subunit alpha-7     (-1)
Non-common off-target(s) (drug2) :  
    BE0002346  Gamma-aminobutyric acid receptor subunit beta-2     (1)
    BE0002345  Gamma-aminobutyric acid receptor subunit beta-3     (1)
    BE0002081  Sodium channel protein type 2 subunit alpha     (-1)
    BE0002083  Sodium channel protein type 4 subunit alpha     (-1)
---------------------------------------------------
         
Drug1 :  DB00237  Butabarbital
Drug2 :  DB00829  Diazepam
Pharmacological target (+,+) : BE0004797  GABA-A receptor (anion channel)
Non-common off-target(s) (drug1) :  
    BE0000829  Glutamate receptor 2     (-1)
    BE0000826  Glutamate receptor ionotropic, kainate 2     (-1)
    BE0000849  Neuronal acetylcholine receptor subunit alpha-4     (-1)
    BE0002341  Neuronal acetylcholine receptor subunit alpha-7     (-1)
Non-common off-target(s) (drug2) :  
    BE0000736  Translocator protein     (1)
    BE0000795  Gamma-aminobutyric acid receptor subunit alpha-1     (1)
    BE0000381  Gamma-aminobutyric acid receptor subunit alpha-2     (1)
    BE0000523  Gamma-aminobutyric acid receptor subunit alpha-3     (1)
    BE0000471  Gamma-aminobutyric acid receptor subunit alpha-5     (1)
    BE0002344  Gamma-aminobutyric acid receptor subunit beta-1     (1)
    BE0002346  Gamma-aminobutyric acid receptor subunit beta-2     (1)
    BE0002345  Gamma-aminobutyric acid receptor subunit beta-3     (1)
    BE0003593  Gamma-aminobutyric acid receptor subunit gamma-1     (1)
    BE0003592  Gamma-aminobutyric acid receptor subunit gamma-2     (1)
    BE0003594  Gamma-aminobutyric acid receptor subunit gamma-3     (1)
    BE0003599  Gamma-aminobutyric acid receptor subunit delta     (1)
    BE0003595  Gamma-aminobutyric acid receptor subunit epsilon     (1)
    BE0003596  Gamma-aminobutyric acid receptor subunit pi     (1)
    BE0000129  Gamma-aminobutyric acid receptor subunit rho-1     (1)
    BE0003598  Gamma-aminobutyric acid receptor subunit rho-2     (1)
    BE0003619  Gamma-aminobutyric acid receptor subunit rho-3     (1)
    BE0003597  Gamma-aminobutyric acid receptor subunit theta     (1)
---------------------------------------------------
         
Drug1 :  DB00237  Butabarbital
Drug2 :  DB00842  Oxazepam
Pharmacological target (+,+) : BE0004797  GABA-A receptor (anion channel)
Non-common off-target(s) (drug1) :  
    BE0000829  Glutamate receptor 2     (-1)
    BE0000826  Glutamate receptor ionotropic, kainate 2     (-1)
    BE0000849  Neuronal acetylcholine receptor subunit alpha-4     (-1)
    BE0002341  Neuronal acetylcholine receptor subunit alpha-7     (-1)
Non-common off-target(s) (drug2) :  
    BE0000795  Gamma-aminobutyric acid receptor subunit alpha-1     (1)
    BE0000381  Gamma-aminobutyric acid receptor subunit alpha-2     (1)
    BE0000523  Gamma-aminobutyric acid receptor subunit alpha-3     (1)
    BE0000478  Gamma-aminobutyric acid receptor subunit alpha-4     (1)
    BE0000471  Gamma-aminobutyric acid receptor subunit alpha-5     (1)
    BE0000764  Gamma-aminobutyric acid receptor subunit alpha-6     (1)
    BE0002344  Gamma-aminobutyric acid receptor subunit beta-1     (1)
    BE0002346  Gamma-aminobutyric acid receptor subunit beta-2     (1)
    BE0002345  Gamma-aminobutyric acid receptor subunit beta-3     (1)
    BE0003593  Gamma-aminobutyric acid receptor subunit gamma-1     (1)
    BE0003592  Gamma-aminobutyric acid receptor subunit gamma-2     (1)
    BE0003594  Gamma-aminobutyric acid receptor subunit gamma-3     (1)
    BE0003599  Gamma-aminobutyric acid receptor subunit delta     (1)
    BE0003595  Gamma-aminobutyric acid receptor subunit epsilon     (1)
    BE0003596  Gamma-aminobutyric acid receptor subunit pi     (1)
    BE0000129  Gamma-aminobutyric acid receptor subunit rho-1     (1)
    BE0003598  Gamma-aminobutyric acid receptor subunit rho-2     (1)
    BE0003619  Gamma-aminobutyric acid receptor subunit rho-3     (1)
    BE0003597  Gamma-aminobutyric acid receptor subunit theta     (1)
---------------------------------------------------
         
Drug1 :  DB00237  Butabarbital
Drug2 :  DB00897  Triazolam
Pharmacological target (+,+) : BE0004797  GABA-A receptor (anion channel)
Non-common off-target(s) (drug1) :  
    BE0000829  Glutamate receptor 2     (-1)
    BE0000826  Glutamate receptor ionotropic, kainate 2     (-1)
    BE0000849  Neuronal acetylcholine receptor subunit alpha-4     (-1)
    BE0002341  Neuronal acetylcholine receptor subunit alpha-7     (-1)
Non-common off-target(s) (drug2) :  
    BE0000795  Gamma-aminobutyric acid receptor subunit alpha-1     (1)
    BE0000381  Gamma-aminobutyric acid receptor subunit alpha-2     (1)
    BE0000523  Gamma-aminobutyric acid receptor subunit alpha-3     (1)
    BE0000478  Gamma-aminobutyric acid receptor subunit alpha-4     (1)
    BE0000471  Gamma-aminobutyric acid receptor subunit alpha-5     (1)
    BE0000764  Gamma-aminobutyric acid receptor subunit alpha-6     (1)
    BE0002344  Gamma-aminobutyric acid receptor subunit beta-1     (1)
    BE0002346  Gamma-aminobutyric acid receptor subunit beta-2     (1)
    BE0002345  Gamma-aminobutyric acid receptor subunit beta-3     (1)
    BE0003593  Gamma-aminobutyric acid receptor subunit gamma-1     (1)
    BE0003592  Gamma-aminobutyric acid receptor subunit gamma-2     (1)
    BE0003594  Gamma-aminobutyric acid receptor subunit gamma-3     (1)
    BE0003599  Gamma-aminobutyric acid receptor subunit delta     (1)
    BE0003595  Gamma-aminobutyric acid receptor subunit epsilon     (1)
    BE0003596  Gamma-aminobutyric acid receptor subunit pi     (1)
    BE0000129  Gamma-aminobutyric acid receptor subunit rho-1     (1)
    BE0003598  Gamma-aminobutyric acid receptor subunit rho-2     (1)
    BE0003619  Gamma-aminobutyric acid receptor subunit rho-3     (1)
    BE0003597  Gamma-aminobutyric acid receptor subunit theta     (1)
---------------------------------------------------
         
Drug1 :  DB00237  Butabarbital
Drug2 :  DB01028  Methoxyflurane
Pharmacological target (+,+) : BE0004797  GABA-A receptor (anion channel)
Non-common off-target(s) (drug1) :  
    BE0000829  Glutamate receptor 2     (-1)
    BE0000826  Glutamate receptor ionotropic, kainate 2     (-1)
    BE0000849  Neuronal acetylcholine receptor subunit alpha-4     (-1)
    BE0002341  Neuronal acetylcholine receptor subunit alpha-7     (-1)
Non-common off-target(s) (drug2) :  
    BE0000640  Glutamate receptor 1     (-1)
    BE0000433  Glycine receptor subunit alpha-1     (1)
    BE0000781  Potassium voltage-gated channel subfamily A member 1     (1)
    BE0000218  Calcium-transporting ATPase type 2C member 1     (-1)
    BE0000795  Gamma-aminobutyric acid receptor subunit alpha-1     (1)
---------------------------------------------------
         
Drug1 :  DB00237  Butabarbital
Drug2 :  DB01189  Desflurane
Pharmacological target (+,+) : BE0004797  GABA-A receptor (anion channel)
Non-common off-target(s) (drug1) :  
    BE0000829  Glutamate receptor 2     (-1)
    BE0000826  Glutamate receptor ionotropic, kainate 2     (-1)
    BE0000849  Neuronal acetylcholine receptor subunit alpha-4     (-1)
    BE0002341  Neuronal acetylcholine receptor subunit alpha-7     (-1)
Non-common off-target(s) (drug2) :  
    BE0000640  Glutamate receptor 1     (-1)
    BE0000433  Glycine receptor subunit alpha-1     (1)
    BE0000781  Potassium voltage-gated channel subfamily A member 1     (1)
    BE0000218  Calcium-transporting ATPase type 2C member 1     (-1)
---------------------------------------------------
         
Drug1 :  DB00237  Butabarbital
Drug2 :  DB01205  Flumazenil
Pharmacological target (+,+) : BE0004797  GABA-A receptor (anion channel)
Non-common off-target(s) (drug1) :  
    BE0000829  Glutamate receptor 2     (-1)
    BE0000826  Glutamate receptor ionotropic, kainate 2     (-1)
    BE0000849  Neuronal acetylcholine receptor subunit alpha-4     (-1)
    BE0002341  Neuronal acetylcholine receptor subunit alpha-7     (-1)
Non-common off-target(s) (drug2) :  
    BE0000795  Gamma-aminobutyric acid receptor subunit alpha-1     (-1)
    BE0000471  Gamma-aminobutyric acid receptor subunit alpha-5     (-1)
    BE0003592  Gamma-aminobutyric acid receptor subunit gamma-2     (-1)
---------------------------------------------------
         
Drug1 :  DB00237  Butabarbital
Drug2 :  DB01215  Estazolam
Pharmacological target (+,+) : BE0004797  GABA-A receptor (anion channel)
Non-common off-target(s) (drug1) :  
    BE0000829  Glutamate receptor 2     (-1)
    BE0000826  Glutamate receptor ionotropic, kainate 2     (-1)
    BE0000849  Neuronal acetylcholine receptor subunit alpha-4     (-1)
    BE0002341  Neuronal acetylcholine receptor subunit alpha-7     (-1)
Non-common off-target(s) (drug2) :  
    BE0000795  Gamma-aminobutyric acid receptor subunit alpha-1     (1)
    BE0000381  Gamma-aminobutyric acid receptor subunit alpha-2     (1)
    BE0000523  Gamma-aminobutyric acid receptor subunit alpha-3     (1)
    BE0000471  Gamma-aminobutyric acid receptor subunit alpha-5     (1)
    BE0002344  Gamma-aminobutyric acid receptor subunit beta-1     (1)
    BE0002346  Gamma-aminobutyric acid receptor subunit beta-2     (1)
    BE0002345  Gamma-aminobutyric acid receptor subunit beta-3     (1)
    BE0003593  Gamma-aminobutyric acid receptor subunit gamma-1     (1)
    BE0003592  Gamma-aminobutyric acid receptor subunit gamma-2     (1)
    BE0003594  Gamma-aminobutyric acid receptor subunit gamma-3     (1)
    BE0003599  Gamma-aminobutyric acid receptor subunit delta     (1)
    BE0003595  Gamma-aminobutyric acid receptor subunit epsilon     (1)
    BE0003596  Gamma-aminobutyric acid receptor subunit pi     (1)
    BE0000129  Gamma-aminobutyric acid receptor subunit rho-1     (1)
    BE0003598  Gamma-aminobutyric acid receptor subunit rho-2     (1)
    BE0003619  Gamma-aminobutyric acid receptor subunit rho-3     (1)
---------------------------------------------------
         
Drug1 :  DB00237  Butabarbital
Drug2 :  DB01236  Sevoflurane
Pharmacological target (+,+) : BE0004797  GABA-A receptor (anion channel)
Non-common off-target(s) (drug1) :  
    BE0000829  Glutamate receptor 2     (-1)
    BE0000826  Glutamate receptor ionotropic, kainate 2     (-1)
    BE0000849  Neuronal acetylcholine receptor subunit alpha-4     (-1)
    BE0002341  Neuronal acetylcholine receptor subunit alpha-7     (-1)
Non-common off-target(s) (drug2) :  
    BE0000640  Glutamate receptor 1     (-1)
    BE0000433  Glycine receptor subunit alpha-1     (1)
    BE0000781  Potassium voltage-gated channel subfamily A member 1     (1)
    BE0000218  Calcium-transporting ATPase type 2C member 1     (-1)
    BE0000795  Gamma-aminobutyric acid receptor subunit alpha-1     (1)
---------------------------------------------------
         
Drug1 :  DB00237  Butabarbital
Drug2 :  DB01588  Prazepam
Pharmacological target (+,+) : BE0004797  GABA-A receptor (anion channel)
Non-common off-target(s) (drug1) :  
    BE0000829  Glutamate receptor 2     (-1)
    BE0000826  Glutamate receptor ionotropic, kainate 2     (-1)
    BE0000849  Neuronal acetylcholine receptor subunit alpha-4     (-1)
    BE0002341  Neuronal acetylcholine receptor subunit alpha-7     (-1)
Non-common off-target(s) (drug2) :  
    BE0000795  Gamma-aminobutyric acid receptor subunit alpha-1     (1)
    BE0000381  Gamma-aminobutyric acid receptor subunit alpha-2     (1)
    BE0000523  Gamma-aminobutyric acid receptor subunit alpha-3     (1)
    BE0000471  Gamma-aminobutyric acid receptor subunit alpha-5     (1)
    BE0002344  Gamma-aminobutyric acid receptor subunit beta-1     (1)
    BE0002346  Gamma-aminobutyric acid receptor subunit beta-2     (1)
    BE0002345  Gamma-aminobutyric acid receptor subunit beta-3     (1)
    BE0003593  Gamma-aminobutyric acid receptor subunit gamma-1     (1)
    BE0003592  Gamma-aminobutyric acid receptor subunit gamma-2     (1)
    BE0003594  Gamma-aminobutyric acid receptor subunit gamma-3     (1)
    BE0003599  Gamma-aminobutyric acid receptor subunit delta     (1)
    BE0003595  Gamma-aminobutyric acid receptor subunit epsilon     (1)
    BE0003596  Gamma-aminobutyric acid receptor subunit pi     (1)
    BE0000129  Gamma-aminobutyric acid receptor subunit rho-1     (1)
    BE0003598  Gamma-aminobutyric acid receptor subunit rho-2     (1)
    BE0003619  Gamma-aminobutyric acid receptor subunit rho-3     (1)
---------------------------------------------------
         
Drug1 :  DB00237  Butabarbital
Drug2 :  DB01589  Quazepam
Pharmacological target (+,+) : BE0004797  GABA-A receptor (anion channel)
Non-common off-target(s) (drug1) :  
    BE0000829  Glutamate receptor 2     (-1)
    BE0000826  Glutamate receptor ionotropic, kainate 2     (-1)
    BE0000849  Neuronal acetylcholine receptor subunit alpha-4     (-1)
    BE0002341  Neuronal acetylcholine receptor subunit alpha-7     (-1)
Non-common off-target(s) (drug2) :  
    BE0000795  Gamma-aminobutyric acid receptor subunit alpha-1     (1)
    BE0000381  Gamma-aminobutyric acid receptor subunit alpha-2     (1)
    BE0000523  Gamma-aminobutyric acid receptor subunit alpha-3     (1)
    BE0000471  Gamma-aminobutyric acid receptor subunit alpha-5     (1)
    BE0002344  Gamma-aminobutyric acid receptor subunit beta-1     (1)
    BE0002345  Gamma-aminobutyric acid receptor subunit beta-3     (1)
    BE0003593  Gamma-aminobutyric acid receptor subunit gamma-1     (1)
    BE0003592  Gamma-aminobutyric acid receptor subunit gamma-2     (1)
    BE0003594  Gamma-aminobutyric acid receptor subunit gamma-3     (1)
    BE0003599  Gamma-aminobutyric acid receptor subunit delta     (1)
    BE0003595  Gamma-aminobutyric acid receptor subunit epsilon     (1)
    BE0003596  Gamma-aminobutyric acid receptor subunit pi     (1)
    BE0000129  Gamma-aminobutyric acid receptor subunit rho-1     (1)
    BE0003598  Gamma-aminobutyric acid receptor subunit rho-2     (1)
    BE0003619  Gamma-aminobutyric acid receptor subunit rho-3     (1)
---------------------------------------------------
         
Drug1 :  DB00241  Butalbital
Drug2 :  DB00292  Etomidate
Pharmacological target (+,+) : BE0004797  GABA-A receptor (anion channel)
Pharmacological target (+,+) : BE0000795  Gamma-aminobutyric acid receptor subunit alpha-1
Non-common off-target(s) (drug1) :  
    BE0000829  Glutamate receptor 2     (-1)
    BE0000826  Glutamate receptor ionotropic, kainate 2     (-1)
    BE0000849  Neuronal acetylcholine receptor subunit alpha-4     (-1)
    BE0002341  Neuronal acetylcholine receptor subunit alpha-7     (-1)
    BE0000381  Gamma-aminobutyric acid receptor subunit alpha-2     (1)
    BE0000523  Gamma-aminobutyric acid receptor subunit alpha-3     (1)
    BE0000478  Gamma-aminobutyric acid receptor subunit alpha-4     (1)
    BE0000471  Gamma-aminobutyric acid receptor subunit alpha-5     (1)
    BE0000764  Gamma-aminobutyric acid receptor subunit alpha-6     (1)
Non-common off-target(s) (drug2) :  
    BE0000572  Alpha-2B adrenergic receptor     (1)
---------------------------------------------------
         
Drug1 :  DB00241  Butalbital
Drug2 :  DB00349  Clobazam
Pharmacological target (+,+) : BE0004797  GABA-A receptor (anion channel)
Non-common off-target(s) (drug1) :  
    BE0000829  Glutamate receptor 2     (-1)
    BE0000826  Glutamate receptor ionotropic, kainate 2     (-1)
    BE0000849  Neuronal acetylcholine receptor subunit alpha-4     (-1)
    BE0002341  Neuronal acetylcholine receptor subunit alpha-7     (-1)
    BE0000795  Gamma-aminobutyric acid receptor subunit alpha-1     (1)
    BE0000381  Gamma-aminobutyric acid receptor subunit alpha-2     (1)
    BE0000523  Gamma-aminobutyric acid receptor subunit alpha-3     (1)
    BE0000478  Gamma-aminobutyric acid receptor subunit alpha-4     (1)
    BE0000471  Gamma-aminobutyric acid receptor subunit alpha-5     (1)
    BE0000764  Gamma-aminobutyric acid receptor subunit alpha-6     (1)
---------------------------------------------------
         
Drug1 :  DB00241  Butalbital
Drug2 :  DB00404  Alprazolam
Pharmacological target (+,+) : BE0004797  GABA-A receptor (anion channel)
Non-common off-target(s) (drug1) :  
    BE0000829  Glutamate receptor 2     (-1)
    BE0000826  Glutamate receptor ionotropic, kainate 2     (-1)
    BE0000849  Neuronal acetylcholine receptor subunit alpha-4     (-1)
    BE0002341  Neuronal acetylcholine receptor subunit alpha-7     (-1)
    BE0000795  Gamma-aminobutyric acid receptor subunit alpha-1     (1)
    BE0000381  Gamma-aminobutyric acid receptor subunit alpha-2     (1)
    BE0000523  Gamma-aminobutyric acid receptor subunit alpha-3     (1)
    BE0000478  Gamma-aminobutyric acid receptor subunit alpha-4     (1)
    BE0000471  Gamma-aminobutyric acid receptor subunit alpha-5     (1)
    BE0000764  Gamma-aminobutyric acid receptor subunit alpha-6     (1)
---------------------------------------------------
         
Drug1 :  DB00241  Butalbital
Drug2 :  DB00475  Chlordiazepoxide
Pharmacological target (+,+) : BE0004797  GABA-A receptor (anion channel)
Non-common off-target(s) (drug1) :  
    BE0000829  Glutamate receptor 2     (-1)
    BE0000826  Glutamate receptor ionotropic, kainate 2     (-1)
    BE0000849  Neuronal acetylcholine receptor subunit alpha-4     (-1)
    BE0002341  Neuronal acetylcholine receptor subunit alpha-7     (-1)
    BE0000795  Gamma-aminobutyric acid receptor subunit alpha-1     (1)
    BE0000381  Gamma-aminobutyric acid receptor subunit alpha-2     (1)
    BE0000523  Gamma-aminobutyric acid receptor subunit alpha-3     (1)
    BE0000478  Gamma-aminobutyric acid receptor subunit alpha-4     (1)
    BE0000471  Gamma-aminobutyric acid receptor subunit alpha-5     (1)
    BE0000764  Gamma-aminobutyric acid receptor subunit alpha-6     (1)
---------------------------------------------------
         
Drug1 :  DB00241  Butalbital
Drug2 :  DB00546  Adinazolam
Pharmacological target (+,+) : BE0000795  Gamma-aminobutyric acid receptor subunit alpha-1
Pharmacological target (+,+) : BE0000381  Gamma-aminobutyric acid receptor subunit alpha-2
Pharmacological target (+,+) : BE0000523  Gamma-aminobutyric acid receptor subunit alpha-3
Pharmacological target (+,+) : BE0000471  Gamma-aminobutyric acid receptor subunit alpha-5
Non-common off-target(s) (drug1) :  
    BE0000829  Glutamate receptor 2     (-1)
    BE0000826  Glutamate receptor ionotropic, kainate 2     (-1)
    BE0000849  Neuronal acetylcholine receptor subunit alpha-4     (-1)
    BE0002341  Neuronal acetylcholine receptor subunit alpha-7     (-1)
    BE0004797  GABA-A receptor (anion channel)     (1)
    BE0000478  Gamma-aminobutyric acid receptor subunit alpha-4     (1)
    BE0000764  Gamma-aminobutyric acid receptor subunit alpha-6     (1)
Non-common off-target(s) (drug2) :  
    BE0002344  Gamma-aminobutyric acid receptor subunit beta-1     (1)
    BE0002346  Gamma-aminobutyric acid receptor subunit beta-2     (1)
    BE0002345  Gamma-aminobutyric acid receptor subunit beta-3     (1)
    BE0003593  Gamma-aminobutyric acid receptor subunit gamma-1     (1)
    BE0003592  Gamma-aminobutyric acid receptor subunit gamma-2     (1)
    BE0003594  Gamma-aminobutyric acid receptor subunit gamma-3     (1)
    BE0003599  Gamma-aminobutyric acid receptor subunit delta     (1)
    BE0003595  Gamma-aminobutyric acid receptor subunit epsilon     (1)
    BE0003596  Gamma-aminobutyric acid receptor subunit pi     (1)
    BE0000129  Gamma-aminobutyric acid receptor subunit rho-1     (1)
    BE0003598  Gamma-aminobutyric acid receptor subunit rho-2     (1)
    BE0003619  Gamma-aminobutyric acid receptor subunit rho-3     (1)
---------------------------------------------------
         
Drug1 :  DB00241  Butalbital
Drug2 :  DB00628  Clorazepate
Pharmacological target (+,+) : BE0004797  GABA-A receptor (anion channel)
Non-common off-target(s) (drug1) :  
    BE0000829  Glutamate receptor 2     (-1)
    BE0000826  Glutamate receptor ionotropic, kainate 2     (-1)
    BE0000849  Neuronal acetylcholine receptor subunit alpha-4     (-1)
    BE0002341  Neuronal acetylcholine receptor subunit alpha-7     (-1)
    BE0000795  Gamma-aminobutyric acid receptor subunit alpha-1     (1)
    BE0000381  Gamma-aminobutyric acid receptor subunit alpha-2     (1)
    BE0000523  Gamma-aminobutyric acid receptor subunit alpha-3     (1)
    BE0000478  Gamma-aminobutyric acid receptor subunit alpha-4     (1)
    BE0000471  Gamma-aminobutyric acid receptor subunit alpha-5     (1)
    BE0000764  Gamma-aminobutyric acid receptor subunit alpha-6     (1)
Non-common off-target(s) (drug2) :  
    BE0000736  Translocator protein     (1)
---------------------------------------------------
         
Drug1 :  DB00241  Butalbital
Drug2 :  DB00683  Midazolam
Pharmacological target (+,+) : BE0000795  Gamma-aminobutyric acid receptor subunit alpha-1
Pharmacological target (+,+) : BE0000381  Gamma-aminobutyric acid receptor subunit alpha-2
Pharmacological target (+,+) : BE0000523  Gamma-aminobutyric acid receptor subunit alpha-3
Pharmacological target (+,+) : BE0000478  Gamma-aminobutyric acid receptor subunit alpha-4
Pharmacological target (+,+) : BE0000471  Gamma-aminobutyric acid receptor subunit alpha-5
Pharmacological target (+,+) : BE0000764  Gamma-aminobutyric acid receptor subunit alpha-6
Non-common off-target(s) (drug1) :  
    BE0000829  Glutamate receptor 2     (-1)
    BE0000826  Glutamate receptor ionotropic, kainate 2     (-1)
    BE0000849  Neuronal acetylcholine receptor subunit alpha-4     (-1)
    BE0002341  Neuronal acetylcholine receptor subunit alpha-7     (-1)
    BE0004797  GABA-A receptor (anion channel)     (1)
Non-common off-target(s) (drug2) :  
    BE0002344  Gamma-aminobutyric acid receptor subunit beta-1     (1)
    BE0002346  Gamma-aminobutyric acid receptor subunit beta-2     (1)
    BE0002345  Gamma-aminobutyric acid receptor subunit beta-3     (1)
    BE0003593  Gamma-aminobutyric acid receptor subunit gamma-1     (1)
    BE0003592  Gamma-aminobutyric acid receptor subunit gamma-2     (1)
    BE0003594  Gamma-aminobutyric acid receptor subunit gamma-3     (1)
    BE0003599  Gamma-aminobutyric acid receptor subunit delta     (1)
    BE0003595  Gamma-aminobutyric acid receptor subunit epsilon     (1)
    BE0003596  Gamma-aminobutyric acid receptor subunit pi     (1)
    BE0000129  Gamma-aminobutyric acid receptor subunit rho-1     (1)
    BE0003598  Gamma-aminobutyric acid receptor subunit rho-2     (1)
    BE0003619  Gamma-aminobutyric acid receptor subunit rho-3     (1)
    BE0003597  Gamma-aminobutyric acid receptor subunit theta     (1)
---------------------------------------------------
         
Drug1 :  DB00241  Butalbital
Drug2 :  DB00690  Flurazepam
Pharmacological target (+,+) : BE0000795  Gamma-aminobutyric acid receptor subunit alpha-1
Pharmacological target (+,+) : BE0000381  Gamma-aminobutyric acid receptor subunit alpha-2
Pharmacological target (+,+) : BE0000523  Gamma-aminobutyric acid receptor subunit alpha-3
Pharmacological target (+,+) : BE0000478  Gamma-aminobutyric acid receptor subunit alpha-4
Pharmacological target (+,+) : BE0000471  Gamma-aminobutyric acid receptor subunit alpha-5
Pharmacological target (+,+) : BE0000764  Gamma-aminobutyric acid receptor subunit alpha-6
Non-common off-target(s) (drug1) :  
    BE0000829  Glutamate receptor 2     (-1)
    BE0000826  Glutamate receptor ionotropic, kainate 2     (-1)
    BE0000849  Neuronal acetylcholine receptor subunit alpha-4     (-1)
    BE0002341  Neuronal acetylcholine receptor subunit alpha-7     (-1)
    BE0004797  GABA-A receptor (anion channel)     (1)
Non-common off-target(s) (drug2) :  
    BE0002344  Gamma-aminobutyric acid receptor subunit beta-1     (1)
    BE0002346  Gamma-aminobutyric acid receptor subunit beta-2     (1)
    BE0002345  Gamma-aminobutyric acid receptor subunit beta-3     (1)
    BE0003593  Gamma-aminobutyric acid receptor subunit gamma-1     (1)
    BE0003592  Gamma-aminobutyric acid receptor subunit gamma-2     (1)
    BE0003594  Gamma-aminobutyric acid receptor subunit gamma-3     (1)
    BE0003599  Gamma-aminobutyric acid receptor subunit delta     (1)
    BE0003595  Gamma-aminobutyric acid receptor subunit epsilon     (1)
    BE0003596  Gamma-aminobutyric acid receptor subunit pi     (1)
    BE0000129  Gamma-aminobutyric acid receptor subunit rho-1     (1)
    BE0003598  Gamma-aminobutyric acid receptor subunit rho-2     (1)
    BE0003619  Gamma-aminobutyric acid receptor subunit rho-3     (1)
    BE0003597  Gamma-aminobutyric acid receptor subunit theta     (1)
---------------------------------------------------
         
Drug1 :  DB00241  Butalbital
Drug2 :  DB00801  Halazepam
Pharmacological target (+,+) : BE0004797  GABA-A receptor (anion channel)
Pharmacological target (+,+) : BE0000795  Gamma-aminobutyric acid receptor subunit alpha-1
Pharmacological target (+,+) : BE0000381  Gamma-aminobutyric acid receptor subunit alpha-2
Pharmacological target (+,+) : BE0000523  Gamma-aminobutyric acid receptor subunit alpha-3
Pharmacological target (+,+) : BE0000471  Gamma-aminobutyric acid receptor subunit alpha-5
Non-common off-target(s) (drug1) :  
    BE0000829  Glutamate receptor 2     (-1)
    BE0000826  Glutamate receptor ionotropic, kainate 2     (-1)
    BE0000849  Neuronal acetylcholine receptor subunit alpha-4     (-1)
    BE0002341  Neuronal acetylcholine receptor subunit alpha-7     (-1)
    BE0000478  Gamma-aminobutyric acid receptor subunit alpha-4     (1)
    BE0000764  Gamma-aminobutyric acid receptor subunit alpha-6     (1)
Non-common off-target(s) (drug2) :  
    BE0002344  Gamma-aminobutyric acid receptor subunit beta-1     (1)
    BE0002346  Gamma-aminobutyric acid receptor subunit beta-2     (1)
    BE0002345  Gamma-aminobutyric acid receptor subunit beta-3     (1)
    BE0003593  Gamma-aminobutyric acid receptor subunit gamma-1     (1)
    BE0003592  Gamma-aminobutyric acid receptor subunit gamma-2     (1)
    BE0003594  Gamma-aminobutyric acid receptor subunit gamma-3     (1)
    BE0003599  Gamma-aminobutyric acid receptor subunit delta     (1)
    BE0003595  Gamma-aminobutyric acid receptor subunit epsilon     (1)
    BE0003596  Gamma-aminobutyric acid receptor subunit pi     (1)
    BE0000129  Gamma-aminobutyric acid receptor subunit rho-1     (1)
    BE0003598  Gamma-aminobutyric acid receptor subunit rho-2     (1)
    BE0003619  Gamma-aminobutyric acid receptor subunit rho-3     (1)
---------------------------------------------------
         
Drug1 :  DB00241  Butalbital
Drug2 :  DB00829  Diazepam
Pharmacological target (+,+) : BE0004797  GABA-A receptor (anion channel)
Pharmacological target (+,+) : BE0000795  Gamma-aminobutyric acid receptor subunit alpha-1
Pharmacological target (+,+) : BE0000381  Gamma-aminobutyric acid receptor subunit alpha-2
Pharmacological target (+,+) : BE0000523  Gamma-aminobutyric acid receptor subunit alpha-3
Pharmacological target (+,+) : BE0000471  Gamma-aminobutyric acid receptor subunit alpha-5
Non-common off-target(s) (drug1) :  
    BE0000829  Glutamate receptor 2     (-1)
    BE0000826  Glutamate receptor ionotropic, kainate 2     (-1)
    BE0000849  Neuronal acetylcholine receptor subunit alpha-4     (-1)
    BE0002341  Neuronal acetylcholine receptor subunit alpha-7     (-1)
    BE0000478  Gamma-aminobutyric acid receptor subunit alpha-4     (1)
    BE0000764  Gamma-aminobutyric acid receptor subunit alpha-6     (1)
Non-common off-target(s) (drug2) :  
    BE0000736  Translocator protein     (1)
    BE0002344  Gamma-aminobutyric acid receptor subunit beta-1     (1)
    BE0002346  Gamma-aminobutyric acid receptor subunit beta-2     (1)
    BE0002345  Gamma-aminobutyric acid receptor subunit beta-3     (1)
    BE0003593  Gamma-aminobutyric acid receptor subunit gamma-1     (1)
    BE0003592  Gamma-aminobutyric acid receptor subunit gamma-2     (1)
    BE0003594  Gamma-aminobutyric acid receptor subunit gamma-3     (1)
    BE0003599  Gamma-aminobutyric acid receptor subunit delta     (1)
    BE0003595  Gamma-aminobutyric acid receptor subunit epsilon     (1)
    BE0003596  Gamma-aminobutyric acid receptor subunit pi     (1)
    BE0000129  Gamma-aminobutyric acid receptor subunit rho-1     (1)
    BE0003598  Gamma-aminobutyric acid receptor subunit rho-2     (1)
    BE0003619  Gamma-aminobutyric acid receptor subunit rho-3     (1)
    BE0003597  Gamma-aminobutyric acid receptor subunit theta     (1)
---------------------------------------------------
         
Drug1 :  DB00241  Butalbital
Drug2 :  DB00837  Progabide
Pharmacological target (+,+) : BE0000795  Gamma-aminobutyric acid receptor subunit alpha-1
Non-common off-target(s) (drug1) :  
    BE0000829  Glutamate receptor 2     (-1)
    BE0000826  Glutamate receptor ionotropic, kainate 2     (-1)
    BE0000849  Neuronal acetylcholine receptor subunit alpha-4     (-1)
    BE0002341  Neuronal acetylcholine receptor subunit alpha-7     (-1)
    BE0004797  GABA-A receptor (anion channel)     (1)
    BE0000381  Gamma-aminobutyric acid receptor subunit alpha-2     (1)
    BE0000523  Gamma-aminobutyric acid receptor subunit alpha-3     (1)
    BE0000478  Gamma-aminobutyric acid receptor subunit alpha-4     (1)
    BE0000471  Gamma-aminobutyric acid receptor subunit alpha-5     (1)
    BE0000764  Gamma-aminobutyric acid receptor subunit alpha-6     (1)
Non-common off-target(s) (drug2) :  
    BE0000217  Gamma-aminobutyric acid type B receptor subunit 1     (1)
---------------------------------------------------
         
Drug1 :  DB00241  Butalbital
Drug2 :  DB00842  Oxazepam
Pharmacological target (+,+) : BE0004797  GABA-A receptor (anion channel)
Pharmacological target (+,+) : BE0000795  Gamma-aminobutyric acid receptor subunit alpha-1
Pharmacological target (+,+) : BE0000381  Gamma-aminobutyric acid receptor subunit alpha-2
Pharmacological target (+,+) : BE0000523  Gamma-aminobutyric acid receptor subunit alpha-3
Pharmacological target (+,+) : BE0000478  Gamma-aminobutyric acid receptor subunit alpha-4
Pharmacological target (+,+) : BE0000471  Gamma-aminobutyric acid receptor subunit alpha-5
Pharmacological target (+,+) : BE0000764  Gamma-aminobutyric acid receptor subunit alpha-6
Non-common off-target(s) (drug1) :  
    BE0000829  Glutamate receptor 2     (-1)
    BE0000826  Glutamate receptor ionotropic, kainate 2     (-1)
    BE0000849  Neuronal acetylcholine receptor subunit alpha-4     (-1)
    BE0002341  Neuronal acetylcholine receptor subunit alpha-7     (-1)
Non-common off-target(s) (drug2) :  
    BE0002344  Gamma-aminobutyric acid receptor subunit beta-1     (1)
    BE0002346  Gamma-aminobutyric acid receptor subunit beta-2     (1)
    BE0002345  Gamma-aminobutyric acid receptor subunit beta-3     (1)
    BE0003593  Gamma-aminobutyric acid receptor subunit gamma-1     (1)
    BE0003592  Gamma-aminobutyric acid receptor subunit gamma-2     (1)
    BE0003594  Gamma-aminobutyric acid receptor subunit gamma-3     (1)
    BE0003599  Gamma-aminobutyric acid receptor subunit delta     (1)
    BE0003595  Gamma-aminobutyric acid receptor subunit epsilon     (1)
    BE0003596  Gamma-aminobutyric acid receptor subunit pi     (1)
    BE0000129  Gamma-aminobutyric acid receptor subunit rho-1     (1)
    BE0003598  Gamma-aminobutyric acid receptor subunit rho-2     (1)
    BE0003619  Gamma-aminobutyric acid receptor subunit rho-3     (1)
    BE0003597  Gamma-aminobutyric acid receptor subunit theta     (1)
---------------------------------------------------
         
Drug1 :  DB00241  Butalbital
Drug2 :  DB00897  Triazolam
Pharmacological target (+,+) : BE0004797  GABA-A receptor (anion channel)
Pharmacological target (+,+) : BE0000795  Gamma-aminobutyric acid receptor subunit alpha-1
Pharmacological target (+,+) : BE0000381  Gamma-aminobutyric acid receptor subunit alpha-2
Pharmacological target (+,+) : BE0000523  Gamma-aminobutyric acid receptor subunit alpha-3
Pharmacological target (+,+) : BE0000478  Gamma-aminobutyric acid receptor subunit alpha-4
Pharmacological target (+,+) : BE0000471  Gamma-aminobutyric acid receptor subunit alpha-5
Pharmacological target (+,+) : BE0000764  Gamma-aminobutyric acid receptor subunit alpha-6
Non-common off-target(s) (drug1) :  
    BE0000829  Glutamate receptor 2     (-1)
    BE0000826  Glutamate receptor ionotropic, kainate 2     (-1)
    BE0000849  Neuronal acetylcholine receptor subunit alpha-4     (-1)
    BE0002341  Neuronal acetylcholine receptor subunit alpha-7     (-1)
Non-common off-target(s) (drug2) :  
    BE0002344  Gamma-aminobutyric acid receptor subunit beta-1     (1)
    BE0002346  Gamma-aminobutyric acid receptor subunit beta-2     (1)
    BE0002345  Gamma-aminobutyric acid receptor subunit beta-3     (1)
    BE0003593  Gamma-aminobutyric acid receptor subunit gamma-1     (1)
    BE0003592  Gamma-aminobutyric acid receptor subunit gamma-2     (1)
    BE0003594  Gamma-aminobutyric acid receptor subunit gamma-3     (1)
    BE0003599  Gamma-aminobutyric acid receptor subunit delta     (1)
    BE0003595  Gamma-aminobutyric acid receptor subunit epsilon     (1)
    BE0003596  Gamma-aminobutyric acid receptor subunit pi     (1)
    BE0000129  Gamma-aminobutyric acid receptor subunit rho-1     (1)
    BE0003598  Gamma-aminobutyric acid receptor subunit rho-2     (1)
    BE0003619  Gamma-aminobutyric acid receptor subunit rho-3     (1)
    BE0003597  Gamma-aminobutyric acid receptor subunit theta     (1)
---------------------------------------------------
         
Drug1 :  DB00241  Butalbital
Drug2 :  DB00962  Zaleplon
Pharmacological target (+,+) : BE0000795  Gamma-aminobutyric acid receptor subunit alpha-1
Non-common off-target(s) (drug1) :  
    BE0000829  Glutamate receptor 2     (-1)
    BE0000826  Glutamate receptor ionotropic, kainate 2     (-1)
    BE0000849  Neuronal acetylcholine receptor subunit alpha-4     (-1)
    BE0002341  Neuronal acetylcholine receptor subunit alpha-7     (-1)
    BE0004797  GABA-A receptor (anion channel)     (1)
    BE0000381  Gamma-aminobutyric acid receptor subunit alpha-2     (1)
    BE0000523  Gamma-aminobutyric acid receptor subunit alpha-3     (1)
    BE0000478  Gamma-aminobutyric acid receptor subunit alpha-4     (1)
    BE0000471  Gamma-aminobutyric acid receptor subunit alpha-5     (1)
    BE0000764  Gamma-aminobutyric acid receptor subunit alpha-6     (1)
---------------------------------------------------
         
Drug1 :  DB00241  Butalbital
Drug2 :  DB01068  Clonazepam
Pharmacological target (+,+) : BE0004797  GABA-A receptor (anion channel)
Non-common off-target(s) (drug1) :  
    BE0000829  Glutamate receptor 2     (-1)
    BE0000826  Glutamate receptor ionotropic, kainate 2     (-1)
    BE0000849  Neuronal acetylcholine receptor subunit alpha-4     (-1)
    BE0002341  Neuronal acetylcholine receptor subunit alpha-7     (-1)
    BE0000795  Gamma-aminobutyric acid receptor subunit alpha-1     (1)
    BE0000381  Gamma-aminobutyric acid receptor subunit alpha-2     (1)
    BE0000523  Gamma-aminobutyric acid receptor subunit alpha-3     (1)
    BE0000478  Gamma-aminobutyric acid receptor subunit alpha-4     (1)
    BE0000471  Gamma-aminobutyric acid receptor subunit alpha-5     (1)
    BE0000764  Gamma-aminobutyric acid receptor subunit alpha-6     (1)
---------------------------------------------------
         
Drug1 :  DB00241  Butalbital
Drug2 :  DB01107  Methyprylon
Pharmacological target (+,+) : BE0004797  GABA-A receptor (anion channel)
Pharmacological target (+,+) : BE0000795  Gamma-aminobutyric acid receptor subunit alpha-1
Non-common off-target(s) (drug1) :  
    BE0000829  Glutamate receptor 2     (-1)
    BE0000826  Glutamate receptor ionotropic, kainate 2     (-1)
    BE0000849  Neuronal acetylcholine receptor subunit alpha-4     (-1)
    BE0002341  Neuronal acetylcholine receptor subunit alpha-7     (-1)
    BE0000381  Gamma-aminobutyric acid receptor subunit alpha-2     (1)
    BE0000523  Gamma-aminobutyric acid receptor subunit alpha-3     (1)
    BE0000478  Gamma-aminobutyric acid receptor subunit alpha-4     (1)
    BE0000471  Gamma-aminobutyric acid receptor subunit alpha-5     (1)
    BE0000764  Gamma-aminobutyric acid receptor subunit alpha-6     (1)
---------------------------------------------------
         
Drug1 :  DB00241  Butalbital
Drug2 :  DB01159  Halothane
Pharmacological target (+,+) : BE0004797  GABA-A receptor (anion channel)
Non-common off-target(s) (drug1) :  
    BE0000829  Glutamate receptor 2     (-1)
    BE0000826  Glutamate receptor ionotropic, kainate 2     (-1)
    BE0000849  Neuronal acetylcholine receptor subunit alpha-4     (-1)
    BE0002341  Neuronal acetylcholine receptor subunit alpha-7     (-1)
    BE0000795  Gamma-aminobutyric acid receptor subunit alpha-1     (1)
    BE0000381  Gamma-aminobutyric acid receptor subunit alpha-2     (1)
    BE0000523  Gamma-aminobutyric acid receptor subunit alpha-3     (1)
    BE0000478  Gamma-aminobutyric acid receptor subunit alpha-4     (1)
    BE0000471  Gamma-aminobutyric acid receptor subunit alpha-5     (1)
    BE0000764  Gamma-aminobutyric acid receptor subunit alpha-6     (1)
Non-common off-target(s) (drug2) :  
    BE0000534  Glutamate receptor ionotropic, NMDA 3B     (-1)
    BE0000760  Glutamate receptor ionotropic, NMDA 2A     (-1)
    BE0000641  Glutamate receptor ionotropic, NMDA 3A     (-1)
    BE0000503  NADH-ubiquinone oxidoreductase chain 1     (-1)
    BE0000415  Intermediate conductance calcium-activated potassium channel protein 4     (-1)
    BE0000553  Calcium-activated potassium channel subunit alpha-1     (-1)
    BE0001028  G protein-activated inward rectifier potassium channel 1     (-1)
    BE0001030  G protein-activated inward rectifier potassium channel 2     (-1)
---------------------------------------------------
         
Drug1 :  DB00241  Butalbital
Drug2 :  DB01215  Estazolam
Pharmacological target (+,+) : BE0004797  GABA-A receptor (anion channel)
Pharmacological target (+,+) : BE0000795  Gamma-aminobutyric acid receptor subunit alpha-1
Pharmacological target (+,+) : BE0000381  Gamma-aminobutyric acid receptor subunit alpha-2
Pharmacological target (+,+) : BE0000523  Gamma-aminobutyric acid receptor subunit alpha-3
Pharmacological target (+,+) : BE0000471  Gamma-aminobutyric acid receptor subunit alpha-5
Non-common off-target(s) (drug1) :  
    BE0000829  Glutamate receptor 2     (-1)
    BE0000826  Glutamate receptor ionotropic, kainate 2     (-1)
    BE0000849  Neuronal acetylcholine receptor subunit alpha-4     (-1)
    BE0002341  Neuronal acetylcholine receptor subunit alpha-7     (-1)
    BE0000478  Gamma-aminobutyric acid receptor subunit alpha-4     (1)
    BE0000764  Gamma-aminobutyric acid receptor subunit alpha-6     (1)
Non-common off-target(s) (drug2) :  
    BE0002344  Gamma-aminobutyric acid receptor subunit beta-1     (1)
    BE0002346  Gamma-aminobutyric acid receptor subunit beta-2     (1)
    BE0002345  Gamma-aminobutyric acid receptor subunit beta-3     (1)
    BE0003593  Gamma-aminobutyric acid receptor subunit gamma-1     (1)
    BE0003592  Gamma-aminobutyric acid receptor subunit gamma-2     (1)
    BE0003594  Gamma-aminobutyric acid receptor subunit gamma-3     (1)
    BE0003599  Gamma-aminobutyric acid receptor subunit delta     (1)
    BE0003595  Gamma-aminobutyric acid receptor subunit epsilon     (1)
    BE0003596  Gamma-aminobutyric acid receptor subunit pi     (1)
    BE0000129  Gamma-aminobutyric acid receptor subunit rho-1     (1)
    BE0003598  Gamma-aminobutyric acid receptor subunit rho-2     (1)
    BE0003619  Gamma-aminobutyric acid receptor subunit rho-3     (1)
---------------------------------------------------
         
Drug1 :  DB00241  Butalbital
Drug2 :  DB01341  Dihydroquinidine barbiturate
Pharmacological target (+,+) : BE0000795  Gamma-aminobutyric acid receptor subunit alpha-1
Non-common off-target(s) (drug1) :  
    BE0000829  Glutamate receptor 2     (-1)
    BE0000826  Glutamate receptor ionotropic, kainate 2     (-1)
    BE0000849  Neuronal acetylcholine receptor subunit alpha-4     (-1)
    BE0002341  Neuronal acetylcholine receptor subunit alpha-7     (-1)
    BE0004797  GABA-A receptor (anion channel)     (1)
    BE0000381  Gamma-aminobutyric acid receptor subunit alpha-2     (1)
    BE0000523  Gamma-aminobutyric acid receptor subunit alpha-3     (1)
    BE0000478  Gamma-aminobutyric acid receptor subunit alpha-4     (1)
    BE0000471  Gamma-aminobutyric acid receptor subunit alpha-5     (1)
    BE0000764  Gamma-aminobutyric acid receptor subunit alpha-6     (1)
---------------------------------------------------
         
Drug1 :  DB00241  Butalbital
Drug2 :  DB01437  Glutethimide
Pharmacological target (+,+) : BE0004797  GABA-A receptor (anion channel)
Pharmacological target (+,+) : BE0000795  Gamma-aminobutyric acid receptor subunit alpha-1
Non-common off-target(s) (drug1) :  
    BE0000829  Glutamate receptor 2     (-1)
    BE0000826  Glutamate receptor ionotropic, kainate 2     (-1)
    BE0000849  Neuronal acetylcholine receptor subunit alpha-4     (-1)
    BE0002341  Neuronal acetylcholine receptor subunit alpha-7     (-1)
    BE0000381  Gamma-aminobutyric acid receptor subunit alpha-2     (1)
    BE0000523  Gamma-aminobutyric acid receptor subunit alpha-3     (1)
    BE0000478  Gamma-aminobutyric acid receptor subunit alpha-4     (1)
    BE0000471  Gamma-aminobutyric acid receptor subunit alpha-5     (1)
    BE0000764  Gamma-aminobutyric acid receptor subunit alpha-6     (1)
---------------------------------------------------
         
Drug1 :  DB00241  Butalbital
Drug2 :  DB01558  Bromazepam
Pharmacological target (+,+) : BE0000795  Gamma-aminobutyric acid receptor subunit alpha-1
Pharmacological target (+,+) : BE0000381  Gamma-aminobutyric acid receptor subunit alpha-2
Pharmacological target (+,+) : BE0000523  Gamma-aminobutyric acid receptor subunit alpha-3
Pharmacological target (+,+) : BE0000478  Gamma-aminobutyric acid receptor subunit alpha-4
Pharmacological target (+,+) : BE0000471  Gamma-aminobutyric acid receptor subunit alpha-5
Pharmacological target (+,+) : BE0000764  Gamma-aminobutyric acid receptor subunit alpha-6
Non-common off-target(s) (drug1) :  
    BE0000829  Glutamate receptor 2     (-1)
    BE0000826  Glutamate receptor ionotropic, kainate 2     (-1)
    BE0000849  Neuronal acetylcholine receptor subunit alpha-4     (-1)
    BE0002341  Neuronal acetylcholine receptor subunit alpha-7     (-1)
    BE0004797  GABA-A receptor (anion channel)     (1)
Non-common off-target(s) (drug2) :  
    BE0002344  Gamma-aminobutyric acid receptor subunit beta-1     (1)
    BE0002346  Gamma-aminobutyric acid receptor subunit beta-2     (1)
    BE0002345  Gamma-aminobutyric acid receptor subunit beta-3     (1)
    BE0003593  Gamma-aminobutyric acid receptor subunit gamma-1     (1)
    BE0003592  Gamma-aminobutyric acid receptor subunit gamma-2     (1)
    BE0003594  Gamma-aminobutyric acid receptor subunit gamma-3     (1)
    BE0003599  Gamma-aminobutyric acid receptor subunit delta     (1)
    BE0003595  Gamma-aminobutyric acid receptor subunit epsilon     (1)
    BE0003596  Gamma-aminobutyric acid receptor subunit pi     (1)
    BE0000129  Gamma-aminobutyric acid receptor subunit rho-1     (1)
    BE0003598  Gamma-aminobutyric acid receptor subunit rho-2     (1)
    BE0003619  Gamma-aminobutyric acid receptor subunit rho-3     (1)
    BE0003597  Gamma-aminobutyric acid receptor subunit theta     (1)
---------------------------------------------------
         
Drug1 :  DB00241  Butalbital
Drug2 :  DB01559  Clotiazepam
Pharmacological target (+,+) : BE0000795  Gamma-aminobutyric acid receptor subunit alpha-1
Pharmacological target (+,+) : BE0000381  Gamma-aminobutyric acid receptor subunit alpha-2
Pharmacological target (+,+) : BE0000523  Gamma-aminobutyric acid receptor subunit alpha-3
Pharmacological target (+,+) : BE0000471  Gamma-aminobutyric acid receptor subunit alpha-5
Non-common off-target(s) (drug1) :  
    BE0000829  Glutamate receptor 2     (-1)
    BE0000826  Glutamate receptor ionotropic, kainate 2     (-1)
    BE0000849  Neuronal acetylcholine receptor subunit alpha-4     (-1)
    BE0002341  Neuronal acetylcholine receptor subunit alpha-7     (-1)
    BE0004797  GABA-A receptor (anion channel)     (1)
    BE0000478  Gamma-aminobutyric acid receptor subunit alpha-4     (1)
    BE0000764  Gamma-aminobutyric acid receptor subunit alpha-6     (1)
Non-common off-target(s) (drug2) :  
    BE0002344  Gamma-aminobutyric acid receptor subunit beta-1     (1)
    BE0002346  Gamma-aminobutyric acid receptor subunit beta-2     (1)
    BE0002345  Gamma-aminobutyric acid receptor subunit beta-3     (1)
    BE0003593  Gamma-aminobutyric acid receptor subunit gamma-1     (1)
    BE0003592  Gamma-aminobutyric acid receptor subunit gamma-2     (1)
    BE0003594  Gamma-aminobutyric acid receptor subunit gamma-3     (1)
    BE0003599  Gamma-aminobutyric acid receptor subunit delta     (1)
    BE0003595  Gamma-aminobutyric acid receptor subunit epsilon     (1)
    BE0003596  Gamma-aminobutyric acid receptor subunit pi     (1)
    BE0000129  Gamma-aminobutyric acid receptor subunit rho-1     (1)
    BE0003598  Gamma-aminobutyric acid receptor subunit rho-2     (1)
    BE0003619  Gamma-aminobutyric acid receptor subunit rho-3     (1)
---------------------------------------------------
         
Drug1 :  DB00241  Butalbital
Drug2 :  DB01567  Fludiazepam
Pharmacological target (+,+) : BE0000795  Gamma-aminobutyric acid receptor subunit alpha-1
Pharmacological target (+,+) : BE0000381  Gamma-aminobutyric acid receptor subunit alpha-2
Pharmacological target (+,+) : BE0000523  Gamma-aminobutyric acid receptor subunit alpha-3
Pharmacological target (+,+) : BE0000471  Gamma-aminobutyric acid receptor subunit alpha-5
Non-common off-target(s) (drug1) :  
    BE0000829  Glutamate receptor 2     (-1)
    BE0000826  Glutamate receptor ionotropic, kainate 2     (-1)
    BE0000849  Neuronal acetylcholine receptor subunit alpha-4     (-1)
    BE0002341  Neuronal acetylcholine receptor subunit alpha-7     (-1)
    BE0004797  GABA-A receptor (anion channel)     (1)
    BE0000478  Gamma-aminobutyric acid receptor subunit alpha-4     (1)
    BE0000764  Gamma-aminobutyric acid receptor subunit alpha-6     (1)
Non-common off-target(s) (drug2) :  
    BE0002344  Gamma-aminobutyric acid receptor subunit beta-1     (1)
    BE0002346  Gamma-aminobutyric acid receptor subunit beta-2     (1)
    BE0002345  Gamma-aminobutyric acid receptor subunit beta-3     (1)
    BE0003593  Gamma-aminobutyric acid receptor subunit gamma-1     (1)
    BE0003592  Gamma-aminobutyric acid receptor subunit gamma-2     (1)
    BE0003594  Gamma-aminobutyric acid receptor subunit gamma-3     (1)
    BE0003599  Gamma-aminobutyric acid receptor subunit delta     (1)
    BE0003595  Gamma-aminobutyric acid receptor subunit epsilon     (1)
    BE0003596  Gamma-aminobutyric acid receptor subunit pi     (1)
    BE0000129  Gamma-aminobutyric acid receptor subunit rho-1     (1)
    BE0003598  Gamma-aminobutyric acid receptor subunit rho-2     (1)
    BE0003619  Gamma-aminobutyric acid receptor subunit rho-3     (1)
---------------------------------------------------
         
Drug1 :  DB00241  Butalbital
Drug2 :  DB01588  Prazepam
Pharmacological target (+,+) : BE0004797  GABA-A receptor (anion channel)
Pharmacological target (+,+) : BE0000795  Gamma-aminobutyric acid receptor subunit alpha-1
Pharmacological target (+,+) : BE0000381  Gamma-aminobutyric acid receptor subunit alpha-2
Pharmacological target (+,+) : BE0000523  Gamma-aminobutyric acid receptor subunit alpha-3
Pharmacological target (+,+) : BE0000471  Gamma-aminobutyric acid receptor subunit alpha-5
Non-common off-target(s) (drug1) :  
    BE0000829  Glutamate receptor 2     (-1)
    BE0000826  Glutamate receptor ionotropic, kainate 2     (-1)
    BE0000849  Neuronal acetylcholine receptor subunit alpha-4     (-1)
    BE0002341  Neuronal acetylcholine receptor subunit alpha-7     (-1)
    BE0000478  Gamma-aminobutyric acid receptor subunit alpha-4     (1)
    BE0000764  Gamma-aminobutyric acid receptor subunit alpha-6     (1)
Non-common off-target(s) (drug2) :  
    BE0002344  Gamma-aminobutyric acid receptor subunit beta-1     (1)
    BE0002346  Gamma-aminobutyric acid receptor subunit beta-2     (1)
    BE0002345  Gamma-aminobutyric acid receptor subunit beta-3     (1)
    BE0003593  Gamma-aminobutyric acid receptor subunit gamma-1     (1)
    BE0003592  Gamma-aminobutyric acid receptor subunit gamma-2     (1)
    BE0003594  Gamma-aminobutyric acid receptor subunit gamma-3     (1)
    BE0003599  Gamma-aminobutyric acid receptor subunit delta     (1)
    BE0003595  Gamma-aminobutyric acid receptor subunit epsilon     (1)
    BE0003596  Gamma-aminobutyric acid receptor subunit pi     (1)
    BE0000129  Gamma-aminobutyric acid receptor subunit rho-1     (1)
    BE0003598  Gamma-aminobutyric acid receptor subunit rho-2     (1)
    BE0003619  Gamma-aminobutyric acid receptor subunit rho-3     (1)
---------------------------------------------------
         
Drug1 :  DB00241  Butalbital
Drug2 :  DB01589  Quazepam
Pharmacological target (+,+) : BE0004797  GABA-A receptor (anion channel)
Pharmacological target (+,+) : BE0000795  Gamma-aminobutyric acid receptor subunit alpha-1
Pharmacological target (+,+) : BE0000381  Gamma-aminobutyric acid receptor subunit alpha-2
Pharmacological target (+,+) : BE0000523  Gamma-aminobutyric acid receptor subunit alpha-3
Pharmacological target (+,+) : BE0000471  Gamma-aminobutyric acid receptor subunit alpha-5
Non-common off-target(s) (drug1) :  
    BE0000829  Glutamate receptor 2     (-1)
    BE0000826  Glutamate receptor ionotropic, kainate 2     (-1)
    BE0000849  Neuronal acetylcholine receptor subunit alpha-4     (-1)
    BE0002341  Neuronal acetylcholine receptor subunit alpha-7     (-1)
    BE0000478  Gamma-aminobutyric acid receptor subunit alpha-4     (1)
    BE0000764  Gamma-aminobutyric acid receptor subunit alpha-6     (1)
Non-common off-target(s) (drug2) :  
    BE0002344  Gamma-aminobutyric acid receptor subunit beta-1     (1)
    BE0002345  Gamma-aminobutyric acid receptor subunit beta-3     (1)
    BE0003593  Gamma-aminobutyric acid receptor subunit gamma-1     (1)
    BE0003592  Gamma-aminobutyric acid receptor subunit gamma-2     (1)
    BE0003594  Gamma-aminobutyric acid receptor subunit gamma-3     (1)
    BE0003599  Gamma-aminobutyric acid receptor subunit delta     (1)
    BE0003595  Gamma-aminobutyric acid receptor subunit epsilon     (1)
    BE0003596  Gamma-aminobutyric acid receptor subunit pi     (1)
    BE0000129  Gamma-aminobutyric acid receptor subunit rho-1     (1)
    BE0003598  Gamma-aminobutyric acid receptor subunit rho-2     (1)
    BE0003619  Gamma-aminobutyric acid receptor subunit rho-3     (1)
---------------------------------------------------
         
Drug1 :  DB00241  Butalbital
Drug2 :  DB01594  Cinolazepam
Pharmacological target (+,+) : BE0000795  Gamma-aminobutyric acid receptor subunit alpha-1
Pharmacological target (+,+) : BE0000381  Gamma-aminobutyric acid receptor subunit alpha-2
Pharmacological target (+,+) : BE0000523  Gamma-aminobutyric acid receptor subunit alpha-3
Pharmacological target (+,+) : BE0000471  Gamma-aminobutyric acid receptor subunit alpha-5
Non-common off-target(s) (drug1) :  
    BE0000829  Glutamate receptor 2     (-1)
    BE0000826  Glutamate receptor ionotropic, kainate 2     (-1)
    BE0000849  Neuronal acetylcholine receptor subunit alpha-4     (-1)
    BE0002341  Neuronal acetylcholine receptor subunit alpha-7     (-1)
    BE0004797  GABA-A receptor (anion channel)     (1)
    BE0000478  Gamma-aminobutyric acid receptor subunit alpha-4     (1)
    BE0000764  Gamma-aminobutyric acid receptor subunit alpha-6     (1)
Non-common off-target(s) (drug2) :  
    BE0002344  Gamma-aminobutyric acid receptor subunit beta-1     (1)
    BE0002346  Gamma-aminobutyric acid receptor subunit beta-2     (1)
    BE0002345  Gamma-aminobutyric acid receptor subunit beta-3     (1)
    BE0003593  Gamma-aminobutyric acid receptor subunit gamma-1     (1)
    BE0003592  Gamma-aminobutyric acid receptor subunit gamma-2     (1)
    BE0003594  Gamma-aminobutyric acid receptor subunit gamma-3     (1)
    BE0003599  Gamma-aminobutyric acid receptor subunit delta     (1)
    BE0003595  Gamma-aminobutyric acid receptor subunit epsilon     (1)
    BE0003596  Gamma-aminobutyric acid receptor subunit pi     (1)
    BE0000129  Gamma-aminobutyric acid receptor subunit rho-1     (1)
    BE0003598  Gamma-aminobutyric acid receptor subunit rho-2     (1)
    BE0003619  Gamma-aminobutyric acid receptor subunit rho-3     (1)
---------------------------------------------------
         
Drug1 :  DB00241  Butalbital
Drug2 :  DB01595  Nitrazepam
Pharmacological target (+,+) : BE0000795  Gamma-aminobutyric acid receptor subunit alpha-1
Pharmacological target (+,+) : BE0000381  Gamma-aminobutyric acid receptor subunit alpha-2
Pharmacological target (+,+) : BE0000523  Gamma-aminobutyric acid receptor subunit alpha-3
Pharmacological target (+,+) : BE0000478  Gamma-aminobutyric acid receptor subunit alpha-4
Pharmacological target (+,+) : BE0000471  Gamma-aminobutyric acid receptor subunit alpha-5
Pharmacological target (+,+) : BE0000764  Gamma-aminobutyric acid receptor subunit alpha-6
Non-common off-target(s) (drug1) :  
    BE0000829  Glutamate receptor 2     (-1)
    BE0000826  Glutamate receptor ionotropic, kainate 2     (-1)
    BE0000849  Neuronal acetylcholine receptor subunit alpha-4     (-1)
    BE0002341  Neuronal acetylcholine receptor subunit alpha-7     (-1)
    BE0004797  GABA-A receptor (anion channel)     (1)
Non-common off-target(s) (drug2) :  
    BE0002344  Gamma-aminobutyric acid receptor subunit beta-1     (1)
    BE0002346  Gamma-aminobutyric acid receptor subunit beta-2     (1)
    BE0002345  Gamma-aminobutyric acid receptor subunit beta-3     (1)
    BE0003593  Gamma-aminobutyric acid receptor subunit gamma-1     (1)
    BE0003592  Gamma-aminobutyric acid receptor subunit gamma-2     (1)
    BE0003594  Gamma-aminobutyric acid receptor subunit gamma-3     (1)
    BE0003599  Gamma-aminobutyric acid receptor subunit delta     (1)
    BE0003595  Gamma-aminobutyric acid receptor subunit epsilon     (1)
    BE0003596  Gamma-aminobutyric acid receptor subunit pi     (1)
    BE0000129  Gamma-aminobutyric acid receptor subunit rho-1     (1)
    BE0003598  Gamma-aminobutyric acid receptor subunit rho-2     (1)
    BE0003619  Gamma-aminobutyric acid receptor subunit rho-3     (1)
    BE0003597  Gamma-aminobutyric acid receptor subunit theta     (1)
---------------------------------------------------
         
Drug1 :  DB00242  Cladribine
Drug2 :  DB00441  Gemcitabine
Pharmacological target (-,-) : BE0000325  Ribonucleoside-diphosphate reductase large subunit
Non-common off-target(s) (drug1) :  
    BE0002450  Ribonucleoside-diphosphate reductase subunit M2     (-1)
    BE0003613  Ribonucleoside-diphosphate reductase subunit M2 B     (-1)
    BE0000546  DNA polymerase alpha catalytic subunit     (-1)
    BE0003614  DNA polymerase epsilon catalytic subunit A     (-1)
    BE0003615  DNA polymerase epsilon subunit 2     (-1)
    BE0003617  DNA polymerase epsilon subunit 3     (-1)
    BE0003616  DNA polymerase epsilon subunit 4     (-1)
    BE0000250  Purine nucleoside phosphorylase     (1)
Non-common off-target(s) (drug2) :  
    BE0000324  Thymidylate synthase     (-1)
    BE0000637  UMP-CMP kinase     (-1)
---------------------------------------------------
         
Drug1 :  DB00242  Cladribine
Drug2 :  DB00631  Clofarabine
Pharmacological target (-,-) : BE0000325  Ribonucleoside-diphosphate reductase large subunit
Pharmacological target (-,-) : BE0000546  DNA polymerase alpha catalytic subunit
Non-common off-target(s) (drug1) :  
    BE0002450  Ribonucleoside-diphosphate reductase subunit M2     (-1)
    BE0003613  Ribonucleoside-diphosphate reductase subunit M2 B     (-1)
    BE0003614  DNA polymerase epsilon catalytic subunit A     (-1)
    BE0003615  DNA polymerase epsilon subunit 2     (-1)
    BE0003617  DNA polymerase epsilon subunit 3     (-1)
    BE0003616  DNA polymerase epsilon subunit 4     (-1)
    BE0000250  Purine nucleoside phosphorylase     (1)
---------------------------------------------------
         
Drug1 :  DB00242  Cladribine
Drug2 :  DB01005  Hydroxyurea
Pharmacological target (-,-) : BE0000325  Ribonucleoside-diphosphate reductase large subunit
Non-common off-target(s) (drug1) :  
    BE0002450  Ribonucleoside-diphosphate reductase subunit M2     (-1)
    BE0003613  Ribonucleoside-diphosphate reductase subunit M2 B     (-1)
    BE0000546  DNA polymerase alpha catalytic subunit     (-1)
    BE0003614  DNA polymerase epsilon catalytic subunit A     (-1)
    BE0003615  DNA polymerase epsilon subunit 2     (-1)
    BE0003617  DNA polymerase epsilon subunit 3     (-1)
    BE0003616  DNA polymerase epsilon subunit 4     (-1)
    BE0000250  Purine nucleoside phosphorylase     (1)
---------------------------------------------------
         
Drug1 :  DB00242  Cladribine
Drug2 :  DB01073  Fludarabine
Pharmacological target (-,-) : BE0000325  Ribonucleoside-diphosphate reductase large subunit
Pharmacological target (-,-) : BE0000546  DNA polymerase alpha catalytic subunit
Non-common off-target(s) (drug1) :  
    BE0002450  Ribonucleoside-diphosphate reductase subunit M2     (-1)
    BE0003613  Ribonucleoside-diphosphate reductase subunit M2 B     (-1)
    BE0003614  DNA polymerase epsilon catalytic subunit A     (-1)
    BE0003615  DNA polymerase epsilon subunit 2     (-1)
    BE0003617  DNA polymerase epsilon subunit 3     (-1)
    BE0003616  DNA polymerase epsilon subunit 4     (-1)
    BE0000250  Purine nucleoside phosphorylase     (1)
Non-common off-target(s) (drug2) :  
    BE0002804  Deoxycytidine kinase     (1)
---------------------------------------------------
         
Drug1 :  DB00243  Ranolazine
Drug2 :  DB00907  Cocaine
Pharmacological target (-,-) : BE0000197  Sodium channel protein type 5 subunit alpha
Non-common off-target(s) (drug1) :  
    BE0001143  Sodium channel protein type 9 subunit alpha     (-1)
Non-common off-target(s) (drug2) :  
    BE0000749  Sodium-dependent serotonin transporter     (-1)
    BE0000647  Sodium-dependent dopamine transporter     (-1)
    BE0000486  Sodium-dependent noradrenaline transporter     (-1)
    BE0000092  Muscarinic acetylcholine receptor M1     (-1)
    BE0000560  Muscarinic acetylcholine receptor M2     (-1)
    BE0000177  Sodium channel protein type 10 subunit alpha     (-1)
    BE0000192  Sodium channel protein type 11 subunit alpha     (-1)
---------------------------------------------------
         
Drug1 :  DB00243  Ranolazine
Drug2 :  DB01346  Quinidine barbiturate
Pharmacological target (-,-) : BE0000197  Sodium channel protein type 5 subunit alpha
Non-common off-target(s) (drug1) :  
    BE0001143  Sodium channel protein type 9 subunit alpha     (-1)
Non-common off-target(s) (drug2) :  
    BE0000829  Glutamate receptor 2     (-1)
    BE0000795  Gamma-aminobutyric acid receptor subunit alpha-1     (1)
    BE0000381  Gamma-aminobutyric acid receptor subunit alpha-2     (1)
    BE0000154  Potassium channel subfamily K member 1     (-1)
---------------------------------------------------
         
Drug1 :  DB00244  Mesalazine
Drug2 :  DB00412  Rosiglitazone
Pharmacological target (+,+) : BE0000215  Peroxisome proliferator-activated receptor gamma
Non-common off-target(s) (drug1) :  
    BE0000017  Prostaglandin G/H synthase 1     (-1)
    BE0000262  Prostaglandin G/H synthase 2     (-1)
    BE0000248  Arachidonate 5-lipoxygenase     (-1)
    BE0004655  Inhibitor of nuclear factor kappa-B kinase subunit alpha     (-1)
    BE0001154  Inhibitor of nuclear factor kappa-B kinase subunit beta     (-1)
Non-common off-target(s) (drug2) :  
    BE0000996  Long-chain-fatty-acid--CoA ligase 4     (-1)
---------------------------------------------------
         
Drug1 :  DB00244  Mesalazine
Drug2 :  DB00482  Celecoxib
Pharmacological target (-,-) : BE0000262  Prostaglandin G/H synthase 2
Non-common off-target(s) (drug1) :  
    BE0000017  Prostaglandin G/H synthase 1     (-1)
    BE0000215  Peroxisome proliferator-activated receptor gamma     (1)
    BE0000248  Arachidonate 5-lipoxygenase     (-1)
    BE0004655  Inhibitor of nuclear factor kappa-B kinase subunit alpha     (-1)
    BE0001154  Inhibitor of nuclear factor kappa-B kinase subunit beta     (-1)
Non-common off-target(s) (drug2) :  
    BE0001193  3-phosphoinositide-dependent protein kinase 1     (-1)
---------------------------------------------------
         
Drug1 :  DB00244  Mesalazine
Drug2 :  DB00533  Rofecoxib
Pharmacological target (-,-) : BE0000262  Prostaglandin G/H synthase 2
Non-common off-target(s) (drug1) :  
    BE0000017  Prostaglandin G/H synthase 1     (-1)
    BE0000215  Peroxisome proliferator-activated receptor gamma     (1)
    BE0000248  Arachidonate 5-lipoxygenase     (-1)
    BE0004655  Inhibitor of nuclear factor kappa-B kinase subunit alpha     (-1)
    BE0001154  Inhibitor of nuclear factor kappa-B kinase subunit beta     (-1)
---------------------------------------------------
         
Drug1 :  DB00244  Mesalazine
Drug2 :  DB00580  Valdecoxib
Pharmacological target (-,-) : BE0000262  Prostaglandin G/H synthase 2
Non-common off-target(s) (drug1) :  
    BE0000017  Prostaglandin G/H synthase 1     (-1)
    BE0000215  Peroxisome proliferator-activated receptor gamma     (1)
    BE0000248  Arachidonate 5-lipoxygenase     (-1)
    BE0004655  Inhibitor of nuclear factor kappa-B kinase subunit alpha     (-1)
    BE0001154  Inhibitor of nuclear factor kappa-B kinase subunit beta     (-1)
---------------------------------------------------
         
Drug1 :  DB00244  Mesalazine
Drug2 :  DB00744  Zileuton
Pharmacological target (-,-) : BE0000248  Arachidonate 5-lipoxygenase
Non-common off-target(s) (drug1) :  
    BE0000017  Prostaglandin G/H synthase 1     (-1)
    BE0000262  Prostaglandin G/H synthase 2     (-1)
    BE0000215  Peroxisome proliferator-activated receptor gamma     (1)
    BE0004655  Inhibitor of nuclear factor kappa-B kinase subunit alpha     (-1)
    BE0001154  Inhibitor of nuclear factor kappa-B kinase subunit beta     (-1)
---------------------------------------------------
         
Drug1 :  DB00244  Mesalazine
Drug2 :  DB00966  Telmisartan
Pharmacological target (+,+) : BE0000215  Peroxisome proliferator-activated receptor gamma
Non-common off-target(s) (drug1) :  
    BE0000017  Prostaglandin G/H synthase 1     (-1)
    BE0000262  Prostaglandin G/H synthase 2     (-1)
    BE0000248  Arachidonate 5-lipoxygenase     (-1)
    BE0004655  Inhibitor of nuclear factor kappa-B kinase subunit alpha     (-1)
    BE0001154  Inhibitor of nuclear factor kappa-B kinase subunit beta     (-1)
Non-common off-target(s) (drug2) :  
    BE0000062  Type-1 angiotensin II receptor     (-1)
---------------------------------------------------
         
Drug1 :  DB00244  Mesalazine
Drug2 :  DB01132  Pioglitazone
Pharmacological target (+,+) : BE0000215  Peroxisome proliferator-activated receptor gamma
Non-common off-target(s) (drug1) :  
    BE0000017  Prostaglandin G/H synthase 1     (-1)
    BE0000262  Prostaglandin G/H synthase 2     (-1)
    BE0000248  Arachidonate 5-lipoxygenase     (-1)
    BE0004655  Inhibitor of nuclear factor kappa-B kinase subunit alpha     (-1)
    BE0001154  Inhibitor of nuclear factor kappa-B kinase subunit beta     (-1)
---------------------------------------------------
         
Drug1 :  DB00244  Mesalazine
Drug2 :  DB01628  Etoricoxib
Pharmacological target (-,-) : BE0000262  Prostaglandin G/H synthase 2
Non-common off-target(s) (drug1) :  
    BE0000017  Prostaglandin G/H synthase 1     (-1)
    BE0000215  Peroxisome proliferator-activated receptor gamma     (1)
    BE0000248  Arachidonate 5-lipoxygenase     (-1)
    BE0004655  Inhibitor of nuclear factor kappa-B kinase subunit alpha     (-1)
    BE0001154  Inhibitor of nuclear factor kappa-B kinase subunit beta     (-1)
---------------------------------------------------
         
Drug1 :  DB00244  Mesalazine
Drug2 :  DB04552  Niflumic Acid
Pharmacological target (-,-) : BE0000262  Prostaglandin G/H synthase 2
Non-common off-target(s) (drug1) :  
    BE0000017  Prostaglandin G/H synthase 1     (-1)
    BE0000215  Peroxisome proliferator-activated receptor gamma     (1)
    BE0000248  Arachidonate 5-lipoxygenase     (-1)
    BE0004655  Inhibitor of nuclear factor kappa-B kinase subunit alpha     (-1)
    BE0001154  Inhibitor of nuclear factor kappa-B kinase subunit beta     (-1)
Non-common off-target(s) (drug2) :  
    BE0003997  Phospholipase A2     (-1)
    BE0002376  Chloride channel protein ClC-Ka     (1)
---------------------------------------------------
         
Drug1 :  DB00244  Mesalazine
Drug2 :  DB04743  Nimesulide
Pharmacological target (-,-) : BE0000262  Prostaglandin G/H synthase 2
Non-common off-target(s) (drug1) :  
    BE0000017  Prostaglandin G/H synthase 1     (-1)
    BE0000215  Peroxisome proliferator-activated receptor gamma     (1)
    BE0000248  Arachidonate 5-lipoxygenase     (-1)
    BE0004655  Inhibitor of nuclear factor kappa-B kinase subunit alpha     (-1)
    BE0001154  Inhibitor of nuclear factor kappa-B kinase subunit beta     (-1)
---------------------------------------------------
         
Drug1 :  DB00244  Mesalazine
Drug2 :  DB08915  Aleglitazar
Pharmacological target (+,+) : BE0000215  Peroxisome proliferator-activated receptor gamma
Non-common off-target(s) (drug1) :  
    BE0000017  Prostaglandin G/H synthase 1     (-1)
    BE0000262  Prostaglandin G/H synthase 2     (-1)
    BE0000248  Arachidonate 5-lipoxygenase     (-1)
    BE0004655  Inhibitor of nuclear factor kappa-B kinase subunit alpha     (-1)
    BE0001154  Inhibitor of nuclear factor kappa-B kinase subunit beta     (-1)
Non-common off-target(s) (drug2) :  
    BE0000071  Peroxisome proliferator-activated receptor alpha     (1)
---------------------------------------------------
         
Drug1 :  DB00245  Benzatropine
Drug2 :  DB00332  Ipratropium bromide
Pharmacological target (-,-) : BE0000092  Muscarinic acetylcholine receptor M1
Non-common off-target(s) (drug1) :  
    BE0000647  Sodium-dependent dopamine transporter     (-1)
    BE0000442  Histamine H1 receptor     (-1)
Non-common off-target(s) (drug2) :  
    BE0000045  Muscarinic acetylcholine receptor M3     (-1)
    BE0000560  Muscarinic acetylcholine receptor M2     (-1)
---------------------------------------------------
         
Drug1 :  DB00245  Benzatropine
Drug2 :  DB00340  Metixene
Pharmacological target (-,-) : BE0000092  Muscarinic acetylcholine receptor M1
Non-common off-target(s) (drug1) :  
    BE0000647  Sodium-dependent dopamine transporter     (-1)
    BE0000442  Histamine H1 receptor     (-1)
Non-common off-target(s) (drug2) :  
    BE0000045  Muscarinic acetylcholine receptor M3     (-1)
    BE0000560  Muscarinic acetylcholine receptor M2     (-1)
    BE0000405  Muscarinic acetylcholine receptor M4     (-1)
    BE0000247  Muscarinic acetylcholine receptor M5     (-1)
---------------------------------------------------
         
Drug1 :  DB00245  Benzatropine
Drug2 :  DB00383  Oxyphencyclimine
Pharmacological target (-,-) : BE0000092  Muscarinic acetylcholine receptor M1
Non-common off-target(s) (drug1) :  
    BE0000647  Sodium-dependent dopamine transporter     (-1)
    BE0000442  Histamine H1 receptor     (-1)
Non-common off-target(s) (drug2) :  
    BE0000045  Muscarinic acetylcholine receptor M3     (-1)
    BE0000560  Muscarinic acetylcholine receptor M2     (-1)
---------------------------------------------------
         
Drug1 :  DB00245  Benzatropine
Drug2 :  DB00387  Procyclidine
Pharmacological target (-,-) : BE0000092  Muscarinic acetylcholine receptor M1
Non-common off-target(s) (drug1) :  
    BE0000647  Sodium-dependent dopamine transporter     (-1)
    BE0000442  Histamine H1 receptor     (-1)
Non-common off-target(s) (drug2) :  
    BE0000045  Muscarinic acetylcholine receptor M3     (-1)
    BE0000560  Muscarinic acetylcholine receptor M2     (-1)
    BE0000405  Muscarinic acetylcholine receptor M4     (-1)
---------------------------------------------------
         
Drug1 :  DB00245  Benzatropine
Drug2 :  DB00505  Tridihexethyl
Pharmacological target (-,-) : BE0000092  Muscarinic acetylcholine receptor M1
Non-common off-target(s) (drug1) :  
    BE0000647  Sodium-dependent dopamine transporter     (-1)
    BE0000442  Histamine H1 receptor     (-1)
Non-common off-target(s) (drug2) :  
    BE0000045  Muscarinic acetylcholine receptor M3     (-1)
    BE0000560  Muscarinic acetylcholine receptor M2     (-1)
---------------------------------------------------
         
Drug1 :  DB00245  Benzatropine
Drug2 :  DB00508  Triflupromazine
Pharmacological target (-,-) : BE0000092  Muscarinic acetylcholine receptor M1
Non-common off-target(s) (drug1) :  
    BE0000647  Sodium-dependent dopamine transporter     (-1)
    BE0000442  Histamine H1 receptor     (-1)
Non-common off-target(s) (drug2) :  
    BE0000756  D(2) dopamine receptor     (-1)
    BE0000560  Muscarinic acetylcholine receptor M2     (-1)
    BE0000393  5-hydroxytryptamine receptor 2B     (-1)
    BE0000020  D(1A) dopamine receptor     (-1)
---------------------------------------------------
         
Drug1 :  DB00245  Benzatropine
Drug2 :  DB00517  Anisotropine Methylbromide
Pharmacological target (-,-) : BE0000092  Muscarinic acetylcholine receptor M1
Non-common off-target(s) (drug1) :  
    BE0000647  Sodium-dependent dopamine transporter     (-1)
    BE0000442  Histamine H1 receptor     (-1)
Non-common off-target(s) (drug2) :  
    BE0000045  Muscarinic acetylcholine receptor M3     (-1)
    BE0000560  Muscarinic acetylcholine receptor M2     (-1)
---------------------------------------------------
         
Drug1 :  DB00245  Benzatropine
Drug2 :  DB00572  Atropine
Pharmacological target (-,-) : BE0000092  Muscarinic acetylcholine receptor M1
Non-common off-target(s) (drug1) :  
    BE0000647  Sodium-dependent dopamine transporter     (-1)
    BE0000442  Histamine H1 receptor     (-1)
Non-common off-target(s) (drug2) :  
    BE0000045  Muscarinic acetylcholine receptor M3     (-1)
    BE0000560  Muscarinic acetylcholine receptor M2     (-1)
    BE0000405  Muscarinic acetylcholine receptor M4     (-1)
    BE0000247  Muscarinic acetylcholine receptor M5     (-1)
---------------------------------------------------
         
Drug1 :  DB00245  Benzatropine
Drug2 :  DB00579  Mazindol
Pharmacological target (-,-) : BE0000647  Sodium-dependent dopamine transporter
Non-common off-target(s) (drug1) :  
    BE0000092  Muscarinic acetylcholine receptor M1     (-1)
    BE0000442  Histamine H1 receptor     (-1)
Non-common off-target(s) (drug2) :  
    BE0000749  Sodium-dependent serotonin transporter     (-1)
    BE0000486  Sodium-dependent noradrenaline transporter     (-1)
---------------------------------------------------
         
Drug1 :  DB00245  Benzatropine
Drug2 :  DB00721  Procaine
Pharmacological target (-,-) : BE0000647  Sodium-dependent dopamine transporter
Non-common off-target(s) (drug1) :  
    BE0000092  Muscarinic acetylcholine receptor M1     (-1)
    BE0000442  Histamine H1 receptor     (-1)
Non-common off-target(s) (drug2) :  
    BE0000641  Glutamate receptor ionotropic, NMDA 3A     (-1)
    BE0000738  Neuronal acetylcholine receptor subunit alpha-2     (-1)
    BE0000311  5-hydroxytryptamine receptor 3A     (-1)
    BE0000177  Sodium channel protein type 10 subunit alpha     (-1)
---------------------------------------------------
         
Drug1 :  DB00245  Benzatropine
Drug2 :  DB00725  Homatropine Methylbromide
Pharmacological target (-,-) : BE0000092  Muscarinic acetylcholine receptor M1
Non-common off-target(s) (drug1) :  
    BE0000647  Sodium-dependent dopamine transporter     (-1)
    BE0000442  Histamine H1 receptor     (-1)
Non-common off-target(s) (drug2) :  
    BE0000045  Muscarinic acetylcholine receptor M3     (-1)
    BE0000560  Muscarinic acetylcholine receptor M2     (-1)
    BE0000405  Muscarinic acetylcholine receptor M4     (-1)
    BE0000247  Muscarinic acetylcholine receptor M5     (-1)
---------------------------------------------------
         
Drug1 :  DB00245  Benzatropine
Drug2 :  DB00785  Cryptenamine
Pharmacological target (-,-) : BE0000092  Muscarinic acetylcholine receptor M1
Non-common off-target(s) (drug1) :  
    BE0000647  Sodium-dependent dopamine transporter     (-1)
    BE0000442  Histamine H1 receptor     (-1)
Non-common off-target(s) (drug2) :  
    BE0000045  Muscarinic acetylcholine receptor M3     (-1)
    BE0000560  Muscarinic acetylcholine receptor M2     (-1)
    BE0000405  Muscarinic acetylcholine receptor M4     (-1)
    BE0000247  Muscarinic acetylcholine receptor M5     (-1)
---------------------------------------------------
         
Drug1 :  DB00245  Benzatropine
Drug2 :  DB00852  Pseudoephedrine
Pharmacological target (-,-) : BE0000647  Sodium-dependent dopamine transporter
Non-common off-target(s) (drug1) :  
    BE0000092  Muscarinic acetylcholine receptor M1     (-1)
    BE0000442  Histamine H1 receptor     (-1)
Non-common off-target(s) (drug2) :  
    BE0000749  Sodium-dependent serotonin transporter     (-1)
    BE0000486  Sodium-dependent noradrenaline transporter     (-1)
    BE0000172  Beta-1 adrenergic receptor     (1)
    BE0000694  Beta-2 adrenergic receptor     (1)
    BE0000501  Alpha-1A adrenergic receptor     (1)
    BE0000289  Alpha-2A adrenergic receptor     (1)
---------------------------------------------------
         
Drug1 :  DB00245  Benzatropine
Drug2 :  DB01036  Tolterodine
Pharmacological target (-,-) : BE0000092  Muscarinic acetylcholine receptor M1
Non-common off-target(s) (drug1) :  
    BE0000647  Sodium-dependent dopamine transporter     (-1)
    BE0000442  Histamine H1 receptor     (-1)
Non-common off-target(s) (drug2) :  
    BE0000045  Muscarinic acetylcholine receptor M3     (-1)
    BE0000560  Muscarinic acetylcholine receptor M2     (-1)
    BE0000405  Muscarinic acetylcholine receptor M4     (-1)
    BE0000247  Muscarinic acetylcholine receptor M5     (-1)
---------------------------------------------------
         
Drug1 :  DB00245  Benzatropine
Drug2 :  DB01062  Oxybutynin
Pharmacological target (-,-) : BE0000092  Muscarinic acetylcholine receptor M1
Non-common off-target(s) (drug1) :  
    BE0000647  Sodium-dependent dopamine transporter     (-1)
    BE0000442  Histamine H1 receptor     (-1)
Non-common off-target(s) (drug2) :  
    BE0000045  Muscarinic acetylcholine receptor M3     (-1)
    BE0000560  Muscarinic acetylcholine receptor M2     (-1)
---------------------------------------------------
         
Drug1 :  DB00245  Benzatropine
Drug2 :  DB01105  Sibutramine
Pharmacological target (-,-) : BE0000647  Sodium-dependent dopamine transporter
Non-common off-target(s) (drug1) :  
    BE0000092  Muscarinic acetylcholine receptor M1     (-1)
    BE0000442  Histamine H1 receptor     (-1)
Non-common off-target(s) (drug2) :  
    BE0000749  Sodium-dependent serotonin transporter     (-1)
    BE0000486  Sodium-dependent noradrenaline transporter     (-1)
---------------------------------------------------
         
Drug1 :  DB00245  Benzatropine
Drug2 :  DB01231  Diphenidol
Pharmacological target (-,-) : BE0000092  Muscarinic acetylcholine receptor M1
Non-common off-target(s) (drug1) :  
    BE0000647  Sodium-dependent dopamine transporter     (-1)
    BE0000442  Histamine H1 receptor     (-1)
Non-common off-target(s) (drug2) :  
    BE0000045  Muscarinic acetylcholine receptor M3     (-1)
    BE0000560  Muscarinic acetylcholine receptor M2     (-1)
---------------------------------------------------
         
Drug1 :  DB00245  Benzatropine
Drug2 :  DB01363  Ephedra
Pharmacological target (-,-) : BE0000647  Sodium-dependent dopamine transporter
Non-common off-target(s) (drug1) :  
    BE0000092  Muscarinic acetylcholine receptor M1     (-1)
    BE0000442  Histamine H1 receptor     (-1)
Non-common off-target(s) (drug2) :  
    BE0000749  Sodium-dependent serotonin transporter     (-1)
    BE0000118  Synaptic vesicular amine transporter     (-1)
    BE0000486  Sodium-dependent noradrenaline transporter     (-1)
    BE0002196  Amine oxidase [flavin-containing] B     (-1)
    BE0000172  Beta-1 adrenergic receptor     (1)
    BE0002198  Amine oxidase [flavin-containing] A     (-1)
    BE0000694  Beta-2 adrenergic receptor     (1)
    BE0004674  Chromaffin granule amine transporter     (-1)
    BE0000289  Alpha-2A adrenergic receptor     (1)
    BE0000572  Alpha-2B adrenergic receptor     (1)
    BE0000342  Alpha-2C adrenergic receptor     (1)
    BE0001012  Beta-3 adrenergic receptor     (1)
---------------------------------------------------
         
Drug1 :  DB00245  Benzatropine
Drug2 :  DB01442  MMDA
Pharmacological target (-,-) : BE0000647  Sodium-dependent dopamine transporter
Non-common off-target(s) (drug1) :  
    BE0000092  Muscarinic acetylcholine receptor M1     (-1)
    BE0000442  Histamine H1 receptor     (-1)
Non-common off-target(s) (drug2) :  
    BE0000749  Sodium-dependent serotonin transporter     (-1)
    BE0000118  Synaptic vesicular amine transporter     (-1)
    BE0000486  Sodium-dependent noradrenaline transporter     (-1)
    BE0002196  Amine oxidase [flavin-containing] B     (-1)
    BE0002198  Amine oxidase [flavin-containing] A     (-1)
    BE0004674  Chromaffin granule amine transporter     (-1)
    BE0000451  5-hydroxytryptamine receptor 2A     (1)
---------------------------------------------------
         
Drug1 :  DB00245  Benzatropine
Drug2 :  DB01472  4-Methoxyamphetamine
Pharmacological target (-,-) : BE0000647  Sodium-dependent dopamine transporter
Non-common off-target(s) (drug1) :  
    BE0000092  Muscarinic acetylcholine receptor M1     (-1)
    BE0000442  Histamine H1 receptor     (-1)
Non-common off-target(s) (drug2) :  
    BE0000749  Sodium-dependent serotonin transporter     (-1)
    BE0000118  Synaptic vesicular amine transporter     (-1)
    BE0002196  Amine oxidase [flavin-containing] B     (-1)
    BE0002198  Amine oxidase [flavin-containing] A     (-1)
    BE0000501  Alpha-1A adrenergic receptor     (1)
    BE0000289  Alpha-2A adrenergic receptor     (1)
---------------------------------------------------
         
Drug1 :  DB00245  Benzatropine
Drug2 :  DB01576  Dextroamphetamine
Pharmacological target (-,-) : BE0000647  Sodium-dependent dopamine transporter
Non-common off-target(s) (drug1) :  
    BE0000092  Muscarinic acetylcholine receptor M1     (-1)
    BE0000442  Histamine H1 receptor     (-1)
Non-common off-target(s) (drug2) :  
    BE0000118  Synaptic vesicular amine transporter     (1)
    BE0001044  Trace amine-associated receptor 1     (1)
    BE0000486  Sodium-dependent noradrenaline transporter     (-1)
    BE0000575  Alpha-1B adrenergic receptor     (-1)
---------------------------------------------------
         
Drug1 :  DB00245  Benzatropine
Drug2 :  DB01577  Methamphetamine
Pharmacological target (-,-) : BE0000647  Sodium-dependent dopamine transporter
Non-common off-target(s) (drug1) :  
    BE0000092  Muscarinic acetylcholine receptor M1     (-1)
    BE0000442  Histamine H1 receptor     (-1)
Non-common off-target(s) (drug2) :  
    BE0000749  Sodium-dependent serotonin transporter     (-1)
    BE0000118  Synaptic vesicular amine transporter     (-1)
    BE0001044  Trace amine-associated receptor 1     (1)
    BE0000486  Sodium-dependent noradrenaline transporter     (-1)
    BE0002196  Amine oxidase [flavin-containing] B     (-1)
    BE0002198  Amine oxidase [flavin-containing] A     (-1)
    BE0004674  Chromaffin granule amine transporter     (-1)
    BE0000289  Alpha-2A adrenergic receptor     (1)
    BE0000572  Alpha-2B adrenergic receptor     (1)
    BE0000342  Alpha-2C adrenergic receptor     (1)
---------------------------------------------------
         
Drug1 :  DB00245  Benzatropine
Drug2 :  DB08897  Aclidinium
Pharmacological target (-,-) : BE0000092  Muscarinic acetylcholine receptor M1
Non-common off-target(s) (drug1) :  
    BE0000647  Sodium-dependent dopamine transporter     (-1)
    BE0000442  Histamine H1 receptor     (-1)
Non-common off-target(s) (drug2) :  
    BE0000045  Muscarinic acetylcholine receptor M3     (-1)
    BE0000560  Muscarinic acetylcholine receptor M2     (-1)
    BE0000405  Muscarinic acetylcholine receptor M4     (-1)
    BE0000247  Muscarinic acetylcholine receptor M5     (-1)
---------------------------------------------------
         
Drug1 :  DB00247  Methysergide
Drug2 :  DB00434  Cyproheptadine
Pharmacological target (-,-) : BE0000533  5-hydroxytryptamine receptor 2C
Pharmacological target (-,-) : BE0000451  5-hydroxytryptamine receptor 2A
Non-common off-target(s) (drug1) :  
    BE0000291  5-hydroxytryptamine receptor 1A     (1)
    BE0000393  5-hydroxytryptamine receptor 2B     (-1)
    BE0000650  5-hydroxytryptamine receptor 7     (-1)
Non-common off-target(s) (drug2) :  
    BE0000045  Muscarinic acetylcholine receptor M3     (-1)
    BE0000092  Muscarinic acetylcholine receptor M1     (-1)
    BE0000560  Muscarinic acetylcholine receptor M2     (-1)
    BE0000442  Histamine H1 receptor     (-1)
---------------------------------------------------
         
Drug1 :  DB00247  Methysergide
Drug2 :  DB00490  Buspirone
Pharmacological target (+,+) : BE0000291  5-hydroxytryptamine receptor 1A
Non-common off-target(s) (drug1) :  
    BE0000533  5-hydroxytryptamine receptor 2C     (-1)
    BE0000393  5-hydroxytryptamine receptor 2B     (-1)
    BE0000650  5-hydroxytryptamine receptor 7     (-1)
    BE0000451  5-hydroxytryptamine receptor 2A     (-1)
Non-common off-target(s) (drug2) :  
    BE0000756  D(2) dopamine receptor     (-1)
---------------------------------------------------
         
Drug1 :  DB00247  Methysergide
Drug2 :  DB00924  Cyclobenzaprine
Pharmacological target (-,-) : BE0000451  5-hydroxytryptamine receptor 2A
Non-common off-target(s) (drug1) :  
    BE0000533  5-hydroxytryptamine receptor 2C     (-1)
    BE0000291  5-hydroxytryptamine receptor 1A     (1)
    BE0000393  5-hydroxytryptamine receptor 2B     (-1)
    BE0000650  5-hydroxytryptamine receptor 7     (-1)
---------------------------------------------------
         
Drug1 :  DB00247  Methysergide
Drug2 :  DB00933  Mesoridazine
Pharmacological target (-,-) : BE0000451  5-hydroxytryptamine receptor 2A
Non-common off-target(s) (drug1) :  
    BE0000533  5-hydroxytryptamine receptor 2C     (-1)
    BE0000291  5-hydroxytryptamine receptor 1A     (1)
    BE0000393  5-hydroxytryptamine receptor 2B     (-1)
    BE0000650  5-hydroxytryptamine receptor 7     (-1)
Non-common off-target(s) (drug2) :  
    BE0000756  D(2) dopamine receptor     (-1)
---------------------------------------------------
         
Drug1 :  DB00247  Methysergide
Drug2 :  DB06144  Sertindole
Pharmacological target (-,-) : BE0000533  5-hydroxytryptamine receptor 2C
Pharmacological target (-,-) : BE0000451  5-hydroxytryptamine receptor 2A
Non-common off-target(s) (drug1) :  
    BE0000291  5-hydroxytryptamine receptor 1A     (1)
    BE0000393  5-hydroxytryptamine receptor 2B     (-1)
    BE0000650  5-hydroxytryptamine receptor 7     (-1)
Non-common off-target(s) (drug2) :  
    BE0000756  D(2) dopamine receptor     (-1)
    BE0000090  Potassium voltage-gated channel subfamily H member 2     (-1)
    BE0000945  5-hydroxytryptamine receptor 6     (-1)
---------------------------------------------------
         
Drug1 :  DB00247  Methysergide
Drug2 :  DB08810  Cinitapride
Pharmacological target (+,+) : BE0000291  5-hydroxytryptamine receptor 1A
Pharmacological target (-,-) : BE0000451  5-hydroxytryptamine receptor 2A
Non-common off-target(s) (drug1) :  
    BE0000533  5-hydroxytryptamine receptor 2C     (-1)
    BE0000393  5-hydroxytryptamine receptor 2B     (-1)
    BE0000650  5-hydroxytryptamine receptor 7     (-1)
Non-common off-target(s) (drug2) :  
    BE0000084  5-hydroxytryptamine receptor 4     (1)
---------------------------------------------------
         
Drug1 :  DB00252  Phenytoin
Drug2 :  DB00273  Topiramate
Pharmacological target (-,-) : BE0000141  Sodium channel protein type 1 subunit alpha
Non-common off-target(s) (drug1) :  
    BE0000197  Sodium channel protein type 5 subunit alpha     (-1)
Non-common off-target(s) (drug2) :  
    BE0000346  Glutamate receptor ionotropic, kainate 1     (-1)
    BE0004797  GABA-A receptor (anion channel)     (1)
    BE0000795  Gamma-aminobutyric acid receptor subunit alpha-1     (1)
    BE0000322  Carbonic anhydrase 2     (-1)
    BE0000535  Carbonic anhydrase 4     (-1)
---------------------------------------------------
         
Drug1 :  DB00252  Phenytoin
Drug2 :  DB00281  Lidocaine
Pharmacological target (-,-) : BE0000197  Sodium channel protein type 5 subunit alpha
Non-common off-target(s) (drug1) :  
    BE0000141  Sodium channel protein type 1 subunit alpha     (-1)
Non-common off-target(s) (drug2) :  
    BE0000767  Epidermal growth factor receptor     (-1)
    BE0001143  Sodium channel protein type 9 subunit alpha     (-1)
    BE0000177  Sodium channel protein type 10 subunit alpha     (-1)
---------------------------------------------------
         
Drug1 :  DB00252  Phenytoin
Drug2 :  DB00907  Cocaine
Pharmacological target (-,-) : BE0000197  Sodium channel protein type 5 subunit alpha
Non-common off-target(s) (drug1) :  
    BE0000141  Sodium channel protein type 1 subunit alpha     (-1)
Non-common off-target(s) (drug2) :  
    BE0000749  Sodium-dependent serotonin transporter     (-1)
    BE0000647  Sodium-dependent dopamine transporter     (-1)
    BE0000486  Sodium-dependent noradrenaline transporter     (-1)
    BE0000092  Muscarinic acetylcholine receptor M1     (-1)
    BE0000560  Muscarinic acetylcholine receptor M2     (-1)
    BE0000177  Sodium channel protein type 10 subunit alpha     (-1)
    BE0000192  Sodium channel protein type 11 subunit alpha     (-1)
---------------------------------------------------
         
Drug1 :  DB00252  Phenytoin
Drug2 :  DB00909  Zonisamide
Pharmacological target (-,-) : BE0000197  Sodium channel protein type 5 subunit alpha
Pharmacological target (-,-) : BE0000141  Sodium channel protein type 1 subunit alpha
Non-common off-target(s) (drug2) :  
    BE0002196  Amine oxidase [flavin-containing] B     (-1)
    BE0002198  Amine oxidase [flavin-containing] A     (-1)
    BE0000267  Carbonic anhydrase 1     (-1)
    BE0000322  Carbonic anhydrase 2     (-1)
    BE0000535  Carbonic anhydrase 4     (-1)
    BE0001143  Sodium channel protein type 9 subunit alpha     (-1)
    BE0000864  Voltage-dependent T-type calcium channel subunit alpha-1H     (-1)
    BE0003629  Carbonic anhydrase 7     (-1)
    BE0000483  Voltage-dependent T-type calcium channel subunit alpha-1G     (-1)
    BE0002081  Sodium channel protein type 2 subunit alpha     (-1)
    BE0002437  Carbonic anhydrase 9     (-1)
    BE0001653  Carbonic anhydrase 12     (-1)
    BE0000012  Voltage-dependent T-type calcium channel subunit alpha-1I     (-1)
    BE0002083  Sodium channel protein type 4 subunit alpha     (-1)
    BE0003634  Carbonic anhydrase 14     (-1)
    BE0003625  Carbonic anhydrase 3     (-1)
    BE0000192  Sodium channel protein type 11 subunit alpha     (-1)
    BE0002082  Sodium channel protein type 3 subunit alpha     (-1)
    BE0003635  Sodium channel subunit beta-1     (-1)
    BE0003636  Sodium channel subunit beta-2     (-1)
    BE0003637  Sodium channel subunit beta-3     (-1)
    BE0003638  Sodium channel subunit beta-4     (-1)
    BE0003626  Carbonic anhydrase 5A, mitochondrial     (-1)
    BE0003627  Carbonic anhydrase 5B, mitochondrial     (-1)
    BE0003628  Carbonic anhydrase 6     (-1)
    BE0003630  Carbonic anhydrase-related protein     (-1)
    BE0003631  Carbonic anhydrase-related protein 10     (-1)
    BE0003632  Carbonic anhydrase-related protein 11     (-1)
    BE0003633  Carbonic anhydrase 13     (-1)
---------------------------------------------------
         
Drug1 :  DB00252  Phenytoin
Drug2 :  DB01346  Quinidine barbiturate
Pharmacological target (-,-) : BE0000197  Sodium channel protein type 5 subunit alpha
Non-common off-target(s) (drug1) :  
    BE0000141  Sodium channel protein type 1 subunit alpha     (-1)
Non-common off-target(s) (drug2) :  
    BE0000829  Glutamate receptor 2     (-1)
    BE0000795  Gamma-aminobutyric acid receptor subunit alpha-1     (1)
    BE0000381  Gamma-aminobutyric acid receptor subunit alpha-2     (1)
    BE0000154  Potassium channel subfamily K member 1     (-1)
---------------------------------------------------
         
Drug1 :  DB00255  Diethylstilbestrol
Drug2 :  DB00269  Chlorotrianisene
Pharmacological target (+,+) : BE0000123  Estrogen receptor
Non-common off-target(s) (drug1) :  
    BE0002088  Estrogen-related receptor gamma     (1)
    BE0000792  Estrogen receptor beta     (1)
---------------------------------------------------
         
Drug1 :  DB00255  Diethylstilbestrol
Drug2 :  DB00286  Conjugated Estrogens
Pharmacological target (+,+) : BE0000123  Estrogen receptor
Non-common off-target(s) (drug1) :  
    BE0002088  Estrogen-related receptor gamma     (1)
    BE0000792  Estrogen receptor beta     (1)
---------------------------------------------------
         
Drug1 :  DB00255  Diethylstilbestrol
Drug2 :  DB00294  Etonogestrel
Pharmacological target (+,+) : BE0000123  Estrogen receptor
Non-common off-target(s) (drug1) :  
    BE0002088  Estrogen-related receptor gamma     (1)
    BE0000792  Estrogen receptor beta     (1)
Non-common off-target(s) (drug2) :  
    BE0000557  Progesterone receptor     (1)
---------------------------------------------------
         
Drug1 :  DB00255  Diethylstilbestrol
Drug2 :  DB00304  Desogestrel
Pharmacological target (+,+) : BE0000123  Estrogen receptor
Non-common off-target(s) (drug1) :  
    BE0002088  Estrogen-related receptor gamma     (1)
    BE0000792  Estrogen receptor beta     (1)
Non-common off-target(s) (drug2) :  
    BE0000557  Progesterone receptor     (1)
---------------------------------------------------
         
Drug1 :  DB00255  Diethylstilbestrol
Drug2 :  DB00603  Medroxyprogesterone Acetate
Pharmacological target (+,+) : BE0000123  Estrogen receptor
Non-common off-target(s) (drug1) :  
    BE0002088  Estrogen-related receptor gamma     (1)
    BE0000792  Estrogen receptor beta     (1)
Non-common off-target(s) (drug2) :  
    BE0000557  Progesterone receptor     (1)
---------------------------------------------------
         
Drug1 :  DB00255  Diethylstilbestrol
Drug2 :  DB00655  Estrone
Pharmacological target (+,+) : BE0000123  Estrogen receptor
Non-common off-target(s) (drug1) :  
    BE0002088  Estrogen-related receptor gamma     (1)
    BE0000792  Estrogen receptor beta     (1)
---------------------------------------------------
         
Drug1 :  DB00255  Diethylstilbestrol
Drug2 :  DB00823  Ethynodiol
Pharmacological target (+,+) : BE0000123  Estrogen receptor
Non-common off-target(s) (drug1) :  
    BE0002088  Estrogen-related receptor gamma     (1)
    BE0000792  Estrogen receptor beta     (1)
Non-common off-target(s) (drug2) :  
    BE0000557  Progesterone receptor     (1)
---------------------------------------------------
         
Drug1 :  DB00255  Diethylstilbestrol
Drug2 :  DB00890  Dienestrol
Pharmacological target (+,+) : BE0000123  Estrogen receptor
Non-common off-target(s) (drug1) :  
    BE0002088  Estrogen-related receptor gamma     (1)
    BE0000792  Estrogen receptor beta     (1)
---------------------------------------------------
         
Drug1 :  DB00255  Diethylstilbestrol
Drug2 :  DB00957  Norgestimate
Pharmacological target (+,+) : BE0000123  Estrogen receptor
Non-common off-target(s) (drug1) :  
    BE0002088  Estrogen-related receptor gamma     (1)
    BE0000792  Estrogen receptor beta     (1)
Non-common off-target(s) (drug2) :  
    BE0000557  Progesterone receptor     (1)
---------------------------------------------------
         
Drug1 :  DB00255  Diethylstilbestrol
Drug2 :  DB00977  Ethinyl Estradiol
Pharmacological target (+,+) : BE0000123  Estrogen receptor
Non-common off-target(s) (drug1) :  
    BE0002088  Estrogen-related receptor gamma     (1)
    BE0000792  Estrogen receptor beta     (1)
Non-common off-target(s) (drug2) :  
    BE0000956  Nuclear receptor subfamily 1 group I member 2     (1)
---------------------------------------------------
         
Drug1 :  DB00255  Diethylstilbestrol
Drug2 :  DB01357  Mestranol
Pharmacological target (+,+) : BE0000123  Estrogen receptor
Non-common off-target(s) (drug1) :  
    BE0002088  Estrogen-related receptor gamma     (1)
    BE0000792  Estrogen receptor beta     (1)
---------------------------------------------------
         
Drug1 :  DB00255  Diethylstilbestrol
Drug2 :  DB04575  Quinestrol
Pharmacological target (+,+) : BE0000123  Estrogen receptor
Non-common off-target(s) (drug1) :  
    BE0002088  Estrogen-related receptor gamma     (1)
    BE0000792  Estrogen receptor beta     (1)
---------------------------------------------------
         
Drug1 :  DB00261  Anagrelide
Drug2 :  DB00277  Theophylline
Pharmacological target (-,-) : BE0000436  cGMP-inhibited 3',5'-cyclic phosphodiesterase A
Non-common off-target(s) (drug2) :  
    BE0000487  cAMP-specific 3',5'-cyclic phosphodiesterase 4B     (-1)
    BE0000013  Adenosine receptor A1     (-1)
    BE0000924  Adenosine receptor A2a     (-1)
    BE0000182  cGMP-specific 3',5'-cyclic phosphodiesterase     (-1)
    BE0002366  Histone deacetylase 2     (1)
    BE0000241  Adenosine receptor A2b     (-1)
    BE0001133  cAMP-specific 3',5'-cyclic phosphodiesterase 4A     (-1)
---------------------------------------------------
         
Drug1 :  DB00261  Anagrelide
Drug2 :  DB01223  Aminophylline
Pharmacological target (-,-) : BE0000436  cGMP-inhibited 3',5'-cyclic phosphodiesterase A
Non-common off-target(s) (drug2) :  
    BE0000013  Adenosine receptor A1     (-1)
    BE0002366  Histone deacetylase 2     (1)
    BE0000354  Adenosine receptor A3     (-1)
---------------------------------------------------
         
Drug1 :  DB00261  Anagrelide
Drug2 :  DB01303  Oxtriphylline
Pharmacological target (-,-) : BE0000436  cGMP-inhibited 3',5'-cyclic phosphodiesterase A
Non-common off-target(s) (drug2) :  
    BE0000013  Adenosine receptor A1     (-1)
    BE0000924  Adenosine receptor A2a     (-1)
    BE0002366  Histone deacetylase 2     (1)
    BE0001133  cAMP-specific 3',5'-cyclic phosphodiesterase 4A     (-1)
---------------------------------------------------
         
Drug1 :  DB00264  Metoprolol
Drug2 :  DB01118  Amiodarone
Pharmacological target (-,-) : BE0000172  Beta-1 adrenergic receptor
Non-common off-target(s) (drug1) :  
    BE0000694  Beta-2 adrenergic receptor     (-1)
Non-common off-target(s) (drug2) :  
    BE0000090  Potassium voltage-gated channel subfamily H member 2     (-1)
    BE0000864  Voltage-dependent T-type calcium channel subunit alpha-1H     (-1)
    BE0002396  Voltage-dependent calcium channel subunit alpha-2/delta-2     (-1)
---------------------------------------------------
         
Drug1 :  DB00269  Chlorotrianisene
Drug2 :  DB00396  Progesterone
Pharmacological target (+,+) : BE0000123  Estrogen receptor
Non-common off-target(s) (drug2) :  
    BE0000344  Steroid 17-alpha-hydroxylase/17,20 lyase     (-1)
    BE0000632  Kappa-type opioid receptor     (1)
    BE0000557  Progesterone receptor     (1)
    BE0000668  Mineralocorticoid receptor     (-1)
---------------------------------------------------
         
Drug1 :  DB00269  Chlorotrianisene
Drug2 :  DB01196  Estramustine
Pharmacological target (+,+) : BE0000123  Estrogen receptor
Non-common off-target(s) (drug2) :  
    BE0001100  Microtubule-associated protein 2     (-1)
    BE0001169  Microtubule-associated protein 1A     (-1)
---------------------------------------------------
         
Drug1 :  DB00269  Chlorotrianisene
Drug2 :  DB01406  Danazol
Pharmacological target (+,+) : BE0000123  Estrogen receptor
Non-common off-target(s) (drug2) :  
    BE0000203  Gonadotropin-releasing hormone receptor     (-1)
    BE0000557  Progesterone receptor     (1)
    BE0000132  Androgen receptor     (1)
    BE0000472  Putative gonadotropin-releasing hormone II receptor     (-1)
    BE0001047  C-C motif chemokine 2     (-1)
---------------------------------------------------
         
Drug1 :  DB00270  Isradipine
Drug2 :  DB00996  Gabapentin
Pharmacological target (-,-) : BE0000691  Voltage-dependent calcium channel subunit alpha-2/delta-1
Pharmacological target (-,-) : BE0002396  Voltage-dependent calcium channel subunit alpha-2/delta-2
Non-common off-target(s) (drug1) :  
    BE0000430  Voltage-dependent L-type calcium channel subunit alpha-1C     (-1)
    BE0002354  Voltage-dependent L-type calcium channel subunit beta-2     (-1)
    BE0000864  Voltage-dependent T-type calcium channel subunit alpha-1H     (-1)
    BE0002359  Voltage-dependent L-type calcium channel subunit alpha-1D     (-1)
    BE0002355  Voltage-dependent L-type calcium channel subunit alpha-1S     (-1)
Non-common off-target(s) (drug2) :  
    BE0000013  Adenosine receptor A1     (1)
    BE0002226  Voltage-dependent N-type calcium channel subunit alpha-1B     (-1)
---------------------------------------------------
         
Drug1 :  DB00270  Isradipine
Drug2 :  DB01244  Bepridil
Pharmacological target (-,-) : BE0000864  Voltage-dependent T-type calcium channel subunit alpha-1H
Pharmacological target (-,-) : BE0002396  Voltage-dependent calcium channel subunit alpha-2/delta-2
Non-common off-target(s) (drug1) :  
    BE0000430  Voltage-dependent L-type calcium channel subunit alpha-1C     (-1)
    BE0000691  Voltage-dependent calcium channel subunit alpha-2/delta-1     (-1)
    BE0002354  Voltage-dependent L-type calcium channel subunit beta-2     (-1)
    BE0002359  Voltage-dependent L-type calcium channel subunit alpha-1D     (-1)
    BE0002355  Voltage-dependent L-type calcium channel subunit alpha-1S     (-1)
Non-common off-target(s) (drug2) :  
    BE0000356  Voltage-dependent P/Q-type calcium channel subunit alpha-1A     (-1)
    BE0000732  Sodium/potassium-transporting ATPase subunit alpha-1     (-1)
    BE0003565  Calcium/calmodulin-dependent 3',5'-cyclic nucleotide phosphodiesterase 1A     (-1)
    BE0003323  Calcium/calmodulin-dependent 3',5'-cyclic nucleotide phosphodiesterase 1B     (-1)
    BE0000672  Potassium voltage-gated channel subfamily KQT member 1     (-1)
---------------------------------------------------
         
Drug1 :  DB00270  Isradipine
Drug2 :  DB01388  Mibefradil
Pharmacological target (-,-) : BE0000430  Voltage-dependent L-type calcium channel subunit alpha-1C
Pharmacological target (-,-) : BE0002354  Voltage-dependent L-type calcium channel subunit beta-2
Pharmacological target (-,-) : BE0000864  Voltage-dependent T-type calcium channel subunit alpha-1H
Pharmacological target (-,-) : BE0002359  Voltage-dependent L-type calcium channel subunit alpha-1D
Pharmacological target (-,-) : BE0002355  Voltage-dependent L-type calcium channel subunit alpha-1S
Non-common off-target(s) (drug1) :  
    BE0000691  Voltage-dependent calcium channel subunit alpha-2/delta-1     (-1)
    BE0002396  Voltage-dependent calcium channel subunit alpha-2/delta-2     (-1)
Non-common off-target(s) (drug2) :  
    BE0000303  Voltage-dependent L-type calcium channel subunit beta-1     (-1)
    BE0000483  Voltage-dependent T-type calcium channel subunit alpha-1G     (-1)
    BE0002357  Voltage-dependent L-type calcium channel subunit alpha-1F     (-1)
    BE0002358  Voltage-dependent L-type calcium channel subunit beta-3     (-1)
    BE0002356  Voltage-dependent L-type calcium channel subunit beta-4     (-1)
    BE0000012  Voltage-dependent T-type calcium channel subunit alpha-1I     (-1)
---------------------------------------------------
         
Drug1 :  DB00272  Betazole
Drug2 :  DB00667  Histamine Phosphate
Pharmacological target (+,+) : BE0000112  Histamine H2 receptor
Non-common off-target(s) (drug2) :  
    BE0000442  Histamine H1 receptor     (1)
    BE0000146  Histamine H4 receptor     (1)
    BE0000968  Histamine H3 receptor     (1)
---------------------------------------------------
         
Drug1 :  DB00273  Topiramate
Drug2 :  DB00292  Etomidate
Pharmacological target (+,+) : BE0004797  GABA-A receptor (anion channel)
Pharmacological target (+,+) : BE0000795  Gamma-aminobutyric acid receptor subunit alpha-1
Non-common off-target(s) (drug1) :  
    BE0000346  Glutamate receptor ionotropic, kainate 1     (-1)
    BE0000322  Carbonic anhydrase 2     (-1)
    BE0000535  Carbonic anhydrase 4     (-1)
    BE0000141  Sodium channel protein type 1 subunit alpha     (-1)
Non-common off-target(s) (drug2) :  
    BE0000572  Alpha-2B adrenergic receptor     (1)
---------------------------------------------------
         
Drug1 :  DB00273  Topiramate
Drug2 :  DB00311  Ethoxzolamide
Pharmacological target (-,-) : BE0000322  Carbonic anhydrase 2
Pharmacological target (-,-) : BE0000535  Carbonic anhydrase 4
Non-common off-target(s) (drug1) :  
    BE0000346  Glutamate receptor ionotropic, kainate 1     (-1)
    BE0004797  GABA-A receptor (anion channel)     (1)
    BE0000795  Gamma-aminobutyric acid receptor subunit alpha-1     (1)
    BE0000141  Sodium channel protein type 1 subunit alpha     (-1)
Non-common off-target(s) (drug2) :  
    BE0000267  Carbonic anhydrase 1     (-1)
    BE0003629  Carbonic anhydrase 7     (-1)
---------------------------------------------------
         
Drug1 :  DB00273  Topiramate
Drug2 :  DB00349  Clobazam
Pharmacological target (+,+) : BE0004797  GABA-A receptor (anion channel)
Non-common off-target(s) (drug1) :  
    BE0000346  Glutamate receptor ionotropic, kainate 1     (-1)
    BE0000795  Gamma-aminobutyric acid receptor subunit alpha-1     (1)
    BE0000322  Carbonic anhydrase 2     (-1)
    BE0000535  Carbonic anhydrase 4     (-1)
    BE0000141  Sodium channel protein type 1 subunit alpha     (-1)
---------------------------------------------------
         
Drug1 :  DB00273  Topiramate
Drug2 :  DB00402  Eszopiclone
Pharmacological target (+,+) : BE0004797  GABA-A receptor (anion channel)
Pharmacological target (+,+) : BE0000795  Gamma-aminobutyric acid receptor subunit alpha-1
Non-common off-target(s) (drug1) :  
    BE0000346  Glutamate receptor ionotropic, kainate 1     (-1)
    BE0000322  Carbonic anhydrase 2     (-1)
    BE0000535  Carbonic anhydrase 4     (-1)
    BE0000141  Sodium channel protein type 1 subunit alpha     (-1)
Non-common off-target(s) (drug2) :  
    BE0000736  Translocator protein     (1)
    BE0000381  Gamma-aminobutyric acid receptor subunit alpha-2     (1)
    BE0000523  Gamma-aminobutyric acid receptor subunit alpha-3     (1)
    BE0000471  Gamma-aminobutyric acid receptor subunit alpha-5     (1)
---------------------------------------------------
         
Drug1 :  DB00273  Topiramate
Drug2 :  DB00404  Alprazolam
Pharmacological target (+,+) : BE0004797  GABA-A receptor (anion channel)
Non-common off-target(s) (drug1) :  
    BE0000346  Glutamate receptor ionotropic, kainate 1     (-1)
    BE0000795  Gamma-aminobutyric acid receptor subunit alpha-1     (1)
    BE0000322  Carbonic anhydrase 2     (-1)
    BE0000535  Carbonic anhydrase 4     (-1)
    BE0000141  Sodium channel protein type 1 subunit alpha     (-1)
---------------------------------------------------
         
Drug1 :  DB00273  Topiramate
Drug2 :  DB00425  Zolpidem
Pharmacological target (+,+) : BE0000795  Gamma-aminobutyric acid receptor subunit alpha-1
Non-common off-target(s) (drug1) :  
    BE0000346  Glutamate receptor ionotropic, kainate 1     (-1)
    BE0004797  GABA-A receptor (anion channel)     (1)
    BE0000322  Carbonic anhydrase 2     (-1)
    BE0000535  Carbonic anhydrase 4     (-1)
    BE0000141  Sodium channel protein type 1 subunit alpha     (-1)
Non-common off-target(s) (drug2) :  
    BE0000381  Gamma-aminobutyric acid receptor subunit alpha-2     (1)
    BE0000523  Gamma-aminobutyric acid receptor subunit alpha-3     (1)
---------------------------------------------------
         
Drug1 :  DB00273  Topiramate
Drug2 :  DB00475  Chlordiazepoxide
Pharmacological target (+,+) : BE0004797  GABA-A receptor (anion channel)
Non-common off-target(s) (drug1) :  
    BE0000346  Glutamate receptor ionotropic, kainate 1     (-1)
    BE0000795  Gamma-aminobutyric acid receptor subunit alpha-1     (1)
    BE0000322  Carbonic anhydrase 2     (-1)
    BE0000535  Carbonic anhydrase 4     (-1)
    BE0000141  Sodium channel protein type 1 subunit alpha     (-1)
---------------------------------------------------
         
Drug1 :  DB00273  Topiramate
Drug2 :  DB00628  Clorazepate
Pharmacological target (+,+) : BE0004797  GABA-A receptor (anion channel)
Non-common off-target(s) (drug1) :  
    BE0000346  Glutamate receptor ionotropic, kainate 1     (-1)
    BE0000795  Gamma-aminobutyric acid receptor subunit alpha-1     (1)
    BE0000322  Carbonic anhydrase 2     (-1)
    BE0000535  Carbonic anhydrase 4     (-1)
    BE0000141  Sodium channel protein type 1 subunit alpha     (-1)
Non-common off-target(s) (drug2) :  
    BE0000736  Translocator protein     (1)
---------------------------------------------------
         
Drug1 :  DB00273  Topiramate
Drug2 :  DB00703  Methazolamide
Pharmacological target (-,-) : BE0000322  Carbonic anhydrase 2
Pharmacological target (-,-) : BE0000535  Carbonic anhydrase 4
Non-common off-target(s) (drug1) :  
    BE0000346  Glutamate receptor ionotropic, kainate 1     (-1)
    BE0004797  GABA-A receptor (anion channel)     (1)
    BE0000795  Gamma-aminobutyric acid receptor subunit alpha-1     (1)
    BE0000141  Sodium channel protein type 1 subunit alpha     (-1)
Non-common off-target(s) (drug2) :  
    BE0000267  Carbonic anhydrase 1     (-1)
    BE0003629  Carbonic anhydrase 7     (-1)
---------------------------------------------------
         
Drug1 :  DB00273  Topiramate
Drug2 :  DB00837  Progabide
Pharmacological target (+,+) : BE0000795  Gamma-aminobutyric acid receptor subunit alpha-1
Non-common off-target(s) (drug1) :  
    BE0000346  Glutamate receptor ionotropic, kainate 1     (-1)
    BE0004797  GABA-A receptor (anion channel)     (1)
    BE0000322  Carbonic anhydrase 2     (-1)
    BE0000535  Carbonic anhydrase 4     (-1)
    BE0000141  Sodium channel protein type 1 subunit alpha     (-1)
Non-common off-target(s) (drug2) :  
    BE0000217  Gamma-aminobutyric acid type B receptor subunit 1     (1)
---------------------------------------------------
         
Drug1 :  DB00273  Topiramate
Drug2 :  DB00880  Chlorothiazide
Pharmacological target (-,-) : BE0000322  Carbonic anhydrase 2
Pharmacological target (-,-) : BE0000535  Carbonic anhydrase 4
Non-common off-target(s) (drug1) :  
    BE0000346  Glutamate receptor ionotropic, kainate 1     (-1)
    BE0004797  GABA-A receptor (anion channel)     (1)
    BE0000795  Gamma-aminobutyric acid receptor subunit alpha-1     (1)
    BE0000141  Sodium channel protein type 1 subunit alpha     (-1)
Non-common off-target(s) (drug2) :  
    BE0000267  Carbonic anhydrase 1     (-1)
    BE0000419  Solute carrier family 12 member 3     (-1)
---------------------------------------------------
         
Drug1 :  DB00273  Topiramate
Drug2 :  DB00962  Zaleplon
Pharmacological target (+,+) : BE0000795  Gamma-aminobutyric acid receptor subunit alpha-1
Non-common off-target(s) (drug1) :  
    BE0000346  Glutamate receptor ionotropic, kainate 1     (-1)
    BE0004797  GABA-A receptor (anion channel)     (1)
    BE0000322  Carbonic anhydrase 2     (-1)
    BE0000535  Carbonic anhydrase 4     (-1)
    BE0000141  Sodium channel protein type 1 subunit alpha     (-1)
---------------------------------------------------
         
Drug1 :  DB00273  Topiramate
Drug2 :  DB01031  Ethinamate
Pharmacological target (-,-) : BE0000322  Carbonic anhydrase 2
Non-common off-target(s) (drug1) :  
    BE0000346  Glutamate receptor ionotropic, kainate 1     (-1)
    BE0004797  GABA-A receptor (anion channel)     (1)
    BE0000795  Gamma-aminobutyric acid receptor subunit alpha-1     (1)
    BE0000535  Carbonic anhydrase 4     (-1)
    BE0000141  Sodium channel protein type 1 subunit alpha     (-1)
Non-common off-target(s) (drug2) :  
    BE0000267  Carbonic anhydrase 1     (-1)
---------------------------------------------------
         
Drug1 :  DB00273  Topiramate
Drug2 :  DB01068  Clonazepam
Pharmacological target (+,+) : BE0004797  GABA-A receptor (anion channel)
Non-common off-target(s) (drug1) :  
    BE0000346  Glutamate receptor ionotropic, kainate 1     (-1)
    BE0000795  Gamma-aminobutyric acid receptor subunit alpha-1     (1)
    BE0000322  Carbonic anhydrase 2     (-1)
    BE0000535  Carbonic anhydrase 4     (-1)
    BE0000141  Sodium channel protein type 1 subunit alpha     (-1)
---------------------------------------------------
         
Drug1 :  DB00273  Topiramate
Drug2 :  DB01107  Methyprylon
Pharmacological target (+,+) : BE0004797  GABA-A receptor (anion channel)
Pharmacological target (+,+) : BE0000795  Gamma-aminobutyric acid receptor subunit alpha-1
Non-common off-target(s) (drug1) :  
    BE0000346  Glutamate receptor ionotropic, kainate 1     (-1)
    BE0000322  Carbonic anhydrase 2     (-1)
    BE0000535  Carbonic anhydrase 4     (-1)
    BE0000141  Sodium channel protein type 1 subunit alpha     (-1)
---------------------------------------------------
         
Drug1 :  DB00273  Topiramate
Drug2 :  DB01121  Phenacemide
Pharmacological target (-,-) : BE0000141  Sodium channel protein type 1 subunit alpha
Non-common off-target(s) (drug1) :  
    BE0000346  Glutamate receptor ionotropic, kainate 1     (-1)
    BE0004797  GABA-A receptor (anion channel)     (1)
    BE0000795  Gamma-aminobutyric acid receptor subunit alpha-1     (1)
    BE0000322  Carbonic anhydrase 2     (-1)
    BE0000535  Carbonic anhydrase 4     (-1)
---------------------------------------------------
         
Drug1 :  DB00273  Topiramate
Drug2 :  DB01144  Diclofenamide
Pharmacological target (-,-) : BE0000322  Carbonic anhydrase 2
Pharmacological target (-,-) : BE0000535  Carbonic anhydrase 4
Non-common off-target(s) (drug1) :  
    BE0000346  Glutamate receptor ionotropic, kainate 1     (-1)
    BE0004797  GABA-A receptor (anion channel)     (1)
    BE0000795  Gamma-aminobutyric acid receptor subunit alpha-1     (1)
    BE0000141  Sodium channel protein type 1 subunit alpha     (-1)
Non-common off-target(s) (drug2) :  
    BE0000267  Carbonic anhydrase 1     (-1)
    BE0003629  Carbonic anhydrase 7     (-1)
---------------------------------------------------
         
Drug1 :  DB00273  Topiramate
Drug2 :  DB01159  Halothane
Pharmacological target (+,+) : BE0004797  GABA-A receptor (anion channel)
Non-common off-target(s) (drug1) :  
    BE0000346  Glutamate receptor ionotropic, kainate 1     (-1)
    BE0000795  Gamma-aminobutyric acid receptor subunit alpha-1     (1)
    BE0000322  Carbonic anhydrase 2     (-1)
    BE0000535  Carbonic anhydrase 4     (-1)
    BE0000141  Sodium channel protein type 1 subunit alpha     (-1)
Non-common off-target(s) (drug2) :  
    BE0000534  Glutamate receptor ionotropic, NMDA 3B     (-1)
    BE0000760  Glutamate receptor ionotropic, NMDA 2A     (-1)
    BE0000641  Glutamate receptor ionotropic, NMDA 3A     (-1)
    BE0000503  NADH-ubiquinone oxidoreductase chain 1     (-1)
    BE0000415  Intermediate conductance calcium-activated potassium channel protein 4     (-1)
    BE0000553  Calcium-activated potassium channel subunit alpha-1     (-1)
    BE0001028  G protein-activated inward rectifier potassium channel 1     (-1)
    BE0001030  G protein-activated inward rectifier potassium channel 2     (-1)
---------------------------------------------------
         
Drug1 :  DB00273  Topiramate
Drug2 :  DB01174  Phenobarbital
Pharmacological target (+,+) : BE0000795  Gamma-aminobutyric acid receptor subunit alpha-1
Non-common off-target(s) (drug1) :  
    BE0000346  Glutamate receptor ionotropic, kainate 1     (-1)
    BE0004797  GABA-A receptor (anion channel)     (1)
    BE0000322  Carbonic anhydrase 2     (-1)
    BE0000535  Carbonic anhydrase 4     (-1)
    BE0000141  Sodium channel protein type 1 subunit alpha     (-1)
Non-common off-target(s) (drug2) :  
    BE0000829  Glutamate receptor 2     (-1)
    BE0000826  Glutamate receptor ionotropic, kainate 2     (-1)
    BE0000849  Neuronal acetylcholine receptor subunit alpha-4     (-1)
    BE0002341  Neuronal acetylcholine receptor subunit alpha-7     (-1)
    BE0004956  NMDA receptor     (-1)
---------------------------------------------------
         
Drug1 :  DB00273  Topiramate
Drug2 :  DB01341  Dihydroquinidine barbiturate
Pharmacological target (+,+) : BE0000795  Gamma-aminobutyric acid receptor subunit alpha-1
Non-common off-target(s) (drug1) :  
    BE0000346  Glutamate receptor ionotropic, kainate 1     (-1)
    BE0004797  GABA-A receptor (anion channel)     (1)
    BE0000322  Carbonic anhydrase 2     (-1)
    BE0000535  Carbonic anhydrase 4     (-1)
    BE0000141  Sodium channel protein type 1 subunit alpha     (-1)
---------------------------------------------------
         
Drug1 :  DB00273  Topiramate
Drug2 :  DB01437  Glutethimide
Pharmacological target (+,+) : BE0004797  GABA-A receptor (anion channel)
Pharmacological target (+,+) : BE0000795  Gamma-aminobutyric acid receptor subunit alpha-1
Non-common off-target(s) (drug1) :  
    BE0000346  Glutamate receptor ionotropic, kainate 1     (-1)
    BE0000322  Carbonic anhydrase 2     (-1)
    BE0000535  Carbonic anhydrase 4     (-1)
    BE0000141  Sodium channel protein type 1 subunit alpha     (-1)
---------------------------------------------------
         
Drug1 :  DB00273  Topiramate
Drug2 :  DB01438  Phenazopyridine
Pharmacological target (-,-) : BE0000141  Sodium channel protein type 1 subunit alpha
Non-common off-target(s) (drug1) :  
    BE0000346  Glutamate receptor ionotropic, kainate 1     (-1)
    BE0004797  GABA-A receptor (anion channel)     (1)
    BE0000795  Gamma-aminobutyric acid receptor subunit alpha-1     (1)
    BE0000322  Carbonic anhydrase 2     (-1)
    BE0000535  Carbonic anhydrase 4     (-1)
---------------------------------------------------
         
Drug1 :  DB00273  Topiramate
Drug2 :  DB04930  Permethrin
Pharmacological target (-,-) : BE0000141  Sodium channel protein type 1 subunit alpha
Non-common off-target(s) (drug1) :  
    BE0000346  Glutamate receptor ionotropic, kainate 1     (-1)
    BE0004797  GABA-A receptor (anion channel)     (1)
    BE0000795  Gamma-aminobutyric acid receptor subunit alpha-1     (1)
    BE0000322  Carbonic anhydrase 2     (-1)
    BE0000535  Carbonic anhydrase 4     (-1)
---------------------------------------------------
         
Drug1 :  DB00276  Amsacrine
Drug2 :  DB01179  Podofilox
Pharmacological target (-,-) : BE0000742  DNA topoisomerase 2-alpha
Non-common off-target(s) (drug1) :  
    BE0000090  Potassium voltage-gated channel subfamily H member 2     (-1)
Non-common off-target(s) (drug2) :  
    BE0000143  Tubulin beta chain     (-1)
    BE0001391  Tubulin alpha-4A chain     (-1)
---------------------------------------------------
         
Drug1 :  DB00276  Amsacrine
Drug2 :  DB04967  Lucanthone
Pharmacological target (-,-) : BE0000742  DNA topoisomerase 2-alpha
Non-common off-target(s) (drug1) :  
    BE0000090  Potassium voltage-gated channel subfamily H member 2     (-1)
Non-common off-target(s) (drug2) :  
    BE0000971  DNA topoisomerase 1     (-1)
    BE0002414  DNA-(apurinic or apyrimidinic site) lyase     (-1)
---------------------------------------------------
         
Drug1 :  DB00277  Theophylline
Drug2 :  DB00820  Tadalafil
Pharmacological target (-,-) : BE0000182  cGMP-specific 3',5'-cyclic phosphodiesterase
Non-common off-target(s) (drug1) :  
    BE0000487  cAMP-specific 3',5'-cyclic phosphodiesterase 4B     (-1)
    BE0000013  Adenosine receptor A1     (-1)
    BE0000924  Adenosine receptor A2a     (-1)
    BE0002366  Histone deacetylase 2     (1)
    BE0000436  cGMP-inhibited 3',5'-cyclic phosphodiesterase A     (-1)
    BE0000241  Adenosine receptor A2b     (-1)
    BE0001133  cAMP-specific 3',5'-cyclic phosphodiesterase 4A     (-1)
Non-common off-target(s) (drug2) :  
    BE0003558  Dual 3',5'-cyclic-AMP and -GMP phosphodiesterase 11A     (-1)
---------------------------------------------------
         
Drug1 :  DB00277  Theophylline
Drug2 :  DB00824  Enprofylline
Pharmacological target (-,-) : BE0000487  cAMP-specific 3',5'-cyclic phosphodiesterase 4B
Pharmacological target (-,-) : BE0000241  Adenosine receptor A2b
Pharmacological target (-,-) : BE0001133  cAMP-specific 3',5'-cyclic phosphodiesterase 4A
Non-common off-target(s) (drug1) :  
    BE0000013  Adenosine receptor A1     (-1)
    BE0000924  Adenosine receptor A2a     (-1)
    BE0000182  cGMP-specific 3',5'-cyclic phosphodiesterase     (-1)
    BE0002366  Histone deacetylase 2     (1)
    BE0000436  cGMP-inhibited 3',5'-cyclic phosphodiesterase A     (-1)
---------------------------------------------------
         
Drug1 :  DB00277  Theophylline
Drug2 :  DB00862  Vardenafil
Pharmacological target (-,-) : BE0000182  cGMP-specific 3',5'-cyclic phosphodiesterase
Non-common off-target(s) (drug1) :  
    BE0000487  cAMP-specific 3',5'-cyclic phosphodiesterase 4B     (-1)
    BE0000013  Adenosine receptor A1     (-1)
    BE0000924  Adenosine receptor A2a     (-1)
    BE0002366  Histone deacetylase 2     (1)
    BE0000436  cGMP-inhibited 3',5'-cyclic phosphodiesterase A     (-1)
    BE0000241  Adenosine receptor A2b     (-1)
    BE0001133  cAMP-specific 3',5'-cyclic phosphodiesterase 4A     (-1)
---------------------------------------------------
         
Drug1 :  DB00277  Theophylline
Drug2 :  DB00975  Dipyridamole
Pharmacological target (-,-) : BE0000182  cGMP-specific 3',5'-cyclic phosphodiesterase
Pharmacological target (-,-) : BE0001133  cAMP-specific 3',5'-cyclic phosphodiesterase 4A
Non-common off-target(s) (drug1) :  
    BE0000487  cAMP-specific 3',5'-cyclic phosphodiesterase 4B     (-1)
    BE0000013  Adenosine receptor A1     (-1)
    BE0000924  Adenosine receptor A2a     (-1)
    BE0002366  Histone deacetylase 2     (1)
    BE0000436  cGMP-inhibited 3',5'-cyclic phosphodiesterase A     (-1)
    BE0000241  Adenosine receptor A2b     (-1)
Non-common off-target(s) (drug2) :  
    BE0002214  Adenosine deaminase     (-1)
    BE0000631  cAMP and cAMP-inhibited cGMP 3',5'-cyclic phosphodiesterase 10A     (-1)
---------------------------------------------------
         
Drug1 :  DB00277  Theophylline
Drug2 :  DB01113  Papaverine
Pharmacological target (-,-) : BE0000487  cAMP-specific 3',5'-cyclic phosphodiesterase 4B
Non-common off-target(s) (drug1) :  
    BE0000013  Adenosine receptor A1     (-1)
    BE0000924  Adenosine receptor A2a     (-1)
    BE0000182  cGMP-specific 3',5'-cyclic phosphodiesterase     (-1)
    BE0002366  Histone deacetylase 2     (1)
    BE0000436  cGMP-inhibited 3',5'-cyclic phosphodiesterase A     (-1)
    BE0000241  Adenosine receptor A2b     (-1)
    BE0001133  cAMP-specific 3',5'-cyclic phosphodiesterase 4A     (-1)
Non-common off-target(s) (drug2) :  
    BE0000631  cAMP and cAMP-inhibited cGMP 3',5'-cyclic phosphodiesterase 10A     (-1)
---------------------------------------------------
         
Drug1 :  DB00277  Theophylline
Drug2 :  DB01166  Cilostazol
Pharmacological target (-,-) : BE0000436  cGMP-inhibited 3',5'-cyclic phosphodiesterase A
Non-common off-target(s) (drug1) :  
    BE0000487  cAMP-specific 3',5'-cyclic phosphodiesterase 4B     (-1)
    BE0000013  Adenosine receptor A1     (-1)
    BE0000924  Adenosine receptor A2a     (-1)
    BE0000182  cGMP-specific 3',5'-cyclic phosphodiesterase     (-1)
    BE0002366  Histone deacetylase 2     (1)
    BE0000241  Adenosine receptor A2b     (-1)
    BE0001133  cAMP-specific 3',5'-cyclic phosphodiesterase 4A     (-1)
---------------------------------------------------
         
Drug1 :  DB00277  Theophylline
Drug2 :  DB01223  Aminophylline
Pharmacological target (+,+) : BE0002366  Histone deacetylase 2
Pharmacological target (-,-) : BE0000013  Adenosine receptor A1
Pharmacological target (-,-) : BE0000436  cGMP-inhibited 3',5'-cyclic phosphodiesterase A
Non-common off-target(s) (drug1) :  
    BE0000487  cAMP-specific 3',5'-cyclic phosphodiesterase 4B     (-1)
    BE0000924  Adenosine receptor A2a     (-1)
    BE0000182  cGMP-specific 3',5'-cyclic phosphodiesterase     (-1)
    BE0000241  Adenosine receptor A2b     (-1)
    BE0001133  cAMP-specific 3',5'-cyclic phosphodiesterase 4A     (-1)
Non-common off-target(s) (drug2) :  
    BE0000354  Adenosine receptor A3     (-1)
---------------------------------------------------
         
Drug1 :  DB00277  Theophylline
Drug2 :  DB04880  Enoximone
Pharmacological target (-,-) : BE0000436  cGMP-inhibited 3',5'-cyclic phosphodiesterase A
Non-common off-target(s) (drug1) :  
    BE0000487  cAMP-specific 3',5'-cyclic phosphodiesterase 4B     (-1)
    BE0000013  Adenosine receptor A1     (-1)
    BE0000924  Adenosine receptor A2a     (-1)
    BE0000182  cGMP-specific 3',5'-cyclic phosphodiesterase     (-1)
    BE0002366  Histone deacetylase 2     (1)
    BE0000241  Adenosine receptor A2b     (-1)
    BE0001133  cAMP-specific 3',5'-cyclic phosphodiesterase 4A     (-1)
---------------------------------------------------
         
Drug1 :  DB00277  Theophylline
Drug2 :  DB06237  Avanafil
Pharmacological target (-,-) : BE0000182  cGMP-specific 3',5'-cyclic phosphodiesterase
Non-common off-target(s) (drug1) :  
    BE0000487  cAMP-specific 3',5'-cyclic phosphodiesterase 4B     (-1)
    BE0000013  Adenosine receptor A1     (-1)
    BE0000924  Adenosine receptor A2a     (-1)
    BE0002366  Histone deacetylase 2     (1)
    BE0000436  cGMP-inhibited 3',5'-cyclic phosphodiesterase A     (-1)
    BE0000241  Adenosine receptor A2b     (-1)
    BE0001133  cAMP-specific 3',5'-cyclic phosphodiesterase 4A     (-1)
---------------------------------------------------
         
Drug1 :  DB00277  Theophylline
Drug2 :  DB06267  Udenafil
Pharmacological target (-,-) : BE0000182  cGMP-specific 3',5'-cyclic phosphodiesterase
Non-common off-target(s) (drug1) :  
    BE0000487  cAMP-specific 3',5'-cyclic phosphodiesterase 4B     (-1)
    BE0000013  Adenosine receptor A1     (-1)
    BE0000924  Adenosine receptor A2a     (-1)
    BE0002366  Histone deacetylase 2     (1)
    BE0000436  cGMP-inhibited 3',5'-cyclic phosphodiesterase A     (-1)
    BE0000241  Adenosine receptor A2b     (-1)
    BE0001133  cAMP-specific 3',5'-cyclic phosphodiesterase 4A     (-1)
---------------------------------------------------
         
Drug1 :  DB00277  Theophylline
Drug2 :  DB06751  Drotaverine
Pharmacological target (-,-) : BE0001133  cAMP-specific 3',5'-cyclic phosphodiesterase 4A
Non-common off-target(s) (drug1) :  
    BE0000487  cAMP-specific 3',5'-cyclic phosphodiesterase 4B     (-1)
    BE0000013  Adenosine receptor A1     (-1)
    BE0000924  Adenosine receptor A2a     (-1)
    BE0000182  cGMP-specific 3',5'-cyclic phosphodiesterase     (-1)
    BE0002366  Histone deacetylase 2     (1)
    BE0000436  cGMP-inhibited 3',5'-cyclic phosphodiesterase A     (-1)
    BE0000241  Adenosine receptor A2b     (-1)
Non-common off-target(s) (drug2) :  
    BE0000430  Voltage-dependent L-type calcium channel subunit alpha-1C     (-1)
---------------------------------------------------
         
Drug1 :  DB00280  Disopyramide
Drug2 :  DB00281  Lidocaine
Pharmacological target (-,-) : BE0000197  Sodium channel protein type 5 subunit alpha
Non-common off-target(s) (drug1) :  
    BE0000045  Muscarinic acetylcholine receptor M3     (-1)
    BE0000092  Muscarinic acetylcholine receptor M1     (-1)
    BE0000560  Muscarinic acetylcholine receptor M2     (-1)
    BE0003603  Potassium voltage-gated channel subfamily D member 2     (-1)
    BE0003604  Potassium voltage-gated channel subfamily D member 3     (-1)
Non-common off-target(s) (drug2) :  
    BE0000767  Epidermal growth factor receptor     (-1)
    BE0001143  Sodium channel protein type 9 subunit alpha     (-1)
    BE0000177  Sodium channel protein type 10 subunit alpha     (-1)
---------------------------------------------------
         
Drug1 :  DB00280  Disopyramide
Drug2 :  DB00909  Zonisamide
Pharmacological target (-,-) : BE0000197  Sodium channel protein type 5 subunit alpha
Non-common off-target(s) (drug1) :  
    BE0000045  Muscarinic acetylcholine receptor M3     (-1)
    BE0000092  Muscarinic acetylcholine receptor M1     (-1)
    BE0000560  Muscarinic acetylcholine receptor M2     (-1)
    BE0003603  Potassium voltage-gated channel subfamily D member 2     (-1)
    BE0003604  Potassium voltage-gated channel subfamily D member 3     (-1)
Non-common off-target(s) (drug2) :  
    BE0002196  Amine oxidase [flavin-containing] B     (-1)
    BE0002198  Amine oxidase [flavin-containing] A     (-1)
    BE0000267  Carbonic anhydrase 1     (-1)
    BE0000322  Carbonic anhydrase 2     (-1)
    BE0000535  Carbonic anhydrase 4     (-1)
    BE0001143  Sodium channel protein type 9 subunit alpha     (-1)
    BE0000141  Sodium channel protein type 1 subunit alpha     (-1)
    BE0000864  Voltage-dependent T-type calcium channel subunit alpha-1H     (-1)
    BE0003629  Carbonic anhydrase 7     (-1)
    BE0000483  Voltage-dependent T-type calcium channel subunit alpha-1G     (-1)
    BE0002081  Sodium channel protein type 2 subunit alpha     (-1)
    BE0002437  Carbonic anhydrase 9     (-1)
    BE0001653  Carbonic anhydrase 12     (-1)
    BE0000012  Voltage-dependent T-type calcium channel subunit alpha-1I     (-1)
    BE0002083  Sodium channel protein type 4 subunit alpha     (-1)
    BE0003634  Carbonic anhydrase 14     (-1)
    BE0003625  Carbonic anhydrase 3     (-1)
    BE0000192  Sodium channel protein type 11 subunit alpha     (-1)
    BE0002082  Sodium channel protein type 3 subunit alpha     (-1)
    BE0003635  Sodium channel subunit beta-1     (-1)
    BE0003636  Sodium channel subunit beta-2     (-1)
[truncated: 2,327,875 more chars]
