# Supplementary material for: Drug combinatorics and side effect estimation on the signed human drug-target network
Source: BMC Syst Biol. 2016 Aug 15;10:74. doi: 10.1186/s12918-016-0326-8 (PMC4986181; doi:10.1186/s12918-016-0326-8)
Supplement: Additional file 4 — Text file containing all drug pairs having synergistic scores a i(j)=a j(i)=0. (TXT 40 kb) [file 12918_2016_326_MOESM4_ESM.txt]

Drug pairs with common pharmacological targets that do not change the overall side effect on the 2 drugs
         
Drug1 :  DB00247  Methysergide
Drug2 :  DB00477  Chlorpromazine
Pharmacological target (-,-) : BE0000451  5-hydroxytryptamine receptor 2A
Pharmacological target (+,-) : BE0000291  5-hydroxytryptamine receptor 1A
Non-common off-target(s) (drug1) :  
    BE0000533  5-hydroxytryptamine receptor 2C     (-1)
    BE0000393  5-hydroxytryptamine receptor 2B     (-1)
    BE0000650  5-hydroxytryptamine receptor 7     (-1)
Non-common off-target(s) (drug2) :  
    BE0000756  D(2) dopamine receptor     (-1)
    BE0000501  Alpha-1A adrenergic receptor     (-1)
    BE0000575  Alpha-1B adrenergic receptor     (-1)
    BE0000442  Histamine H1 receptor     (-1)
    BE0000020  D(1A) dopamine receptor     (-1)
---------------------------------------------------
         
Drug1 :  DB00247  Methysergide
Drug2 :  DB01614  Acepromazine
Pharmacological target (-,-) : BE0000451  5-hydroxytryptamine receptor 2A
Pharmacological target (+,-) : BE0000291  5-hydroxytryptamine receptor 1A
Non-common off-target(s) (drug1) :  
    BE0000533  5-hydroxytryptamine receptor 2C     (-1)
    BE0000393  5-hydroxytryptamine receptor 2B     (-1)
    BE0000650  5-hydroxytryptamine receptor 7     (-1)
Non-common off-target(s) (drug2) :  
    BE0000756  D(2) dopamine receptor     (-1)
    BE0000501  Alpha-1A adrenergic receptor     (-1)
    BE0000575  Alpha-1B adrenergic receptor     (-1)
    BE0000020  D(1A) dopamine receptor     (-1)
---------------------------------------------------
         
Drug1 :  DB00247  Methysergide
Drug2 :  DB01621  Pipotiazine
Pharmacological target (-,-) : BE0000451  5-hydroxytryptamine receptor 2A
Pharmacological target (+,-) : BE0000291  5-hydroxytryptamine receptor 1A
Non-common off-target(s) (drug1) :  
    BE0000533  5-hydroxytryptamine receptor 2C     (-1)
    BE0000393  5-hydroxytryptamine receptor 2B     (-1)
    BE0000650  5-hydroxytryptamine receptor 7     (-1)
Non-common off-target(s) (drug2) :  
    BE0000756  D(2) dopamine receptor     (-1)
    BE0000020  D(1A) dopamine receptor     (-1)
---------------------------------------------------
         
Drug1 :  DB00247  Methysergide
Drug2 :  DB01622  Thioproperazine
Pharmacological target (-,-) : BE0000451  5-hydroxytryptamine receptor 2A
Pharmacological target (+,-) : BE0000291  5-hydroxytryptamine receptor 1A
Non-common off-target(s) (drug1) :  
    BE0000533  5-hydroxytryptamine receptor 2C     (-1)
    BE0000393  5-hydroxytryptamine receptor 2B     (-1)
    BE0000650  5-hydroxytryptamine receptor 7     (-1)
Non-common off-target(s) (drug2) :  
    BE0000756  D(2) dopamine receptor     (-1)
    BE0000501  Alpha-1A adrenergic receptor     (-1)
    BE0000575  Alpha-1B adrenergic receptor     (-1)
    BE0000020  D(1A) dopamine receptor     (-1)
---------------------------------------------------
         
Drug1 :  DB00273  Topiramate
Drug2 :  DB01205  Flumazenil
Pharmacological target (+,+) : BE0004797  GABA-A receptor (anion channel)
Pharmacological target (+,-) : BE0000795  Gamma-aminobutyric acid receptor subunit alpha-1
Non-common off-target(s) (drug1) :  
    BE0000346  Glutamate receptor ionotropic, kainate 1     (-1)
    BE0000322  Carbonic anhydrase 2     (-1)
    BE0000535  Carbonic anhydrase 4     (-1)
    BE0000141  Sodium channel protein type 1 subunit alpha     (-1)
Non-common off-target(s) (drug2) :  
    BE0000471  Gamma-aminobutyric acid receptor subunit alpha-5     (-1)
    BE0003592  Gamma-aminobutyric acid receptor subunit gamma-2     (-1)
---------------------------------------------------
         
Drug1 :  DB00292  Etomidate
Drug2 :  DB01205  Flumazenil
Pharmacological target (+,+) : BE0004797  GABA-A receptor (anion channel)
Pharmacological target (+,-) : BE0000795  Gamma-aminobutyric acid receptor subunit alpha-1
Non-common off-target(s) (drug1) :  
    BE0000572  Alpha-2B adrenergic receptor     (1)
Non-common off-target(s) (drug2) :  
    BE0000471  Gamma-aminobutyric acid receptor subunit alpha-5     (-1)
    BE0003592  Gamma-aminobutyric acid receptor subunit gamma-2     (-1)
---------------------------------------------------
         
Drug1 :  DB00295  Morphine
Drug2 :  DB00652  Pentazocine
Pharmacological target (+,+) : BE0000632  Kappa-type opioid receptor
Pharmacological target (+,-) : BE0000770  Mu-type opioid receptor
Non-common off-target(s) (drug1) :  
    BE0000420  Delta-type opioid receptor     (1)
Non-common off-target(s) (drug2) :  
    BE0000156  Sigma non-opioid intracellular receptor 1     (1)
---------------------------------------------------
         
Drug1 :  DB00295  Morphine
Drug2 :  DB01209  Dezocine
Pharmacological target (+,+) : BE0000770  Mu-type opioid receptor
Pharmacological target (+,-) : BE0000632  Kappa-type opioid receptor
Non-common off-target(s) (drug1) :  
    BE0000420  Delta-type opioid receptor     (1)
---------------------------------------------------
         
Drug1 :  DB00318  Codeine
Drug2 :  DB00652  Pentazocine
Pharmacological target (+,+) : BE0000632  Kappa-type opioid receptor
Pharmacological target (+,-) : BE0000770  Mu-type opioid receptor
Non-common off-target(s) (drug1) :  
    BE0000420  Delta-type opioid receptor     (1)
Non-common off-target(s) (drug2) :  
    BE0000156  Sigma non-opioid intracellular receptor 1     (1)
---------------------------------------------------
         
Drug1 :  DB00318  Codeine
Drug2 :  DB01209  Dezocine
Pharmacological target (+,+) : BE0000770  Mu-type opioid receptor
Pharmacological target (+,-) : BE0000632  Kappa-type opioid receptor
Non-common off-target(s) (drug1) :  
    BE0000420  Delta-type opioid receptor     (1)
---------------------------------------------------
         
Drug1 :  DB00327  Hydromorphone
Drug2 :  DB00652  Pentazocine
Pharmacological target (+,+) : BE0000632  Kappa-type opioid receptor
Pharmacological target (+,-) : BE0000770  Mu-type opioid receptor
Non-common off-target(s) (drug1) :  
    BE0000420  Delta-type opioid receptor     (1)
Non-common off-target(s) (drug2) :  
    BE0000156  Sigma non-opioid intracellular receptor 1     (1)
---------------------------------------------------
         
Drug1 :  DB00327  Hydromorphone
Drug2 :  DB01209  Dezocine
Pharmacological target (+,+) : BE0000770  Mu-type opioid receptor
Pharmacological target (+,-) : BE0000632  Kappa-type opioid receptor
Non-common off-target(s) (drug1) :  
    BE0000420  Delta-type opioid receptor     (1)
---------------------------------------------------
         
Drug1 :  DB00333  Methadone
Drug2 :  DB00611  Butorphanol
Pharmacological target (+,+) : BE0000420  Delta-type opioid receptor
Pharmacological target (+,-) : BE0000770  Mu-type opioid receptor
Non-common off-target(s) (drug1) :  
    BE0000641  Glutamate receptor ionotropic, NMDA 3A     (-1)
    BE0000411  Neuronal acetylcholine receptor subunit alpha-10     (-1)
    BE0000311  5-hydroxytryptamine receptor 3A     (-1)
Non-common off-target(s) (drug2) :  
    BE0000632  Kappa-type opioid receptor     (1)
---------------------------------------------------
         
Drug1 :  DB00368  Norepinephrine
Drug2 :  DB00521  Carteolol
Pharmacological target (+,+) : BE0000172  Beta-1 adrenergic receptor
Pharmacological target (+,-) : BE0000694  Beta-2 adrenergic receptor
Non-common off-target(s) (drug1) :  
    BE0000753  Phenylalanine-4-hydroxylase     (-1)
    BE0000501  Alpha-1A adrenergic receptor     (1)
    BE0000575  Alpha-1B adrenergic receptor     (1)
    BE0000715  Alpha-1D adrenergic receptor     (1)
    BE0000289  Alpha-2A adrenergic receptor     (1)
    BE0000572  Alpha-2B adrenergic receptor     (1)
    BE0000342  Alpha-2C adrenergic receptor     (1)
    BE0001012  Beta-3 adrenergic receptor     (1)
---------------------------------------------------
         
Drug1 :  DB00373  Timolol
Drug2 :  DB00521  Carteolol
Pharmacological target (-,-) : BE0000694  Beta-2 adrenergic receptor
Pharmacological target (+,-) : BE0000172  Beta-1 adrenergic receptor
---------------------------------------------------
         
Drug1 :  DB00477  Chlorpromazine
Drug2 :  DB00490  Buspirone
Pharmacological target (-,-) : BE0000756  D(2) dopamine receptor
Pharmacological target (+,-) : BE0000291  5-hydroxytryptamine receptor 1A
Non-common off-target(s) (drug1) :  
    BE0000501  Alpha-1A adrenergic receptor     (-1)
    BE0000575  Alpha-1B adrenergic receptor     (-1)
    BE0000442  Histamine H1 receptor     (-1)
    BE0000451  5-hydroxytryptamine receptor 2A     (-1)
    BE0000020  D(1A) dopamine receptor     (-1)
---------------------------------------------------
         
Drug1 :  DB00477  Chlorpromazine
Drug2 :  DB08810  Cinitapride
Pharmacological target (-,-) : BE0000451  5-hydroxytryptamine receptor 2A
Pharmacological target (+,-) : BE0000291  5-hydroxytryptamine receptor 1A
Non-common off-target(s) (drug1) :  
    BE0000756  D(2) dopamine receptor     (-1)
    BE0000501  Alpha-1A adrenergic receptor     (-1)
    BE0000575  Alpha-1B adrenergic receptor     (-1)
    BE0000442  Histamine H1 receptor     (-1)
    BE0000020  D(1A) dopamine receptor     (-1)
Non-common off-target(s) (drug2) :  
    BE0000084  5-hydroxytryptamine receptor 4     (1)
---------------------------------------------------
         
Drug1 :  DB00489  Sotalol
Drug2 :  DB00521  Carteolol
Pharmacological target (-,-) : BE0000694  Beta-2 adrenergic receptor
Pharmacological target (+,-) : BE0000172  Beta-1 adrenergic receptor
Non-common off-target(s) (drug1) :  
    BE0000090  Potassium voltage-gated channel subfamily H member 2     (-1)
---------------------------------------------------
         
Drug1 :  DB00490  Buspirone
Drug2 :  DB01614  Acepromazine
Pharmacological target (-,-) : BE0000756  D(2) dopamine receptor
Pharmacological target (+,-) : BE0000291  5-hydroxytryptamine receptor 1A
Non-common off-target(s) (drug2) :  
    BE0000501  Alpha-1A adrenergic receptor     (-1)
    BE0000575  Alpha-1B adrenergic receptor     (-1)
    BE0000451  5-hydroxytryptamine receptor 2A     (-1)
    BE0000020  D(1A) dopamine receptor     (-1)
---------------------------------------------------
         
Drug1 :  DB00490  Buspirone
Drug2 :  DB01621  Pipotiazine
Pharmacological target (-,-) : BE0000756  D(2) dopamine receptor
Pharmacological target (+,-) : BE0000291  5-hydroxytryptamine receptor 1A
Non-common off-target(s) (drug2) :  
    BE0000451  5-hydroxytryptamine receptor 2A     (-1)
    BE0000020  D(1A) dopamine receptor     (-1)
---------------------------------------------------
         
Drug1 :  DB00490  Buspirone
Drug2 :  DB01622  Thioproperazine
Pharmacological target (-,-) : BE0000756  D(2) dopamine receptor
Pharmacological target (+,-) : BE0000291  5-hydroxytryptamine receptor 1A
Non-common off-target(s) (drug2) :  
    BE0000501  Alpha-1A adrenergic receptor     (-1)
    BE0000575  Alpha-1B adrenergic receptor     (-1)
    BE0000451  5-hydroxytryptamine receptor 2A     (-1)
    BE0000020  D(1A) dopamine receptor     (-1)
---------------------------------------------------
         
Drug1 :  DB00497  Oxycodone
Drug2 :  DB00652  Pentazocine
Pharmacological target (+,+) : BE0000632  Kappa-type opioid receptor
Pharmacological target (+,-) : BE0000770  Mu-type opioid receptor
Non-common off-target(s) (drug1) :  
    BE0000420  Delta-type opioid receptor     (1)
    BE0004899  Kappa-type opioid receptor 2b     (1)
Non-common off-target(s) (drug2) :  
    BE0000156  Sigma non-opioid intracellular receptor 1     (1)
---------------------------------------------------
         
Drug1 :  DB00497  Oxycodone
Drug2 :  DB01209  Dezocine
Pharmacological target (+,+) : BE0000770  Mu-type opioid receptor
Pharmacological target (+,-) : BE0000632  Kappa-type opioid receptor
Non-common off-target(s) (drug1) :  
    BE0000420  Delta-type opioid receptor     (1)
    BE0004899  Kappa-type opioid receptor 2b     (1)
---------------------------------------------------
         
Drug1 :  DB00508  Triflupromazine
Drug2 :  DB01233  Metoclopramide
Pharmacological target (-,-) : BE0000756  D(2) dopamine receptor
Pharmacological target (+,-) : BE0000092  Muscarinic acetylcholine receptor M1
Non-common off-target(s) (drug1) :  
    BE0000560  Muscarinic acetylcholine receptor M2     (-1)
    BE0000393  5-hydroxytryptamine receptor 2B     (-1)
    BE0000020  D(1A) dopamine receptor     (-1)
Non-common off-target(s) (drug2) :  
    BE0000311  5-hydroxytryptamine receptor 3A     (1)
    BE0000084  5-hydroxytryptamine receptor 4     (1)
---------------------------------------------------
         
Drug1 :  DB00521  Carteolol
Drug2 :  DB00598  Labetalol
Pharmacological target (-,-) : BE0000694  Beta-2 adrenergic receptor
Pharmacological target (+,-) : BE0000172  Beta-1 adrenergic receptor
Non-common off-target(s) (drug2) :  
    BE0004863  Alpha-1 adrenergic receptor     (-1)
---------------------------------------------------
         
Drug1 :  DB00521  Carteolol
Drug2 :  DB00668  Epinephrine
Pharmacological target (+,+) : BE0000172  Beta-1 adrenergic receptor
Pharmacological target (+,-) : BE0000694  Beta-2 adrenergic receptor
Non-common off-target(s) (drug2) :  
    BE0000704  Tumor necrosis factor     (-1)
    BE0000753  Phenylalanine-4-hydroxylase     (-1)
    BE0000501  Alpha-1A adrenergic receptor     (1)
    BE0000575  Alpha-1B adrenergic receptor     (1)
    BE0000715  Alpha-1D adrenergic receptor     (-1)
    BE0000289  Alpha-2A adrenergic receptor     (1)
    BE0000572  Alpha-2B adrenergic receptor     (1)
    BE0000342  Alpha-2C adrenergic receptor     (1)
    BE0001012  Beta-3 adrenergic receptor     (1)
---------------------------------------------------
         
Drug1 :  DB00521  Carteolol
Drug2 :  DB00866  Alprenolol
Pharmacological target (-,-) : BE0000694  Beta-2 adrenergic receptor
Pharmacological target (+,-) : BE0000172  Beta-1 adrenergic receptor
Non-common off-target(s) (drug2) :  
    BE0000291  5-hydroxytryptamine receptor 1A     (-1)
---------------------------------------------------
         
Drug1 :  DB00521  Carteolol
Drug2 :  DB01064  Isoprenaline
Pharmacological target (+,+) : BE0000172  Beta-1 adrenergic receptor
Pharmacological target (+,-) : BE0000694  Beta-2 adrenergic receptor
Non-common off-target(s) (drug2) :  
    BE0001012  Beta-3 adrenergic receptor     (1)
    BE0000923  Mitogen-activated protein kinase 1     (1)
    BE0000955  Phosphatidylinositol 3-kinase regulatory subunit alpha     (1)
    BE0002383  Phosphatidylinositol 3-kinase regulatory subunit beta     (1)
    BE0002384  Phosphatidylinositol 3-kinase regulatory subunit gamma     (1)
---------------------------------------------------
         
Drug1 :  DB00521  Carteolol
Drug2 :  DB01210  Levobunolol
Pharmacological target (-,-) : BE0000694  Beta-2 adrenergic receptor
Pharmacological target (+,-) : BE0000172  Beta-1 adrenergic receptor
---------------------------------------------------
         
Drug1 :  DB00521  Carteolol
Drug2 :  DB01214  Metipranolol
Pharmacological target (-,-) : BE0000694  Beta-2 adrenergic receptor
Pharmacological target (+,-) : BE0000172  Beta-1 adrenergic receptor
---------------------------------------------------
         
Drug1 :  DB00521  Carteolol
Drug2 :  DB01363  Ephedra
Pharmacological target (+,+) : BE0000172  Beta-1 adrenergic receptor
Pharmacological target (+,-) : BE0000694  Beta-2 adrenergic receptor
Non-common off-target(s) (drug2) :  
    BE0000749  Sodium-dependent serotonin transporter     (-1)
    BE0000118  Synaptic vesicular amine transporter     (-1)
    BE0000647  Sodium-dependent dopamine transporter     (-1)
    BE0000486  Sodium-dependent noradrenaline transporter     (-1)
    BE0002196  Amine oxidase [flavin-containing] B     (-1)
    BE0002198  Amine oxidase [flavin-containing] A     (-1)
    BE0004674  Chromaffin granule amine transporter     (-1)
    BE0000289  Alpha-2A adrenergic receptor     (1)
    BE0000572  Alpha-2B adrenergic receptor     (1)
    BE0000342  Alpha-2C adrenergic receptor     (1)
    BE0001012  Beta-3 adrenergic receptor     (1)
---------------------------------------------------
         
Drug1 :  DB00521  Carteolol
Drug2 :  DB06262  Droxidopa
Pharmacological target (+,+) : BE0000172  Beta-1 adrenergic receptor
Pharmacological target (+,-) : BE0000694  Beta-2 adrenergic receptor
Non-common off-target(s) (drug2) :  
    BE0000753  Phenylalanine-4-hydroxylase     (-1)
    BE0000501  Alpha-1A adrenergic receptor     (1)
    BE0000575  Alpha-1B adrenergic receptor     (1)
    BE0000715  Alpha-1D adrenergic receptor     (1)
    BE0000289  Alpha-2A adrenergic receptor     (1)
    BE0000572  Alpha-2B adrenergic receptor     (1)
    BE0000342  Alpha-2C adrenergic receptor     (1)
    BE0001012  Beta-3 adrenergic receptor     (1)
---------------------------------------------------
         
Drug1 :  DB00574  Fenfluramine
Drug2 :  DB01149  Nefazodone
Pharmacological target (-,-) : BE0000749  Sodium-dependent serotonin transporter
Pharmacological target (+,-) : BE0000533  5-hydroxytryptamine receptor 2C
Non-common off-target(s) (drug1) :  
    BE0000393  5-hydroxytryptamine receptor 2B     (1)
Non-common off-target(s) (drug2) :  
    BE0000647  Sodium-dependent dopamine transporter     (-1)
    BE0000486  Sodium-dependent noradrenaline transporter     (-1)
    BE0000501  Alpha-1A adrenergic receptor     (-1)
    BE0000291  5-hydroxytryptamine receptor 1A     (-1)
    BE0000451  5-hydroxytryptamine receptor 2A     (-1)
    BE0000289  Alpha-2A adrenergic receptor     (-1)
---------------------------------------------------
         
Drug1 :  DB00589  Lisuride
Drug2 :  DB09014  Captodiame
Pharmacological target (+,+) : BE0000581  D(3) dopamine receptor
Pharmacological target (+,-) : BE0000533  5-hydroxytryptamine receptor 2C
Non-common off-target(s) (drug1) :  
    BE0000756  D(2) dopamine receptor     (1)
    BE0000659  5-hydroxytryptamine receptor 1D     (1)
    BE0000797  5-hydroxytryptamine receptor 1B     (1)
    BE0000291  5-hydroxytryptamine receptor 1A     (1)
    BE0000393  5-hydroxytryptamine receptor 2B     (-1)
    BE0000451  5-hydroxytryptamine receptor 2A     (1)
    BE0000020  D(1A) dopamine receptor     (-1)
    BE0000145  D(1B) dopamine receptor     (-1)
    BE0000389  D(4) dopamine receptor     (1)
Non-common off-target(s) (drug2) :  
    BE0000156  Sigma non-opioid intracellular receptor 1     (1)
---------------------------------------------------
         
Drug1 :  DB00611  Butorphanol
Drug2 :  DB00956  Hydrocodone
Pharmacological target (+,+) : BE0000420  Delta-type opioid receptor
Pharmacological target (+,-) : BE0000770  Mu-type opioid receptor
Non-common off-target(s) (drug1) :  
    BE0000632  Kappa-type opioid receptor     (1)
---------------------------------------------------
         
Drug1 :  DB00652  Pentazocine
Drug2 :  DB00704  Naltrexone
Pharmacological target (-,-) : BE0000770  Mu-type opioid receptor
Pharmacological target (+,-) : BE0000632  Kappa-type opioid receptor
Non-common off-target(s) (drug1) :  
    BE0000156  Sigma non-opioid intracellular receptor 1     (1)
Non-common off-target(s) (drug2) :  
    BE0000420  Delta-type opioid receptor     (-1)
    BE0000290  HCG20471, isoform CRA_c     (-1)
---------------------------------------------------
         
Drug1 :  DB00652  Pentazocine
Drug2 :  DB00836  Loperamide
Pharmacological target (+,+) : BE0000632  Kappa-type opioid receptor
Pharmacological target (+,-) : BE0000770  Mu-type opioid receptor
Non-common off-target(s) (drug1) :  
    BE0000156  Sigma non-opioid intracellular receptor 1     (1)
Non-common off-target(s) (drug2) :  
    BE0000420  Delta-type opioid receptor     (1)
    BE0000356  Voltage-dependent P/Q-type calcium channel subunit alpha-1A     (-1)
    BE0000418  Calmodulin     (-1)
---------------------------------------------------
         
Drug1 :  DB00652  Pentazocine
Drug2 :  DB01183  Naloxone
Pharmacological target (-,-) : BE0000770  Mu-type opioid receptor
Pharmacological target (+,-) : BE0000632  Kappa-type opioid receptor
Non-common off-target(s) (drug1) :  
    BE0000156  Sigma non-opioid intracellular receptor 1     (1)
Non-common off-target(s) (drug2) :  
    BE0000420  Delta-type opioid receptor     (-1)
    BE0000123  Estrogen receptor     (-1)
    BE0002442  Toll-like receptor 4     (-1)
---------------------------------------------------
         
Drug1 :  DB00652  Pentazocine
Drug2 :  DB01439  3-Methylthiofentanyl
Pharmacological target (+,+) : BE0000632  Kappa-type opioid receptor
Pharmacological target (+,-) : BE0000770  Mu-type opioid receptor
Non-common off-target(s) (drug1) :  
    BE0000156  Sigma non-opioid intracellular receptor 1     (1)
Non-common off-target(s) (drug2) :  
    BE0000420  Delta-type opioid receptor     (1)
---------------------------------------------------
         
Drug1 :  DB00652  Pentazocine
Drug2 :  DB01497  Etorphine
Pharmacological target (+,+) : BE0000632  Kappa-type opioid receptor
Pharmacological target (+,-) : BE0000770  Mu-type opioid receptor
Non-common off-target(s) (drug1) :  
    BE0000156  Sigma non-opioid intracellular receptor 1     (1)
Non-common off-target(s) (drug2) :  
    BE0000420  Delta-type opioid receptor     (1)
    BE0002378  Nociceptin receptor     (1)
    BE0001063  E3 ubiquitin-protein ligase TRIM13     (1)
---------------------------------------------------
         
Drug1 :  DB00652  Pentazocine
Drug2 :  DB01571  3-Methylfentanyl
Pharmacological target (+,+) : BE0000632  Kappa-type opioid receptor
Pharmacological target (+,-) : BE0000770  Mu-type opioid receptor
Non-common off-target(s) (drug1) :  
    BE0000156  Sigma non-opioid intracellular receptor 1     (1)
Non-common off-target(s) (drug2) :  
    BE0000420  Delta-type opioid receptor     (1)
---------------------------------------------------
         
Drug1 :  DB00652  Pentazocine
Drug2 :  DB06738  Ketobemidone
Pharmacological target (+,+) : BE0000632  Kappa-type opioid receptor
Pharmacological target (+,-) : BE0000770  Mu-type opioid receptor
Non-common off-target(s) (drug1) :  
    BE0000156  Sigma non-opioid intracellular receptor 1     (1)
Non-common off-target(s) (drug2) :  
    BE0000420  Delta-type opioid receptor     (1)
    BE0004956  NMDA receptor     (-1)
---------------------------------------------------
         
Drug1 :  DB00656  Trazodone
Drug2 :  DB01442  MMDA
Pharmacological target (-,-) : BE0000749  Sodium-dependent serotonin transporter
Pharmacological target (+,-) : BE0000451  5-hydroxytryptamine receptor 2A
Non-common off-target(s) (drug1) :  
    BE0000533  5-hydroxytryptamine receptor 2C     (1)
    BE0000501  Alpha-1A adrenergic receptor     (-1)
    BE0000442  Histamine H1 receptor     (-1)
    BE0000291  5-hydroxytryptamine receptor 1A     (1)
    BE0000289  Alpha-2A adrenergic receptor     (-1)
Non-common off-target(s) (drug2) :  
    BE0000118  Synaptic vesicular amine transporter     (-1)
    BE0000647  Sodium-dependent dopamine transporter     (-1)
    BE0000486  Sodium-dependent noradrenaline transporter     (-1)
    BE0002196  Amine oxidase [flavin-containing] B     (-1)
    BE0002198  Amine oxidase [flavin-containing] A     (-1)
    BE0004674  Chromaffin granule amine transporter     (-1)
---------------------------------------------------
         
Drug1 :  DB00656  Trazodone
Drug2 :  DB01621  Pipotiazine
Pharmacological target (-,-) : BE0000451  5-hydroxytryptamine receptor 2A
Pharmacological target (+,-) : BE0000291  5-hydroxytryptamine receptor 1A
Non-common off-target(s) (drug1) :  
    BE0000749  Sodium-dependent serotonin transporter     (-1)
    BE0000533  5-hydroxytryptamine receptor 2C     (1)
    BE0000501  Alpha-1A adrenergic receptor     (-1)
    BE0000442  Histamine H1 receptor     (-1)
    BE0000289  Alpha-2A adrenergic receptor     (-1)
Non-common off-target(s) (drug2) :  
    BE0000756  D(2) dopamine receptor     (-1)
    BE0000020  D(1A) dopamine receptor     (-1)
---------------------------------------------------
         
Drug1 :  DB00656  Trazodone
Drug2 :  DB06144  Sertindole
Pharmacological target (-,-) : BE0000451  5-hydroxytryptamine receptor 2A
Pharmacological target (+,-) : BE0000533  5-hydroxytryptamine receptor 2C
Non-common off-target(s) (drug1) :  
    BE0000749  Sodium-dependent serotonin transporter     (-1)
    BE0000501  Alpha-1A adrenergic receptor     (-1)
    BE0000442  Histamine H1 receptor     (-1)
    BE0000291  5-hydroxytryptamine receptor 1A     (1)
    BE0000289  Alpha-2A adrenergic receptor     (-1)
Non-common off-target(s) (drug2) :  
    BE0000756  D(2) dopamine receptor     (-1)
    BE0000090  Potassium voltage-gated channel subfamily H member 2     (-1)
    BE0000945  5-hydroxytryptamine receptor 6     (-1)
---------------------------------------------------
         
Drug1 :  DB00667  Histamine Phosphate
Drug2 :  DB06698  Betahistine
Pharmacological target (+,+) : BE0000442  Histamine H1 receptor
Pharmacological target (+,-) : BE0000968  Histamine H3 receptor
Non-common off-target(s) (drug1) :  
    BE0000112  Histamine H2 receptor     (1)
    BE0000146  Histamine H4 receptor     (1)
---------------------------------------------------
         
Drug1 :  DB00704  Naltrexone
Drug2 :  DB01209  Dezocine
Pharmacological target (-,-) : BE0000632  Kappa-type opioid receptor
Pharmacological target (+,-) : BE0000770  Mu-type opioid receptor
Non-common off-target(s) (drug1) :  
    BE0000420  Delta-type opioid receptor     (-1)
    BE0000290  HCG20471, isoform CRA_c     (-1)
---------------------------------------------------
         
Drug1 :  DB00753  Isoflurane
Drug2 :  DB01205  Flumazenil
Pharmacological target (+,+) : BE0004797  GABA-A receptor (anion channel)
Pharmacological target (+,-) : BE0000795  Gamma-aminobutyric acid receptor subunit alpha-1
Non-common off-target(s) (drug1) :  
    BE0000640  Glutamate receptor 1     (-1)
    BE0000433  Glycine receptor subunit alpha-1     (1)
    BE0000781  Potassium voltage-gated channel subfamily A member 1     (1)
    BE0000218  Calcium-transporting ATPase type 2C member 1     (-1)
Non-common off-target(s) (drug2) :  
    BE0000471  Gamma-aminobutyric acid receptor subunit alpha-5     (-1)
    BE0003592  Gamma-aminobutyric acid receptor subunit gamma-2     (-1)
---------------------------------------------------
         
Drug1 :  DB00836  Loperamide
Drug2 :  DB01209  Dezocine
Pharmacological target (+,+) : BE0000770  Mu-type opioid receptor
Pharmacological target (+,-) : BE0000632  Kappa-type opioid receptor
Non-common off-target(s) (drug1) :  
    BE0000420  Delta-type opioid receptor     (1)
    BE0000356  Voltage-dependent P/Q-type calcium channel subunit alpha-1A     (-1)
    BE0000418  Calmodulin     (-1)
---------------------------------------------------
         
Drug1 :  DB00865  Benzphetamine
Drug2 :  DB06706  Isometheptene
Pharmacological target (+,+) : BE0000501  Alpha-1A adrenergic receptor
Pharmacological target (+,-) : BE0000118  Synaptic vesicular amine transporter
Non-common off-target(s) (drug1) :  
    BE0000647  Sodium-dependent dopamine transporter     (-1)
    BE0000289  Alpha-2A adrenergic receptor     (1)
---------------------------------------------------
         
Drug1 :  DB01028  Methoxyflurane
Drug2 :  DB01205  Flumazenil
Pharmacological target (+,+) : BE0004797  GABA-A receptor (anion channel)
Pharmacological target (+,-) : BE0000795  Gamma-aminobutyric acid receptor subunit alpha-1
Non-common off-target(s) (drug1) :  
    BE0000640  Glutamate receptor 1     (-1)
    BE0000433  Glycine receptor subunit alpha-1     (1)
    BE0000781  Potassium voltage-gated channel subfamily A member 1     (1)
    BE0000218  Calcium-transporting ATPase type 2C member 1     (-1)
Non-common off-target(s) (drug2) :  
    BE0000471  Gamma-aminobutyric acid receptor subunit alpha-5     (-1)
    BE0003592  Gamma-aminobutyric acid receptor subunit gamma-2     (-1)
---------------------------------------------------
         
Drug1 :  DB01107  Methyprylon
Drug2 :  DB01205  Flumazenil
Pharmacological target (+,+) : BE0004797  GABA-A receptor (anion channel)
Pharmacological target (+,-) : BE0000795  Gamma-aminobutyric acid receptor subunit alpha-1
Non-common off-target(s) (drug2) :  
    BE0000471  Gamma-aminobutyric acid receptor subunit alpha-5     (-1)
    BE0003592  Gamma-aminobutyric acid receptor subunit gamma-2     (-1)
---------------------------------------------------
         
Drug1 :  DB01142  Doxepin
Drug2 :  DB08810  Cinitapride
Pharmacological target (-,-) : BE0000451  5-hydroxytryptamine receptor 2A
Pharmacological target (+,-) : BE0000291  5-hydroxytryptamine receptor 1A
Non-common off-target(s) (drug1) :  
    BE0000749  Sodium-dependent serotonin transporter     (-1)
    BE0000486  Sodium-dependent noradrenaline transporter     (-1)
    BE0000756  D(2) dopamine receptor     (-1)
    BE0000045  Muscarinic acetylcholine receptor M3     (-1)
    BE0000092  Muscarinic acetylcholine receptor M1     (-1)
    BE0000533  5-hydroxytryptamine receptor 2C     (-1)
    BE0000560  Muscarinic acetylcholine receptor M2     (-1)
    BE0000501  Alpha-1A adrenergic receptor     (-1)
    BE0000575  Alpha-1B adrenergic receptor     (-1)
    BE0000715  Alpha-1D adrenergic receptor     (-1)
    BE0000442  Histamine H1 receptor     (-1)
    BE0000393  5-hydroxytryptamine receptor 2B     (-1)
    BE0000289  Alpha-2A adrenergic receptor     (-1)
    BE0000572  Alpha-2B adrenergic receptor     (-1)
    BE0000342  Alpha-2C adrenergic receptor     (-1)
    BE0000405  Muscarinic acetylcholine receptor M4     (-1)
    BE0000247  Muscarinic acetylcholine receptor M5     (-1)
    BE0000112  Histamine H2 receptor     (-1)
Non-common off-target(s) (drug2) :  
    BE0000084  5-hydroxytryptamine receptor 4     (1)
---------------------------------------------------
         
Drug1 :  DB01149  Nefazodone
Drug2 :  DB08810  Cinitapride
Pharmacological target (-,-) : BE0000451  5-hydroxytryptamine receptor 2A
Pharmacological target (+,-) : BE0000291  5-hydroxytryptamine receptor 1A
Non-common off-target(s) (drug1) :  
    BE0000749  Sodium-dependent serotonin transporter     (-1)
    BE0000647  Sodium-dependent dopamine transporter     (-1)
    BE0000486  Sodium-dependent noradrenaline transporter     (-1)
    BE0000533  5-hydroxytryptamine receptor 2C     (-1)
    BE0000501  Alpha-1A adrenergic receptor     (-1)
    BE0000289  Alpha-2A adrenergic receptor     (-1)
Non-common off-target(s) (drug2) :  
    BE0000084  5-hydroxytryptamine receptor 4     (1)
---------------------------------------------------
         
Drug1 :  DB01183  Naloxone
Drug2 :  DB01209  Dezocine
Pharmacological target (-,-) : BE0000632  Kappa-type opioid receptor
Pharmacological target (+,-) : BE0000770  Mu-type opioid receptor
Non-common off-target(s) (drug1) :  
    BE0000420  Delta-type opioid receptor     (-1)
    BE0000123  Estrogen receptor     (-1)
    BE0002442  Toll-like receptor 4     (-1)
---------------------------------------------------
         
Drug1 :  DB01185  Fluoxymesterone
Drug2 :  DB01406  Danazol
Pharmacological target (+,+) : BE0000132  Androgen receptor
Pharmacological target (+,-) : BE0000123  Estrogen receptor
Non-common off-target(s) (drug1) :  
    BE0000345  Prolactin receptor     (-1)
    BE0000794  Glucocorticoid receptor     (-1)
Non-common off-target(s) (drug2) :  
    BE0000203  Gonadotropin-releasing hormone receptor     (-1)
    BE0000557  Progesterone receptor     (1)
    BE0000472  Putative gonadotropin-releasing hormone II receptor     (-1)
    BE0001047  C-C motif chemokine 2     (-1)
---------------------------------------------------
         
Drug1 :  DB01205  Flumazenil
Drug2 :  DB01236  Sevoflurane
Pharmacological target (+,+) : BE0004797  GABA-A receptor (anion channel)
Pharmacological target (+,-) : BE0000795  Gamma-aminobutyric acid receptor subunit alpha-1
Non-common off-target(s) (drug1) :  
    BE0000471  Gamma-aminobutyric acid receptor subunit alpha-5     (-1)
    BE0003592  Gamma-aminobutyric acid receptor subunit gamma-2     (-1)
Non-common off-target(s) (drug2) :  
    BE0000640  Glutamate receptor 1     (-1)
    BE0000433  Glycine receptor subunit alpha-1     (1)
    BE0000781  Potassium voltage-gated channel subfamily A member 1     (1)
    BE0000218  Calcium-transporting ATPase type 2C member 1     (-1)
---------------------------------------------------
         
Drug1 :  DB01205  Flumazenil
Drug2 :  DB01437  Glutethimide
Pharmacological target (+,+) : BE0004797  GABA-A receptor (anion channel)
Pharmacological target (+,-) : BE0000795  Gamma-aminobutyric acid receptor subunit alpha-1
Non-common off-target(s) (drug1) :  
    BE0000471  Gamma-aminobutyric acid receptor subunit alpha-5     (-1)
    BE0003592  Gamma-aminobutyric acid receptor subunit gamma-2     (-1)
---------------------------------------------------
         
Drug1 :  DB01209  Dezocine
Drug2 :  DB01439  3-Methylthiofentanyl
Pharmacological target (+,+) : BE0000770  Mu-type opioid receptor
Pharmacological target (+,-) : BE0000632  Kappa-type opioid receptor
Non-common off-target(s) (drug2) :  
    BE0000420  Delta-type opioid receptor     (1)
---------------------------------------------------
         
Drug1 :  DB01209  Dezocine
Drug2 :  DB01497  Etorphine
Pharmacological target (+,+) : BE0000770  Mu-type opioid receptor
Pharmacological target (+,-) : BE0000632  Kappa-type opioid receptor
Non-common off-target(s) (drug2) :  
    BE0000420  Delta-type opioid receptor     (1)
    BE0002378  Nociceptin receptor     (1)
    BE0001063  E3 ubiquitin-protein ligase TRIM13     (1)
---------------------------------------------------
         
Drug1 :  DB01209  Dezocine
Drug2 :  DB01571  3-Methylfentanyl
Pharmacological target (+,+) : BE0000770  Mu-type opioid receptor
Pharmacological target (+,-) : BE0000632  Kappa-type opioid receptor
Non-common off-target(s) (drug2) :  
    BE0000420  Delta-type opioid receptor     (1)
---------------------------------------------------
         
Drug1 :  DB01209  Dezocine
Drug2 :  DB06738  Ketobemidone
Pharmacological target (+,+) : BE0000770  Mu-type opioid receptor
Pharmacological target (+,-) : BE0000632  Kappa-type opioid receptor
Non-common off-target(s) (drug2) :  
    BE0000420  Delta-type opioid receptor     (1)
    BE0004956  NMDA receptor     (-1)
---------------------------------------------------
         
Drug1 :  DB01239  Chlorprothixene
Drug2 :  DB09014  Captodiame
Pharmacological target (-,-) : BE0000533  5-hydroxytryptamine receptor 2C
Pharmacological target (+,-) : BE0000581  D(3) dopamine receptor
Non-common off-target(s) (drug1) :  
    BE0000756  D(2) dopamine receptor     (-1)
    BE0000045  Muscarinic acetylcholine receptor M3     (-1)
    BE0000092  Muscarinic acetylcholine receptor M1     (-1)
    BE0000560  Muscarinic acetylcholine receptor M2     (-1)
    BE0000442  Histamine H1 receptor     (-1)
    BE0000393  5-hydroxytryptamine receptor 2B     (-1)
    BE0000451  5-hydroxytryptamine receptor 2A     (-1)
    BE0000020  D(1A) dopamine receptor     (-1)
    BE0000405  Muscarinic acetylcholine receptor M4     (-1)
    BE0000247  Muscarinic acetylcholine receptor M5     (-1)
Non-common off-target(s) (drug2) :  
    BE0000156  Sigma non-opioid intracellular receptor 1     (1)
---------------------------------------------------
         
Drug1 :  DB01267  Paliperidone
Drug2 :  DB09014  Captodiame
Pharmacological target (-,-) : BE0000533  5-hydroxytryptamine receptor 2C
Pharmacological target (+,-) : BE0000581  D(3) dopamine receptor
Non-common off-target(s) (drug1) :  
    BE0000756  D(2) dopamine receptor     (-1)
    BE0000501  Alpha-1A adrenergic receptor     (-1)
    BE0000575  Alpha-1B adrenergic receptor     (-1)
    BE0000442  Histamine H1 receptor     (1)
    BE0000659  5-hydroxytryptamine receptor 1D     (-1)
    BE0000291  5-hydroxytryptamine receptor 1A     (-1)
    BE0000451  5-hydroxytryptamine receptor 2A     (-1)
    BE0000020  D(1A) dopamine receptor     (-1)
    BE0000389  D(4) dopamine receptor     (-1)
    BE0000289  Alpha-2A adrenergic receptor     (-1)
    BE0000572  Alpha-2B adrenergic receptor     (-1)
    BE0000342  Alpha-2C adrenergic receptor     (1)
Non-common off-target(s) (drug2) :  
    BE0000156  Sigma non-opioid intracellular receptor 1     (1)
---------------------------------------------------
         
Drug1 :  DB01395  Drospirenone
Drug2 :  DB01406  Danazol
Pharmacological target (+,+) : BE0000557  Progesterone receptor
Pharmacological target (+,-) : BE0000132  Androgen receptor
Non-common off-target(s) (drug1) :  
    BE0000668  Mineralocorticoid receptor     (-1)
Non-common off-target(s) (drug2) :  
    BE0000203  Gonadotropin-releasing hormone receptor     (-1)
    BE0000123  Estrogen receptor     (1)
    BE0000472  Putative gonadotropin-releasing hormone II receptor     (-1)
    BE0001047  C-C motif chemokine 2     (-1)
---------------------------------------------------
         
Drug1 :  DB01442  MMDA
Drug2 :  DB09016  Butriptyline
Pharmacological target (-,-) : BE0000749  Sodium-dependent serotonin transporter
Pharmacological target (+,-) : BE0000451  5-hydroxytryptamine receptor 2A
Non-common off-target(s) (drug1) :  
    BE0000118  Synaptic vesicular amine transporter     (-1)
    BE0000647  Sodium-dependent dopamine transporter     (-1)
    BE0000486  Sodium-dependent noradrenaline transporter     (-1)
    BE0002196  Amine oxidase [flavin-containing] B     (-1)
    BE0002198  Amine oxidase [flavin-containing] A     (-1)
    BE0004674  Chromaffin granule amine transporter     (-1)
Non-common off-target(s) (drug2) :  
    BE0000442  Histamine H1 receptor     (-1)
---------------------------------------------------
         
Drug1 :  DB01472  4-Methoxyamphetamine
Drug2 :  DB01576  Dextroamphetamine
Pharmacological target (-,-) : BE0000647  Sodium-dependent dopamine transporter
Pharmacological target (+,-) : BE0000118  Synaptic vesicular amine transporter
Non-common off-target(s) (drug1) :  
    BE0000749  Sodium-dependent serotonin transporter     (-1)
    BE0002196  Amine oxidase [flavin-containing] B     (-1)
    BE0002198  Amine oxidase [flavin-containing] A     (-1)
    BE0000501  Alpha-1A adrenergic receptor     (1)
    BE0000289  Alpha-2A adrenergic receptor     (1)
Non-common off-target(s) (drug2) :  
    BE0001044  Trace amine-associated receptor 1     (1)
    BE0000486  Sodium-dependent noradrenaline transporter     (-1)
    BE0000575  Alpha-1B adrenergic receptor     (-1)
---------------------------------------------------
         
Drug1 :  DB01614  Acepromazine
Drug2 :  DB08810  Cinitapride
Pharmacological target (-,-) : BE0000451  5-hydroxytryptamine receptor 2A
Pharmacological target (+,-) : BE0000291  5-hydroxytryptamine receptor 1A
Non-common off-target(s) (drug1) :  
    BE0000756  D(2) dopamine receptor     (-1)
    BE0000501  Alpha-1A adrenergic receptor     (-1)
    BE0000575  Alpha-1B adrenergic receptor     (-1)
    BE0000020  D(1A) dopamine receptor     (-1)
Non-common off-target(s) (drug2) :  
    BE0000084  5-hydroxytryptamine receptor 4     (1)
---------------------------------------------------
         
Drug1 :  DB01621  Pipotiazine
Drug2 :  DB08810  Cinitapride
Pharmacological target (-,-) : BE0000451  5-hydroxytryptamine receptor 2A
Pharmacological target (+,-) : BE0000291  5-hydroxytryptamine receptor 1A
Non-common off-target(s) (drug1) :  
    BE0000756  D(2) dopamine receptor     (-1)
    BE0000020  D(1A) dopamine receptor     (-1)
Non-common off-target(s) (drug2) :  
    BE0000084  5-hydroxytryptamine receptor 4     (1)
---------------------------------------------------
         
Drug1 :  DB01622  Thioproperazine
Drug2 :  DB08810  Cinitapride
Pharmacological target (-,-) : BE0000451  5-hydroxytryptamine receptor 2A
Pharmacological target (+,-) : BE0000291  5-hydroxytryptamine receptor 1A
Non-common off-target(s) (drug1) :  
    BE0000756  D(2) dopamine receptor     (-1)
    BE0000501  Alpha-1A adrenergic receptor     (-1)
    BE0000575  Alpha-1B adrenergic receptor     (-1)
    BE0000020  D(1A) dopamine receptor     (-1)
Non-common off-target(s) (drug2) :  
    BE0000084  5-hydroxytryptamine receptor 4     (1)
---------------------------------------------------
