# Supplementary material for: Drug combinatorics and side effect estimation on the signed human drug-target network
Source: BMC Syst Biol. 2016 Aug 15;10:74. doi: 10.1186/s12918-016-0326-8 (PMC4986181; doi:10.1186/s12918-016-0326-8)
Supplement: Additional file 5 — Text file containing all drug pairs having negative synergistic scores a i(j)<0 and a j(i)<0. (TXT 1082 kb) [file 12918_2016_326_MOESM5_ESM.txt]

Drug pairs with common pharmacological targets that worsen the overall side effect on the 2 drugs
         
Drug1 :  DB00007  Leuprolide
Drug2 :  DB00050  Cetrorelix
Pharmacological target (+,-) : BE0000203  Gonadotropin-releasing hormone receptor
---------------------------------------------------
         
Drug1 :  DB00007  Leuprolide
Drug2 :  DB00106  Abarelix
Pharmacological target (+,-) : BE0000203  Gonadotropin-releasing hormone receptor
---------------------------------------------------
         
Drug1 :  DB00007  Leuprolide
Drug2 :  DB01406  Danazol
Pharmacological target (+,-) : BE0000203  Gonadotropin-releasing hormone receptor
Non-common off-target(s) (drug2) :  
    BE0000123  Estrogen receptor     (1)
    BE0000557  Progesterone receptor     (1)
    BE0000132  Androgen receptor     (1)
    BE0000472  Putative gonadotropin-releasing hormone II receptor     (-1)
    BE0001047  C-C motif chemokine 2     (-1)
---------------------------------------------------
         
Drug1 :  DB00007  Leuprolide
Drug2 :  DB06699  Degarelix
Pharmacological target (+,-) : BE0000203  Gonadotropin-releasing hormone receptor
---------------------------------------------------
         
Drug1 :  DB00009  Alteplase
Drug2 :  DB00302  Tranexamic Acid
Pharmacological target (+,-) : BE0000211  Plasminogen
---------------------------------------------------
         
Drug1 :  DB00009  Alteplase
Drug2 :  DB00513  Aminocaproic Acid
Pharmacological target (+,-) : BE0000211  Plasminogen
Non-common off-target(s) (drug2) :  
    BE0001088  Tissue-type plasminogen activator     (-1)
---------------------------------------------------
         
Drug1 :  DB00013  Urokinase
Drug2 :  DB00302  Tranexamic Acid
Pharmacological target (+,-) : BE0000211  Plasminogen
---------------------------------------------------
         
Drug1 :  DB00013  Urokinase
Drug2 :  DB00513  Aminocaproic Acid
Pharmacological target (+,-) : BE0000211  Plasminogen
Non-common off-target(s) (drug2) :  
    BE0001088  Tissue-type plasminogen activator     (-1)
---------------------------------------------------
         
Drug1 :  DB00014  Goserelin
Drug2 :  DB00050  Cetrorelix
Pharmacological target (+,-) : BE0000203  Gonadotropin-releasing hormone receptor
Non-common off-target(s) (drug1) :  
    BE0000134  Lutropin-choriogonadotropic hormone receptor     (1)
---------------------------------------------------
         
Drug1 :  DB00014  Goserelin
Drug2 :  DB00106  Abarelix
Pharmacological target (+,-) : BE0000203  Gonadotropin-releasing hormone receptor
Non-common off-target(s) (drug1) :  
    BE0000134  Lutropin-choriogonadotropic hormone receptor     (1)
---------------------------------------------------
         
Drug1 :  DB00014  Goserelin
Drug2 :  DB01406  Danazol
Pharmacological target (+,-) : BE0000203  Gonadotropin-releasing hormone receptor
Non-common off-target(s) (drug1) :  
    BE0000134  Lutropin-choriogonadotropic hormone receptor     (1)
Non-common off-target(s) (drug2) :  
    BE0000123  Estrogen receptor     (1)
    BE0000557  Progesterone receptor     (1)
    BE0000132  Androgen receptor     (1)
    BE0000472  Putative gonadotropin-releasing hormone II receptor     (-1)
    BE0001047  C-C motif chemokine 2     (-1)
---------------------------------------------------
         
Drug1 :  DB00014  Goserelin
Drug2 :  DB06699  Degarelix
Pharmacological target (+,-) : BE0000203  Gonadotropin-releasing hormone receptor
Non-common off-target(s) (drug1) :  
    BE0000134  Lutropin-choriogonadotropic hormone receptor     (1)
---------------------------------------------------
         
Drug1 :  DB00015  Reteplase
Drug2 :  DB00302  Tranexamic Acid
Pharmacological target (+,-) : BE0000211  Plasminogen
---------------------------------------------------
         
Drug1 :  DB00015  Reteplase
Drug2 :  DB00513  Aminocaproic Acid
Pharmacological target (+,-) : BE0000211  Plasminogen
Non-common off-target(s) (drug2) :  
    BE0001088  Tissue-type plasminogen activator     (-1)
---------------------------------------------------
         
Drug1 :  DB00025  Antihemophilic Factor
Drug2 :  DB00569  Fondaparinux sodium
Pharmacological target (+,-) : BE0000216  Coagulation factor X
Non-common off-target(s) (drug1) :  
    BE0002117  Phytanoyl-CoA dioxygenase, peroxisomal     (-1)
Non-common off-target(s) (drug2) :  
    BE0000280  Antithrombin-III     (1)
---------------------------------------------------
         
Drug1 :  DB00025  Antihemophilic Factor
Drug2 :  DB01109  Heparin
Pharmacological target (+,-) : BE0000216  Coagulation factor X
Non-common off-target(s) (drug1) :  
    BE0002117  Phytanoyl-CoA dioxygenase, peroxisomal     (-1)
Non-common off-target(s) (drug2) :  
    BE0000280  Antithrombin-III     (1)
    BE0001159  P-selectin     (-1)
---------------------------------------------------
         
Drug1 :  DB00025  Antihemophilic Factor
Drug2 :  DB01225  Enoxaparin
Pharmacological target (+,-) : BE0000216  Coagulation factor X
Non-common off-target(s) (drug1) :  
    BE0002117  Phytanoyl-CoA dioxygenase, peroxisomal     (-1)
Non-common off-target(s) (drug2) :  
    BE0000280  Antithrombin-III     (1)
---------------------------------------------------
         
Drug1 :  DB00025  Antihemophilic Factor
Drug2 :  DB06228  Rivaroxaban
Pharmacological target (+,-) : BE0000216  Coagulation factor X
Non-common off-target(s) (drug1) :  
    BE0002117  Phytanoyl-CoA dioxygenase, peroxisomal     (-1)
---------------------------------------------------
         
Drug1 :  DB00025  Antihemophilic Factor
Drug2 :  DB06605  Apixaban
Pharmacological target (+,-) : BE0000216  Coagulation factor X
Non-common off-target(s) (drug1) :  
    BE0002117  Phytanoyl-CoA dioxygenase, peroxisomal     (-1)
---------------------------------------------------
         
Drug1 :  DB00025  Antihemophilic Factor
Drug2 :  DB09075  Edoxaban
Pharmacological target (+,-) : BE0000216  Coagulation factor X
Non-common off-target(s) (drug1) :  
    BE0002117  Phytanoyl-CoA dioxygenase, peroxisomal     (-1)
---------------------------------------------------
         
Drug1 :  DB00029  Anistreplase
Drug2 :  DB00302  Tranexamic Acid
Pharmacological target (+,-) : BE0000211  Plasminogen
---------------------------------------------------
         
Drug1 :  DB00029  Anistreplase
Drug2 :  DB00513  Aminocaproic Acid
Pharmacological target (+,-) : BE0000211  Plasminogen
Non-common off-target(s) (drug2) :  
    BE0001088  Tissue-type plasminogen activator     (-1)
---------------------------------------------------
         
Drug1 :  DB00031  Tenecteplase
Drug2 :  DB00302  Tranexamic Acid
Pharmacological target (+,-) : BE0000211  Plasminogen
---------------------------------------------------
         
Drug1 :  DB00031  Tenecteplase
Drug2 :  DB00513  Aminocaproic Acid
Pharmacological target (+,-) : BE0000211  Plasminogen
Non-common off-target(s) (drug2) :  
    BE0001088  Tissue-type plasminogen activator     (-1)
---------------------------------------------------
         
Drug1 :  DB00035  Desmopressin
Drug2 :  DB00872  Conivaptan
Pharmacological target (+,-) : BE0000293  Vasopressin V2 receptor
Non-common off-target(s) (drug2) :  
    BE0000165  Vasopressin V1a receptor     (-1)
---------------------------------------------------
         
Drug1 :  DB00035  Desmopressin
Drug2 :  DB06212  Tolvaptan
Pharmacological target (+,-) : BE0000293  Vasopressin V2 receptor
Non-common off-target(s) (drug2) :  
    BE0000165  Vasopressin V1a receptor     (-1)
---------------------------------------------------
         
Drug1 :  DB00050  Cetrorelix
Drug2 :  DB00644  Gonadorelin
Pharmacological target (+,-) : BE0000203  Gonadotropin-releasing hormone receptor
Non-common off-target(s) (drug2) :  
    BE0000472  Putative gonadotropin-releasing hormone II receptor     (1)
---------------------------------------------------
         
Drug1 :  DB00050  Cetrorelix
Drug2 :  DB00666  Nafarelin
Pharmacological target (+,-) : BE0000203  Gonadotropin-releasing hormone receptor
Non-common off-target(s) (drug2) :  
    BE0000472  Putative gonadotropin-releasing hormone II receptor     (1)
---------------------------------------------------
         
Drug1 :  DB00066  Follitropin beta
Drug2 :  DB04786  Suramin
Pharmacological target (+,-) : BE0000387  Follicle-stimulating hormone receptor
Non-common off-target(s) (drug2) :  
    BE0000048  Prothrombin     (-1)
    BE0000739  Ryanodine receptor 1     (1)
    BE0001640  Phospholipase A2, membrane associated     (-1)
    BE0003362  NAD-dependent protein deacylase sirtuin-5, mitochondrial     (-1)
    BE0002401  P2Y purinoceptor 2     (-1)
---------------------------------------------------
         
Drug1 :  DB00067  Vasopressin
Drug2 :  DB00872  Conivaptan
Pharmacological target (+,-) : BE0000293  Vasopressin V2 receptor
Non-common off-target(s) (drug2) :  
    BE0000165  Vasopressin V1a receptor     (-1)
---------------------------------------------------
         
Drug1 :  DB00067  Vasopressin
Drug2 :  DB06212  Tolvaptan
Pharmacological target (+,-) : BE0000293  Vasopressin V2 receptor
Non-common off-target(s) (drug2) :  
    BE0000165  Vasopressin V1a receptor     (-1)
---------------------------------------------------
         
Drug1 :  DB00086  Streptokinase
Drug2 :  DB00302  Tranexamic Acid
Pharmacological target (+,-) : BE0000211  Plasminogen
---------------------------------------------------
         
Drug1 :  DB00086  Streptokinase
Drug2 :  DB00513  Aminocaproic Acid
Pharmacological target (+,-) : BE0000211  Plasminogen
Non-common off-target(s) (drug2) :  
    BE0001088  Tissue-type plasminogen activator     (-1)
---------------------------------------------------
         
Drug1 :  DB00093  Felypressin
Drug2 :  DB00872  Conivaptan
Pharmacological target (+,-) : BE0000165  Vasopressin V1a receptor
Non-common off-target(s) (drug2) :  
    BE0000293  Vasopressin V2 receptor     (-1)
---------------------------------------------------
         
Drug1 :  DB00094  Urofollitropin
Drug2 :  DB04786  Suramin
Pharmacological target (+,-) : BE0000387  Follicle-stimulating hormone receptor
Non-common off-target(s) (drug2) :  
    BE0000048  Prothrombin     (-1)
    BE0000739  Ryanodine receptor 1     (1)
    BE0001640  Phospholipase A2, membrane associated     (-1)
    BE0003362  NAD-dependent protein deacylase sirtuin-5, mitochondrial     (-1)
    BE0002401  P2Y purinoceptor 2     (-1)
---------------------------------------------------
         
Drug1 :  DB00100  Coagulation Factor IX
Drug2 :  DB00569  Fondaparinux sodium
Pharmacological target (+,-) : BE0000216  Coagulation factor X
Non-common off-target(s) (drug2) :  
    BE0000280  Antithrombin-III     (1)
---------------------------------------------------
         
Drug1 :  DB00100  Coagulation Factor IX
Drug2 :  DB01109  Heparin
Pharmacological target (+,-) : BE0000216  Coagulation factor X
Non-common off-target(s) (drug2) :  
    BE0000280  Antithrombin-III     (1)
    BE0001159  P-selectin     (-1)
---------------------------------------------------
         
Drug1 :  DB00100  Coagulation Factor IX
Drug2 :  DB01225  Enoxaparin
Pharmacological target (+,-) : BE0000216  Coagulation factor X
Non-common off-target(s) (drug2) :  
    BE0000280  Antithrombin-III     (1)
---------------------------------------------------
         
Drug1 :  DB00100  Coagulation Factor IX
Drug2 :  DB06228  Rivaroxaban
Pharmacological target (+,-) : BE0000216  Coagulation factor X
---------------------------------------------------
         
Drug1 :  DB00100  Coagulation Factor IX
Drug2 :  DB06605  Apixaban
Pharmacological target (+,-) : BE0000216  Coagulation factor X
---------------------------------------------------
         
Drug1 :  DB00100  Coagulation Factor IX
Drug2 :  DB09075  Edoxaban
Pharmacological target (+,-) : BE0000216  Coagulation factor X
---------------------------------------------------
         
Drug1 :  DB00106  Abarelix
Drug2 :  DB00644  Gonadorelin
Pharmacological target (+,-) : BE0000203  Gonadotropin-releasing hormone receptor
Non-common off-target(s) (drug2) :  
    BE0000472  Putative gonadotropin-releasing hormone II receptor     (1)
---------------------------------------------------
         
Drug1 :  DB00106  Abarelix
Drug2 :  DB00666  Nafarelin
Pharmacological target (+,-) : BE0000203  Gonadotropin-releasing hormone receptor
Non-common off-target(s) (drug2) :  
    BE0000472  Putative gonadotropin-releasing hormone II receptor     (1)
---------------------------------------------------
         
Drug1 :  DB00136  Calcitriol
Drug2 :  DB00146  Calcidiol
Pharmacological target (+,-) : BE0000779  Vitamin D3 receptor
---------------------------------------------------
         
Drug1 :  DB00136  Calcitriol
Drug2 :  DB00153  Ergocalciferol
Pharmacological target (+,-) : BE0000779  Vitamin D3 receptor
---------------------------------------------------
         
Drug1 :  DB00136  Calcitriol
Drug2 :  DB00169  Cholecalciferol
Pharmacological target (+,-) : BE0000779  Vitamin D3 receptor
---------------------------------------------------
         
Drug1 :  DB00136  Calcitriol
Drug2 :  DB00910  Paricalcitol
Pharmacological target (+,-) : BE0000779  Vitamin D3 receptor
---------------------------------------------------
         
Drug1 :  DB00136  Calcitriol
Drug2 :  DB01070  Dihydrotachysterol
Pharmacological target (+,-) : BE0000779  Vitamin D3 receptor
---------------------------------------------------
         
Drug1 :  DB00136  Calcitriol
Drug2 :  DB01436  Alfacalcidol
Pharmacological target (+,-) : BE0000779  Vitamin D3 receptor
---------------------------------------------------
         
Drug1 :  DB00179  Masoprocol
Drug2 :  DB00586  Diclofenac
Pharmacological target (+,-) : BE0000248  Arachidonate 5-lipoxygenase
Non-common off-target(s) (drug2) :  
    BE0000017  Prostaglandin G/H synthase 1     (-1)
    BE0000262  Prostaglandin G/H synthase 2     (-1)
    BE0001640  Phospholipase A2, membrane associated     (-1)
    BE0002083  Sodium channel protein type 4 subunit alpha     (-1)
    BE0000353  Acid-sensing ion channel 1     (-1)
---------------------------------------------------
         
Drug1 :  DB00180  Flunisolide
Drug2 :  DB00834  Mifepristone
Pharmacological target (+,-) : BE0000794  Glucocorticoid receptor
Non-common off-target(s) (drug2) :  
    BE0000557  Progesterone receptor     (-1)
---------------------------------------------------
         
Drug1 :  DB00180  Flunisolide
Drug2 :  DB01222  Budesonide
Pharmacological target (+,-) : BE0000794  Glucocorticoid receptor
---------------------------------------------------
         
Drug1 :  DB00182  Amphetamine
Drug2 :  DB00988  Dopamine
Pharmacological target (+,-) : BE0000647  Sodium-dependent dopamine transporter
Non-common off-target(s) (drug1) :  
    BE0000118  Synaptic vesicular amine transporter     (-1)
    BE0000867  Cocaine- and amphetamine-regulated transcript protein     (1)
    BE0001044  Trace amine-associated receptor 1     (1)
    BE0000486  Sodium-dependent noradrenaline transporter     (1)
    BE0004888  Alpha adrenergic receptor     (1)
    BE0004872  Beta adrenergic receptor     (1)
Non-common off-target(s) (drug2) :  
    BE0000756  D(2) dopamine receptor     (1)
    BE0000020  D(1A) dopamine receptor     (1)
    BE0000145  D(1B) dopamine receptor     (1)
    BE0000581  D(3) dopamine receptor     (1)
    BE0000389  D(4) dopamine receptor     (1)
    BE0004889  D(1) dopamine receptor     (1)
---------------------------------------------------
         
Drug1 :  DB00185  Cevimeline
Drug2 :  DB00219  Oxyphenonium
Pharmacological target (+,-) : BE0000092  Muscarinic acetylcholine receptor M1
Non-common off-target(s) (drug1) :  
    BE0000045  Muscarinic acetylcholine receptor M3     (1)
---------------------------------------------------
         
Drug1 :  DB00185  Cevimeline
Drug2 :  DB00245  Benzatropine
Pharmacological target (+,-) : BE0000092  Muscarinic acetylcholine receptor M1
Non-common off-target(s) (drug1) :  
    BE0000045  Muscarinic acetylcholine receptor M3     (1)
Non-common off-target(s) (drug2) :  
    BE0000647  Sodium-dependent dopamine transporter     (-1)
    BE0000442  Histamine H1 receptor     (-1)
---------------------------------------------------
         
Drug1 :  DB00185  Cevimeline
Drug2 :  DB00332  Ipratropium bromide
Pharmacological target (+,-) : BE0000045  Muscarinic acetylcholine receptor M3
Pharmacological target (+,-) : BE0000092  Muscarinic acetylcholine receptor M1
Non-common off-target(s) (drug2) :  
    BE0000560  Muscarinic acetylcholine receptor M2     (-1)
---------------------------------------------------
         
Drug1 :  DB00185  Cevimeline
Drug2 :  DB00354  Buclizine
Pharmacological target (+,-) : BE0000092  Muscarinic acetylcholine receptor M1
Non-common off-target(s) (drug1) :  
    BE0000045  Muscarinic acetylcholine receptor M3     (1)
Non-common off-target(s) (drug2) :  
    BE0000442  Histamine H1 receptor     (-1)
---------------------------------------------------
         
Drug1 :  DB00185  Cevimeline
Drug2 :  DB00383  Oxyphencyclimine
Pharmacological target (+,-) : BE0000045  Muscarinic acetylcholine receptor M3
Pharmacological target (+,-) : BE0000092  Muscarinic acetylcholine receptor M1
Non-common off-target(s) (drug2) :  
    BE0000560  Muscarinic acetylcholine receptor M2     (-1)
---------------------------------------------------
         
Drug1 :  DB00185  Cevimeline
Drug2 :  DB00387  Procyclidine
Pharmacological target (+,-) : BE0000045  Muscarinic acetylcholine receptor M3
Pharmacological target (+,-) : BE0000092  Muscarinic acetylcholine receptor M1
Non-common off-target(s) (drug2) :  
    BE0000560  Muscarinic acetylcholine receptor M2     (-1)
    BE0000405  Muscarinic acetylcholine receptor M4     (-1)
---------------------------------------------------
         
Drug1 :  DB00185  Cevimeline
Drug2 :  DB00392  Ethopropazine
Pharmacological target (+,-) : BE0000092  Muscarinic acetylcholine receptor M1
Non-common off-target(s) (drug1) :  
    BE0000045  Muscarinic acetylcholine receptor M3     (1)
Non-common off-target(s) (drug2) :  
    BE0000641  Glutamate receptor ionotropic, NMDA 3A     (-1)
    BE0000560  Muscarinic acetylcholine receptor M2     (-1)
---------------------------------------------------
         
Drug1 :  DB00185  Cevimeline
Drug2 :  DB00505  Tridihexethyl
Pharmacological target (+,-) : BE0000045  Muscarinic acetylcholine receptor M3
Pharmacological target (+,-) : BE0000092  Muscarinic acetylcholine receptor M1
Non-common off-target(s) (drug2) :  
    BE0000560  Muscarinic acetylcholine receptor M2     (-1)
---------------------------------------------------
         
Drug1 :  DB00185  Cevimeline
Drug2 :  DB00508  Triflupromazine
Pharmacological target (+,-) : BE0000092  Muscarinic acetylcholine receptor M1
Non-common off-target(s) (drug1) :  
    BE0000045  Muscarinic acetylcholine receptor M3     (1)
Non-common off-target(s) (drug2) :  
    BE0000756  D(2) dopamine receptor     (-1)
    BE0000560  Muscarinic acetylcholine receptor M2     (-1)
    BE0000393  5-hydroxytryptamine receptor 2B     (-1)
    BE0000020  D(1A) dopamine receptor     (-1)
---------------------------------------------------
         
Drug1 :  DB00185  Cevimeline
Drug2 :  DB00517  Anisotropine Methylbromide
Pharmacological target (+,-) : BE0000045  Muscarinic acetylcholine receptor M3
Pharmacological target (+,-) : BE0000092  Muscarinic acetylcholine receptor M1
Non-common off-target(s) (drug2) :  
    BE0000560  Muscarinic acetylcholine receptor M2     (-1)
---------------------------------------------------
         
Drug1 :  DB00185  Cevimeline
Drug2 :  DB00572  Atropine
Pharmacological target (+,-) : BE0000045  Muscarinic acetylcholine receptor M3
Pharmacological target (+,-) : BE0000092  Muscarinic acetylcholine receptor M1
Non-common off-target(s) (drug2) :  
    BE0000560  Muscarinic acetylcholine receptor M2     (-1)
    BE0000405  Muscarinic acetylcholine receptor M4     (-1)
    BE0000247  Muscarinic acetylcholine receptor M5     (-1)
---------------------------------------------------
         
Drug1 :  DB00185  Cevimeline
Drug2 :  DB00670  Pirenzepine
Pharmacological target (+,-) : BE0000092  Muscarinic acetylcholine receptor M1
Non-common off-target(s) (drug1) :  
    BE0000045  Muscarinic acetylcholine receptor M3     (1)
---------------------------------------------------
         
Drug1 :  DB00185  Cevimeline
Drug2 :  DB00725  Homatropine Methylbromide
Pharmacological target (+,-) : BE0000045  Muscarinic acetylcholine receptor M3
Pharmacological target (+,-) : BE0000092  Muscarinic acetylcholine receptor M1
Non-common off-target(s) (drug2) :  
    BE0000560  Muscarinic acetylcholine receptor M2     (-1)
    BE0000405  Muscarinic acetylcholine receptor M4     (-1)
    BE0000247  Muscarinic acetylcholine receptor M5     (-1)
---------------------------------------------------
         
Drug1 :  DB00185  Cevimeline
Drug2 :  DB00729  Diphemanil Methylsulfate
Pharmacological target (+,-) : BE0000045  Muscarinic acetylcholine receptor M3
Non-common off-target(s) (drug1) :  
    BE0000092  Muscarinic acetylcholine receptor M1     (1)
---------------------------------------------------
         
Drug1 :  DB00185  Cevimeline
Drug2 :  DB00767  Benzquinamide
Pharmacological target (+,-) : BE0000045  Muscarinic acetylcholine receptor M3
Pharmacological target (+,-) : BE0000092  Muscarinic acetylcholine receptor M1
Non-common off-target(s) (drug2) :  
    BE0000560  Muscarinic acetylcholine receptor M2     (-1)
    BE0000442  Histamine H1 receptor     (-1)
    BE0000405  Muscarinic acetylcholine receptor M4     (-1)
    BE0000247  Muscarinic acetylcholine receptor M5     (-1)
---------------------------------------------------
         
Drug1 :  DB00185  Cevimeline
Drug2 :  DB00771  Clidinium
Pharmacological target (+,-) : BE0000092  Muscarinic acetylcholine receptor M1
Non-common off-target(s) (drug1) :  
    BE0000045  Muscarinic acetylcholine receptor M3     (1)
---------------------------------------------------
         
Drug1 :  DB00185  Cevimeline
Drug2 :  DB00782  Propantheline
Pharmacological target (+,-) : BE0000092  Muscarinic acetylcholine receptor M1
Non-common off-target(s) (drug1) :  
    BE0000045  Muscarinic acetylcholine receptor M3     (1)
---------------------------------------------------
         
Drug1 :  DB00185  Cevimeline
Drug2 :  DB00785  Cryptenamine
Pharmacological target (+,-) : BE0000045  Muscarinic acetylcholine receptor M3
Pharmacological target (+,-) : BE0000092  Muscarinic acetylcholine receptor M1
Non-common off-target(s) (drug2) :  
    BE0000560  Muscarinic acetylcholine receptor M2     (-1)
    BE0000405  Muscarinic acetylcholine receptor M4     (-1)
    BE0000247  Muscarinic acetylcholine receptor M5     (-1)
---------------------------------------------------
         
Drug1 :  DB00185  Cevimeline
Drug2 :  DB00804  Dicyclomine
Pharmacological target (+,-) : BE0000092  Muscarinic acetylcholine receptor M1
Non-common off-target(s) (drug1) :  
    BE0000045  Muscarinic acetylcholine receptor M3     (1)
Non-common off-target(s) (drug2) :  
    BE0000560  Muscarinic acetylcholine receptor M2     (-1)
---------------------------------------------------
         
Drug1 :  DB00185  Cevimeline
Drug2 :  DB00810  Biperiden
Pharmacological target (+,-) : BE0000092  Muscarinic acetylcholine receptor M1
Non-common off-target(s) (drug1) :  
    BE0000045  Muscarinic acetylcholine receptor M3     (1)
Non-common off-target(s) (drug2) :  
    BE0000738  Neuronal acetylcholine receptor subunit alpha-2     (-1)
---------------------------------------------------
         
Drug1 :  DB00185  Cevimeline
Drug2 :  DB00942  Cycrimine
Pharmacological target (+,-) : BE0000092  Muscarinic acetylcholine receptor M1
Non-common off-target(s) (drug1) :  
    BE0000045  Muscarinic acetylcholine receptor M3     (1)
---------------------------------------------------
         
Drug1 :  DB00185  Cevimeline
Drug2 :  DB00979  Cyclopentolate
Pharmacological target (+,-) : BE0000092  Muscarinic acetylcholine receptor M1
Non-common off-target(s) (drug1) :  
    BE0000045  Muscarinic acetylcholine receptor M3     (1)
---------------------------------------------------
         
Drug1 :  DB00185  Cevimeline
Drug2 :  DB01036  Tolterodine
Pharmacological target (+,-) : BE0000045  Muscarinic acetylcholine receptor M3
Pharmacological target (+,-) : BE0000092  Muscarinic acetylcholine receptor M1
Non-common off-target(s) (drug2) :  
    BE0000560  Muscarinic acetylcholine receptor M2     (-1)
    BE0000405  Muscarinic acetylcholine receptor M4     (-1)
    BE0000247  Muscarinic acetylcholine receptor M5     (-1)
---------------------------------------------------
         
Drug1 :  DB00185  Cevimeline
Drug2 :  DB01062  Oxybutynin
Pharmacological target (+,-) : BE0000045  Muscarinic acetylcholine receptor M3
Pharmacological target (+,-) : BE0000092  Muscarinic acetylcholine receptor M1
Non-common off-target(s) (drug2) :  
    BE0000560  Muscarinic acetylcholine receptor M2     (-1)
---------------------------------------------------
         
Drug1 :  DB00185  Cevimeline
Drug2 :  DB01142  Doxepin
Pharmacological target (+,-) : BE0000045  Muscarinic acetylcholine receptor M3
Pharmacological target (+,-) : BE0000092  Muscarinic acetylcholine receptor M1
Non-common off-target(s) (drug2) :  
    BE0000749  Sodium-dependent serotonin transporter     (-1)
    BE0000486  Sodium-dependent noradrenaline transporter     (-1)
    BE0000756  D(2) dopamine receptor     (-1)
    BE0000533  5-hydroxytryptamine receptor 2C     (-1)
    BE0000560  Muscarinic acetylcholine receptor M2     (-1)
    BE0000501  Alpha-1A adrenergic receptor     (-1)
    BE0000575  Alpha-1B adrenergic receptor     (-1)
    BE0000715  Alpha-1D adrenergic receptor     (-1)
    BE0000442  Histamine H1 receptor     (-1)
    BE0000291  5-hydroxytryptamine receptor 1A     (-1)
    BE0000393  5-hydroxytryptamine receptor 2B     (-1)
    BE0000451  5-hydroxytryptamine receptor 2A     (-1)
    BE0000289  Alpha-2A adrenergic receptor     (-1)
    BE0000572  Alpha-2B adrenergic receptor     (-1)
    BE0000342  Alpha-2C adrenergic receptor     (-1)
    BE0000405  Muscarinic acetylcholine receptor M4     (-1)
    BE0000247  Muscarinic acetylcholine receptor M5     (-1)
    BE0000112  Histamine H2 receptor     (-1)
---------------------------------------------------
         
Drug1 :  DB00185  Cevimeline
Drug2 :  DB01148  Flavoxate
Pharmacological target (+,-) : BE0000092  Muscarinic acetylcholine receptor M1
Non-common off-target(s) (drug1) :  
    BE0000045  Muscarinic acetylcholine receptor M3     (1)
Non-common off-target(s) (drug2) :  
    BE0000560  Muscarinic acetylcholine receptor M2     (-1)
---------------------------------------------------
         
Drug1 :  DB00185  Cevimeline
Drug2 :  DB01231  Diphenidol
Pharmacological target (+,-) : BE0000045  Muscarinic acetylcholine receptor M3
Pharmacological target (+,-) : BE0000092  Muscarinic acetylcholine receptor M1
Non-common off-target(s) (drug2) :  
    BE0000560  Muscarinic acetylcholine receptor M2     (-1)
---------------------------------------------------
         
Drug1 :  DB00185  Cevimeline
Drug2 :  DB01625  Isopropamide
Pharmacological target (+,-) : BE0000045  Muscarinic acetylcholine receptor M3
Non-common off-target(s) (drug1) :  
    BE0000092  Muscarinic acetylcholine receptor M1     (1)
Non-common off-target(s) (drug2) :  
    BE0000405  Muscarinic acetylcholine receptor M4     (-1)
---------------------------------------------------
         
Drug1 :  DB00185  Cevimeline
Drug2 :  DB04843  Mepenzolate
Pharmacological target (+,-) : BE0000045  Muscarinic acetylcholine receptor M3
Pharmacological target (+,-) : BE0000092  Muscarinic acetylcholine receptor M1
---------------------------------------------------
         
Drug1 :  DB00185  Cevimeline
Drug2 :  DB08897  Aclidinium
Pharmacological target (+,-) : BE0000045  Muscarinic acetylcholine receptor M3
Pharmacological target (+,-) : BE0000092  Muscarinic acetylcholine receptor M1
Non-common off-target(s) (drug2) :  
    BE0000560  Muscarinic acetylcholine receptor M2     (-1)
    BE0000405  Muscarinic acetylcholine receptor M4     (-1)
    BE0000247  Muscarinic acetylcholine receptor M5     (-1)
---------------------------------------------------
         
Drug1 :  DB00187  Esmolol
Drug2 :  DB00221  Isoetarine
Pharmacological target (+,-) : BE0000172  Beta-1 adrenergic receptor
Non-common off-target(s) (drug2) :  
    BE0000694  Beta-2 adrenergic receptor     (1)
---------------------------------------------------
         
Drug1 :  DB00187  Esmolol
Drug2 :  DB00368  Norepinephrine
Pharmacological target (+,-) : BE0000172  Beta-1 adrenergic receptor
Non-common off-target(s) (drug2) :  
    BE0000753  Phenylalanine-4-hydroxylase     (-1)
    BE0000694  Beta-2 adrenergic receptor     (1)
    BE0000501  Alpha-1A adrenergic receptor     (1)
    BE0000575  Alpha-1B adrenergic receptor     (1)
    BE0000715  Alpha-1D adrenergic receptor     (1)
    BE0000289  Alpha-2A adrenergic receptor     (1)
    BE0000572  Alpha-2B adrenergic receptor     (1)
    BE0000342  Alpha-2C adrenergic receptor     (1)
    BE0001012  Beta-3 adrenergic receptor     (1)
---------------------------------------------------
         
Drug1 :  DB00187  Esmolol
Drug2 :  DB00521  Carteolol
Pharmacological target (+,-) : BE0000172  Beta-1 adrenergic receptor
Non-common off-target(s) (drug2) :  
    BE0000694  Beta-2 adrenergic receptor     (-1)
---------------------------------------------------
         
Drug1 :  DB00187  Esmolol
Drug2 :  DB00668  Epinephrine
Pharmacological target (+,-) : BE0000172  Beta-1 adrenergic receptor
Non-common off-target(s) (drug2) :  
    BE0000704  Tumor necrosis factor     (-1)
    BE0000753  Phenylalanine-4-hydroxylase     (-1)
    BE0000694  Beta-2 adrenergic receptor     (1)
    BE0000501  Alpha-1A adrenergic receptor     (1)
    BE0000575  Alpha-1B adrenergic receptor     (1)
    BE0000715  Alpha-1D adrenergic receptor     (-1)
    BE0000289  Alpha-2A adrenergic receptor     (1)
    BE0000572  Alpha-2B adrenergic receptor     (1)
    BE0000342  Alpha-2C adrenergic receptor     (1)
    BE0001012  Beta-3 adrenergic receptor     (1)
---------------------------------------------------
         
Drug1 :  DB00187  Esmolol
Drug2 :  DB00841  Dobutamine
Pharmacological target (+,-) : BE0000172  Beta-1 adrenergic receptor
Non-common off-target(s) (drug2) :  
    BE0000694  Beta-2 adrenergic receptor     (1)
---------------------------------------------------
         
Drug1 :  DB00187  Esmolol
Drug2 :  DB00960  Pindolol
Pharmacological target (+,-) : BE0000172  Beta-1 adrenergic receptor
Non-common off-target(s) (drug2) :  
    BE0000694  Beta-2 adrenergic receptor     (1)
    BE0000291  5-hydroxytryptamine receptor 1A     (-1)
---------------------------------------------------
         
Drug1 :  DB00187  Esmolol
Drug2 :  DB01064  Isoprenaline
Pharmacological target (+,-) : BE0000172  Beta-1 adrenergic receptor
Non-common off-target(s) (drug2) :  
    BE0000694  Beta-2 adrenergic receptor     (1)
    BE0001012  Beta-3 adrenergic receptor     (1)
    BE0000923  Mitogen-activated protein kinase 1     (1)
    BE0000955  Phosphatidylinositol 3-kinase regulatory subunit alpha     (1)
    BE0002383  Phosphatidylinositol 3-kinase regulatory subunit beta     (1)
    BE0002384  Phosphatidylinositol 3-kinase regulatory subunit gamma     (1)
---------------------------------------------------
         
Drug1 :  DB00187  Esmolol
Drug2 :  DB01102  Arbutamine
Pharmacological target (+,-) : BE0000172  Beta-1 adrenergic receptor
Non-common off-target(s) (drug2) :  
    BE0000694  Beta-2 adrenergic receptor     (1)
    BE0001012  Beta-3 adrenergic receptor     (1)
---------------------------------------------------
         
Drug1 :  DB00187  Esmolol
Drug2 :  DB01193  Acebutolol
Pharmacological target (+,-) : BE0000172  Beta-1 adrenergic receptor
Non-common off-target(s) (drug2) :  
    BE0000694  Beta-2 adrenergic receptor     (1)
---------------------------------------------------
         
Drug1 :  DB00187  Esmolol
Drug2 :  DB01363  Ephedra
Pharmacological target (+,-) : BE0000172  Beta-1 adrenergic receptor
Non-common off-target(s) (drug2) :  
    BE0000749  Sodium-dependent serotonin transporter     (-1)
    BE0000118  Synaptic vesicular amine transporter     (-1)
    BE0000647  Sodium-dependent dopamine transporter     (-1)
    BE0000486  Sodium-dependent noradrenaline transporter     (-1)
    BE0002196  Amine oxidase [flavin-containing] B     (-1)
    BE0002198  Amine oxidase [flavin-containing] A     (-1)
    BE0000694  Beta-2 adrenergic receptor     (1)
    BE0004674  Chromaffin granule amine transporter     (-1)
    BE0000289  Alpha-2A adrenergic receptor     (1)
    BE0000572  Alpha-2B adrenergic receptor     (1)
    BE0000342  Alpha-2C adrenergic receptor     (1)
    BE0001012  Beta-3 adrenergic receptor     (1)
---------------------------------------------------
         
Drug1 :  DB00187  Esmolol
Drug2 :  DB06262  Droxidopa
Pharmacological target (+,-) : BE0000172  Beta-1 adrenergic receptor
Non-common off-target(s) (drug2) :  
    BE0000753  Phenylalanine-4-hydroxylase     (-1)
    BE0000694  Beta-2 adrenergic receptor     (1)
    BE0000501  Alpha-1A adrenergic receptor     (1)
    BE0000575  Alpha-1B adrenergic receptor     (1)
    BE0000715  Alpha-1D adrenergic receptor     (1)
    BE0000289  Alpha-2A adrenergic receptor     (1)
    BE0000572  Alpha-2B adrenergic receptor     (1)
    BE0000342  Alpha-2C adrenergic receptor     (1)
    BE0001012  Beta-3 adrenergic receptor     (1)
---------------------------------------------------
         
Drug1 :  DB00187  Esmolol
Drug2 :  DB08807  Bopindolol
Pharmacological target (+,-) : BE0000172  Beta-1 adrenergic receptor
Non-common off-target(s) (drug2) :  
    BE0000694  Beta-2 adrenergic receptor     (1)
---------------------------------------------------
         
Drug1 :  DB00191  Phentermine
Drug2 :  DB00226  Guanadrel
Pharmacological target (+,-) : BE0000486  Sodium-dependent noradrenaline transporter
Non-common off-target(s) (drug1) :  
    BE0000749  Sodium-dependent serotonin transporter     (-1)
    BE0000647  Sodium-dependent dopamine transporter     (-1)
    BE0002196  Amine oxidase [flavin-containing] B     (-1)
    BE0002198  Amine oxidase [flavin-containing] A     (-1)
---------------------------------------------------
         
Drug1 :  DB00191  Phentermine
Drug2 :  DB00988  Dopamine
Pharmacological target (+,-) : BE0000647  Sodium-dependent dopamine transporter
Non-common off-target(s) (drug1) :  
    BE0000749  Sodium-dependent serotonin transporter     (-1)
    BE0000486  Sodium-dependent noradrenaline transporter     (-1)
    BE0002196  Amine oxidase [flavin-containing] B     (-1)
    BE0002198  Amine oxidase [flavin-containing] A     (-1)
Non-common off-target(s) (drug2) :  
    BE0000756  D(2) dopamine receptor     (1)
    BE0000020  D(1A) dopamine receptor     (1)
    BE0000145  D(1B) dopamine receptor     (1)
    BE0000581  D(3) dopamine receptor     (1)
    BE0000389  D(4) dopamine receptor     (1)
    BE0004889  D(1) dopamine receptor     (1)
---------------------------------------------------
         
Drug1 :  DB00191  Phentermine
Drug2 :  DB01170  Guanethidine
Pharmacological target (+,-) : BE0000486  Sodium-dependent noradrenaline transporter
Non-common off-target(s) (drug1) :  
    BE0000749  Sodium-dependent serotonin transporter     (-1)
    BE0000647  Sodium-dependent dopamine transporter     (-1)
    BE0002196  Amine oxidase [flavin-containing] B     (-1)
    BE0002198  Amine oxidase [flavin-containing] A     (-1)
---------------------------------------------------
         
Drug1 :  DB00191  Phentermine
Drug2 :  DB04840  Debrisoquin
Pharmacological target (+,-) : BE0000486  Sodium-dependent noradrenaline transporter
Non-common off-target(s) (drug1) :  
    BE0000749  Sodium-dependent serotonin transporter     (-1)
    BE0000647  Sodium-dependent dopamine transporter     (-1)
    BE0002196  Amine oxidase [flavin-containing] B     (-1)
    BE0002198  Amine oxidase [flavin-containing] A     (-1)
---------------------------------------------------
         
Drug1 :  DB00193  Tramadol
Drug2 :  DB00226  Guanadrel
Pharmacological target (+,-) : BE0000486  Sodium-dependent noradrenaline transporter
Non-common off-target(s) (drug1) :  
    BE0000641  Glutamate receptor ionotropic, NMDA 3A     (-1)
    BE0000749  Sodium-dependent serotonin transporter     (-1)
    BE0000045  Muscarinic acetylcholine receptor M3     (-1)
    BE0000770  Mu-type opioid receptor     (1)
    BE0000533  5-hydroxytryptamine receptor 2C     (-1)
    BE0000632  Kappa-type opioid receptor     (1)
    BE0000420  Delta-type opioid receptor     (1)
    BE0003438  Alpha-7 nicotinic cholinergic receptor subunit     (-1)
---------------------------------------------------
         
Drug1 :  DB00193  Tramadol
Drug2 :  DB01170  Guanethidine
Pharmacological target (+,-) : BE0000486  Sodium-dependent noradrenaline transporter
Non-common off-target(s) (drug1) :  
    BE0000641  Glutamate receptor ionotropic, NMDA 3A     (-1)
    BE0000749  Sodium-dependent serotonin transporter     (-1)
    BE0000045  Muscarinic acetylcholine receptor M3     (-1)
    BE0000770  Mu-type opioid receptor     (1)
    BE0000533  5-hydroxytryptamine receptor 2C     (-1)
    BE0000632  Kappa-type opioid receptor     (1)
    BE0000420  Delta-type opioid receptor     (1)
    BE0003438  Alpha-7 nicotinic cholinergic receptor subunit     (-1)
---------------------------------------------------
         
Drug1 :  DB00193  Tramadol
Drug2 :  DB04840  Debrisoquin
Pharmacological target (+,-) : BE0000486  Sodium-dependent noradrenaline transporter
Non-common off-target(s) (drug1) :  
    BE0000641  Glutamate receptor ionotropic, NMDA 3A     (-1)
    BE0000749  Sodium-dependent serotonin transporter     (-1)
    BE0000045  Muscarinic acetylcholine receptor M3     (-1)
    BE0000770  Mu-type opioid receptor     (1)
    BE0000533  5-hydroxytryptamine receptor 2C     (-1)
    BE0000632  Kappa-type opioid receptor     (1)
    BE0000420  Delta-type opioid receptor     (1)
    BE0003438  Alpha-7 nicotinic cholinergic receptor subunit     (-1)
---------------------------------------------------
         
Drug1 :  DB00193  Tramadol
Drug2 :  DB09049  Naloxegol
Pharmacological target (+,-) : BE0000770  Mu-type opioid receptor
Non-common off-target(s) (drug1) :  
    BE0000641  Glutamate receptor ionotropic, NMDA 3A     (-1)
    BE0000749  Sodium-dependent serotonin transporter     (-1)
    BE0000486  Sodium-dependent noradrenaline transporter     (-1)
    BE0000045  Muscarinic acetylcholine receptor M3     (-1)
    BE0000533  5-hydroxytryptamine receptor 2C     (-1)
    BE0000632  Kappa-type opioid receptor     (1)
    BE0000420  Delta-type opioid receptor     (1)
    BE0003438  Alpha-7 nicotinic cholinergic receptor subunit     (-1)
---------------------------------------------------
         
Drug1 :  DB00201  Caffeine
Drug2 :  DB00640  Adenosine
Pharmacological target (+,-) : BE0000013  Adenosine receptor A1
Pharmacological target (+,-) : BE0000924  Adenosine receptor A2a
Non-common off-target(s) (drug1) :  
    BE0000487  cAMP-specific 3',5'-cyclic phosphodiesterase 4B     (-1)
    BE0004922  Cyclic nucleotide phosphodiesterase     (-1)
Non-common off-target(s) (drug2) :  
    BE0000241  Adenosine receptor A2b     (1)
    BE0000354  Adenosine receptor A3     (1)
---------------------------------------------------
         
Drug1 :  DB00201  Caffeine
Drug2 :  DB06213  Regadenoson
Pharmacological target (+,-) : BE0000924  Adenosine receptor A2a
Non-common off-target(s) (drug1) :  
    BE0000487  cAMP-specific 3',5'-cyclic phosphodiesterase 4B     (-1)
    BE0000013  Adenosine receptor A1     (-1)
    BE0004922  Cyclic nucleotide phosphodiesterase     (-1)
---------------------------------------------------
         
Drug1 :  DB00202  Succinylcholine
Drug2 :  DB00219  Oxyphenonium
Pharmacological target (+,-) : BE0000092  Muscarinic acetylcholine receptor M1
Non-common off-target(s) (drug1) :  
    BE0000411  Neuronal acetylcholine receptor subunit alpha-10     (1)
    BE0000045  Muscarinic acetylcholine receptor M3     (1)
    BE0003438  Alpha-7 nicotinic cholinergic receptor subunit     (1)
    BE0000560  Muscarinic acetylcholine receptor M2     (1)
---------------------------------------------------
         
Drug1 :  DB00202  Succinylcholine
Drug2 :  DB00245  Benzatropine
Pharmacological target (+,-) : BE0000092  Muscarinic acetylcholine receptor M1
Non-common off-target(s) (drug1) :  
    BE0000411  Neuronal acetylcholine receptor subunit alpha-10     (1)
    BE0000045  Muscarinic acetylcholine receptor M3     (1)
    BE0003438  Alpha-7 nicotinic cholinergic receptor subunit     (1)
    BE0000560  Muscarinic acetylcholine receptor M2     (1)
Non-common off-target(s) (drug2) :  
    BE0000647  Sodium-dependent dopamine transporter     (-1)
    BE0000442  Histamine H1 receptor     (-1)
---------------------------------------------------
         
Drug1 :  DB00202  Succinylcholine
Drug2 :  DB00333  Methadone
Pharmacological target (+,-) : BE0000411  Neuronal acetylcholine receptor subunit alpha-10
Non-common off-target(s) (drug1) :  
    BE0000045  Muscarinic acetylcholine receptor M3     (1)
    BE0000092  Muscarinic acetylcholine receptor M1     (1)
    BE0003438  Alpha-7 nicotinic cholinergic receptor subunit     (1)
    BE0000560  Muscarinic acetylcholine receptor M2     (1)
Non-common off-target(s) (drug2) :  
    BE0000641  Glutamate receptor ionotropic, NMDA 3A     (-1)
    BE0000770  Mu-type opioid receptor     (1)
    BE0000420  Delta-type opioid receptor     (1)
    BE0000311  5-hydroxytryptamine receptor 3A     (-1)
---------------------------------------------------
         
Drug1 :  DB00202  Succinylcholine
Drug2 :  DB00354  Buclizine
Pharmacological target (+,-) : BE0000092  Muscarinic acetylcholine receptor M1
Non-common off-target(s) (drug1) :  
    BE0000411  Neuronal acetylcholine receptor subunit alpha-10     (1)
    BE0000045  Muscarinic acetylcholine receptor M3     (1)
    BE0003438  Alpha-7 nicotinic cholinergic receptor subunit     (1)
    BE0000560  Muscarinic acetylcholine receptor M2     (1)
Non-common off-target(s) (drug2) :  
    BE0000442  Histamine H1 receptor     (-1)
---------------------------------------------------
         
Drug1 :  DB00202  Succinylcholine
Drug2 :  DB00670  Pirenzepine
Pharmacological target (+,-) : BE0000092  Muscarinic acetylcholine receptor M1
Non-common off-target(s) (drug1) :  
    BE0000411  Neuronal acetylcholine receptor subunit alpha-10     (1)
    BE0000045  Muscarinic acetylcholine receptor M3     (1)
    BE0003438  Alpha-7 nicotinic cholinergic receptor subunit     (1)
    BE0000560  Muscarinic acetylcholine receptor M2     (1)
---------------------------------------------------
         
Drug1 :  DB00202  Succinylcholine
Drug2 :  DB00771  Clidinium
Pharmacological target (+,-) : BE0000092  Muscarinic acetylcholine receptor M1
Non-common off-target(s) (drug1) :  
    BE0000411  Neuronal acetylcholine receptor subunit alpha-10     (1)
    BE0000045  Muscarinic acetylcholine receptor M3     (1)
    BE0003438  Alpha-7 nicotinic cholinergic receptor subunit     (1)
    BE0000560  Muscarinic acetylcholine receptor M2     (1)
---------------------------------------------------
         
Drug1 :  DB00202  Succinylcholine
Drug2 :  DB00782  Propantheline
Pharmacological target (+,-) : BE0000092  Muscarinic acetylcholine receptor M1
Non-common off-target(s) (drug1) :  
    BE0000411  Neuronal acetylcholine receptor subunit alpha-10     (1)
    BE0000045  Muscarinic acetylcholine receptor M3     (1)
    BE0003438  Alpha-7 nicotinic cholinergic receptor subunit     (1)
    BE0000560  Muscarinic acetylcholine receptor M2     (1)
---------------------------------------------------
         
Drug1 :  DB00202  Succinylcholine
Drug2 :  DB00810  Biperiden
Pharmacological target (+,-) : BE0000092  Muscarinic acetylcholine receptor M1
Non-common off-target(s) (drug1) :  
    BE0000411  Neuronal acetylcholine receptor subunit alpha-10     (1)
    BE0000045  Muscarinic acetylcholine receptor M3     (1)
    BE0003438  Alpha-7 nicotinic cholinergic receptor subunit     (1)
    BE0000560  Muscarinic acetylcholine receptor M2     (1)
Non-common off-target(s) (drug2) :  
    BE0000738  Neuronal acetylcholine receptor subunit alpha-2     (-1)
---------------------------------------------------
         
Drug1 :  DB00202  Succinylcholine
Drug2 :  DB00942  Cycrimine
Pharmacological target (+,-) : BE0000092  Muscarinic acetylcholine receptor M1
Non-common off-target(s) (drug1) :  
    BE0000411  Neuronal acetylcholine receptor subunit alpha-10     (1)
    BE0000045  Muscarinic acetylcholine receptor M3     (1)
    BE0003438  Alpha-7 nicotinic cholinergic receptor subunit     (1)
    BE0000560  Muscarinic acetylcholine receptor M2     (1)
---------------------------------------------------
         
Drug1 :  DB00202  Succinylcholine
Drug2 :  DB00979  Cyclopentolate
Pharmacological target (+,-) : BE0000092  Muscarinic acetylcholine receptor M1
Non-common off-target(s) (drug1) :  
    BE0000411  Neuronal acetylcholine receptor subunit alpha-10     (1)
    BE0000045  Muscarinic acetylcholine receptor M3     (1)
    BE0003438  Alpha-7 nicotinic cholinergic receptor subunit     (1)
    BE0000560  Muscarinic acetylcholine receptor M2     (1)
---------------------------------------------------
         
Drug1 :  DB00202  Succinylcholine
Drug2 :  DB01090  Pentolinium
Pharmacological target (+,-) : BE0000411  Neuronal acetylcholine receptor subunit alpha-10
Non-common off-target(s) (drug1) :  
    BE0000045  Muscarinic acetylcholine receptor M3     (1)
    BE0000092  Muscarinic acetylcholine receptor M1     (1)
    BE0003438  Alpha-7 nicotinic cholinergic receptor subunit     (1)
    BE0000560  Muscarinic acetylcholine receptor M2     (1)
Non-common off-target(s) (drug2) :  
    BE0003585  Neuronal acetylcholine receptor subunit alpha-3     (-1)
    BE0003584  Neuronal acetylcholine receptor subunit beta-4     (-1)
---------------------------------------------------
         
Drug1 :  DB00202  Succinylcholine
Drug2 :  DB01116  Trimethaphan
Pharmacological target (+,-) : BE0000411  Neuronal acetylcholine receptor subunit alpha-10
Non-common off-target(s) (drug1) :  
    BE0000045  Muscarinic acetylcholine receptor M3     (1)
    BE0000092  Muscarinic acetylcholine receptor M1     (1)
    BE0003438  Alpha-7 nicotinic cholinergic receptor subunit     (1)
    BE0000560  Muscarinic acetylcholine receptor M2     (1)
---------------------------------------------------
         
Drug1 :  DB00206  Reserpine
Drug2 :  DB00865  Benzphetamine
Pharmacological target (+,-) : BE0000118  Synaptic vesicular amine transporter
Non-common off-target(s) (drug2) :  
    BE0000647  Sodium-dependent dopamine transporter     (-1)
    BE0000501  Alpha-1A adrenergic receptor     (1)
    BE0000289  Alpha-2A adrenergic receptor     (1)
---------------------------------------------------
         
Drug1 :  DB00206  Reserpine
Drug2 :  DB01576  Dextroamphetamine
Pharmacological target (+,-) : BE0000118  Synaptic vesicular amine transporter
Non-common off-target(s) (drug2) :  
    BE0000647  Sodium-dependent dopamine transporter     (-1)
    BE0001044  Trace amine-associated receptor 1     (1)
    BE0000486  Sodium-dependent noradrenaline transporter     (-1)
    BE0000575  Alpha-1B adrenergic receptor     (-1)
---------------------------------------------------
         
Drug1 :  DB00208  Ticlopidine
Drug2 :  DB00374  Treprostinil
Pharmacological target (+,-) : BE0000110  P2Y purinoceptor 12
Non-common off-target(s) (drug2) :  
    BE0001007  Peroxisome proliferator-activated receptor delta     (1)
    BE0000475  Prostacyclin receptor     (1)
---------------------------------------------------
         
Drug1 :  DB00208  Ticlopidine
Drug2 :  DB01240  Epoprostenol
Pharmacological target (+,-) : BE0000110  P2Y purinoceptor 12
Non-common off-target(s) (drug2) :  
    BE0000475  Prostacyclin receptor     (1)
    BE0000117  Prostacyclin synthase     (1)
---------------------------------------------------
         
Drug1 :  DB00211  Midodrine
Drug2 :  DB00450  Droperidol
Pharmacological target (+,-) : BE0000501  Alpha-1A adrenergic receptor
Non-common off-target(s) (drug1) :  
    BE0000575  Alpha-1B adrenergic receptor     (1)
    BE0000715  Alpha-1D adrenergic receptor     (1)
Non-common off-target(s) (drug2) :  
    BE0000756  D(2) dopamine receptor     (-1)
---------------------------------------------------
         
Drug1 :  DB00211  Midodrine
Drug2 :  DB00477  Chlorpromazine
Pharmacological target (+,-) : BE0000501  Alpha-1A adrenergic receptor
Pharmacological target (+,-) : BE0000575  Alpha-1B adrenergic receptor
Non-common off-target(s) (drug1) :  
    BE0000715  Alpha-1D adrenergic receptor     (1)
Non-common off-target(s) (drug2) :  
    BE0000756  D(2) dopamine receptor     (-1)
    BE0000442  Histamine H1 receptor     (-1)
    BE0000291  5-hydroxytryptamine receptor 1A     (-1)
    BE0000451  5-hydroxytryptamine receptor 2A     (-1)
    BE0000020  D(1A) dopamine receptor     (-1)
---------------------------------------------------
         
Drug1 :  DB00211  Midodrine
Drug2 :  DB00679  Thioridazine
Pharmacological target (+,-) : BE0000501  Alpha-1A adrenergic receptor
Pharmacological target (+,-) : BE0000575  Alpha-1B adrenergic receptor
Non-common off-target(s) (drug1) :  
    BE0000715  Alpha-1D adrenergic receptor     (1)
Non-common off-target(s) (drug2) :  
    BE0000756  D(2) dopamine receptor     (-1)
    BE0000090  Potassium voltage-gated channel subfamily H member 2     (-1)
    BE0000451  5-hydroxytryptamine receptor 2A     (-1)
    BE0000020  D(1A) dopamine receptor     (-1)
---------------------------------------------------
         
Drug1 :  DB00211  Midodrine
Drug2 :  DB00692  Phentolamine
Pharmacological target (+,-) : BE0000501  Alpha-1A adrenergic receptor
Non-common off-target(s) (drug1) :  
    BE0000575  Alpha-1B adrenergic receptor     (1)
    BE0000715  Alpha-1D adrenergic receptor     (1)
Non-common off-target(s) (drug2) :  
    BE0000289  Alpha-2A adrenergic receptor     (-1)
---------------------------------------------------
         
Drug1 :  DB00211  Midodrine
Drug2 :  DB00699  Nicergoline
Pharmacological target (+,-) : BE0000501  Alpha-1A adrenergic receptor
Non-common off-target(s) (drug1) :  
    BE0000575  Alpha-1B adrenergic receptor     (1)
    BE0000715  Alpha-1D adrenergic receptor     (1)
---------------------------------------------------
         
Drug1 :  DB00211  Midodrine
Drug2 :  DB00797  Tolazoline
Pharmacological target (+,-) : BE0000501  Alpha-1A adrenergic receptor
Non-common off-target(s) (drug1) :  
    BE0000575  Alpha-1B adrenergic receptor     (1)
    BE0000715  Alpha-1D adrenergic receptor     (1)
Non-common off-target(s) (drug2) :  
    BE0000442  Histamine H1 receptor     (1)
    BE0000289  Alpha-2A adrenergic receptor     (-1)
    BE0000112  Histamine H2 receptor     (1)
---------------------------------------------------
         
Drug1 :  DB00211  Midodrine
Drug2 :  DB00831  Trifluoperazine
Pharmacological target (+,-) : BE0000501  Alpha-1A adrenergic receptor
Non-common off-target(s) (drug1) :  
    BE0000575  Alpha-1B adrenergic receptor     (1)
    BE0000715  Alpha-1D adrenergic receptor     (1)
Non-common off-target(s) (drug2) :  
    BE0000756  D(2) dopamine receptor     (-1)
    BE0000666  Neuron-specific vesicular protein calcyon     (-1)
    BE0000418  Calmodulin     (-1)
    BE0004350  Protein S100-A4     (-1)
---------------------------------------------------
         
Drug1 :  DB00211  Midodrine
Drug2 :  DB00875  Flupentixol
Pharmacological target (+,-) : BE0000501  Alpha-1A adrenergic receptor
Non-common off-target(s) (drug1) :  
    BE0000575  Alpha-1B adrenergic receptor     (1)
    BE0000715  Alpha-1D adrenergic receptor     (1)
Non-common off-target(s) (drug2) :  
    BE0000756  D(2) dopamine receptor     (-1)
    BE0000092  Muscarinic acetylcholine receptor M1     (-1)
    BE0000451  5-hydroxytryptamine receptor 2A     (-1)
    BE0000020  D(1A) dopamine receptor     (-1)
---------------------------------------------------
         
Drug1 :  DB00211  Midodrine
Drug2 :  DB01622  Thioproperazine
Pharmacological target (+,-) : BE0000501  Alpha-1A adrenergic receptor
Pharmacological target (+,-) : BE0000575  Alpha-1B adrenergic receptor
Non-common off-target(s) (drug1) :  
    BE0000715  Alpha-1D adrenergic receptor     (1)
Non-common off-target(s) (drug2) :  
    BE0000756  D(2) dopamine receptor     (-1)
    BE0000291  5-hydroxytryptamine receptor 1A     (-1)
    BE0000451  5-hydroxytryptamine receptor 2A     (-1)
    BE0000020  D(1A) dopamine receptor     (-1)
---------------------------------------------------
         
Drug1 :  DB00214  Torasemide
Drug2 :  DB00534  Chlormerodrin
Pharmacological target (+,-) : BE0000502  Solute carrier family 12 member 1
Non-common off-target(s) (drug2) :  
    BE0000152  Succinate-semialdehyde dehydrogenase, mitochondrial     (-1)
---------------------------------------------------
         
Drug1 :  DB00217  Bethanidine
Drug2 :  DB00350  Minoxidil
Pharmacological target (+,-) : BE0000644  ATP-sensitive inward rectifier potassium channel 1
Non-common off-target(s) (drug1) :  
    BE0004872  Beta adrenergic receptor     (-1)
    BE0004864  Alpha-2 adrenergic receptor     (1)
Non-common off-target(s) (drug2) :  
    BE0000017  Prostaglandin G/H synthase 1     (1)
---------------------------------------------------
         
Drug1 :  DB00217  Bethanidine
Drug2 :  DB01049  Ergoloid mesylate
Pharmacological target (+,-) : BE0004864  Alpha-2 adrenergic receptor
Non-common off-target(s) (drug1) :  
    BE0004872  Beta adrenergic receptor     (-1)
    BE0000644  ATP-sensitive inward rectifier potassium channel 1     (-1)
Non-common off-target(s) (drug2) :  
    BE0004797  GABA-A receptor (anion channel)     (1)
    BE0004863  Alpha-1 adrenergic receptor     (-1)
    BE0001042  Solute carrier organic anion transporter family member 2B1     (-1)
    BE0004862  Serotonin Receptors     (-1)
---------------------------------------------------
         
Drug1 :  DB00219  Oxyphenonium
Drug2 :  DB00411  Carbachol
Pharmacological target (+,-) : BE0000092  Muscarinic acetylcholine receptor M1
Non-common off-target(s) (drug2) :  
    BE0000738  Neuronal acetylcholine receptor subunit alpha-2     (1)
    BE0000560  Muscarinic acetylcholine receptor M2     (1)
---------------------------------------------------
         
Drug1 :  DB00219  Oxyphenonium
Drug2 :  DB01085  Pilocarpine
Pharmacological target (+,-) : BE0000092  Muscarinic acetylcholine receptor M1
Non-common off-target(s) (drug2) :  
    BE0000045  Muscarinic acetylcholine receptor M3     (1)
    BE0000560  Muscarinic acetylcholine receptor M2     (1)
---------------------------------------------------
         
Drug1 :  DB00219  Oxyphenonium
Drug2 :  DB01233  Metoclopramide
Pharmacological target (+,-) : BE0000092  Muscarinic acetylcholine receptor M1
Non-common off-target(s) (drug2) :  
    BE0000756  D(2) dopamine receptor     (-1)
    BE0000311  5-hydroxytryptamine receptor 3A     (1)
    BE0000084  5-hydroxytryptamine receptor 4     (1)
---------------------------------------------------
         
Drug1 :  DB00221  Isoetarine
Drug2 :  DB00335  Atenolol
Pharmacological target (+,-) : BE0000172  Beta-1 adrenergic receptor
Non-common off-target(s) (drug1) :  
    BE0000694  Beta-2 adrenergic receptor     (1)
---------------------------------------------------
         
Drug1 :  DB00221  Isoetarine
Drug2 :  DB01118  Amiodarone
Pharmacological target (+,-) : BE0000172  Beta-1 adrenergic receptor
Non-common off-target(s) (drug1) :  
    BE0000694  Beta-2 adrenergic receptor     (1)
Non-common off-target(s) (drug2) :  
    BE0000090  Potassium voltage-gated channel subfamily H member 2     (-1)
    BE0000864  Voltage-dependent T-type calcium channel subunit alpha-1H     (-1)
    BE0002396  Voltage-dependent calcium channel subunit alpha-2/delta-2     (-1)
---------------------------------------------------
         
Drug1 :  DB00221  Isoetarine
Drug2 :  DB01297  Practolol
Pharmacological target (+,-) : BE0000172  Beta-1 adrenergic receptor
Non-common off-target(s) (drug1) :  
    BE0000694  Beta-2 adrenergic receptor     (1)
---------------------------------------------------
         
Drug1 :  DB00222  Glimepiride
Drug2 :  DB00350  Minoxidil
Pharmacological target (+,-) : BE0000644  ATP-sensitive inward rectifier potassium channel 1
Non-common off-target(s) (drug1) :  
    BE0000207  ATP-binding cassette sub-family C member 8     (1)
    BE0000708  ATP-sensitive inward rectifier potassium channel 11     (-1)
Non-common off-target(s) (drug2) :  
    BE0000017  Prostaglandin G/H synthase 1     (1)
---------------------------------------------------
         
Drug1 :  DB00222  Glimepiride
Drug2 :  DB00672  Chlorpropamide
Pharmacological target (+,-) : BE0000207  ATP-binding cassette sub-family C member 8
Non-common off-target(s) (drug1) :  
    BE0000644  ATP-sensitive inward rectifier potassium channel 1     (-1)
    BE0000708  ATP-sensitive inward rectifier potassium channel 11     (-1)
---------------------------------------------------
         
Drug1 :  DB00222  Glimepiride
Drug2 :  DB00731  Nateglinide
Pharmacological target (+,-) : BE0000207  ATP-binding cassette sub-family C member 8
Non-common off-target(s) (drug1) :  
    BE0000644  ATP-sensitive inward rectifier potassium channel 1     (-1)
    BE0000708  ATP-sensitive inward rectifier potassium channel 11     (-1)
Non-common off-target(s) (drug2) :  
    BE0000215  Peroxisome proliferator-activated receptor gamma     (1)
---------------------------------------------------
         
Drug1 :  DB00222  Glimepiride
Drug2 :  DB00912  Repaglinide
Pharmacological target (+,-) : BE0000207  ATP-binding cassette sub-family C member 8
Non-common off-target(s) (drug1) :  
    BE0000644  ATP-sensitive inward rectifier potassium channel 1     (-1)
    BE0000708  ATP-sensitive inward rectifier potassium channel 11     (-1)
Non-common off-target(s) (drug2) :  
    BE0000215  Peroxisome proliferator-activated receptor gamma     (1)
---------------------------------------------------
         
Drug1 :  DB00222  Glimepiride
Drug2 :  DB00922  Levosimendan
Pharmacological target (+,-) : BE0000708  ATP-sensitive inward rectifier potassium channel 11
Non-common off-target(s) (drug1) :  
    BE0000207  ATP-binding cassette sub-family C member 8     (1)
    BE0000644  ATP-sensitive inward rectifier potassium channel 1     (-1)
Non-common off-target(s) (drug2) :  
    BE0000436  cGMP-inhibited 3',5'-cyclic phosphodiesterase A     (-1)
    BE0001024  Troponin C, slow skeletal and cardiac muscles     (1)
    BE0002441  ATP-sensitive inward rectifier potassium channel 8     (1)
---------------------------------------------------
         
Drug1 :  DB00222  Glimepiride
Drug2 :  DB01067  Glipizide
Pharmacological target (+,-) : BE0000207  ATP-binding cassette sub-family C member 8
Non-common off-target(s) (drug1) :  
    BE0000644  ATP-sensitive inward rectifier potassium channel 1     (-1)
    BE0000708  ATP-sensitive inward rectifier potassium channel 11     (-1)
Non-common off-target(s) (drug2) :  
    BE0000215  Peroxisome proliferator-activated receptor gamma     (1)
---------------------------------------------------
         
Drug1 :  DB00222  Glimepiride
Drug2 :  DB01119  Diazoxide
Pharmacological target (+,-) : BE0000708  ATP-sensitive inward rectifier potassium channel 11
Non-common off-target(s) (drug1) :  
    BE0000207  ATP-binding cassette sub-family C member 8     (1)
    BE0000644  ATP-sensitive inward rectifier potassium channel 1     (-1)
Non-common off-target(s) (drug2) :  
    BE0000267  Carbonic anhydrase 1     (-1)
    BE0000322  Carbonic anhydrase 2     (-1)
---------------------------------------------------
         
Drug1 :  DB00222  Glimepiride
Drug2 :  DB01251  Gliquidone
Pharmacological target (+,-) : BE0000207  ATP-binding cassette sub-family C member 8
Non-common off-target(s) (drug1) :  
    BE0000644  ATP-sensitive inward rectifier potassium channel 1     (-1)
    BE0000708  ATP-sensitive inward rectifier potassium channel 11     (-1)
Non-common off-target(s) (drug2) :  
    BE0002441  ATP-sensitive inward rectifier potassium channel 8     (-1)
---------------------------------------------------
         
Drug1 :  DB00222  Glimepiride
Drug2 :  DB01252  Mitiglinide
Pharmacological target (+,-) : BE0000207  ATP-binding cassette sub-family C member 8
Non-common off-target(s) (drug1) :  
    BE0000644  ATP-sensitive inward rectifier potassium channel 1     (-1)
    BE0000708  ATP-sensitive inward rectifier potassium channel 11     (-1)
Non-common off-target(s) (drug2) :  
    BE0000215  Peroxisome proliferator-activated receptor gamma     (1)
---------------------------------------------------
         
Drug1 :  DB00223  Diflorasone
Drug2 :  DB00834  Mifepristone
Pharmacological target (+,-) : BE0000794  Glucocorticoid receptor
Non-common off-target(s) (drug2) :  
    BE0000557  Progesterone receptor     (-1)
---------------------------------------------------
         
Drug1 :  DB00223  Diflorasone
Drug2 :  DB01222  Budesonide
Pharmacological target (+,-) : BE0000794  Glucocorticoid receptor
---------------------------------------------------
         
Drug1 :  DB00226  Guanadrel
Drug2 :  DB00234  Reboxetine
Pharmacological target (+,-) : BE0000486  Sodium-dependent noradrenaline transporter
---------------------------------------------------
         
Drug1 :  DB00226  Guanadrel
Drug2 :  DB00285  Venlafaxine
Pharmacological target (+,-) : BE0000486  Sodium-dependent noradrenaline transporter
Non-common off-target(s) (drug2) :  
    BE0000749  Sodium-dependent serotonin transporter     (-1)
    BE0000647  Sodium-dependent dopamine transporter     (-1)
---------------------------------------------------
         
Drug1 :  DB00226  Guanadrel
Drug2 :  DB00321  Amitriptyline
Pharmacological target (+,-) : BE0000486  Sodium-dependent noradrenaline transporter
Non-common off-target(s) (drug2) :  
    BE0000749  Sodium-dependent serotonin transporter     (-1)
    BE0000045  Muscarinic acetylcholine receptor M3     (-1)
    BE0000092  Muscarinic acetylcholine receptor M1     (-1)
    BE0000632  Kappa-type opioid receptor     (1)
    BE0000420  Delta-type opioid receptor     (1)
    BE0000560  Muscarinic acetylcholine receptor M2     (-1)
    BE0000501  Alpha-1A adrenergic receptor     (-1)
    BE0000575  Alpha-1B adrenergic receptor     (-1)
    BE0000715  Alpha-1D adrenergic receptor     (-1)
    BE0000442  Histamine H1 receptor     (-1)
    BE0000291  5-hydroxytryptamine receptor 1A     (-1)
    BE0000650  5-hydroxytryptamine receptor 7     (-1)
    BE0000781  Potassium voltage-gated channel subfamily A member 1     (-1)
    BE0000451  5-hydroxytryptamine receptor 2A     (-1)
    BE0000945  5-hydroxytryptamine receptor 6     (-1)
    BE0000289  Alpha-2A adrenergic receptor     (-1)
    BE0000405  Muscarinic acetylcholine receptor M4     (-1)
    BE0000247  Muscarinic acetylcholine receptor M5     (-1)
    BE0000112  Histamine H2 receptor     (-1)
    BE0003603  Potassium voltage-gated channel subfamily D member 2     (-1)
    BE0003604  Potassium voltage-gated channel subfamily D member 3     (-1)
    BE0001039  High affinity nerve growth factor receptor     (1)
    BE0003605  BDNF/NT-3 growth factors receptor     (1)
    BE0000897  Potassium voltage-gated channel subfamily KQT member 2     (-1)
    BE0000156  Sigma non-opioid intracellular receptor 1     (1)
---------------------------------------------------
         
Drug1 :  DB00226  Guanadrel
Drug2 :  DB00344  Protriptyline
Pharmacological target (+,-) : BE0000486  Sodium-dependent noradrenaline transporter
Non-common off-target(s) (drug2) :  
    BE0000749  Sodium-dependent serotonin transporter     (-1)
---------------------------------------------------
         
Drug1 :  DB00226  Guanadrel
Drug2 :  DB00458  Imipramine
Pharmacological target (+,-) : BE0000486  Sodium-dependent noradrenaline transporter
Non-common off-target(s) (drug2) :  
    BE0000749  Sodium-dependent serotonin transporter     (-1)
    BE0000045  Muscarinic acetylcholine receptor M3     (-1)
    BE0000092  Muscarinic acetylcholine receptor M1     (-1)
    BE0000533  5-hydroxytryptamine receptor 2C     (-1)
    BE0000090  Potassium voltage-gated channel subfamily H member 2     (-1)
    BE0000560  Muscarinic acetylcholine receptor M2     (-1)
    BE0000501  Alpha-1A adrenergic receptor     (-1)
    BE0000575  Alpha-1B adrenergic receptor     (-1)
    BE0000715  Alpha-1D adrenergic receptor     (-1)
    BE0000442  Histamine H1 receptor     (-1)
    BE0000291  5-hydroxytryptamine receptor 1A     (1)
    BE0000650  5-hydroxytryptamine receptor 7     (-1)
    BE0000451  5-hydroxytryptamine receptor 2A     (-1)
    BE0000405  Muscarinic acetylcholine receptor M4     (-1)
    BE0000247  Muscarinic acetylcholine receptor M5     (-1)
    BE0003603  Potassium voltage-gated channel subfamily D member 2     (-1)
    BE0003604  Potassium voltage-gated channel subfamily D member 3     (-1)
---------------------------------------------------
         
Drug1 :  DB00226  Guanadrel
Drug2 :  DB00476  Duloxetine
Pharmacological target (+,-) : BE0000486  Sodium-dependent noradrenaline transporter
Non-common off-target(s) (drug2) :  
    BE0000749  Sodium-dependent serotonin transporter     (-1)
    BE0000647  Sodium-dependent dopamine transporter     (-1)
---------------------------------------------------
         
Drug1 :  DB00226  Guanadrel
Drug2 :  DB00540  Nortriptyline
Pharmacological target (+,-) : BE0000486  Sodium-dependent noradrenaline transporter
Non-common off-target(s) (drug2) :  
    BE0000749  Sodium-dependent serotonin transporter     (-1)
    BE0004872  Beta adrenergic receptor     (-1)
    BE0000756  D(2) dopamine receptor     (-1)
    BE0000045  Muscarinic acetylcholine receptor M3     (-1)
    BE0000092  Muscarinic acetylcholine receptor M1     (-1)
    BE0000533  5-hydroxytryptamine receptor 2C     (-1)
    BE0000560  Muscarinic acetylcholine receptor M2     (-1)
    BE0000501  Alpha-1A adrenergic receptor     (-1)
    BE0000575  Alpha-1B adrenergic receptor     (-1)
    BE0000715  Alpha-1D adrenergic receptor     (-1)
    BE0000442  Histamine H1 receptor     (-1)
    BE0000291  5-hydroxytryptamine receptor 1A     (-1)
    BE0004864  Alpha-2 adrenergic receptor     (-1)
    BE0000451  5-hydroxytryptamine receptor 2A     (-1)
    BE0000405  Muscarinic acetylcholine receptor M4     (-1)
    BE0000247  Muscarinic acetylcholine receptor M5     (-1)
---------------------------------------------------
         
Drug1 :  DB00226  Guanadrel
Drug2 :  DB00579  Mazindol
Pharmacological target (+,-) : BE0000486  Sodium-dependent noradrenaline transporter
Non-common off-target(s) (drug2) :  
    BE0000749  Sodium-dependent serotonin transporter     (-1)
    BE0000647  Sodium-dependent dopamine transporter     (-1)
---------------------------------------------------
         
Drug1 :  DB00226  Guanadrel
Drug2 :  DB00726  Trimipramine
Pharmacological target (+,-) : BE0000486  Sodium-dependent noradrenaline transporter
Non-common off-target(s) (drug2) :  
    BE0000749  Sodium-dependent serotonin transporter     (-1)
    BE0000647  Sodium-dependent dopamine transporter     (-1)
    BE0000533  5-hydroxytryptamine receptor 2C     (-1)
    BE0000501  Alpha-1A adrenergic receptor     (-1)
    BE0000575  Alpha-1B adrenergic receptor     (-1)
    BE0000442  Histamine H1 receptor     (-1)
    BE0000291  5-hydroxytryptamine receptor 1A     (-1)
    BE0000451  5-hydroxytryptamine receptor 2A     (1)
    BE0000289  Alpha-2A adrenergic receptor     (-1)
---------------------------------------------------
         
Drug1 :  DB00226  Guanadrel
Drug2 :  DB00830  Phenmetrazine
Pharmacological target (+,-) : BE0000486  Sodium-dependent noradrenaline transporter
Non-common off-target(s) (drug2) :  
    BE0000647  Sodium-dependent dopamine transporter     (-1)
---------------------------------------------------
         
Drug1 :  DB00226  Guanadrel
Drug2 :  DB00852  Pseudoephedrine
Pharmacological target (+,-) : BE0000486  Sodium-dependent noradrenaline transporter
Non-common off-target(s) (drug2) :  
    BE0000749  Sodium-dependent serotonin transporter     (-1)
    BE0000647  Sodium-dependent dopamine transporter     (-1)
    BE0000172  Beta-1 adrenergic receptor     (1)
    BE0000694  Beta-2 adrenergic receptor     (1)
    BE0000501  Alpha-1A adrenergic receptor     (1)
    BE0000289  Alpha-2A adrenergic receptor     (1)
---------------------------------------------------
         
Drug1 :  DB00226  Guanadrel
Drug2 :  DB00907  Cocaine
Pharmacological target (+,-) : BE0000486  Sodium-dependent noradrenaline transporter
Non-common off-target(s) (drug2) :  
    BE0000749  Sodium-dependent serotonin transporter     (-1)
    BE0000647  Sodium-dependent dopamine transporter     (-1)
    BE0000092  Muscarinic acetylcholine receptor M1     (-1)
    BE0000197  Sodium channel protein type 5 subunit alpha     (-1)
    BE0000560  Muscarinic acetylcholine receptor M2     (-1)
    BE0000177  Sodium channel protein type 10 subunit alpha     (-1)
    BE0000192  Sodium channel protein type 11 subunit alpha     (-1)
---------------------------------------------------
         
Drug1 :  DB00226  Guanadrel
Drug2 :  DB00934  Maprotiline
Pharmacological target (+,-) : BE0000486  Sodium-dependent noradrenaline transporter
Non-common off-target(s) (drug2) :  
    BE0000045  Muscarinic acetylcholine receptor M3     (-1)
    BE0000092  Muscarinic acetylcholine receptor M1     (-1)
    BE0000560  Muscarinic acetylcholine receptor M2     (-1)
    BE0000442  Histamine H1 receptor     (-1)
    BE0000650  5-hydroxytryptamine receptor 7     (-1)
    BE0004864  Alpha-2 adrenergic receptor     (-1)
    BE0000405  Muscarinic acetylcholine receptor M4     (-1)
    BE0000247  Muscarinic acetylcholine receptor M5     (-1)
    BE0004863  Alpha-1 adrenergic receptor     (-1)
---------------------------------------------------
         
Drug1 :  DB00226  Guanadrel
Drug2 :  DB00937  Diethylpropion
Pharmacological target (+,-) : BE0000486  Sodium-dependent noradrenaline transporter
Non-common off-target(s) (drug2) :  
    BE0000647  Sodium-dependent dopamine transporter     (-1)
---------------------------------------------------
         
Drug1 :  DB00226  Guanadrel
Drug2 :  DB01105  Sibutramine
Pharmacological target (+,-) : BE0000486  Sodium-dependent noradrenaline transporter
Non-common off-target(s) (drug2) :  
    BE0000749  Sodium-dependent serotonin transporter     (-1)
    BE0000647  Sodium-dependent dopamine transporter     (-1)
---------------------------------------------------
         
Drug1 :  DB00226  Guanadrel
Drug2 :  DB01142  Doxepin
Pharmacological target (+,-) : BE0000486  Sodium-dependent noradrenaline transporter
Non-common off-target(s) (drug2) :  
    BE0000749  Sodium-dependent serotonin transporter     (-1)
    BE0000756  D(2) dopamine receptor     (-1)
    BE0000045  Muscarinic acetylcholine receptor M3     (-1)
    BE0000092  Muscarinic acetylcholine receptor M1     (-1)
    BE0000533  5-hydroxytryptamine receptor 2C     (-1)
    BE0000560  Muscarinic acetylcholine receptor M2     (-1)
    BE0000501  Alpha-1A adrenergic receptor     (-1)
    BE0000575  Alpha-1B adrenergic receptor     (-1)
    BE0000715  Alpha-1D adrenergic receptor     (-1)
    BE0000442  Histamine H1 receptor     (-1)
    BE0000291  5-hydroxytryptamine receptor 1A     (-1)
    BE0000393  5-hydroxytryptamine receptor 2B     (-1)
    BE0000451  5-hydroxytryptamine receptor 2A     (-1)
    BE0000289  Alpha-2A adrenergic receptor     (-1)
    BE0000572  Alpha-2B adrenergic receptor     (-1)
    BE0000342  Alpha-2C adrenergic receptor     (-1)
    BE0000405  Muscarinic acetylcholine receptor M4     (-1)
    BE0000247  Muscarinic acetylcholine receptor M5     (-1)
    BE0000112  Histamine H2 receptor     (-1)
---------------------------------------------------
         
Drug1 :  DB00226  Guanadrel
Drug2 :  DB01149  Nefazodone
Pharmacological target (+,-) : BE0000486  Sodium-dependent noradrenaline transporter
Non-common off-target(s) (drug2) :  
    BE0000749  Sodium-dependent serotonin transporter     (-1)
    BE0000647  Sodium-dependent dopamine transporter     (-1)
    BE0000533  5-hydroxytryptamine receptor 2C     (-1)
    BE0000501  Alpha-1A adrenergic receptor     (-1)
    BE0000291  5-hydroxytryptamine receptor 1A     (-1)
    BE0000451  5-hydroxytryptamine receptor 2A     (-1)
    BE0000289  Alpha-2A adrenergic receptor     (-1)
---------------------------------------------------
         
Drug1 :  DB00226  Guanadrel
Drug2 :  DB01151  Desipramine
Pharmacological target (+,-) : BE0000486  Sodium-dependent noradrenaline transporter
Non-common off-target(s) (drug2) :  
    BE0000749  Sodium-dependent serotonin transporter     (-1)
    BE0000045  Muscarinic acetylcholine receptor M3     (-1)
    BE0000092  Muscarinic acetylcholine receptor M1     (-1)
    BE0000694  Beta-2 adrenergic receptor     (-1)
    BE0000560  Muscarinic acetylcholine receptor M2     (-1)
    BE0000442  Histamine H1 receptor     (-1)
    BE0000451  5-hydroxytryptamine receptor 2A     (-1)
    BE0000405  Muscarinic acetylcholine receptor M4     (-1)
    BE0000247  Muscarinic acetylcholine receptor M5     (-1)
    BE0004863  Alpha-1 adrenergic receptor     (-1)
    BE0000973  Sphingomyelin phosphodiesterase     (-1)
---------------------------------------------------
         
Drug1 :  DB00226  Guanadrel
Drug2 :  DB01156  Bupropion
Pharmacological target (+,-) : BE0000486  Sodium-dependent noradrenaline transporter
Non-common off-target(s) (drug2) :  
    BE0000647  Sodium-dependent dopamine transporter     (-1)
    BE0003585  Neuronal acetylcholine receptor subunit alpha-3     (-1)
---------------------------------------------------
         
Drug1 :  DB00226  Guanadrel
Drug2 :  DB01173  Orphenadrine
Pharmacological target (+,-) : BE0000486  Sodium-dependent noradrenaline transporter
Non-common off-target(s) (drug2) :  
    BE0000396  Glutamate receptor ionotropic, NMDA 2D     (-1)
    BE0000534  Glutamate receptor ionotropic, NMDA 3B     (-1)
    BE0000365  Glutamate receptor ionotropic, NMDA 1     (-1)
    BE0000641  Glutamate receptor ionotropic, NMDA 3A     (-1)
    BE0000442  Histamine H1 receptor     (-1)
    BE0000177  Sodium channel protein type 10 subunit alpha     (-1)
---------------------------------------------------
         
Drug1 :  DB00226  Guanadrel
Drug2 :  DB01363  Ephedra
Pharmacological target (+,-) : BE0000486  Sodium-dependent noradrenaline transporter
Non-common off-target(s) (drug2) :  
    BE0000749  Sodium-dependent serotonin transporter     (-1)
    BE0000118  Synaptic vesicular amine transporter     (-1)
    BE0000647  Sodium-dependent dopamine transporter     (-1)
    BE0002196  Amine oxidase [flavin-containing] B     (-1)
    BE0000172  Beta-1 adrenergic receptor     (1)
    BE0002198  Amine oxidase [flavin-containing] A     (-1)
    BE0000694  Beta-2 adrenergic receptor     (1)
    BE0004674  Chromaffin granule amine transporter     (-1)
    BE0000289  Alpha-2A adrenergic receptor     (1)
    BE0000572  Alpha-2B adrenergic receptor     (1)
    BE0000342  Alpha-2C adrenergic receptor     (1)
    BE0001012  Beta-3 adrenergic receptor     (1)
---------------------------------------------------
         
Drug1 :  DB00226  Guanadrel
Drug2 :  DB01442  MMDA
Pharmacological target (+,-) : BE0000486  Sodium-dependent noradrenaline transporter
Non-common off-target(s) (drug2) :  
    BE0000749  Sodium-dependent serotonin transporter     (-1)
    BE0000118  Synaptic vesicular amine transporter     (-1)
    BE0000647  Sodium-dependent dopamine transporter     (-1)
    BE0002196  Amine oxidase [flavin-containing] B     (-1)
    BE0002198  Amine oxidase [flavin-containing] A     (-1)
    BE0004674  Chromaffin granule amine transporter     (-1)
    BE0000451  5-hydroxytryptamine receptor 2A     (1)
---------------------------------------------------
         
Drug1 :  DB00226  Guanadrel
Drug2 :  DB01454  3,4-Methylenedioxymethamphetamine
Pharmacological target (+,-) : BE0000486  Sodium-dependent noradrenaline transporter
Non-common off-target(s) (drug2) :  
    BE0000749  Sodium-dependent serotonin transporter     (-1)
    BE0000118  Synaptic vesicular amine transporter     (-1)
    BE0000647  Sodium-dependent dopamine transporter     (-1)
    BE0000533  5-hydroxytryptamine receptor 2C     (1)
    BE0000393  5-hydroxytryptamine receptor 2B     (1)
    BE0000451  5-hydroxytryptamine receptor 2A     (1)
---------------------------------------------------
         
Drug1 :  DB00226  Guanadrel
Drug2 :  DB01576  Dextroamphetamine
Pharmacological target (+,-) : BE0000486  Sodium-dependent noradrenaline transporter
Non-common off-target(s) (drug2) :  
    BE0000118  Synaptic vesicular amine transporter     (1)
    BE0000647  Sodium-dependent dopamine transporter     (-1)
    BE0001044  Trace amine-associated receptor 1     (1)
    BE0000575  Alpha-1B adrenergic receptor     (-1)
---------------------------------------------------
         
Drug1 :  DB00226  Guanadrel
Drug2 :  DB01577  Methamphetamine
Pharmacological target (+,-) : BE0000486  Sodium-dependent noradrenaline transporter
Non-common off-target(s) (drug2) :  
    BE0000749  Sodium-dependent serotonin transporter     (-1)
    BE0000118  Synaptic vesicular amine transporter     (-1)
    BE0000647  Sodium-dependent dopamine transporter     (-1)
    BE0001044  Trace amine-associated receptor 1     (1)
    BE0002196  Amine oxidase [flavin-containing] B     (-1)
    BE0002198  Amine oxidase [flavin-containing] A     (-1)
    BE0004674  Chromaffin granule amine transporter     (-1)
    BE0000289  Alpha-2A adrenergic receptor     (1)
    BE0000572  Alpha-2B adrenergic receptor     (1)
    BE0000342  Alpha-2C adrenergic receptor     (1)
---------------------------------------------------
         
Drug1 :  DB00226  Guanadrel
Drug2 :  DB01579  Phendimetrazine
Pharmacological target (+,-) : BE0000486  Sodium-dependent noradrenaline transporter
Non-common off-target(s) (drug2) :  
    BE0000501  Alpha-1A adrenergic receptor     (1)
    BE0000575  Alpha-1B adrenergic receptor     (1)
---------------------------------------------------
         
Drug1 :  DB00226  Guanadrel
Drug2 :  DB04896  Milnacipran
Pharmacological target (+,-) : BE0000486  Sodium-dependent noradrenaline transporter
Non-common off-target(s) (drug2) :  
    BE0000749  Sodium-dependent serotonin transporter     (-1)
    BE0004956  NMDA receptor     (-1)
---------------------------------------------------
         
Drug1 :  DB00226  Guanadrel
Drug2 :  DB06204  Tapentadol
Pharmacological target (+,-) : BE0000486  Sodium-dependent noradrenaline transporter
Non-common off-target(s) (drug2) :  
    BE0000749  Sodium-dependent serotonin transporter     (-1)
    BE0000770  Mu-type opioid receptor     (1)
---------------------------------------------------
         
Drug1 :  DB00226  Guanadrel
Drug2 :  DB06700  Desvenlafaxine
Pharmacological target (+,-) : BE0000486  Sodium-dependent noradrenaline transporter
Non-common off-target(s) (drug2) :  
    BE0000749  Sodium-dependent serotonin transporter     (-1)
---------------------------------------------------
         
Drug1 :  DB00226  Guanadrel
Drug2 :  DB06701  Dexmethylphenidate
Pharmacological target (+,-) : BE0000486  Sodium-dependent noradrenaline transporter
Non-common off-target(s) (drug2) :  
    BE0000749  Sodium-dependent serotonin transporter     (-1)
    BE0000647  Sodium-dependent dopamine transporter     (-1)
---------------------------------------------------
         
Drug1 :  DB00226  Guanadrel
Drug2 :  DB08918  Levomilnacipran
Pharmacological target (+,-) : BE0000486  Sodium-dependent noradrenaline transporter
Non-common off-target(s) (drug2) :  
    BE0000749  Sodium-dependent serotonin transporter     (-1)
---------------------------------------------------
         
Drug1 :  DB00228  Enflurane
Drug2 :  DB01373  Calcium
Pharmacological target (+,-) : BE0000218  Calcium-transporting ATPase type 2C member 1
Non-common off-target(s) (drug1) :  
    BE0000640  Glutamate receptor 1     (-1)
    BE0004797  GABA-A receptor (anion channel)     (1)
    BE0004857  Glycine receptor (alpha-1/beta)     (1)
    BE0000415  Intermediate conductance calcium-activated potassium channel protein 4     (-1)
    BE0000781  Potassium voltage-gated channel subfamily A member 1     (1)
Non-common off-target(s) (drug2) :  
    BE0001024  Troponin C, slow skeletal and cardiac muscles     (1)
    BE0003566  Troponin C, skeletal muscle     (1)
    BE0004593  Spectrin beta chain, non-erythrocytic 1     (1)
---------------------------------------------------
         
Drug1 :  DB00228  Enflurane
Drug2 :  DB06637  Dalfampridine
Pharmacological target (+,-) : BE0000781  Potassium voltage-gated channel subfamily A member 1
Non-common off-target(s) (drug1) :  
    BE0000640  Glutamate receptor 1     (-1)
    BE0004797  GABA-A receptor (anion channel)     (1)
    BE0004857  Glycine receptor (alpha-1/beta)     (1)
    BE0000415  Intermediate conductance calcium-activated potassium channel protein 4     (-1)
    BE0000218  Calcium-transporting ATPase type 2C member 1     (-1)
Non-common off-target(s) (drug2) :  
    BE0003603  Potassium voltage-gated channel subfamily D member 2     (-1)
    BE0003604  Potassium voltage-gated channel subfamily D member 3     (-1)
    BE0004502  Potassium voltage-gated channel subfamily A member 4     (-1)
    BE0004715  Potassium voltage-gated channel subfamily A member 2     (-1)
    BE0004716  Potassium voltage-gated channel subfamily A member 3     (-1)
    BE0004717  Potassium voltage-gated channel subfamily A member 5     (-1)
    BE0004718  Potassium voltage-gated channel subfamily A member 6     (-1)
    BE0004719  Potassium voltage-gated channel subfamily A member 7     (-1)
    BE0004720  Potassium voltage-gated channel subfamily A member 10     (-1)
    BE0004721  Potassium voltage-gated channel subfamily B member 1     (-1)
    BE0004722  Potassium voltage-gated channel subfamily B member 2     (-1)
    BE0004723  Potassium voltage-gated channel subfamily C member 1     (-1)
    BE0004724  Potassium voltage-gated channel subfamily C member 2     (-1)
    BE0004725  Potassium voltage-gated channel subfamily C member 3     (-1)
    BE0004726  Potassium voltage-gated channel subfamily D member 1     (-1)
---------------------------------------------------
         
Drug1 :  DB00231  Temazepam
Drug2 :  DB00431  Lindane
Pharmacological target (+,-) : BE0002344  Gamma-aminobutyric acid receptor subunit beta-1
Non-common off-target(s) (drug1) :  
    BE0004797  GABA-A receptor (anion channel)     (1)
    BE0000795  Gamma-aminobutyric acid receptor subunit alpha-1     (1)
    BE0000381  Gamma-aminobutyric acid receptor subunit alpha-2     (1)
    BE0000523  Gamma-aminobutyric acid receptor subunit alpha-3     (1)
    BE0000478  Gamma-aminobutyric acid receptor subunit alpha-4     (1)
    BE0000471  Gamma-aminobutyric acid receptor subunit alpha-5     (1)
    BE0000764  Gamma-aminobutyric acid receptor subunit alpha-6     (1)
    BE0002346  Gamma-aminobutyric acid receptor subunit beta-2     (1)
    BE0002345  Gamma-aminobutyric acid receptor subunit beta-3     (1)
    BE0003593  Gamma-aminobutyric acid receptor subunit gamma-1     (1)
    BE0003592  Gamma-aminobutyric acid receptor subunit gamma-2     (1)
    BE0003594  Gamma-aminobutyric acid receptor subunit gamma-3     (1)
    BE0003599  Gamma-aminobutyric acid receptor subunit delta     (1)
    BE0003595  Gamma-aminobutyric acid receptor subunit epsilon     (1)
    BE0003596  Gamma-aminobutyric acid receptor subunit pi     (1)
    BE0000129  Gamma-aminobutyric acid receptor subunit rho-1     (1)
    BE0003598  Gamma-aminobutyric acid receptor subunit rho-2     (1)
    BE0003619  Gamma-aminobutyric acid receptor subunit rho-3     (1)
    BE0003597  Gamma-aminobutyric acid receptor subunit theta     (1)
Non-common off-target(s) (drug2) :  
    BE0000433  Glycine receptor subunit alpha-1     (-1)
    BE0000055  Glycine receptor subunit beta     (-1)
    BE0000414  Glycine receptor subunit alpha-3     (-1)
    BE0000745  Glycine receptor subunit alpha-2     (-1)
---------------------------------------------------
         
Drug1 :  DB00231  Temazepam
Drug2 :  DB00466  Picrotoxin
Pharmacological target (+,-) : BE0000795  Gamma-aminobutyric acid receptor subunit alpha-1
Pharmacological target (+,-) : BE0000129  Gamma-aminobutyric acid receptor subunit rho-1
Non-common off-target(s) (drug1) :  
    BE0004797  GABA-A receptor (anion channel)     (1)
    BE0000381  Gamma-aminobutyric acid receptor subunit alpha-2     (1)
    BE0000523  Gamma-aminobutyric acid receptor subunit alpha-3     (1)
    BE0000478  Gamma-aminobutyric acid receptor subunit alpha-4     (1)
    BE0000471  Gamma-aminobutyric acid receptor subunit alpha-5     (1)
    BE0000764  Gamma-aminobutyric acid receptor subunit alpha-6     (1)
    BE0002344  Gamma-aminobutyric acid receptor subunit beta-1     (1)
    BE0002346  Gamma-aminobutyric acid receptor subunit beta-2     (1)
    BE0002345  Gamma-aminobutyric acid receptor subunit beta-3     (1)
    BE0003593  Gamma-aminobutyric acid receptor subunit gamma-1     (1)
    BE0003592  Gamma-aminobutyric acid receptor subunit gamma-2     (1)
    BE0003594  Gamma-aminobutyric acid receptor subunit gamma-3     (1)
    BE0003599  Gamma-aminobutyric acid receptor subunit delta     (1)
    BE0003595  Gamma-aminobutyric acid receptor subunit epsilon     (1)
    BE0003596  Gamma-aminobutyric acid receptor subunit pi     (1)
    BE0003598  Gamma-aminobutyric acid receptor subunit rho-2     (1)
    BE0003619  Gamma-aminobutyric acid receptor subunit rho-3     (1)
    BE0003597  Gamma-aminobutyric acid receptor subunit theta     (1)
Non-common off-target(s) (drug2) :  
    BE0000414  Glycine receptor subunit alpha-3     (-1)
    BE0000745  Glycine receptor subunit alpha-2     (-1)
---------------------------------------------------
         
Drug1 :  DB00231  Temazepam
Drug2 :  DB00474  Methohexital
Pharmacological target (+,-) : BE0000795  Gamma-aminobutyric acid receptor subunit alpha-1
Non-common off-target(s) (drug1) :  
    BE0004797  GABA-A receptor (anion channel)     (1)
    BE0000381  Gamma-aminobutyric acid receptor subunit alpha-2     (1)
    BE0000523  Gamma-aminobutyric acid receptor subunit alpha-3     (1)
    BE0000478  Gamma-aminobutyric acid receptor subunit alpha-4     (1)
    BE0000471  Gamma-aminobutyric acid receptor subunit alpha-5     (1)
    BE0000764  Gamma-aminobutyric acid receptor subunit alpha-6     (1)
    BE0002344  Gamma-aminobutyric acid receptor subunit beta-1     (1)
    BE0002346  Gamma-aminobutyric acid receptor subunit beta-2     (1)
    BE0002345  Gamma-aminobutyric acid receptor subunit beta-3     (1)
    BE0003593  Gamma-aminobutyric acid receptor subunit gamma-1     (1)
    BE0003592  Gamma-aminobutyric acid receptor subunit gamma-2     (1)
    BE0003594  Gamma-aminobutyric acid receptor subunit gamma-3     (1)
    BE0003599  Gamma-aminobutyric acid receptor subunit delta     (1)
    BE0003595  Gamma-aminobutyric acid receptor subunit epsilon     (1)
    BE0003596  Gamma-aminobutyric acid receptor subunit pi     (1)
    BE0000129  Gamma-aminobutyric acid receptor subunit rho-1     (1)
    BE0003598  Gamma-aminobutyric acid receptor subunit rho-2     (1)
    BE0003619  Gamma-aminobutyric acid receptor subunit rho-3     (1)
    BE0003597  Gamma-aminobutyric acid receptor subunit theta     (1)
---------------------------------------------------
         
Drug1 :  DB00231  Temazepam
Drug2 :  DB01205  Flumazenil
Pharmacological target (+,+) : BE0004797  GABA-A receptor (anion channel)
Pharmacological target (+,-) : BE0000795  Gamma-aminobutyric acid receptor subunit alpha-1
Pharmacological target (+,-) : BE0000471  Gamma-aminobutyric acid receptor subunit alpha-5
Pharmacological target (+,-) : BE0003592  Gamma-aminobutyric acid receptor subunit gamma-2
Non-common off-target(s) (drug1) :  
    BE0000381  Gamma-aminobutyric acid receptor subunit alpha-2     (1)
    BE0000523  Gamma-aminobutyric acid receptor subunit alpha-3     (1)
    BE0000478  Gamma-aminobutyric acid receptor subunit alpha-4     (1)
    BE0000764  Gamma-aminobutyric acid receptor subunit alpha-6     (1)
    BE0002344  Gamma-aminobutyric acid receptor subunit beta-1     (1)
    BE0002346  Gamma-aminobutyric acid receptor subunit beta-2     (1)
    BE0002345  Gamma-aminobutyric acid receptor subunit beta-3     (1)
    BE0003593  Gamma-aminobutyric acid receptor subunit gamma-1     (1)
    BE0003594  Gamma-aminobutyric acid receptor subunit gamma-3     (1)
    BE0003599  Gamma-aminobutyric acid receptor subunit delta     (1)
    BE0003595  Gamma-aminobutyric acid receptor subunit epsilon     (1)
    BE0003596  Gamma-aminobutyric acid receptor subunit pi     (1)
    BE0000129  Gamma-aminobutyric acid receptor subunit rho-1     (1)
    BE0003598  Gamma-aminobutyric acid receptor subunit rho-2     (1)
    BE0003619  Gamma-aminobutyric acid receptor subunit rho-3     (1)
    BE0003597  Gamma-aminobutyric acid receptor subunit theta     (1)
---------------------------------------------------
         
Drug1 :  DB00232  Methyclothiazide
Drug2 :  DB00534  Chlormerodrin
Pharmacological target (+,-) : BE0000502  Solute carrier family 12 member 1
Non-common off-target(s) (drug1) :  
    BE0000267  Carbonic anhydrase 1     (-1)
    BE0000322  Carbonic anhydrase 2     (-1)
    BE0000535  Carbonic anhydrase 4     (-1)
Non-common off-target(s) (drug2) :  
    BE0000152  Succinate-semialdehyde dehydrogenase, mitochondrial     (-1)
---------------------------------------------------
         
Drug1 :  DB00234  Reboxetine
Drug2 :  DB01170  Guanethidine
Pharmacological target (+,-) : BE0000486  Sodium-dependent noradrenaline transporter
---------------------------------------------------
         
Drug1 :  DB00234  Reboxetine
Drug2 :  DB04840  Debrisoquin
Pharmacological target (+,-) : BE0000486  Sodium-dependent noradrenaline transporter
---------------------------------------------------
         
Drug1 :  DB00240  Alclometasone
Drug2 :  DB00834  Mifepristone
Pharmacological target (+,-) : BE0000794  Glucocorticoid receptor
Non-common off-target(s) (drug2) :  
    BE0000557  Progesterone receptor     (-1)
---------------------------------------------------
         
Drug1 :  DB00240  Alclometasone
Drug2 :  DB01222  Budesonide
Pharmacological target (+,-) : BE0000794  Glucocorticoid receptor
---------------------------------------------------
         
Drug1 :  DB00241  Butalbital
Drug2 :  DB00466  Picrotoxin
Pharmacological target (+,-) : BE0000795  Gamma-aminobutyric acid receptor subunit alpha-1
Non-common off-target(s) (drug1) :  
    BE0000829  Glutamate receptor 2     (-1)
    BE0000826  Glutamate receptor ionotropic, kainate 2     (-1)
    BE0000849  Neuronal acetylcholine receptor subunit alpha-4     (-1)
    BE0002341  Neuronal acetylcholine receptor subunit alpha-7     (-1)
    BE0004797  GABA-A receptor (anion channel)     (1)
    BE0000381  Gamma-aminobutyric acid receptor subunit alpha-2     (1)
    BE0000523  Gamma-aminobutyric acid receptor subunit alpha-3     (1)
    BE0000478  Gamma-aminobutyric acid receptor subunit alpha-4     (1)
    BE0000471  Gamma-aminobutyric acid receptor subunit alpha-5     (1)
    BE0000764  Gamma-aminobutyric acid receptor subunit alpha-6     (1)
Non-common off-target(s) (drug2) :  
    BE0000414  Glycine receptor subunit alpha-3     (-1)
    BE0000745  Glycine receptor subunit alpha-2     (-1)
    BE0000129  Gamma-aminobutyric acid receptor subunit rho-1     (-1)
---------------------------------------------------
         
Drug1 :  DB00241  Butalbital
Drug2 :  DB00474  Methohexital
Pharmacological target (+,-) : BE0000795  Gamma-aminobutyric acid receptor subunit alpha-1
Non-common off-target(s) (drug1) :  
    BE0000829  Glutamate receptor 2     (-1)
    BE0000826  Glutamate receptor ionotropic, kainate 2     (-1)
    BE0000849  Neuronal acetylcholine receptor subunit alpha-4     (-1)
    BE0002341  Neuronal acetylcholine receptor subunit alpha-7     (-1)
    BE0004797  GABA-A receptor (anion channel)     (1)
    BE0000381  Gamma-aminobutyric acid receptor subunit alpha-2     (1)
    BE0000523  Gamma-aminobutyric acid receptor subunit alpha-3     (1)
    BE0000478  Gamma-aminobutyric acid receptor subunit alpha-4     (1)
    BE0000471  Gamma-aminobutyric acid receptor subunit alpha-5     (1)
    BE0000764  Gamma-aminobutyric acid receptor subunit alpha-6     (1)
---------------------------------------------------
         
Drug1 :  DB00241  Butalbital
Drug2 :  DB01205  Flumazenil
Pharmacological target (+,+) : BE0004797  GABA-A receptor (anion channel)
Pharmacological target (+,-) : BE0000795  Gamma-aminobutyric acid receptor subunit alpha-1
Pharmacological target (+,-) : BE0000471  Gamma-aminobutyric acid receptor subunit alpha-5
Non-common off-target(s) (drug1) :  
    BE0000829  Glutamate receptor 2     (-1)
    BE0000826  Glutamate receptor ionotropic, kainate 2     (-1)
    BE0000849  Neuronal acetylcholine receptor subunit alpha-4     (-1)
    BE0002341  Neuronal acetylcholine receptor subunit alpha-7     (-1)
    BE0000381  Gamma-aminobutyric acid receptor subunit alpha-2     (1)
    BE0000523  Gamma-aminobutyric acid receptor subunit alpha-3     (1)
    BE0000478  Gamma-aminobutyric acid receptor subunit alpha-4     (1)
    BE0000764  Gamma-aminobutyric acid receptor subunit alpha-6     (1)
Non-common off-target(s) (drug2) :  
    BE0003592  Gamma-aminobutyric acid receptor subunit gamma-2     (-1)
---------------------------------------------------
         
Drug1 :  DB00245  Benzatropine
Drug2 :  DB00411  Carbachol
Pharmacological target (+,-) : BE0000092  Muscarinic acetylcholine receptor M1
Non-common off-target(s) (drug1) :  
    BE0000647  Sodium-dependent dopamine transporter     (-1)
    BE0000442  Histamine H1 receptor     (-1)
Non-common off-target(s) (drug2) :  
    BE0000738  Neuronal acetylcholine receptor subunit alpha-2     (1)
    BE0000560  Muscarinic acetylcholine receptor M2     (1)
---------------------------------------------------
         
Drug1 :  DB00245  Benzatropine
Drug2 :  DB00988  Dopamine
Pharmacological target (+,-) : BE0000647  Sodium-dependent dopamine transporter
Non-common off-target(s) (drug1) :  
    BE0000092  Muscarinic acetylcholine receptor M1     (-1)
    BE0000442  Histamine H1 receptor     (-1)
Non-common off-target(s) (drug2) :  
    BE0000756  D(2) dopamine receptor     (1)
    BE0000020  D(1A) dopamine receptor     (1)
    BE0000145  D(1B) dopamine receptor     (1)
    BE0000581  D(3) dopamine receptor     (1)
    BE0000389  D(4) dopamine receptor     (1)
    BE0004889  D(1) dopamine receptor     (1)
---------------------------------------------------
         
Drug1 :  DB00245  Benzatropine
Drug2 :  DB01085  Pilocarpine
Pharmacological target (+,-) : BE0000092  Muscarinic acetylcholine receptor M1
Non-common off-target(s) (drug1) :  
    BE0000647  Sodium-dependent dopamine transporter     (-1)
    BE0000442  Histamine H1 receptor     (-1)
Non-common off-target(s) (drug2) :  
    BE0000045  Muscarinic acetylcholine receptor M3     (1)
    BE0000560  Muscarinic acetylcholine receptor M2     (1)
---------------------------------------------------
         
Drug1 :  DB00245  Benzatropine
Drug2 :  DB01233  Metoclopramide
Pharmacological target (+,-) : BE0000092  Muscarinic acetylcholine receptor M1
Non-common off-target(s) (drug1) :  
    BE0000647  Sodium-dependent dopamine transporter     (-1)
    BE0000442  Histamine H1 receptor     (-1)
Non-common off-target(s) (drug2) :  
    BE0000756  D(2) dopamine receptor     (-1)
    BE0000311  5-hydroxytryptamine receptor 3A     (1)
    BE0000084  5-hydroxytryptamine receptor 4     (1)
---------------------------------------------------
         
Drug1 :  DB00246  Ziprasidone
Drug2 :  DB00915  Amantadine
Pharmacological target (+,-) : BE0000756  D(2) dopamine receptor
Non-common off-target(s) (drug1) :  
    BE0000045  Muscarinic acetylcholine receptor M3     (-1)
    BE0000092  Muscarinic acetylcholine receptor M1     (-1)
    BE0000533  5-hydroxytryptamine receptor 2C     (-1)
    BE0000560  Muscarinic acetylcholine receptor M2     (-1)
    BE0000501  Alpha-1A adrenergic receptor     (-1)
    BE0000575  Alpha-1B adrenergic receptor     (-1)
    BE0000442  Histamine H1 receptor     (-1)
    BE0000659  5-hydroxytryptamine receptor 1D     (-1)
    BE0000797  5-hydroxytryptamine receptor 1B     (-1)
    BE0000291  5-hydroxytryptamine receptor 1A     (-1)
    BE0000476  5-hydroxytryptamine receptor 1E     (-1)
    BE0000650  5-hydroxytryptamine receptor 7     (-1)
    BE0000451  5-hydroxytryptamine receptor 2A     (-1)
    BE0000020  D(1A) dopamine receptor     (-1)
    BE0000145  D(1B) dopamine receptor     (-1)
    BE0000581  D(3) dopamine receptor     (-1)
    BE0000389  D(4) dopamine receptor     (-1)
    BE0000311  5-hydroxytryptamine receptor 3A     (-1)
    BE0000945  5-hydroxytryptamine receptor 6     (-1)
    BE0000289  Alpha-2A adrenergic receptor     (-1)
    BE0000572  Alpha-2B adrenergic receptor     (-1)
    BE0000342  Alpha-2C adrenergic receptor     (-1)
    BE0000405  Muscarinic acetylcholine receptor M4     (-1)
    BE0000247  Muscarinic acetylcholine receptor M5     (-1)
Non-common off-target(s) (drug2) :  
    BE0000641  Glutamate receptor ionotropic, NMDA 3A     (-1)
---------------------------------------------------
         
Drug1 :  DB00246  Ziprasidone
Drug2 :  DB01442  MMDA
Pharmacological target (+,-) : BE0000451  5-hydroxytryptamine receptor 2A
Non-common off-target(s) (drug1) :  
    BE0000756  D(2) dopamine receptor     (-1)
    BE0000045  Muscarinic acetylcholine receptor M3     (-1)
    BE0000092  Muscarinic acetylcholine receptor M1     (-1)
    BE0000533  5-hydroxytryptamine receptor 2C     (-1)
    BE0000560  Muscarinic acetylcholine receptor M2     (-1)
    BE0000501  Alpha-1A adrenergic receptor     (-1)
    BE0000575  Alpha-1B adrenergic receptor     (-1)
    BE0000442  Histamine H1 receptor     (-1)
    BE0000659  5-hydroxytryptamine receptor 1D     (-1)
    BE0000797  5-hydroxytryptamine receptor 1B     (-1)
    BE0000291  5-hydroxytryptamine receptor 1A     (-1)
    BE0000476  5-hydroxytryptamine receptor 1E     (-1)
    BE0000650  5-hydroxytryptamine receptor 7     (-1)
    BE0000020  D(1A) dopamine receptor     (-1)
    BE0000145  D(1B) dopamine receptor     (-1)
    BE0000581  D(3) dopamine receptor     (-1)
    BE0000389  D(4) dopamine receptor     (-1)
    BE0000311  5-hydroxytryptamine receptor 3A     (-1)
    BE0000945  5-hydroxytryptamine receptor 6     (-1)
    BE0000289  Alpha-2A adrenergic receptor     (-1)
    BE0000572  Alpha-2B adrenergic receptor     (-1)
    BE0000342  Alpha-2C adrenergic receptor     (-1)
    BE0000405  Muscarinic acetylcholine receptor M4     (-1)
    BE0000247  Muscarinic acetylcholine receptor M5     (-1)
Non-common off-target(s) (drug2) :  
    BE0000749  Sodium-dependent serotonin transporter     (-1)
    BE0000118  Synaptic vesicular amine transporter     (-1)
    BE0000647  Sodium-dependent dopamine transporter     (-1)
    BE0000486  Sodium-dependent noradrenaline transporter     (-1)
    BE0002196  Amine oxidase [flavin-containing] B     (-1)
    BE0002198  Amine oxidase [flavin-containing] A     (-1)
    BE0004674  Chromaffin granule amine transporter     (-1)
---------------------------------------------------
         
Drug1 :  DB00247  Methysergide
Drug2 :  DB00574  Fenfluramine
Pharmacological target (+,-) : BE0000533  5-hydroxytryptamine receptor 2C
Pharmacological target (+,-) : BE0000393  5-hydroxytryptamine receptor 2B
Non-common off-target(s) (drug1) :  
    BE0000291  5-hydroxytryptamine receptor 1A     (1)
    BE0000650  5-hydroxytryptamine receptor 7     (-1)
    BE0000451  5-hydroxytryptamine receptor 2A     (-1)
Non-common off-target(s) (drug2) :  
    BE0000749  Sodium-dependent serotonin transporter     (-1)
---------------------------------------------------
         
Drug1 :  DB00247  Methysergide
Drug2 :  DB00604  Cisapride
Pharmacological target (+,-) : BE0000451  5-hydroxytryptamine receptor 2A
Non-common off-target(s) (drug1) :  
    BE0000533  5-hydroxytryptamine receptor 2C     (-1)
    BE0000291  5-hydroxytryptamine receptor 1A     (1)
    BE0000393  5-hydroxytryptamine receptor 2B     (-1)
    BE0000650  5-hydroxytryptamine receptor 7     (-1)
Non-common off-target(s) (drug2) :  
    BE0000090  Potassium voltage-gated channel subfamily H member 2     (-1)
    BE0000311  5-hydroxytryptamine receptor 3A     (1)
    BE0000084  5-hydroxytryptamine receptor 4     (1)
---------------------------------------------------
         
Drug1 :  DB00247  Methysergide
Drug2 :  DB00866  Alprenolol
Pharmacological target (+,-) : BE0000291  5-hydroxytryptamine receptor 1A
Non-common off-target(s) (drug1) :  
    BE0000533  5-hydroxytryptamine receptor 2C     (-1)
    BE0000393  5-hydroxytryptamine receptor 2B     (-1)
    BE0000650  5-hydroxytryptamine receptor 7     (-1)
    BE0000451  5-hydroxytryptamine receptor 2A     (-1)
Non-common off-target(s) (drug2) :  
    BE0000172  Beta-1 adrenergic receptor     (-1)
    BE0000694  Beta-2 adrenergic receptor     (-1)
---------------------------------------------------
         
Drug1 :  DB00247  Methysergide
Drug2 :  DB01359  Penbutolol
Pharmacological target (+,-) : BE0000291  5-hydroxytryptamine receptor 1A
Non-common off-target(s) (drug1) :  
    BE0000533  5-hydroxytryptamine receptor 2C     (-1)
    BE0000393  5-hydroxytryptamine receptor 2B     (-1)
    BE0000650  5-hydroxytryptamine receptor 7     (-1)
    BE0000451  5-hydroxytryptamine receptor 2A     (-1)
Non-common off-target(s) (drug2) :  
    BE0000797  5-hydroxytryptamine receptor 1B     (-1)
---------------------------------------------------
         
Drug1 :  DB00247  Methysergide
Drug2 :  DB01442  MMDA
Pharmacological target (+,-) : BE0000451  5-hydroxytryptamine receptor 2A
Non-common off-target(s) (drug1) :  
    BE0000533  5-hydroxytryptamine receptor 2C     (-1)
    BE0000291  5-hydroxytryptamine receptor 1A     (1)
    BE0000393  5-hydroxytryptamine receptor 2B     (-1)
    BE0000650  5-hydroxytryptamine receptor 7     (-1)
Non-common off-target(s) (drug2) :  
    BE0000749  Sodium-dependent serotonin transporter     (-1)
    BE0000118  Synaptic vesicular amine transporter     (-1)
    BE0000647  Sodium-dependent dopamine transporter     (-1)
    BE0000486  Sodium-dependent noradrenaline transporter     (-1)
    BE0002196  Amine oxidase [flavin-containing] B     (-1)
    BE0002198  Amine oxidase [flavin-containing] A     (-1)
    BE0004674  Chromaffin granule amine transporter     (-1)
---------------------------------------------------
         
Drug1 :  DB00247  Methysergide
Drug2 :  DB01616  Alverine
Pharmacological target (+,-) : BE0000291  5-hydroxytryptamine receptor 1A
Non-common off-target(s) (drug1) :  
    BE0000533  5-hydroxytryptamine receptor 2C     (-1)
    BE0000393  5-hydroxytryptamine receptor 2B     (-1)
    BE0000650  5-hydroxytryptamine receptor 7     (-1)
    BE0000451  5-hydroxytryptamine receptor 2A     (-1)
---------------------------------------------------
         
Drug1 :  DB00248  Cabergoline
Drug2 :  DB00433  Prochlorperazine
Pharmacological target (+,-) : BE0000756  D(2) dopamine receptor
Non-common off-target(s) (drug1) :  
    BE0000533  5-hydroxytryptamine receptor 2C     (1)
    BE0000659  5-hydroxytryptamine receptor 1D     (1)
    BE0000797  5-hydroxytryptamine receptor 1B     (1)
    BE0000291  5-hydroxytryptamine receptor 1A     (1)
    BE0000393  5-hydroxytryptamine receptor 2B     (1)
    BE0000650  5-hydroxytryptamine receptor 7     (-1)
    BE0000451  5-hydroxytryptamine receptor 2A     (1)
    BE0000020  D(1A) dopamine receptor     (1)
    BE0000145  D(1B) dopamine receptor     (1)
    BE0000581  D(3) dopamine receptor     (1)
    BE0000389  D(4) dopamine receptor     (1)
    BE0000289  Alpha-2A adrenergic receptor     (-1)
    BE0000572  Alpha-2B adrenergic receptor     (-1)
    BE0000342  Alpha-2C adrenergic receptor     (-1)
    BE0004889  D(1) dopamine receptor     (1)
    BE0004916  D(2S) dopamine receptor     (1)
    BE0004915  D(2L) dopamine receptor     (1)
---------------------------------------------------
         
Drug1 :  DB00248  Cabergoline
Drug2 :  DB00450  Droperidol
Pharmacological target (+,-) : BE0000756  D(2) dopamine receptor
Non-common off-target(s) (drug1) :  
    BE0000533  5-hydroxytryptamine receptor 2C     (1)
    BE0000659  5-hydroxytryptamine receptor 1D     (1)
    BE0000797  5-hydroxytryptamine receptor 1B     (1)
    BE0000291  5-hydroxytryptamine receptor 1A     (1)
    BE0000393  5-hydroxytryptamine receptor 2B     (1)
    BE0000650  5-hydroxytryptamine receptor 7     (-1)
    BE0000451  5-hydroxytryptamine receptor 2A     (1)
    BE0000020  D(1A) dopamine receptor     (1)
    BE0000145  D(1B) dopamine receptor     (1)
    BE0000581  D(3) dopamine receptor     (1)
    BE0000389  D(4) dopamine receptor     (1)
    BE0000289  Alpha-2A adrenergic receptor     (-1)
    BE0000572  Alpha-2B adrenergic receptor     (-1)
    BE0000342  Alpha-2C adrenergic receptor     (-1)
    BE0004889  D(1) dopamine receptor     (1)
    BE0004916  D(2S) dopamine receptor     (1)
    BE0004915  D(2L) dopamine receptor     (1)
Non-common off-target(s) (drug2) :  
    BE0000501  Alpha-1A adrenergic receptor     (-1)
---------------------------------------------------
         
Drug1 :  DB00248  Cabergoline
Drug2 :  DB00831  Trifluoperazine
Pharmacological target (+,-) : BE0000756  D(2) dopamine receptor
Non-common off-target(s) (drug1) :  
    BE0000533  5-hydroxytryptamine receptor 2C     (1)
    BE0000659  5-hydroxytryptamine receptor 1D     (1)
    BE0000797  5-hydroxytryptamine receptor 1B     (1)
    BE0000291  5-hydroxytryptamine receptor 1A     (1)
    BE0000393  5-hydroxytryptamine receptor 2B     (1)
    BE0000650  5-hydroxytryptamine receptor 7     (-1)
    BE0000451  5-hydroxytryptamine receptor 2A     (1)
    BE0000020  D(1A) dopamine receptor     (1)
    BE0000145  D(1B) dopamine receptor     (1)
    BE0000581  D(3) dopamine receptor     (1)
    BE0000389  D(4) dopamine receptor     (1)
    BE0000289  Alpha-2A adrenergic receptor     (-1)
    BE0000572  Alpha-2B adrenergic receptor     (-1)
    BE0000342  Alpha-2C adrenergic receptor     (-1)
    BE0004889  D(1) dopamine receptor     (1)
    BE0004916  D(2S) dopamine receptor     (1)
    BE0004915  D(2L) dopamine receptor     (1)
Non-common off-target(s) (drug2) :  
    BE0000501  Alpha-1A adrenergic receptor     (-1)
    BE0000666  Neuron-specific vesicular protein calcyon     (-1)
    BE0000418  Calmodulin     (-1)
    BE0004350  Protein S100-A4     (-1)
---------------------------------------------------
         
Drug1 :  DB00248  Cabergoline
Drug2 :  DB01233  Metoclopramide
Pharmacological target (+,-) : BE0000756  D(2) dopamine receptor
Non-common off-target(s) (drug1) :  
    BE0000533  5-hydroxytryptamine receptor 2C     (1)
    BE0000659  5-hydroxytryptamine receptor 1D     (1)
    BE0000797  5-hydroxytryptamine receptor 1B     (1)
    BE0000291  5-hydroxytryptamine receptor 1A     (1)
    BE0000393  5-hydroxytryptamine receptor 2B     (1)
    BE0000650  5-hydroxytryptamine receptor 7     (-1)
    BE0000451  5-hydroxytryptamine receptor 2A     (1)
    BE0000020  D(1A) dopamine receptor     (1)
    BE0000145  D(1B) dopamine receptor     (1)
    BE0000581  D(3) dopamine receptor     (1)
    BE0000389  D(4) dopamine receptor     (1)
    BE0000289  Alpha-2A adrenergic receptor     (-1)
    BE0000572  Alpha-2B adrenergic receptor     (-1)
    BE0000342  Alpha-2C adrenergic receptor     (-1)
    BE0004889  D(1) dopamine receptor     (1)
    BE0004916  D(2S) dopamine receptor     (1)
    BE0004915  D(2L) dopamine receptor     (1)
Non-common off-target(s) (drug2) :  
    BE0000092  Muscarinic acetylcholine receptor M1     (1)
    BE0000311  5-hydroxytryptamine receptor 3A     (1)
    BE0000084  5-hydroxytryptamine receptor 4     (1)
---------------------------------------------------
         
Drug1 :  DB00248  Cabergoline
Drug2 :  DB01425  Alizapride
Pharmacological target (+,-) : BE0000756  D(2) dopamine receptor
Non-common off-target(s) (drug1) :  
    BE0000533  5-hydroxytryptamine receptor 2C     (1)
    BE0000659  5-hydroxytryptamine receptor 1D     (1)
    BE0000797  5-hydroxytryptamine receptor 1B     (1)
    BE0000291  5-hydroxytryptamine receptor 1A     (1)
    BE0000393  5-hydroxytryptamine receptor 2B     (1)
    BE0000650  5-hydroxytryptamine receptor 7     (-1)
    BE0000451  5-hydroxytryptamine receptor 2A     (1)
    BE0000020  D(1A) dopamine receptor     (1)
    BE0000145  D(1B) dopamine receptor     (1)
    BE0000581  D(3) dopamine receptor     (1)
    BE0000389  D(4) dopamine receptor     (1)
    BE0000289  Alpha-2A adrenergic receptor     (-1)
    BE0000572  Alpha-2B adrenergic receptor     (-1)
    BE0000342  Alpha-2C adrenergic receptor     (-1)
    BE0004889  D(1) dopamine receptor     (1)
    BE0004916  D(2S) dopamine receptor     (1)
    BE0004915  D(2L) dopamine receptor     (1)
---------------------------------------------------
         
Drug1 :  DB00248  Cabergoline
Drug2 :  DB09018  Bromopride
Pharmacological target (+,-) : BE0000756  D(2) dopamine receptor
Non-common off-target(s) (drug1) :  
    BE0000533  5-hydroxytryptamine receptor 2C     (1)
    BE0000659  5-hydroxytryptamine receptor 1D     (1)
    BE0000797  5-hydroxytryptamine receptor 1B     (1)
    BE0000291  5-hydroxytryptamine receptor 1A     (1)
    BE0000393  5-hydroxytryptamine receptor 2B     (1)
    BE0000650  5-hydroxytryptamine receptor 7     (-1)
    BE0000451  5-hydroxytryptamine receptor 2A     (1)
    BE0000020  D(1A) dopamine receptor     (1)
    BE0000145  D(1B) dopamine receptor     (1)
    BE0000581  D(3) dopamine receptor     (1)
    BE0000389  D(4) dopamine receptor     (1)
    BE0000289  Alpha-2A adrenergic receptor     (-1)
    BE0000572  Alpha-2B adrenergic receptor     (-1)
    BE0000342  Alpha-2C adrenergic receptor     (-1)
    BE0004889  D(1) dopamine receptor     (1)
    BE0004916  D(2S) dopamine receptor     (1)
    BE0004915  D(2L) dopamine receptor     (1)
---------------------------------------------------
         
Drug1 :  DB00253  Medrysone
Drug2 :  DB00834  Mifepristone
Pharmacological target (+,-) : BE0000794  Glucocorticoid receptor
Non-common off-target(s) (drug2) :  
    BE0000557  Progesterone receptor     (-1)
---------------------------------------------------
         
Drug1 :  DB00253  Medrysone
Drug2 :  DB01222  Budesonide
Pharmacological target (+,-) : BE0000794  Glucocorticoid receptor
---------------------------------------------------
         
Drug1 :  DB00255  Diethylstilbestrol
Drug2 :  DB00947  Fulvestrant
Pharmacological target (+,-) : BE0000123  Estrogen receptor
Non-common off-target(s) (drug1) :  
    BE0002088  Estrogen-related receptor gamma     (1)
    BE0000792  Estrogen receptor beta     (1)
---------------------------------------------------
         
Drug1 :  DB00255  Diethylstilbestrol
Drug2 :  DB01185  Fluoxymesterone
Pharmacological target (+,-) : BE0000123  Estrogen receptor
Non-common off-target(s) (drug1) :  
    BE0002088  Estrogen-related receptor gamma     (1)
    BE0000792  Estrogen receptor beta     (1)
Non-common off-target(s) (drug2) :  
    BE0000345  Prolactin receptor     (-1)
    BE0000794  Glucocorticoid receptor     (-1)
    BE0000132  Androgen receptor     (1)
---------------------------------------------------
         
Drug1 :  DB00268  Ropinirole
Drug2 :  DB00433  Prochlorperazine
Pharmacological target (+,-) : BE0000756  D(2) dopamine receptor
Non-common off-target(s) (drug1) :  
    BE0000533  5-hydroxytryptamine receptor 2C     (1)
    BE0000659  5-hydroxytryptamine receptor 1D     (1)
    BE0000797  5-hydroxytryptamine receptor 1B     (1)
    BE0000291  5-hydroxytryptamine receptor 1A     (1)
    BE0000393  5-hydroxytryptamine receptor 2B     (1)
    BE0000451  5-hydroxytryptamine receptor 2A     (1)
    BE0000020  D(1A) dopamine receptor     (1)
    BE0000145  D(1B) dopamine receptor     (1)
    BE0000581  D(3) dopamine receptor     (1)
    BE0000389  D(4) dopamine receptor     (1)
    BE0000289  Alpha-2A adrenergic receptor     (1)
    BE0000572  Alpha-2B adrenergic receptor     (1)
    BE0000342  Alpha-2C adrenergic receptor     (1)
---------------------------------------------------
         
Drug1 :  DB00268  Ropinirole
Drug2 :  DB00450  Droperidol
Pharmacological target (+,-) : BE0000756  D(2) dopamine receptor
Non-common off-target(s) (drug1) :  
    BE0000533  5-hydroxytryptamine receptor 2C     (1)
    BE0000659  5-hydroxytryptamine receptor 1D     (1)
    BE0000797  5-hydroxytryptamine receptor 1B     (1)
    BE0000291  5-hydroxytryptamine receptor 1A     (1)
    BE0000393  5-hydroxytryptamine receptor 2B     (1)
    BE0000451  5-hydroxytryptamine receptor 2A     (1)
    BE0000020  D(1A) dopamine receptor     (1)
    BE0000145  D(1B) dopamine receptor     (1)
    BE0000581  D(3) dopamine receptor     (1)
    BE0000389  D(4) dopamine receptor     (1)
    BE0000289  Alpha-2A adrenergic receptor     (1)
    BE0000572  Alpha-2B adrenergic receptor     (1)
    BE0000342  Alpha-2C adrenergic receptor     (1)
Non-common off-target(s) (drug2) :  
    BE0000501  Alpha-1A adrenergic receptor     (-1)
---------------------------------------------------
         
Drug1 :  DB00268  Ropinirole
Drug2 :  DB00831  Trifluoperazine
Pharmacological target (+,-) : BE0000756  D(2) dopamine receptor
Non-common off-target(s) (drug1) :  
    BE0000533  5-hydroxytryptamine receptor 2C     (1)
    BE0000659  5-hydroxytryptamine receptor 1D     (1)
    BE0000797  5-hydroxytryptamine receptor 1B     (1)
    BE0000291  5-hydroxytryptamine receptor 1A     (1)
    BE0000393  5-hydroxytryptamine receptor 2B     (1)
    BE0000451  5-hydroxytryptamine receptor 2A     (1)
    BE0000020  D(1A) dopamine receptor     (1)
    BE0000145  D(1B) dopamine receptor     (1)
    BE0000581  D(3) dopamine receptor     (1)
    BE0000389  D(4) dopamine receptor     (1)
    BE0000289  Alpha-2A adrenergic receptor     (1)
    BE0000572  Alpha-2B adrenergic receptor     (1)
    BE0000342  Alpha-2C adrenergic receptor     (1)
Non-common off-target(s) (drug2) :  
    BE0000501  Alpha-1A adrenergic receptor     (-1)
    BE0000666  Neuron-specific vesicular protein calcyon     (-1)
    BE0000418  Calmodulin     (-1)
    BE0004350  Protein S100-A4     (-1)
---------------------------------------------------
         
Drug1 :  DB00268  Ropinirole
Drug2 :  DB01100  Pimozide
Pharmacological target (+,-) : BE0000756  D(2) dopamine receptor
Pharmacological target (+,-) : BE0000581  D(3) dopamine receptor
Non-common off-target(s) (drug1) :  
    BE0000533  5-hydroxytryptamine receptor 2C     (1)
    BE0000659  5-hydroxytryptamine receptor 1D     (1)
    BE0000797  5-hydroxytryptamine receptor 1B     (1)
    BE0000291  5-hydroxytryptamine receptor 1A     (1)
    BE0000393  5-hydroxytryptamine receptor 2B     (1)
    BE0000451  5-hydroxytryptamine receptor 2A     (1)
    BE0000020  D(1A) dopamine receptor     (1)
    BE0000145  D(1B) dopamine receptor     (1)
    BE0000389  D(4) dopamine receptor     (1)
    BE0000289  Alpha-2A adrenergic receptor     (1)
    BE0000572  Alpha-2B adrenergic receptor     (1)
    BE0000342  Alpha-2C adrenergic receptor     (1)
Non-common off-target(s) (drug2) :  
    BE0000090  Potassium voltage-gated channel subfamily H member 2     (-1)
    BE0000418  Calmodulin     (-1)
---------------------------------------------------
         
Drug1 :  DB00268  Ropinirole
Drug2 :  DB01184  Domperidone
Pharmacological target (+,-) : BE0000756  D(2) dopamine receptor
Pharmacological target (+,-) : BE0000581  D(3) dopamine receptor
Non-common off-target(s) (drug1) :  
    BE0000533  5-hydroxytryptamine receptor 2C     (1)
    BE0000659  5-hydroxytryptamine receptor 1D     (1)
    BE0000797  5-hydroxytryptamine receptor 1B     (1)
    BE0000291  5-hydroxytryptamine receptor 1A     (1)
    BE0000393  5-hydroxytryptamine receptor 2B     (1)
    BE0000451  5-hydroxytryptamine receptor 2A     (1)
    BE0000020  D(1A) dopamine receptor     (1)
    BE0000145  D(1B) dopamine receptor     (1)
    BE0000389  D(4) dopamine receptor     (1)
    BE0000289  Alpha-2A adrenergic receptor     (1)
    BE0000572  Alpha-2B adrenergic receptor     (1)
    BE0000342  Alpha-2C adrenergic receptor     (1)
---------------------------------------------------
         
Drug1 :  DB00268  Ropinirole
Drug2 :  DB01233  Metoclopramide
Pharmacological target (+,-) : BE0000756  D(2) dopamine receptor
Non-common off-target(s) (drug1) :  
    BE0000533  5-hydroxytryptamine receptor 2C     (1)
    BE0000659  5-hydroxytryptamine receptor 1D     (1)
    BE0000797  5-hydroxytryptamine receptor 1B     (1)
    BE0000291  5-hydroxytryptamine receptor 1A     (1)
    BE0000393  5-hydroxytryptamine receptor 2B     (1)
    BE0000451  5-hydroxytryptamine receptor 2A     (1)
    BE0000020  D(1A) dopamine receptor     (1)
    BE0000145  D(1B) dopamine receptor     (1)
    BE0000581  D(3) dopamine receptor     (1)
    BE0000389  D(4) dopamine receptor     (1)
    BE0000289  Alpha-2A adrenergic receptor     (1)
    BE0000572  Alpha-2B adrenergic receptor     (1)
    BE0000342  Alpha-2C adrenergic receptor     (1)
Non-common off-target(s) (drug2) :  
    BE0000092  Muscarinic acetylcholine receptor M1     (1)
    BE0000311  5-hydroxytryptamine receptor 3A     (1)
    BE0000084  5-hydroxytryptamine receptor 4     (1)
---------------------------------------------------
         
Drug1 :  DB00268  Ropinirole
Drug2 :  DB01425  Alizapride
Pharmacological target (+,-) : BE0000756  D(2) dopamine receptor
Non-common off-target(s) (drug1) :  
    BE0000533  5-hydroxytryptamine receptor 2C     (1)
    BE0000659  5-hydroxytryptamine receptor 1D     (1)
    BE0000797  5-hydroxytryptamine receptor 1B     (1)
    BE0000291  5-hydroxytryptamine receptor 1A     (1)
    BE0000393  5-hydroxytryptamine receptor 2B     (1)
    BE0000451  5-hydroxytryptamine receptor 2A     (1)
    BE0000020  D(1A) dopamine receptor     (1)
    BE0000145  D(1B) dopamine receptor     (1)
    BE0000581  D(3) dopamine receptor     (1)
    BE0000389  D(4) dopamine receptor     (1)
    BE0000289  Alpha-2A adrenergic receptor     (1)
    BE0000572  Alpha-2B adrenergic receptor     (1)
    BE0000342  Alpha-2C adrenergic receptor     (1)
---------------------------------------------------
         
Drug1 :  DB00268  Ropinirole
Drug2 :  DB09018  Bromopride
Pharmacological target (+,-) : BE0000756  D(2) dopamine receptor
Non-common off-target(s) (drug1) :  
    BE0000533  5-hydroxytryptamine receptor 2C     (1)
    BE0000659  5-hydroxytryptamine receptor 1D     (1)
    BE0000797  5-hydroxytryptamine receptor 1B     (1)
    BE0000291  5-hydroxytryptamine receptor 1A     (1)
    BE0000393  5-hydroxytryptamine receptor 2B     (1)
    BE0000451  5-hydroxytryptamine receptor 2A     (1)
    BE0000020  D(1A) dopamine receptor     (1)
    BE0000145  D(1B) dopamine receptor     (1)
    BE0000581  D(3) dopamine receptor     (1)
    BE0000389  D(4) dopamine receptor     (1)
    BE0000289  Alpha-2A adrenergic receptor     (1)
    BE0000572  Alpha-2B adrenergic receptor     (1)
    BE0000342  Alpha-2C adrenergic receptor     (1)
---------------------------------------------------
         
Drug1 :  DB00269  Chlorotrianisene
Drug2 :  DB00947  Fulvestrant
Pharmacological target (+,-) : BE0000123  Estrogen receptor
---------------------------------------------------
         
Drug1 :  DB00269  Chlorotrianisene
Drug2 :  DB01185  Fluoxymesterone
Pharmacological target (+,-) : BE0000123  Estrogen receptor
Non-common off-target(s) (drug2) :  
    BE0000345  Prolactin receptor     (-1)
    BE0000794  Glucocorticoid receptor     (-1)
    BE0000132  Androgen receptor     (1)
---------------------------------------------------
         
Drug1 :  DB00272  Betazole
Drug2 :  DB00501  Cimetidine
Pharmacological target (+,-) : BE0000112  Histamine H2 receptor
---------------------------------------------------
         
Drug1 :  DB00272  Betazole
Drug2 :  DB00585  Nizatidine
Pharmacological target (+,-) : BE0000112  Histamine H2 receptor
---------------------------------------------------
         
Drug1 :  DB00272  Betazole
Drug2 :  DB00751  Epinastine
Pharmacological target (+,-) : BE0000112  Histamine H2 receptor
Non-common off-target(s) (drug2) :  
    BE0000442  Histamine H1 receptor     (-1)
    BE0000650  5-hydroxytryptamine receptor 7     (-1)
    BE0000451  5-hydroxytryptamine receptor 2A     (-1)
---------------------------------------------------
         
Drug1 :  DB00272  Betazole
Drug2 :  DB00863  Ranitidine
Pharmacological target (+,-) : BE0000112  Histamine H2 receptor
---------------------------------------------------
         
Drug1 :  DB00272  Betazole
Drug2 :  DB00927  Famotidine
Pharmacological target (+,-) : BE0000112  Histamine H2 receptor
---------------------------------------------------
         
Drug1 :  DB00272  Betazole
Drug2 :  DB00940  Methantheline
Pharmacological target (+,-) : BE0000112  Histamine H2 receptor
Non-common off-target(s) (drug2) :  
    BE0000092  Muscarinic acetylcholine receptor M1     (-1)
---------------------------------------------------
         
Drug1 :  DB00272  Betazole
Drug2 :  DB01142  Doxepin
Pharmacological target (+,-) : BE0000112  Histamine H2 receptor
Non-common off-target(s) (drug2) :  
    BE0000749  Sodium-dependent serotonin transporter     (-1)
    BE0000486  Sodium-dependent noradrenaline transporter     (-1)
    BE0000756  D(2) dopamine receptor     (-1)
    BE0000045  Muscarinic acetylcholine receptor M3     (-1)
    BE0000092  Muscarinic acetylcholine receptor M1     (-1)
    BE0000533  5-hydroxytryptamine receptor 2C     (-1)
    BE0000560  Muscarinic acetylcholine receptor M2     (-1)
    BE0000501  Alpha-1A adrenergic receptor     (-1)
    BE0000575  Alpha-1B adrenergic receptor     (-1)
    BE0000715  Alpha-1D adrenergic receptor     (-1)
    BE0000442  Histamine H1 receptor     (-1)
    BE0000291  5-hydroxytryptamine receptor 1A     (-1)
    BE0000393  5-hydroxytryptamine receptor 2B     (-1)
    BE0000451  5-hydroxytryptamine receptor 2A     (-1)
    BE0000289  Alpha-2A adrenergic receptor     (-1)
    BE0000572  Alpha-2B adrenergic receptor     (-1)
    BE0000342  Alpha-2C adrenergic receptor     (-1)
    BE0000405  Muscarinic acetylcholine receptor M4     (-1)
    BE0000247  Muscarinic acetylcholine receptor M5     (-1)
---------------------------------------------------
         
Drug1 :  DB00272  Betazole
Drug2 :  DB08805  Metiamide
Pharmacological target (+,-) : BE0000112  Histamine H2 receptor
---------------------------------------------------
         
Drug1 :  DB00272  Betazole
Drug2 :  DB08806  Roxatidine acetate
Pharmacological target (+,-) : BE0000112  Histamine H2 receptor
---------------------------------------------------
         
Drug1 :  DB00273  Topiramate
Drug2 :  DB00466  Picrotoxin
Pharmacological target (+,-) : BE0000795  Gamma-aminobutyric acid receptor subunit alpha-1
Non-common off-target(s) (drug1) :  
    BE0000346  Glutamate receptor ionotropic, kainate 1     (-1)
    BE0004797  GABA-A receptor (anion channel)     (1)
    BE0000322  Carbonic anhydrase 2     (-1)
    BE0000535  Carbonic anhydrase 4     (-1)
    BE0000141  Sodium channel protein type 1 subunit alpha     (-1)
Non-common off-target(s) (drug2) :  
    BE0000414  Glycine receptor subunit alpha-3     (-1)
    BE0000745  Glycine receptor subunit alpha-2     (-1)
    BE0000129  Gamma-aminobutyric acid receptor subunit rho-1     (-1)
---------------------------------------------------
         
Drug1 :  DB00273  Topiramate
Drug2 :  DB00474  Methohexital
Pharmacological target (+,-) : BE0000795  Gamma-aminobutyric acid receptor subunit alpha-1
Non-common off-target(s) (drug1) :  
    BE0000346  Glutamate receptor ionotropic, kainate 1     (-1)
    BE0004797  GABA-A receptor (anion channel)     (1)
    BE0000322  Carbonic anhydrase 2     (-1)
    BE0000535  Carbonic anhydrase 4     (-1)
    BE0000141  Sodium channel protein type 1 subunit alpha     (-1)
---------------------------------------------------
         
Drug1 :  DB00277  Theophylline
Drug2 :  DB00640  Adenosine
Pharmacological target (+,-) : BE0000013  Adenosine receptor A1
Pharmacological target (+,-) : BE0000924  Adenosine receptor A2a
Pharmacological target (+,-) : BE0000241  Adenosine receptor A2b
Non-common off-target(s) (drug1) :  
    BE0000487  cAMP-specific 3',5'-cyclic phosphodiesterase 4B     (-1)
    BE0000182  cGMP-specific 3',5'-cyclic phosphodiesterase     (-1)
    BE0002366  Histone deacetylase 2     (1)
    BE0000436  cGMP-inhibited 3',5'-cyclic phosphodiesterase A     (-1)
    BE0001133  cAMP-specific 3',5'-cyclic phosphodiesterase 4A     (-1)
Non-common off-target(s) (drug2) :  
    BE0000354  Adenosine receptor A3     (1)
---------------------------------------------------
         
Drug1 :  DB00277  Theophylline
Drug2 :  DB02546  Vorinostat
Pharmacological target (+,-) : BE0002366  Histone deacetylase 2
Non-common off-target(s) (drug1) :  
    BE0000487  cAMP-specific 3',5'-cyclic phosphodiesterase 4B     (-1)
    BE0000013  Adenosine receptor A1     (-1)
    BE0000924  Adenosine receptor A2a     (-1)
    BE0000182  cGMP-specific 3',5'-cyclic phosphodiesterase     (-1)
    BE0000436  cGMP-inhibited 3',5'-cyclic phosphodiesterase A     (-1)
    BE0000241  Adenosine receptor A2b     (-1)
    BE0001133  cAMP-specific 3',5'-cyclic phosphodiesterase 4A     (-1)
Non-common off-target(s) (drug2) :  
    BE0002365  Histone deacetylase 1     (-1)
    BE0002367  Histone deacetylase 3     (-1)
    BE0002368  Histone deacetylase 6     (-1)
---------------------------------------------------
         
Drug1 :  DB00277  Theophylline
Drug2 :  DB06213  Regadenoson
Pharmacological target (+,-) : BE0000924  Adenosine receptor A2a
Non-common off-target(s) (drug1) :  
    BE0000487  cAMP-specific 3',5'-cyclic phosphodiesterase 4B     (-1)
    BE0000013  Adenosine receptor A1     (-1)
    BE0000182  cGMP-specific 3',5'-cyclic phosphodiesterase     (-1)
    BE0002366  Histone deacetylase 2     (1)
    BE0000436  cGMP-inhibited 3',5'-cyclic phosphodiesterase A     (-1)
    BE0000241  Adenosine receptor A2b     (-1)
    BE0001133  cAMP-specific 3',5'-cyclic phosphodiesterase 4A     (-1)
---------------------------------------------------
         
Drug1 :  DB00283  Clemastine
Drug2 :  DB00667  Histamine Phosphate
Pharmacological target (+,-) : BE0000442  Histamine H1 receptor
Non-common off-target(s) (drug2) :  
    BE0000112  Histamine H2 receptor     (1)
    BE0000146  Histamine H4 receptor     (1)
    BE0000968  Histamine H3 receptor     (1)
---------------------------------------------------
         
Drug1 :  DB00283  Clemastine
Drug2 :  DB06698  Betahistine
Pharmacological target (+,-) : BE0000442  Histamine H1 receptor
Non-common off-target(s) (drug2) :  
    BE0000968  Histamine H3 receptor     (-1)
---------------------------------------------------
         
Drug1 :  DB00285  Venlafaxine
Drug2 :  DB01170  Guanethidine
Pharmacological target (+,-) : BE0000486  Sodium-dependent noradrenaline transporter
Non-common off-target(s) (drug1) :  
    BE0000749  Sodium-dependent serotonin transporter     (-1)
    BE0000647  Sodium-dependent dopamine transporter     (-1)
---------------------------------------------------
         
Drug1 :  DB00285  Venlafaxine
Drug2 :  DB04840  Debrisoquin
Pharmacological target (+,-) : BE0000486  Sodium-dependent noradrenaline transporter
Non-common off-target(s) (drug1) :  
    BE0000749  Sodium-dependent serotonin transporter     (-1)
    BE0000647  Sodium-dependent dopamine transporter     (-1)
---------------------------------------------------
         
Drug1 :  DB00286  Conjugated Estrogens
Drug2 :  DB00947  Fulvestrant
Pharmacological target (+,-) : BE0000123  Estrogen receptor
---------------------------------------------------
         
Drug1 :  DB00286  Conjugated Estrogens
Drug2 :  DB01185  Fluoxymesterone
Pharmacological target (+,-) : BE0000123  Estrogen receptor
Non-common off-target(s) (drug2) :  
    BE0000345  Prolactin receptor     (-1)
    BE0000794  Glucocorticoid receptor     (-1)
    BE0000132  Androgen receptor     (1)
---------------------------------------------------
         
Drug1 :  DB00288  Amcinonide
Drug2 :  DB00834  Mifepristone
Pharmacological target (+,-) : BE0000794  Glucocorticoid receptor
Non-common off-target(s) (drug1) :  
    BE0000422  Annexin A1     (1)
Non-common off-target(s) (drug2) :  
    BE0000557  Progesterone receptor     (-1)
---------------------------------------------------
         
Drug1 :  DB00288  Amcinonide
Drug2 :  DB01222  Budesonide
Pharmacological target (+,-) : BE0000794  Glucocorticoid receptor
Non-common off-target(s) (drug1) :  
    BE0000422  Annexin A1     (1)
---------------------------------------------------
         
Drug1 :  DB00292  Etomidate
Drug2 :  DB00466  Picrotoxin
Pharmacological target (+,-) : BE0000795  Gamma-aminobutyric acid receptor subunit alpha-1
Non-common off-target(s) (drug1) :  
    BE0004797  GABA-A receptor (anion channel)     (1)
    BE0000572  Alpha-2B adrenergic receptor     (1)
Non-common off-target(s) (drug2) :  
    BE0000414  Glycine receptor subunit alpha-3     (-1)
    BE0000745  Glycine receptor subunit alpha-2     (-1)
    BE0000129  Gamma-aminobutyric acid receptor subunit rho-1     (-1)
---------------------------------------------------
         
Drug1 :  DB00292  Etomidate
Drug2 :  DB00474  Methohexital
Pharmacological target (+,-) : BE0000795  Gamma-aminobutyric acid receptor subunit alpha-1
Non-common off-target(s) (drug1) :  
    BE0004797  GABA-A receptor (anion channel)     (1)
    BE0000572  Alpha-2B adrenergic receptor     (1)
---------------------------------------------------
         
Drug1 :  DB00292  Etomidate
Drug2 :  DB01392  Yohimbine
Pharmacological target (+,-) : BE0000572  Alpha-2B adrenergic receptor
Non-common off-target(s) (drug1) :  
    BE0004797  GABA-A receptor (anion channel)     (1)
    BE0000795  Gamma-aminobutyric acid receptor subunit alpha-1     (1)
Non-common off-target(s) (drug2) :  
    BE0000756  D(2) dopamine receptor     (-1)
    BE0000533  5-hydroxytryptamine receptor 2C     (-1)
    BE0000659  5-hydroxytryptamine receptor 1D     (-1)
    BE0000797  5-hydroxytryptamine receptor 1B     (-1)
    BE0000291  5-hydroxytryptamine receptor 1A     (1)
    BE0000393  5-hydroxytryptamine receptor 2B     (-1)
    BE0000451  5-hydroxytryptamine receptor 2A     (-1)
    BE0000581  D(3) dopamine receptor     (-1)
    BE0000289  Alpha-2A adrenergic receptor     (-1)
    BE0000342  Alpha-2C adrenergic receptor     (-1)
---------------------------------------------------
         
Drug1 :  DB00294  Etonogestrel
Drug2 :  DB00834  Mifepristone
Pharmacological target (+,-) : BE0000557  Progesterone receptor
Non-common off-target(s) (drug1) :  
    BE0000123  Estrogen receptor     (1)
Non-common off-target(s) (drug2) :  
    BE0000794  Glucocorticoid receptor     (-1)
---------------------------------------------------
         
Drug1 :  DB00294  Etonogestrel
Drug2 :  DB00947  Fulvestrant
Pharmacological target (+,-) : BE0000123  Estrogen receptor
Non-common off-target(s) (drug1) :  
    BE0000557  Progesterone receptor     (1)
---------------------------------------------------
         
Drug1 :  DB00294  Etonogestrel
Drug2 :  DB01185  Fluoxymesterone
Pharmacological target (+,-) : BE0000123  Estrogen receptor
Non-common off-target(s) (drug1) :  
    BE0000557  Progesterone receptor     (1)
Non-common off-target(s) (drug2) :  
    BE0000345  Prolactin receptor     (-1)
    BE0000794  Glucocorticoid receptor     (-1)
    BE0000132  Androgen receptor     (1)
---------------------------------------------------
         
Drug1 :  DB00295  Morphine
Drug2 :  DB00704  Naltrexone
Pharmacological target (+,-) : BE0000770  Mu-type opioid receptor
Pharmacological target (+,-) : BE0000632  Kappa-type opioid receptor
Pharmacological target (+,-) : BE0000420  Delta-type opioid receptor
Non-common off-target(s) (drug2) :  
    BE0000290  HCG20471, isoform CRA_c     (-1)
---------------------------------------------------
         
Drug1 :  DB00295  Morphine
Drug2 :  DB00844  Nalbuphine
Pharmacological target (+,+) : BE0000632  Kappa-type opioid receptor
Pharmacological target (+,-) : BE0000770  Mu-type opioid receptor
Pharmacological target (+,-) : BE0000420  Delta-type opioid receptor
---------------------------------------------------
         
Drug1 :  DB00295  Morphine
Drug2 :  DB01183  Naloxone
Pharmacological target (+,-) : BE0000770  Mu-type opioid receptor
Pharmacological target (+,-) : BE0000632  Kappa-type opioid receptor
Pharmacological target (+,-) : BE0000420  Delta-type opioid receptor
Non-common off-target(s) (drug2) :  
    BE0000123  Estrogen receptor     (-1)
    BE0002442  Toll-like receptor 4     (-1)
---------------------------------------------------
         
Drug1 :  DB00295  Morphine
Drug2 :  DB09049  Naloxegol
Pharmacological target (+,-) : BE0000770  Mu-type opioid receptor
Non-common off-target(s) (drug1) :  
    BE0000632  Kappa-type opioid receptor     (1)
    BE0000420  Delta-type opioid receptor     (1)
---------------------------------------------------
         
Drug1 :  DB00298  Dapiprazole
Drug2 :  DB00368  Norepinephrine
Pharmacological target (+,-) : BE0000501  Alpha-1A adrenergic receptor
Pharmacological target (+,-) : BE0000575  Alpha-1B adrenergic receptor
Pharmacological target (+,-) : BE0000715  Alpha-1D adrenergic receptor
Non-common off-target(s) (drug2) :  
    BE0000753  Phenylalanine-4-hydroxylase     (-1)
    BE0000172  Beta-1 adrenergic receptor     (1)
    BE0000694  Beta-2 adrenergic receptor     (1)
    BE0000289  Alpha-2A adrenergic receptor     (1)
    BE0000572  Alpha-2B adrenergic receptor     (1)
    BE0000342  Alpha-2C adrenergic receptor     (1)
    BE0001012  Beta-3 adrenergic receptor     (1)
---------------------------------------------------
         
Drug1 :  DB00298  Dapiprazole
Drug2 :  DB00397  Phenylpropanolamine
Pharmacological target (+,-) : BE0000501  Alpha-1A adrenergic receptor
Non-common off-target(s) (drug1) :  
    BE0000575  Alpha-1B adrenergic receptor     (-1)
    BE0000715  Alpha-1D adrenergic receptor     (-1)
Non-common off-target(s) (drug2) :  
    BE0000172  Beta-1 adrenergic receptor     (1)
    BE0000694  Beta-2 adrenergic receptor     (1)
    BE0000020  D(1A) dopamine receptor     (1)
    BE0000289  Alpha-2A adrenergic receptor     (1)
---------------------------------------------------
         
Drug1 :  DB00298  Dapiprazole
Drug2 :  DB00449  Dipivefrin
Pharmacological target (+,-) : BE0000501  Alpha-1A adrenergic receptor
Non-common off-target(s) (drug1) :  
    BE0000575  Alpha-1B adrenergic receptor     (-1)
    BE0000715  Alpha-1D adrenergic receptor     (-1)
Non-common off-target(s) (drug2) :  
    BE0002180  Cholinesterase     (1)
    BE0000694  Beta-2 adrenergic receptor     (1)
    BE0000289  Alpha-2A adrenergic receptor     (1)
---------------------------------------------------
         
Drug1 :  DB00298  Dapiprazole
Drug2 :  DB00610  Metaraminol
Pharmacological target (+,-) : BE0000501  Alpha-1A adrenergic receptor
Non-common off-target(s) (drug1) :  
    BE0000575  Alpha-1B adrenergic receptor     (-1)
    BE0000715  Alpha-1D adrenergic receptor     (-1)
---------------------------------------------------
         
Drug1 :  DB00298  Dapiprazole
Drug2 :  DB00696  Ergotamine
Pharmacological target (+,-) : BE0000501  Alpha-1A adrenergic receptor
Pharmacological target (+,-) : BE0000575  Alpha-1B adrenergic receptor
Pharmacological target (+,-) : BE0000715  Alpha-1D adrenergic receptor
Non-common off-target(s) (drug2) :  
    BE0000486  Sodium-dependent noradrenaline transporter     (-1)
    BE0000756  D(2) dopamine receptor     (1)
    BE0000533  5-hydroxytryptamine receptor 2C     (1)
    BE0000659  5-hydroxytryptamine receptor 1D     (1)
    BE0000797  5-hydroxytryptamine receptor 1B     (1)
    BE0000460  5-hydroxytryptamine receptor 1F     (1)
    BE0000291  5-hydroxytryptamine receptor 1A     (1)
    BE0000451  5-hydroxytryptamine receptor 2A     (1)
    BE0000289  Alpha-2A adrenergic receptor     (1)
    BE0000572  Alpha-2B adrenergic receptor     (1)
    BE0004889  D(1) dopamine receptor     (1)
---------------------------------------------------
         
Drug1 :  DB00298  Dapiprazole
Drug2 :  DB00852  Pseudoephedrine
Pharmacological target (+,-) : BE0000501  Alpha-1A adrenergic receptor
Non-common off-target(s) (drug1) :  
    BE0000575  Alpha-1B adrenergic receptor     (-1)
    BE0000715  Alpha-1D adrenergic receptor     (-1)
Non-common off-target(s) (drug2) :  
    BE0000749  Sodium-dependent serotonin transporter     (-1)
    BE0000647  Sodium-dependent dopamine transporter     (-1)
    BE0000486  Sodium-dependent noradrenaline transporter     (-1)
    BE0000172  Beta-1 adrenergic receptor     (1)
    BE0000694  Beta-2 adrenergic receptor     (1)
    BE0000289  Alpha-2A adrenergic receptor     (1)
---------------------------------------------------
         
Drug1 :  DB00298  Dapiprazole
Drug2 :  DB00865  Benzphetamine
Pharmacological target (+,-) : BE0000501  Alpha-1A adrenergic receptor
Non-common off-target(s) (drug1) :  
    BE0000575  Alpha-1B adrenergic receptor     (-1)
    BE0000715  Alpha-1D adrenergic receptor     (-1)
Non-common off-target(s) (drug2) :  
    BE0000118  Synaptic vesicular amine transporter     (1)
    BE0000647  Sodium-dependent dopamine transporter     (-1)
    BE0000289  Alpha-2A adrenergic receptor     (1)
---------------------------------------------------
         
Drug1 :  DB00298  Dapiprazole
Drug2 :  DB00964  Apraclonidine
Pharmacological target (+,-) : BE0000501  Alpha-1A adrenergic receptor
Non-common off-target(s) (drug1) :  
    BE0000575  Alpha-1B adrenergic receptor     (-1)
    BE0000715  Alpha-1D adrenergic receptor     (-1)
Non-common off-target(s) (drug2) :  
    BE0000289  Alpha-2A adrenergic receptor     (1)
    BE0000572  Alpha-2B adrenergic receptor     (1)
---------------------------------------------------
         
Drug1 :  DB00298  Dapiprazole
Drug2 :  DB01253  Ergonovine
Pharmacological target (+,-) : BE0000501  Alpha-1A adrenergic receptor
Non-common off-target(s) (drug1) :  
    BE0000575  Alpha-1B adrenergic receptor     (-1)
    BE0000715  Alpha-1D adrenergic receptor     (-1)
---------------------------------------------------
         
Drug1 :  DB00298  Dapiprazole
Drug2 :  DB01472  4-Methoxyamphetamine
Pharmacological target (+,-) : BE0000501  Alpha-1A adrenergic receptor
Non-common off-target(s) (drug1) :  
    BE0000575  Alpha-1B adrenergic receptor     (-1)
    BE0000715  Alpha-1D adrenergic receptor     (-1)
Non-common off-target(s) (drug2) :  
    BE0000749  Sodium-dependent serotonin transporter     (-1)
    BE0000118  Synaptic vesicular amine transporter     (-1)
    BE0000647  Sodium-dependent dopamine transporter     (-1)
    BE0002196  Amine oxidase [flavin-containing] B     (-1)
    BE0002198  Amine oxidase [flavin-containing] A     (-1)
    BE0000289  Alpha-2A adrenergic receptor     (1)
---------------------------------------------------
         
Drug1 :  DB00298  Dapiprazole
Drug2 :  DB06262  Droxidopa
Pharmacological target (+,-) : BE0000501  Alpha-1A adrenergic receptor
Pharmacological target (+,-) : BE0000575  Alpha-1B adrenergic receptor
Pharmacological target (+,-) : BE0000715  Alpha-1D adrenergic receptor
Non-common off-target(s) (drug2) :  
    BE0000753  Phenylalanine-4-hydroxylase     (-1)
    BE0000172  Beta-1 adrenergic receptor     (1)
    BE0000694  Beta-2 adrenergic receptor     (1)
    BE0000289  Alpha-2A adrenergic receptor     (1)
    BE0000572  Alpha-2B adrenergic receptor     (1)
    BE0000342  Alpha-2C adrenergic receptor     (1)
    BE0001012  Beta-3 adrenergic receptor     (1)
---------------------------------------------------
         
Drug1 :  DB00298  Dapiprazole
Drug2 :  DB06706  Isometheptene
Pharmacological target (+,-) : BE0000501  Alpha-1A adrenergic receptor
Non-common off-target(s) (drug1) :  
    BE0000575  Alpha-1B adrenergic receptor     (-1)
    BE0000715  Alpha-1D adrenergic receptor     (-1)
Non-common off-target(s) (drug2) :  
    BE0000118  Synaptic vesicular amine transporter     (-1)
---------------------------------------------------
         
Drug1 :  DB00298  Dapiprazole
Drug2 :  DB06707  Levonordefrin
Pharmacological target (+,-) : BE0000501  Alpha-1A adrenergic receptor
Non-common off-target(s) (drug1) :  
    BE0000575  Alpha-1B adrenergic receptor     (-1)
    BE0000715  Alpha-1D adrenergic receptor     (-1)
Non-common off-target(s) (drug2) :  
    BE0000486  Sodium-dependent noradrenaline transporter     (-1)
---------------------------------------------------
         
Drug1 :  DB00298  Dapiprazole
Drug2 :  DB06711  Naphazoline
Pharmacological target (+,-) : BE0000501  Alpha-1A adrenergic receptor
Non-common off-target(s) (drug1) :  
    BE0000575  Alpha-1B adrenergic receptor     (-1)
    BE0000715  Alpha-1D adrenergic receptor     (-1)
Non-common off-target(s) (drug2) :  
    BE0000289  Alpha-2A adrenergic receptor     (1)
---------------------------------------------------
         
Drug1 :  DB00304  Desogestrel
Drug2 :  DB00834  Mifepristone
Pharmacological target (+,-) : BE0000557  Progesterone receptor
Non-common off-target(s) (drug1) :  
    BE0000123  Estrogen receptor     (1)
Non-common off-target(s) (drug2) :  
    BE0000794  Glucocorticoid receptor     (-1)
---------------------------------------------------
         
Drug1 :  DB00304  Desogestrel
Drug2 :  DB00947  Fulvestrant
Pharmacological target (+,-) : BE0000123  Estrogen receptor
Non-common off-target(s) (drug1) :  
    BE0000557  Progesterone receptor     (1)
---------------------------------------------------
         
Drug1 :  DB00304  Desogestrel
Drug2 :  DB01185  Fluoxymesterone
Pharmacological target (+,-) : BE0000123  Estrogen receptor
Non-common off-target(s) (drug1) :  
    BE0000557  Progesterone receptor     (1)
Non-common off-target(s) (drug2) :  
    BE0000345  Prolactin receptor     (-1)
    BE0000794  Glucocorticoid receptor     (-1)
    BE0000132  Androgen receptor     (1)
---------------------------------------------------
         
Drug1 :  DB00306  Talbutal
Drug2 :  DB00466  Picrotoxin
Pharmacological target (+,-) : BE0000795  Gamma-aminobutyric acid receptor subunit alpha-1
Non-common off-target(s) (drug1) :  
    BE0000829  Glutamate receptor 2     (-1)
    BE0000826  Glutamate receptor ionotropic, kainate 2     (-1)
    BE0000849  Neuronal acetylcholine receptor subunit alpha-4     (-1)
    BE0002341  Neuronal acetylcholine receptor subunit alpha-7     (-1)
    BE0004797  GABA-A receptor (anion channel)     (1)
    BE0000381  Gamma-aminobutyric acid receptor subunit alpha-2     (1)
    BE0000523  Gamma-aminobutyric acid receptor subunit alpha-3     (1)
    BE0000478  Gamma-aminobutyric acid receptor subunit alpha-4     (1)
    BE0000471  Gamma-aminobutyric acid receptor subunit alpha-5     (1)
    BE0000764  Gamma-aminobutyric acid receptor subunit alpha-6     (1)
Non-common off-target(s) (drug2) :  
    BE0000414  Glycine receptor subunit alpha-3     (-1)
    BE0000745  Glycine receptor subunit alpha-2     (-1)
    BE0000129  Gamma-aminobutyric acid receptor subunit rho-1     (-1)
---------------------------------------------------
         
Drug1 :  DB00306  Talbutal
Drug2 :  DB00474  Methohexital
Pharmacological target (+,-) : BE0000795  Gamma-aminobutyric acid receptor subunit alpha-1
Non-common off-target(s) (drug1) :  
    BE0000829  Glutamate receptor 2     (-1)
    BE0000826  Glutamate receptor ionotropic, kainate 2     (-1)
    BE0000849  Neuronal acetylcholine receptor subunit alpha-4     (-1)
    BE0002341  Neuronal acetylcholine receptor subunit alpha-7     (-1)
    BE0004797  GABA-A receptor (anion channel)     (1)
    BE0000381  Gamma-aminobutyric acid receptor subunit alpha-2     (1)
    BE0000523  Gamma-aminobutyric acid receptor subunit alpha-3     (1)
    BE0000478  Gamma-aminobutyric acid receptor subunit alpha-4     (1)
    BE0000471  Gamma-aminobutyric acid receptor subunit alpha-5     (1)
    BE0000764  Gamma-aminobutyric acid receptor subunit alpha-6     (1)
---------------------------------------------------
         
Drug1 :  DB00306  Talbutal
Drug2 :  DB01205  Flumazenil
Pharmacological target (+,+) : BE0004797  GABA-A receptor (anion channel)
Pharmacological target (+,-) : BE0000795  Gamma-aminobutyric acid receptor subunit alpha-1
Pharmacological target (+,-) : BE0000471  Gamma-aminobutyric acid receptor subunit alpha-5
Non-common off-target(s) (drug1) :  
    BE0000829  Glutamate receptor 2     (-1)
    BE0000826  Glutamate receptor ionotropic, kainate 2     (-1)
    BE0000849  Neuronal acetylcholine receptor subunit alpha-4     (-1)
    BE0002341  Neuronal acetylcholine receptor subunit alpha-7     (-1)
    BE0000381  Gamma-aminobutyric acid receptor subunit alpha-2     (1)
    BE0000523  Gamma-aminobutyric acid receptor subunit alpha-3     (1)
    BE0000478  Gamma-aminobutyric acid receptor subunit alpha-4     (1)
    BE0000764  Gamma-aminobutyric acid receptor subunit alpha-6     (1)
Non-common off-target(s) (drug2) :  
    BE0003592  Gamma-aminobutyric acid receptor subunit gamma-2     (-1)
---------------------------------------------------
         
Drug1 :  DB00308  Ibutilide
Drug2 :  DB00393  Nimodipine
Pharmacological target (+,-) : BE0000430  Voltage-dependent L-type calcium channel subunit alpha-1C
Pharmacological target (+,-) : BE0000303  Voltage-dependent L-type calcium channel subunit beta-1
Non-common off-target(s) (drug1) :  
    BE0000090  Potassium voltage-gated channel subfamily H member 2     (-1)
    BE0000708  ATP-sensitive inward rectifier potassium channel 11     (-1)
    BE0000691  Voltage-dependent calcium channel subunit alpha-2/delta-1     (1)
    BE0000679  Voltage-dependent calcium channel gamma-1 subunit     (1)
    BE0000154  Potassium channel subfamily K member 1     (-1)
    BE0000680  Potassium channel subfamily K member 6     (-1)
    BE0000462  Potassium voltage-gated channel subfamily H member 6     (-1)
    BE0000699  Potassium voltage-gated channel subfamily H member 7     (-1)
Non-common off-target(s) (drug2) :  
    BE0002354  Voltage-dependent L-type calcium channel subunit beta-2     (-1)
    BE0002359  Voltage-dependent L-type calcium channel subunit alpha-1D     (-1)
    BE0002355  Voltage-dependent L-type calcium channel subunit alpha-1S     (-1)
    BE0003721  Aryl hydrocarbon receptor     (1)
    BE0002357  Voltage-dependent L-type calcium channel subunit alpha-1F     (-1)
    BE0002358  Voltage-dependent L-type calcium channel subunit beta-3     (-1)
    BE0002356  Voltage-dependent L-type calcium channel subunit beta-4     (-1)
    BE0000668  Mineralocorticoid receptor     (-1)
---------------------------------------------------
         
Drug1 :  DB00308  Ibutilide
Drug2 :  DB00568  Cinnarizine
Pharmacological target (+,-) : BE0000430  Voltage-dependent L-type calcium channel subunit alpha-1C
Non-common off-target(s) (drug1) :  
    BE0000090  Potassium voltage-gated channel subfamily H member 2     (-1)
    BE0000708  ATP-sensitive inward rectifier potassium channel 11     (-1)
    BE0000691  Voltage-dependent calcium channel subunit alpha-2/delta-1     (1)
    BE0000303  Voltage-dependent L-type calcium channel subunit beta-1     (1)
    BE0000679  Voltage-dependent calcium channel gamma-1 subunit     (1)
    BE0000154  Potassium channel subfamily K member 1     (-1)
    BE0000680  Potassium channel subfamily K member 6     (-1)
    BE0000462  Potassium voltage-gated channel subfamily H member 6     (-1)
    BE0000699  Potassium voltage-gated channel subfamily H member 7     (-1)
Non-common off-target(s) (drug2) :  
    BE0000442  Histamine H1 receptor     (-1)
    BE0000864  Voltage-dependent T-type calcium channel subunit alpha-1H     (-1)
    BE0002359  Voltage-dependent L-type calcium channel subunit alpha-1D     (-1)
    BE0002355  Voltage-dependent L-type calcium channel subunit alpha-1S     (-1)
    BE0000483  Voltage-dependent T-type calcium channel subunit alpha-1G     (-1)
    BE0002357  Voltage-dependent L-type calcium channel subunit alpha-1F     (-1)
    BE0000012  Voltage-dependent T-type calcium channel subunit alpha-1I     (-1)
---------------------------------------------------
         
Drug1 :  DB00308  Ibutilide
Drug2 :  DB01388  Mibefradil
Pharmacological target (+,-) : BE0000430  Voltage-dependent L-type calcium channel subunit alpha-1C
Pharmacological target (+,-) : BE0000303  Voltage-dependent L-type calcium channel subunit beta-1
Non-common off-target(s) (drug1) :  
    BE0000090  Potassium voltage-gated channel subfamily H member 2     (-1)
    BE0000708  ATP-sensitive inward rectifier potassium channel 11     (-1)
    BE0000691  Voltage-dependent calcium channel subunit alpha-2/delta-1     (1)
    BE0000679  Voltage-dependent calcium channel gamma-1 subunit     (1)
    BE0000154  Potassium channel subfamily K member 1     (-1)
    BE0000680  Potassium channel subfamily K member 6     (-1)
    BE0000462  Potassium voltage-gated channel subfamily H member 6     (-1)
    BE0000699  Potassium voltage-gated channel subfamily H member 7     (-1)
Non-common off-target(s) (drug2) :  
    BE0002354  Voltage-dependent L-type calcium channel subunit beta-2     (-1)
    BE0000864  Voltage-dependent T-type calcium channel subunit alpha-1H     (-1)
    BE0002359  Voltage-dependent L-type calcium channel subunit alpha-1D     (-1)
    BE0002355  Voltage-dependent L-type calcium channel subunit alpha-1S     (-1)
    BE0000483  Voltage-dependent T-type calcium channel subunit alpha-1G     (-1)
    BE0002357  Voltage-dependent L-type calcium channel subunit alpha-1F     (-1)
    BE0002358  Voltage-dependent L-type calcium channel subunit beta-3     (-1)
    BE0002356  Voltage-dependent L-type calcium channel subunit beta-4     (-1)
    BE0000012  Voltage-dependent T-type calcium channel subunit alpha-1I     (-1)
---------------------------------------------------
         
Drug1 :  DB00310  Chlorthalidone
Drug2 :  DB00534  Chlormerodrin
Pharmacological target (+,-) : BE0000502  Solute carrier family 12 member 1
Non-common off-target(s) (drug2) :  
    BE0000152  Succinate-semialdehyde dehydrogenase, mitochondrial     (-1)
---------------------------------------------------
         
Drug1 :  DB00312  Pentobarbital
Drug2 :  DB00466  Picrotoxin
Pharmacological target (+,-) : BE0000795  Gamma-aminobutyric acid receptor subunit alpha-1
Non-common off-target(s) (drug1) :  
    BE0000829  Glutamate receptor 2     (-1)
    BE0000826  Glutamate receptor ionotropic, kainate 2     (-1)
    BE0000849  Neuronal acetylcholine receptor subunit alpha-4     (-1)
    BE0002341  Neuronal acetylcholine receptor subunit alpha-7     (-1)
    BE0004797  GABA-A receptor (anion channel)     (1)
    BE0000381  Gamma-aminobutyric acid receptor subunit alpha-2     (1)
    BE0000523  Gamma-aminobutyric acid receptor subunit alpha-3     (1)
    BE0000478  Gamma-aminobutyric acid receptor subunit alpha-4     (1)
    BE0000471  Gamma-aminobutyric acid receptor subunit alpha-5     (1)
    BE0000764  Gamma-aminobutyric acid receptor subunit alpha-6     (1)
    BE0004956  NMDA receptor     (-1)
Non-common off-target(s) (drug2) :  
    BE0000414  Glycine receptor subunit alpha-3     (-1)
    BE0000745  Glycine receptor subunit alpha-2     (-1)
    BE0000129  Gamma-aminobutyric acid receptor subunit rho-1     (-1)
---------------------------------------------------
         
Drug1 :  DB00312  Pentobarbital
Drug2 :  DB00474  Methohexital
Pharmacological target (+,-) : BE0000795  Gamma-aminobutyric acid receptor subunit alpha-1
Non-common off-target(s) (drug1) :  
    BE0000829  Glutamate receptor 2     (-1)
    BE0000826  Glutamate receptor ionotropic, kainate 2     (-1)
    BE0000849  Neuronal acetylcholine receptor subunit alpha-4     (-1)
    BE0002341  Neuronal acetylcholine receptor subunit alpha-7     (-1)
    BE0004797  GABA-A receptor (anion channel)     (1)
    BE0000381  Gamma-aminobutyric acid receptor subunit alpha-2     (1)
    BE0000523  Gamma-aminobutyric acid receptor subunit alpha-3     (1)
    BE0000478  Gamma-aminobutyric acid receptor subunit alpha-4     (1)
    BE0000471  Gamma-aminobutyric acid receptor subunit alpha-5     (1)
    BE0000764  Gamma-aminobutyric acid receptor subunit alpha-6     (1)
    BE0004956  NMDA receptor     (-1)
---------------------------------------------------
         
Drug1 :  DB00312  Pentobarbital
Drug2 :  DB01205  Flumazenil
Pharmacological target (+,+) : BE0004797  GABA-A receptor (anion channel)
Pharmacological target (+,-) : BE0000795  Gamma-aminobutyric acid receptor subunit alpha-1
Pharmacological target (+,-) : BE0000471  Gamma-aminobutyric acid receptor subunit alpha-5
Non-common off-target(s) (drug1) :  
    BE0000829  Glutamate receptor 2     (-1)
    BE0000826  Glutamate receptor ionotropic, kainate 2     (-1)
    BE0000849  Neuronal acetylcholine receptor subunit alpha-4     (-1)
    BE0002341  Neuronal acetylcholine receptor subunit alpha-7     (-1)
    BE0000381  Gamma-aminobutyric acid receptor subunit alpha-2     (1)
    BE0000523  Gamma-aminobutyric acid receptor subunit alpha-3     (1)
    BE0000478  Gamma-aminobutyric acid receptor subunit alpha-4     (1)
    BE0000764  Gamma-aminobutyric acid receptor subunit alpha-6     (1)
    BE0004956  NMDA receptor     (-1)
Non-common off-target(s) (drug2) :  
    BE0003592  Gamma-aminobutyric acid receptor subunit gamma-2     (-1)
---------------------------------------------------
         
Drug1 :  DB00315  Zolmitriptan
Drug2 :  DB00477  Chlorpromazine
Pharmacological target (+,-) : BE0000291  5-hydroxytryptamine receptor 1A
Non-common off-target(s) (drug1) :  
    BE0000659  5-hydroxytryptamine receptor 1D     (1)
    BE0000797  5-hydroxytryptamine receptor 1B     (1)
    BE0000460  5-hydroxytryptamine receptor 1F     (1)
Non-common off-target(s) (drug2) :  
    BE0000756  D(2) dopamine receptor     (-1)
    BE0000501  Alpha-1A adrenergic receptor     (-1)
    BE0000575  Alpha-1B adrenergic receptor     (-1)
    BE0000442  Histamine H1 receptor     (-1)
    BE0000451  5-hydroxytryptamine receptor 2A     (-1)
    BE0000020  D(1A) dopamine receptor     (-1)
---------------------------------------------------
         
Drug1 :  DB00315  Zolmitriptan
Drug2 :  DB00866  Alprenolol
Pharmacological target (+,-) : BE0000291  5-hydroxytryptamine receptor 1A
Non-common off-target(s) (drug1) :  
    BE0000659  5-hydroxytryptamine receptor 1D     (1)
    BE0000797  5-hydroxytryptamine receptor 1B     (1)
    BE0000460  5-hydroxytryptamine receptor 1F     (1)
Non-common off-target(s) (drug2) :  
    BE0000172  Beta-1 adrenergic receptor     (-1)
    BE0000694  Beta-2 adrenergic receptor     (-1)
---------------------------------------------------
         
Drug1 :  DB00315  Zolmitriptan
Drug2 :  DB01142  Doxepin
Pharmacological target (+,-) : BE0000291  5-hydroxytryptamine receptor 1A
Non-common off-target(s) (drug1) :  
    BE0000659  5-hydroxytryptamine receptor 1D     (1)
    BE0000797  5-hydroxytryptamine receptor 1B     (1)
    BE0000460  5-hydroxytryptamine receptor 1F     (1)
Non-common off-target(s) (drug2) :  
    BE0000749  Sodium-dependent serotonin transporter     (-1)
    BE0000486  Sodium-dependent noradrenaline transporter     (-1)
    BE0000756  D(2) dopamine receptor     (-1)
    BE0000045  Muscarinic acetylcholine receptor M3     (-1)
    BE0000092  Muscarinic acetylcholine receptor M1     (-1)
    BE0000533  5-hydroxytryptamine receptor 2C     (-1)
    BE0000560  Muscarinic acetylcholine receptor M2     (-1)
    BE0000501  Alpha-1A adrenergic receptor     (-1)
    BE0000575  Alpha-1B adrenergic receptor     (-1)
    BE0000715  Alpha-1D adrenergic receptor     (-1)
    BE0000442  Histamine H1 receptor     (-1)
    BE0000393  5-hydroxytryptamine receptor 2B     (-1)
    BE0000451  5-hydroxytryptamine receptor 2A     (-1)
    BE0000289  Alpha-2A adrenergic receptor     (-1)
    BE0000572  Alpha-2B adrenergic receptor     (-1)
    BE0000342  Alpha-2C adrenergic receptor     (-1)
    BE0000405  Muscarinic acetylcholine receptor M4     (-1)
    BE0000247  Muscarinic acetylcholine receptor M5     (-1)
    BE0000112  Histamine H2 receptor     (-1)
---------------------------------------------------
         
Drug1 :  DB00315  Zolmitriptan
Drug2 :  DB01149  Nefazodone
Pharmacological target (+,-) : BE0000291  5-hydroxytryptamine receptor 1A
Non-common off-target(s) (drug1) :  
    BE0000659  5-hydroxytryptamine receptor 1D     (1)
    BE0000797  5-hydroxytryptamine receptor 1B     (1)
    BE0000460  5-hydroxytryptamine receptor 1F     (1)
Non-common off-target(s) (drug2) :  
    BE0000749  Sodium-dependent serotonin transporter     (-1)
    BE0000647  Sodium-dependent dopamine transporter     (-1)
    BE0000486  Sodium-dependent noradrenaline transporter     (-1)
    BE0000533  5-hydroxytryptamine receptor 2C     (-1)
    BE0000501  Alpha-1A adrenergic receptor     (-1)
    BE0000451  5-hydroxytryptamine receptor 2A     (-1)
    BE0000289  Alpha-2A adrenergic receptor     (-1)
---------------------------------------------------
         
Drug1 :  DB00315  Zolmitriptan
Drug2 :  DB01614  Acepromazine
Pharmacological target (+,-) : BE0000291  5-hydroxytryptamine receptor 1A
Non-common off-target(s) (drug1) :  
    BE0000659  5-hydroxytryptamine receptor 1D     (1)
    BE0000797  5-hydroxytryptamine receptor 1B     (1)
    BE0000460  5-hydroxytryptamine receptor 1F     (1)
Non-common off-target(s) (drug2) :  
    BE0000756  D(2) dopamine receptor     (-1)
    BE0000501  Alpha-1A adrenergic receptor     (-1)
    BE0000575  Alpha-1B adrenergic receptor     (-1)
    BE0000451  5-hydroxytryptamine receptor 2A     (-1)
    BE0000020  D(1A) dopamine receptor     (-1)
---------------------------------------------------
         
Drug1 :  DB00315  Zolmitriptan
Drug2 :  DB01616  Alverine
Pharmacological target (+,-) : BE0000291  5-hydroxytryptamine receptor 1A
Non-common off-target(s) (drug1) :  
    BE0000659  5-hydroxytryptamine receptor 1D     (1)
    BE0000797  5-hydroxytryptamine receptor 1B     (1)
    BE0000460  5-hydroxytryptamine receptor 1F     (1)
---------------------------------------------------
         
Drug1 :  DB00315  Zolmitriptan
Drug2 :  DB01621  Pipotiazine
Pharmacological target (+,-) : BE0000291  5-hydroxytryptamine receptor 1A
Non-common off-target(s) (drug1) :  
    BE0000659  5-hydroxytryptamine receptor 1D     (1)
    BE0000797  5-hydroxytryptamine receptor 1B     (1)
    BE0000460  5-hydroxytryptamine receptor 1F     (1)
Non-common off-target(s) (drug2) :  
    BE0000756  D(2) dopamine receptor     (-1)
    BE0000451  5-hydroxytryptamine receptor 2A     (-1)
    BE0000020  D(1A) dopamine receptor     (-1)
---------------------------------------------------
         
Drug1 :  DB00315  Zolmitriptan
Drug2 :  DB01622  Thioproperazine
Pharmacological target (+,-) : BE0000291  5-hydroxytryptamine receptor 1A
Non-common off-target(s) (drug1) :  
    BE0000659  5-hydroxytryptamine receptor 1D     (1)
    BE0000797  5-hydroxytryptamine receptor 1B     (1)
    BE0000460  5-hydroxytryptamine receptor 1F     (1)
Non-common off-target(s) (drug2) :  
    BE0000756  D(2) dopamine receptor     (-1)
    BE0000501  Alpha-1A adrenergic receptor     (-1)
    BE0000575  Alpha-1B adrenergic receptor     (-1)
    BE0000451  5-hydroxytryptamine receptor 2A     (-1)
    BE0000020  D(1A) dopamine receptor     (-1)
---------------------------------------------------
         
Drug1 :  DB00318  Codeine
Drug2 :  DB00704  Naltrexone
Pharmacological target (+,-) : BE0000770  Mu-type opioid receptor
Pharmacological target (+,-) : BE0000632  Kappa-type opioid receptor
Pharmacological target (+,-) : BE0000420  Delta-type opioid receptor
Non-common off-target(s) (drug2) :  
    BE0000290  HCG20471, isoform CRA_c     (-1)
---------------------------------------------------
         
Drug1 :  DB00318  Codeine
Drug2 :  DB00844  Nalbuphine
Pharmacological target (+,+) : BE0000632  Kappa-type opioid receptor
Pharmacological target (+,-) : BE0000770  Mu-type opioid receptor
Pharmacological target (+,-) : BE0000420  Delta-type opioid receptor
---------------------------------------------------
         
Drug1 :  DB00318  Codeine
Drug2 :  DB01183  Naloxone
Pharmacological target (+,-) : BE0000770  Mu-type opioid receptor
Pharmacological target (+,-) : BE0000632  Kappa-type opioid receptor
Pharmacological target (+,-) : BE0000420  Delta-type opioid receptor
Non-common off-target(s) (drug2) :  
    BE0000123  Estrogen receptor     (-1)
    BE0002442  Toll-like receptor 4     (-1)
---------------------------------------------------
         
Drug1 :  DB00318  Codeine
Drug2 :  DB09049  Naloxegol
Pharmacological target (+,-) : BE0000770  Mu-type opioid receptor
Non-common off-target(s) (drug1) :  
    BE0000632  Kappa-type opioid receptor     (1)
    BE0000420  Delta-type opioid receptor     (1)
---------------------------------------------------
         
Drug1 :  DB00321  Amitriptyline
Drug2 :  DB00604  Cisapride
Pharmacological target (+,-) : BE0000451  5-hydroxytryptamine receptor 2A
Non-common off-target(s) (drug1) :  
    BE0000749  Sodium-dependent serotonin transporter     (-1)
    BE0000486  Sodium-dependent noradrenaline transporter     (-1)
    BE0000045  Muscarinic acetylcholine receptor M3     (-1)
    BE0000092  Muscarinic acetylcholine receptor M1     (-1)
    BE0000632  Kappa-type opioid receptor     (1)
    BE0000420  Delta-type opioid receptor     (1)
    BE0000560  Muscarinic acetylcholine receptor M2     (-1)
    BE0000501  Alpha-1A adrenergic receptor     (-1)
    BE0000575  Alpha-1B adrenergic receptor     (-1)
    BE0000715  Alpha-1D adrenergic receptor     (-1)
    BE0000442  Histamine H1 receptor     (-1)
    BE0000291  5-hydroxytryptamine receptor 1A     (-1)
    BE0000650  5-hydroxytryptamine receptor 7     (-1)
    BE0000781  Potassium voltage-gated channel subfamily A member 1     (-1)
    BE0000945  5-hydroxytryptamine receptor 6     (-1)
    BE0000289  Alpha-2A adrenergic receptor     (-1)
    BE0000405  Muscarinic acetylcholine receptor M4     (-1)
    BE0000247  Muscarinic acetylcholine receptor M5     (-1)
    BE0000112  Histamine H2 receptor     (-1)
    BE0003603  Potassium voltage-gated channel subfamily D member 2     (-1)
    BE0003604  Potassium voltage-gated channel subfamily D member 3     (-1)
    BE0001039  High affinity nerve growth factor receptor     (1)
    BE0003605  BDNF/NT-3 growth factors receptor     (1)
    BE0000897  Potassium voltage-gated channel subfamily KQT member 2     (-1)
    BE0000156  Sigma non-opioid intracellular receptor 1     (1)
Non-common off-target(s) (drug2) :  
    BE0000090  Potassium voltage-gated channel subfamily H member 2     (-1)
    BE0000311  5-hydroxytryptamine receptor 3A     (1)
    BE0000084  5-hydroxytryptamine receptor 4     (1)
---------------------------------------------------
         
Drug1 :  DB00321  Amitriptyline
Drug2 :  DB01170  Guanethidine
Pharmacological target (+,-) : BE0000486  Sodium-dependent noradrenaline transporter
Non-common off-target(s) (drug1) :  
    BE0000749  Sodium-dependent serotonin transporter     (-1)
    BE0000045  Muscarinic acetylcholine receptor M3     (-1)
    BE0000092  Muscarinic acetylcholine receptor M1     (-1)
    BE0000632  Kappa-type opioid receptor     (1)
    BE0000420  Delta-type opioid receptor     (1)
    BE0000560  Muscarinic acetylcholine receptor M2     (-1)
    BE0000501  Alpha-1A adrenergic receptor     (-1)
    BE0000575  Alpha-1B adrenergic receptor     (-1)
    BE0000715  Alpha-1D adrenergic receptor     (-1)
    BE0000442  Histamine H1 receptor     (-1)
    BE0000291  5-hydroxytryptamine receptor 1A     (-1)
    BE0000650  5-hydroxytryptamine receptor 7     (-1)
    BE0000781  Potassium voltage-gated channel subfamily A member 1     (-1)
    BE0000451  5-hydroxytryptamine receptor 2A     (-1)
    BE0000945  5-hydroxytryptamine receptor 6     (-1)
    BE0000289  Alpha-2A adrenergic receptor     (-1)
    BE0000405  Muscarinic acetylcholine receptor M4     (-1)
    BE0000247  Muscarinic acetylcholine receptor M5     (-1)
    BE0000112  Histamine H2 receptor     (-1)
    BE0003603  Potassium voltage-gated channel subfamily D member 2     (-1)
    BE0003604  Potassium voltage-gated channel subfamily D member 3     (-1)
    BE0001039  High affinity nerve growth factor receptor     (1)
    BE0003605  BDNF/NT-3 growth factors receptor     (1)
    BE0000897  Potassium voltage-gated channel subfamily KQT member 2     (-1)
    BE0000156  Sigma non-opioid intracellular receptor 1     (1)
---------------------------------------------------
         
Drug1 :  DB00321  Amitriptyline
Drug2 :  DB04840  Debrisoquin
Pharmacological target (+,-) : BE0000486  Sodium-dependent noradrenaline transporter
Non-common off-target(s) (drug1) :  
    BE0000749  Sodium-dependent serotonin transporter     (-1)
    BE0000045  Muscarinic acetylcholine receptor M3     (-1)
    BE0000092  Muscarinic acetylcholine receptor M1     (-1)
    BE0000632  Kappa-type opioid receptor     (1)
    BE0000420  Delta-type opioid receptor     (1)
    BE0000560  Muscarinic acetylcholine receptor M2     (-1)
    BE0000501  Alpha-1A adrenergic receptor     (-1)
    BE0000575  Alpha-1B adrenergic receptor     (-1)
    BE0000715  Alpha-1D adrenergic receptor     (-1)
    BE0000442  Histamine H1 receptor     (-1)
    BE0000291  5-hydroxytryptamine receptor 1A     (-1)
    BE0000650  5-hydroxytryptamine receptor 7     (-1)
    BE0000781  Potassium voltage-gated channel subfamily A member 1     (-1)
    BE0000451  5-hydroxytryptamine receptor 2A     (-1)
    BE0000945  5-hydroxytryptamine receptor 6     (-1)
    BE0000289  Alpha-2A adrenergic receptor     (-1)
    BE0000405  Muscarinic acetylcholine receptor M4     (-1)
    BE0000247  Muscarinic acetylcholine receptor M5     (-1)
    BE0000112  Histamine H2 receptor     (-1)
    BE0003603  Potassium voltage-gated channel subfamily D member 2     (-1)
    BE0003604  Potassium voltage-gated channel subfamily D member 3     (-1)
    BE0001039  High affinity nerve growth factor receptor     (1)
    BE0003605  BDNF/NT-3 growth factors receptor     (1)
    BE0000897  Potassium voltage-gated channel subfamily KQT member 2     (-1)
    BE0000156  Sigma non-opioid intracellular receptor 1     (1)
---------------------------------------------------
         
Drug1 :  DB00324  Fluorometholone
Drug2 :  DB00834  Mifepristone
Pharmacological target (+,-) : BE0000794  Glucocorticoid receptor
Non-common off-target(s) (drug2) :  
    BE0000557  Progesterone receptor     (-1)
---------------------------------------------------
         
Drug1 :  DB00324  Fluorometholone
Drug2 :  DB01222  Budesonide
Pharmacological target (+,-) : BE0000794  Glucocorticoid receptor
---------------------------------------------------
         
Drug1 :  DB00327  Hydromorphone
Drug2 :  DB00704  Naltrexone
Pharmacological target (+,-) : BE0000770  Mu-type opioid receptor
Pharmacological target (+,-) : BE0000632  Kappa-type opioid receptor
Pharmacological target (+,-) : BE0000420  Delta-type opioid receptor
Non-common off-target(s) (drug2) :  
    BE0000290  HCG20471, isoform CRA_c     (-1)
---------------------------------------------------
         
Drug1 :  DB00327  Hydromorphone
Drug2 :  DB00844  Nalbuphine
Pharmacological target (+,+) : BE0000632  Kappa-type opioid receptor
Pharmacological target (+,-) : BE0000770  Mu-type opioid receptor
Pharmacological target (+,-) : BE0000420  Delta-type opioid receptor
---------------------------------------------------
         
Drug1 :  DB00327  Hydromorphone
Drug2 :  DB01183  Naloxone
Pharmacological target (+,-) : BE0000770  Mu-type opioid receptor
Pharmacological target (+,-) : BE0000632  Kappa-type opioid receptor
Pharmacological target (+,-) : BE0000420  Delta-type opioid receptor
Non-common off-target(s) (drug2) :  
    BE0000123  Estrogen receptor     (-1)
    BE0002442  Toll-like receptor 4     (-1)
---------------------------------------------------
         
Drug1 :  DB00327  Hydromorphone
Drug2 :  DB09049  Naloxegol
Pharmacological target (+,-) : BE0000770  Mu-type opioid receptor
Non-common off-target(s) (drug1) :  
    BE0000632  Kappa-type opioid receptor     (1)
    BE0000420  Delta-type opioid receptor     (1)
---------------------------------------------------
         
Drug1 :  DB00332  Ipratropium bromide
Drug2 :  DB00411  Carbachol
Pharmacological target (+,-) : BE0000092  Muscarinic acetylcholine receptor M1
Pharmacological target (+,-) : BE0000560  Muscarinic acetylcholine receptor M2
Non-common off-target(s) (drug1) :  
    BE0000045  Muscarinic acetylcholine receptor M3     (-1)
Non-common off-target(s) (drug2) :  
    BE0000738  Neuronal acetylcholine receptor subunit alpha-2     (1)
---------------------------------------------------
         
Drug1 :  DB00332  Ipratropium bromide
Drug2 :  DB01019  Bethanechol
Pharmacological target (+,-) : BE0000560  Muscarinic acetylcholine receptor M2
Non-common off-target(s) (drug1) :  
    BE0000045  Muscarinic acetylcholine receptor M3     (-1)
    BE0000092  Muscarinic acetylcholine receptor M1     (-1)
---------------------------------------------------
         
Drug1 :  DB00332  Ipratropium bromide
Drug2 :  DB01085  Pilocarpine
Pharmacological target (+,-) : BE0000045  Muscarinic acetylcholine receptor M3
Pharmacological target (+,-) : BE0000092  Muscarinic acetylcholine receptor M1
Pharmacological target (+,-) : BE0000560  Muscarinic acetylcholine receptor M2
---------------------------------------------------
         
Drug1 :  DB00332  Ipratropium bromide
Drug2 :  DB01233  Metoclopramide
Pharmacological target (+,-) : BE0000092  Muscarinic acetylcholine receptor M1
Non-common off-target(s) (drug1) :  
    BE0000045  Muscarinic acetylcholine receptor M3     (-1)
    BE0000560  Muscarinic acetylcholine receptor M2     (-1)
Non-common off-target(s) (drug2) :  
    BE0000756  D(2) dopamine receptor     (-1)
    BE0000311  5-hydroxytryptamine receptor 3A     (1)
    BE0000084  5-hydroxytryptamine receptor 4     (1)
---------------------------------------------------
         
Drug1 :  DB00332  Ipratropium bromide
Drug2 :  DB06709  Methacholine
Pharmacological target (+,-) : BE0000045  Muscarinic acetylcholine receptor M3
Non-common off-target(s) (drug1) :  
    BE0000092  Muscarinic acetylcholine receptor M1     (-1)
    BE0000560  Muscarinic acetylcholine receptor M2     (-1)
---------------------------------------------------
         
Drug1 :  DB00333  Methadone
Drug2 :  DB00652  Pentazocine
Pharmacological target (+,-) : BE0000770  Mu-type opioid receptor
Non-common off-target(s) (drug1) :  
    BE0000641  Glutamate receptor ionotropic, NMDA 3A     (-1)
    BE0000411  Neuronal acetylcholine receptor subunit alpha-10     (-1)
    BE0000420  Delta-type opioid receptor     (1)
    BE0000311  5-hydroxytryptamine receptor 3A     (-1)
Non-common off-target(s) (drug2) :  
    BE0000632  Kappa-type opioid receptor     (1)
    BE0000156  Sigma non-opioid intracellular receptor 1     (1)
---------------------------------------------------
         
Drug1 :  DB00333  Methadone
Drug2 :  DB00704  Naltrexone
Pharmacological target (+,-) : BE0000770  Mu-type opioid receptor
Pharmacological target (+,-) : BE0000420  Delta-type opioid receptor
Non-common off-target(s) (drug1) :  
    BE0000641  Glutamate receptor ionotropic, NMDA 3A     (-1)
    BE0000411  Neuronal acetylcholine receptor subunit alpha-10     (-1)
    BE0000311  5-hydroxytryptamine receptor 3A     (-1)
Non-common off-target(s) (drug2) :  
    BE0000632  Kappa-type opioid receptor     (-1)
    BE0000290  HCG20471, isoform CRA_c     (-1)
---------------------------------------------------
         
Drug1 :  DB00333  Methadone
Drug2 :  DB00844  Nalbuphine
Pharmacological target (+,-) : BE0000770  Mu-type opioid receptor
Pharmacological target (+,-) : BE0000420  Delta-type opioid receptor
Non-common off-target(s) (drug1) :  
    BE0000641  Glutamate receptor ionotropic, NMDA 3A     (-1)
    BE0000411  Neuronal acetylcholine receptor subunit alpha-10     (-1)
    BE0000311  5-hydroxytryptamine receptor 3A     (-1)
Non-common off-target(s) (drug2) :  
    BE0000632  Kappa-type opioid receptor     (1)
---------------------------------------------------
         
Drug1 :  DB00333  Methadone
Drug2 :  DB01183  Naloxone
Pharmacological target (+,-) : BE0000770  Mu-type opioid receptor
Pharmacological target (+,-) : BE0000420  Delta-type opioid receptor
Non-common off-target(s) (drug1) :  
    BE0000641  Glutamate receptor ionotropic, NMDA 3A     (-1)
    BE0000411  Neuronal acetylcholine receptor subunit alpha-10     (-1)
    BE0000311  5-hydroxytryptamine receptor 3A     (-1)
Non-common off-target(s) (drug2) :  
    BE0000632  Kappa-type opioid receptor     (-1)
    BE0000123  Estrogen receptor     (-1)
    BE0002442  Toll-like receptor 4     (-1)
---------------------------------------------------
         
Drug1 :  DB00333  Methadone
Drug2 :  DB01548  Diprenorphine
Pharmacological target (+,-) : BE0000770  Mu-type opioid receptor
Pharmacological target (+,-) : BE0000420  Delta-type opioid receptor
Non-common off-target(s) (drug1) :  
    BE0000641  Glutamate receptor ionotropic, NMDA 3A     (-1)
    BE0000411  Neuronal acetylcholine receptor subunit alpha-10     (-1)
    BE0000311  5-hydroxytryptamine receptor 3A     (-1)
Non-common off-target(s) (drug2) :  
    BE0000632  Kappa-type opioid receptor     (-1)
---------------------------------------------------
         
Drug1 :  DB00333  Methadone
Drug2 :  DB06800  Methylnaltrexone
Pharmacological target (+,-) : BE0000770  Mu-type opioid receptor
Non-common off-target(s) (drug1) :  
    BE0000641  Glutamate receptor ionotropic, NMDA 3A     (-1)
    BE0000411  Neuronal acetylcholine receptor subunit alpha-10     (-1)
    BE0000420  Delta-type opioid receptor     (1)
    BE0000311  5-hydroxytryptamine receptor 3A     (-1)
Non-common off-target(s) (drug2) :  
    BE0000632  Kappa-type opioid receptor     (-1)
---------------------------------------------------
         
Drug1 :  DB00333  Methadone
Drug2 :  DB09049  Naloxegol
Pharmacological target (+,-) : BE0000770  Mu-type opioid receptor
Non-common off-target(s) (drug1) :  
    BE0000641  Glutamate receptor ionotropic, NMDA 3A     (-1)
    BE0000411  Neuronal acetylcholine receptor subunit alpha-10     (-1)
    BE0000420  Delta-type opioid receptor     (1)
    BE0000311  5-hydroxytryptamine receptor 3A     (-1)
---------------------------------------------------
         
Drug1 :  DB00334  Olanzapine
Drug2 :  DB01442  MMDA
Pharmacological target (+,-) : BE0000451  5-hydroxytryptamine receptor 2A
Non-common off-target(s) (drug1) :  
    BE0000045  Muscarinic acetylcholine receptor M3     (-1)
    BE0000092  Muscarinic acetylcholine receptor M1     (-1)
    BE0000533  5-hydroxytryptamine receptor 2C     (-1)
    BE0000560  Muscarinic acetylcholine receptor M2     (-1)
    BE0000501  Alpha-1A adrenergic receptor     (-1)
    BE0000575  Alpha-1B adrenergic receptor     (-1)
    BE0000442  Histamine H1 receptor     (-1)
    BE0000659  5-hydroxytryptamine receptor 1D     (-1)
    BE0000797  5-hydroxytryptamine receptor 1B     (-1)
    BE0000291  5-hydroxytryptamine receptor 1A     (-1)
    BE0000476  5-hydroxytryptamine receptor 1E     (-1)
    BE0000393  5-hydroxytryptamine receptor 2B     (-1)
    BE0000650  5-hydroxytryptamine receptor 7     (-1)
    BE0000020  D(1A) dopamine receptor     (-1)
    BE0000145  D(1B) dopamine receptor     (-1)
    BE0000581  D(3) dopamine receptor     (-1)
    BE0000389  D(4) dopamine receptor     (-1)
    BE0000311  5-hydroxytryptamine receptor 3A     (-1)
    BE0000945  5-hydroxytryptamine receptor 6     (-1)
    BE0000289  Alpha-2A adrenergic receptor     (-1)
    BE0000572  Alpha-2B adrenergic receptor     (-1)
    BE0000342  Alpha-2C adrenergic receptor     (-1)
    BE0000405  Muscarinic acetylcholine receptor M4     (-1)
    BE0000247  Muscarinic acetylcholine receptor M5     (-1)
    BE0004889  D(1) dopamine receptor     (-1)
    BE0000112  Histamine H2 receptor     (-1)
    BE0000146  Histamine H4 receptor     (-1)
    BE0004688  5-hydroxytryptamine receptor 5A     (-1)
Non-common off-target(s) (drug2) :  
    BE0000749  Sodium-dependent serotonin transporter     (-1)
    BE0000118  Synaptic vesicular amine transporter     (-1)
    BE0000647  Sodium-dependent dopamine transporter     (-1)
    BE0000486  Sodium-dependent noradrenaline transporter     (-1)
    BE0002196  Amine oxidase [flavin-containing] B     (-1)
    BE0002198  Amine oxidase [flavin-containing] A     (-1)
    BE0004674  Chromaffin granule amine transporter     (-1)
---------------------------------------------------
         
Drug1 :  DB00335  Atenolol
Drug2 :  DB00368  Norepinephrine
Pharmacological target (+,-) : BE0000172  Beta-1 adrenergic receptor
Non-common off-target(s) (drug2) :  
    BE0000753  Phenylalanine-4-hydroxylase     (-1)
    BE0000694  Beta-2 adrenergic receptor     (1)
    BE0000501  Alpha-1A adrenergic receptor     (1)
    BE0000575  Alpha-1B adrenergic receptor     (1)
    BE0000715  Alpha-1D adrenergic receptor     (1)
    BE0000289  Alpha-2A adrenergic receptor     (1)
    BE0000572  Alpha-2B adrenergic receptor     (1)
    BE0000342  Alpha-2C adrenergic receptor     (1)
    BE0001012  Beta-3 adrenergic receptor     (1)
---------------------------------------------------
         
Drug1 :  DB00335  Atenolol
Drug2 :  DB00521  Carteolol
Pharmacological target (+,-) : BE0000172  Beta-1 adrenergic receptor
Non-common off-target(s) (drug2) :  
    BE0000694  Beta-2 adrenergic receptor     (-1)
---------------------------------------------------
         
Drug1 :  DB00335  Atenolol
Drug2 :  DB00668  Epinephrine
Pharmacological target (+,-) : BE0000172  Beta-1 adrenergic receptor
Non-common off-target(s) (drug2) :  
    BE0000704  Tumor necrosis factor     (-1)
    BE0000753  Phenylalanine-4-hydroxylase     (-1)
    BE0000694  Beta-2 adrenergic receptor     (1)
    BE0000501  Alpha-1A adrenergic receptor     (1)
    BE0000575  Alpha-1B adrenergic receptor     (1)
    BE0000715  Alpha-1D adrenergic receptor     (-1)
    BE0000289  Alpha-2A adrenergic receptor     (1)
    BE0000572  Alpha-2B adrenergic receptor     (1)
    BE0000342  Alpha-2C adrenergic receptor     (1)
    BE0001012  Beta-3 adrenergic receptor     (1)
---------------------------------------------------
         
Drug1 :  DB00335  Atenolol
Drug2 :  DB00841  Dobutamine
Pharmacological target (+,-) : BE0000172  Beta-1 adrenergic receptor
Non-common off-target(s) (drug2) :  
    BE0000694  Beta-2 adrenergic receptor     (1)
---------------------------------------------------
         
Drug1 :  DB00335  Atenolol
Drug2 :  DB00960  Pindolol
Pharmacological target (+,-) : BE0000172  Beta-1 adrenergic receptor
Non-common off-target(s) (drug2) :  
    BE0000694  Beta-2 adrenergic receptor     (1)
    BE0000291  5-hydroxytryptamine receptor 1A     (-1)
---------------------------------------------------
         
Drug1 :  DB00335  Atenolol
Drug2 :  DB01064  Isoprenaline
Pharmacological target (+,-) : BE0000172  Beta-1 adrenergic receptor
Non-common off-target(s) (drug2) :  
    BE0000694  Beta-2 adrenergic receptor     (1)
    BE0001012  Beta-3 adrenergic receptor     (1)
    BE0000923  Mitogen-activated protein kinase 1     (1)
    BE0000955  Phosphatidylinositol 3-kinase regulatory subunit alpha     (1)
    BE0002383  Phosphatidylinositol 3-kinase regulatory subunit beta     (1)
    BE0002384  Phosphatidylinositol 3-kinase regulatory subunit gamma     (1)
---------------------------------------------------
         
Drug1 :  DB00335  Atenolol
Drug2 :  DB01102  Arbutamine
Pharmacological target (+,-) : BE0000172  Beta-1 adrenergic receptor
Non-common off-target(s) (drug2) :  
    BE0000694  Beta-2 adrenergic receptor     (1)
    BE0001012  Beta-3 adrenergic receptor     (1)
---------------------------------------------------
         
Drug1 :  DB00335  Atenolol
Drug2 :  DB01193  Acebutolol
Pharmacological target (+,-) : BE0000172  Beta-1 adrenergic receptor
Non-common off-target(s) (drug2) :  
    BE0000694  Beta-2 adrenergic receptor     (1)
---------------------------------------------------
         
Drug1 :  DB00335  Atenolol
Drug2 :  DB01363  Ephedra
Pharmacological target (+,-) : BE0000172  Beta-1 adrenergic receptor
Non-common off-target(s) (drug2) :  
    BE0000749  Sodium-dependent serotonin transporter     (-1)
    BE0000118  Synaptic vesicular amine transporter     (-1)
    BE0000647  Sodium-dependent dopamine transporter     (-1)
    BE0000486  Sodium-dependent noradrenaline transporter     (-1)
    BE0002196  Amine oxidase [flavin-containing] B     (-1)
    BE0002198  Amine oxidase [flavin-containing] A     (-1)
    BE0000694  Beta-2 adrenergic receptor     (1)
    BE0004674  Chromaffin granule amine transporter     (-1)
    BE0000289  Alpha-2A adrenergic receptor     (1)
    BE0000572  Alpha-2B adrenergic receptor     (1)
    BE0000342  Alpha-2C adrenergic receptor     (1)
    BE0001012  Beta-3 adrenergic receptor     (1)
---------------------------------------------------
         
Drug1 :  DB00335  Atenolol
Drug2 :  DB06262  Droxidopa
Pharmacological target (+,-) : BE0000172  Beta-1 adrenergic receptor
Non-common off-target(s) (drug2) :  
    BE0000753  Phenylalanine-4-hydroxylase     (-1)
    BE0000694  Beta-2 adrenergic receptor     (1)
    BE0000501  Alpha-1A adrenergic receptor     (1)
    BE0000575  Alpha-1B adrenergic receptor     (1)
    BE0000715  Alpha-1D adrenergic receptor     (1)
    BE0000289  Alpha-2A adrenergic receptor     (1)
    BE0000572  Alpha-2B adrenergic receptor     (1)
    BE0000342  Alpha-2C adrenergic receptor     (1)
    BE0001012  Beta-3 adrenergic receptor     (1)
---------------------------------------------------
         
Drug1 :  DB00335  Atenolol
Drug2 :  DB08807  Bopindolol
Pharmacological target (+,-) : BE0000172  Beta-1 adrenergic receptor
Non-common off-target(s) (drug2) :  
    BE0000694  Beta-2 adrenergic receptor     (1)
---------------------------------------------------
         
Drug1 :  DB00337  Pimecrolimus
Drug2 :  DB00877  Sirolimus
Pharmacological target (+,-) : BE0002386  Serine/threonine-protein kinase mTOR
Non-common off-target(s) (drug1) :  
    BE0000695  Peptidyl-prolyl cis-trans isomerase FKBP1A     (1)
---------------------------------------------------
         
Drug1 :  DB00337  Pimecrolimus
Drug2 :  DB01590  Everolimus
Pharmacological target (+,-) : BE0002386  Serine/threonine-protein kinase mTOR
Non-common off-target(s) (drug1) :  
    BE0000695  Peptidyl-prolyl cis-trans isomerase FKBP1A     (1)
---------------------------------------------------
         
Drug1 :  DB00337  Pimecrolimus
Drug2 :  DB06287  Temsirolimus
Pharmacological target (+,-) : BE0002386  Serine/threonine-protein kinase mTOR
Non-common off-target(s) (drug1) :  
    BE0000695  Peptidyl-prolyl cis-trans isomerase FKBP1A     (1)
---------------------------------------------------
         
Drug1 :  DB00340  Metixene
Drug2 :  DB01233  Metoclopramide
Pharmacological target (+,-) : BE0000092  Muscarinic acetylcholine receptor M1
Non-common off-target(s) (drug1) :  
    BE0000045  Muscarinic acetylcholine receptor M3     (-1)
    BE0000560  Muscarinic acetylcholine receptor M2     (-1)
    BE0000405  Muscarinic acetylcholine receptor M4     (-1)
    BE0000247  Muscarinic acetylcholine receptor M5     (-1)
Non-common off-target(s) (drug2) :  
    BE0000756  D(2) dopamine receptor     (-1)
    BE0000311  5-hydroxytryptamine receptor 3A     (1)
    BE0000084  5-hydroxytryptamine receptor 4     (1)
---------------------------------------------------
         
Drug1 :  DB00341  Cetirizine
Drug2 :  DB00667  Histamine Phosphate
Pharmacological target (+,-) : BE0000442  Histamine H1 receptor
Non-common off-target(s) (drug2) :  
    BE0000112  Histamine H2 receptor     (1)
    BE0000146  Histamine H4 receptor     (1)
    BE0000968  Histamine H3 receptor     (1)
---------------------------------------------------
         
Drug1 :  DB00341  Cetirizine
Drug2 :  DB06698  Betahistine
Pharmacological target (+,-) : BE0000442  Histamine H1 receptor
Non-common off-target(s) (drug2) :  
    BE0000968  Histamine H3 receptor     (-1)
---------------------------------------------------
         
Drug1 :  DB00342  Terfenadine
Drug2 :  DB00667  Histamine Phosphate
Pharmacological target (+,-) : BE0000442  Histamine H1 receptor
Non-common off-target(s) (drug1) :  
    BE0000045  Muscarinic acetylcholine receptor M3     (-1)
    BE0000090  Potassium voltage-gated channel subfamily H member 2     (-1)
Non-common off-target(s) (drug2) :  
    BE0000112  Histamine H2 receptor     (1)
    BE0000146  Histamine H4 receptor     (1)
    BE0000968  Histamine H3 receptor     (1)
---------------------------------------------------
         
Drug1 :  DB00342  Terfenadine
Drug2 :  DB06698  Betahistine
Pharmacological target (+,-) : BE0000442  Histamine H1 receptor
Non-common off-target(s) (drug1) :  
    BE0000045  Muscarinic acetylcholine receptor M3     (-1)
    BE0000090  Potassium voltage-gated channel subfamily H member 2     (-1)
Non-common off-target(s) (drug2) :  
    BE0000968  Histamine H3 receptor     (-1)
---------------------------------------------------
         
Drug1 :  DB00344  Protriptyline
Drug2 :  DB01170  Guanethidine
Pharmacological target (+,-) : BE0000486  Sodium-dependent noradrenaline transporter
Non-common off-target(s) (drug1) :  
    BE0000749  Sodium-dependent serotonin transporter     (-1)
---------------------------------------------------
         
Drug1 :  DB00344  Protriptyline
Drug2 :  DB04840  Debrisoquin
Pharmacological target (+,-) : BE0000486  Sodium-dependent noradrenaline transporter
Non-common off-target(s) (drug1) :  
    BE0000749  Sodium-dependent serotonin transporter     (-1)
---------------------------------------------------
         
Drug1 :  DB00346  Alfuzosin
Drug2 :  DB00368  Norepinephrine
Pharmacological target (+,-) : BE0000501  Alpha-1A adrenergic receptor
Pharmacological target (+,-) : BE0000575  Alpha-1B adrenergic receptor
Pharmacological target (+,-) : BE0000715  Alpha-1D adrenergic receptor
Non-common off-target(s) (drug2) :  
    BE0000753  Phenylalanine-4-hydroxylase     (-1)
    BE0000172  Beta-1 adrenergic receptor     (1)
    BE0000694  Beta-2 adrenergic receptor     (1)
    BE0000289  Alpha-2A adrenergic receptor     (1)
    BE0000572  Alpha-2B adrenergic receptor     (1)
    BE0000342  Alpha-2C adrenergic receptor     (1)
    BE0001012  Beta-3 adrenergic receptor     (1)
---------------------------------------------------
         
Drug1 :  DB00346  Alfuzosin
Drug2 :  DB00397  Phenylpropanolamine
Pharmacological target (+,-) : BE0000501  Alpha-1A adrenergic receptor
Non-common off-target(s) (drug1) :  
    BE0000575  Alpha-1B adrenergic receptor     (-1)
    BE0000715  Alpha-1D adrenergic receptor     (-1)
Non-common off-target(s) (drug2) :  
    BE0000172  Beta-1 adrenergic receptor     (1)
    BE0000694  Beta-2 adrenergic receptor     (1)
    BE0000020  D(1A) dopamine receptor     (1)
    BE0000289  Alpha-2A adrenergic receptor     (1)
---------------------------------------------------
         
Drug1 :  DB00346  Alfuzosin
Drug2 :  DB00449  Dipivefrin
Pharmacological target (+,-) : BE0000501  Alpha-1A adrenergic receptor
Non-common off-target(s) (drug1) :  
    BE0000575  Alpha-1B adrenergic receptor     (-1)
    BE0000715  Alpha-1D adrenergic receptor     (-1)
Non-common off-target(s) (drug2) :  
    BE0002180  Cholinesterase     (1)
    BE0000694  Beta-2 adrenergic receptor     (1)
    BE0000289  Alpha-2A adrenergic receptor     (1)
---------------------------------------------------
         
Drug1 :  DB00346  Alfuzosin
Drug2 :  DB00610  Metaraminol
Pharmacological target (+,-) : BE0000501  Alpha-1A adrenergic receptor
Non-common off-target(s) (drug1) :  
    BE0000575  Alpha-1B adrenergic receptor     (-1)
    BE0000715  Alpha-1D adrenergic receptor     (-1)
---------------------------------------------------
         
Drug1 :  DB00346  Alfuzosin
Drug2 :  DB00696  Ergotamine
Pharmacological target (+,-) : BE0000501  Alpha-1A adrenergic receptor
Pharmacological target (+,-) : BE0000575  Alpha-1B adrenergic receptor
Pharmacological target (+,-) : BE0000715  Alpha-1D adrenergic receptor
Non-common off-target(s) (drug2) :  
    BE0000486  Sodium-dependent noradrenaline transporter     (-1)
    BE0000756  D(2) dopamine receptor     (1)
    BE0000533  5-hydroxytryptamine receptor 2C     (1)
    BE0000659  5-hydroxytryptamine receptor 1D     (1)
    BE0000797  5-hydroxytryptamine receptor 1B     (1)
    BE0000460  5-hydroxytryptamine receptor 1F     (1)
    BE0000291  5-hydroxytryptamine receptor 1A     (1)
    BE0000451  5-hydroxytryptamine receptor 2A     (1)
    BE0000289  Alpha-2A adrenergic receptor     (1)
    BE0000572  Alpha-2B adrenergic receptor     (1)
    BE0004889  D(1) dopamine receptor     (1)
---------------------------------------------------
         
Drug1 :  DB00346  Alfuzosin
Drug2 :  DB00852  Pseudoephedrine
Pharmacological target (+,-) : BE0000501  Alpha-1A adrenergic receptor
Non-common off-target(s) (drug1) :  
    BE0000575  Alpha-1B adrenergic receptor     (-1)
    BE0000715  Alpha-1D adrenergic receptor     (-1)
Non-common off-target(s) (drug2) :  
    BE0000749  Sodium-dependent serotonin transporter     (-1)
    BE0000647  Sodium-dependent dopamine transporter     (-1)
    BE0000486  Sodium-dependent noradrenaline transporter     (-1)
    BE0000172  Beta-1 adrenergic receptor     (1)
    BE0000694  Beta-2 adrenergic receptor     (1)
    BE0000289  Alpha-2A adrenergic receptor     (1)
---------------------------------------------------
         
Drug1 :  DB00346  Alfuzosin
Drug2 :  DB00865  Benzphetamine
Pharmacological target (+,-) : BE0000501  Alpha-1A adrenergic receptor
Non-common off-target(s) (drug1) :  
    BE0000575  Alpha-1B adrenergic receptor     (-1)
    BE0000715  Alpha-1D adrenergic receptor     (-1)
Non-common off-target(s) (drug2) :  
    BE0000118  Synaptic vesicular amine transporter     (1)
    BE0000647  Sodium-dependent dopamine transporter     (-1)
    BE0000289  Alpha-2A adrenergic receptor     (1)
---------------------------------------------------
         
Drug1 :  DB00346  Alfuzosin
Drug2 :  DB00964  Apraclonidine
Pharmacological target (+,-) : BE0000501  Alpha-1A adrenergic receptor
Non-common off-target(s) (drug1) :  
    BE0000575  Alpha-1B adrenergic receptor     (-1)
    BE0000715  Alpha-1D adrenergic receptor     (-1)
Non-common off-target(s) (drug2) :  
    BE0000289  Alpha-2A adrenergic receptor     (1)
    BE0000572  Alpha-2B adrenergic receptor     (1)
---------------------------------------------------
         
Drug1 :  DB00346  Alfuzosin
Drug2 :  DB01253  Ergonovine
Pharmacological target (+,-) : BE0000501  Alpha-1A adrenergic receptor
Non-common off-target(s) (drug1) :  
    BE0000575  Alpha-1B adrenergic receptor     (-1)
    BE0000715  Alpha-1D adrenergic receptor     (-1)
---------------------------------------------------
         
Drug1 :  DB00346  Alfuzosin
Drug2 :  DB01472  4-Methoxyamphetamine
Pharmacological target (+,-) : BE0000501  Alpha-1A adrenergic receptor
Non-common off-target(s) (drug1) :  
    BE0000575  Alpha-1B adrenergic receptor     (-1)
    BE0000715  Alpha-1D adrenergic receptor     (-1)
Non-common off-target(s) (drug2) :  
    BE0000749  Sodium-dependent serotonin transporter     (-1)
    BE0000118  Synaptic vesicular amine transporter     (-1)
    BE0000647  Sodium-dependent dopamine transporter     (-1)
    BE0002196  Amine oxidase [flavin-containing] B     (-1)
    BE0002198  Amine oxidase [flavin-containing] A     (-1)
    BE0000289  Alpha-2A adrenergic receptor     (1)
---------------------------------------------------
         
Drug1 :  DB00346  Alfuzosin
Drug2 :  DB06262  Droxidopa
Pharmacological target (+,-) : BE0000501  Alpha-1A adrenergic receptor
Pharmacological target (+,-) : BE0000575  Alpha-1B adrenergic receptor
Pharmacological target (+,-) : BE0000715  Alpha-1D adrenergic receptor
Non-common off-target(s) (drug2) :  
    BE0000753  Phenylalanine-4-hydroxylase     (-1)
    BE0000172  Beta-1 adrenergic receptor     (1)
    BE0000694  Beta-2 adrenergic receptor     (1)
    BE0000289  Alpha-2A adrenergic receptor     (1)
    BE0000572  Alpha-2B adrenergic receptor     (1)
    BE0000342  Alpha-2C adrenergic receptor     (1)
    BE0001012  Beta-3 adrenergic receptor     (1)
---------------------------------------------------
         
Drug1 :  DB00346  Alfuzosin
Drug2 :  DB06706  Isometheptene
Pharmacological target (+,-) : BE0000501  Alpha-1A adrenergic receptor
Non-common off-target(s) (drug1) :  
    BE0000575  Alpha-1B adrenergic receptor     (-1)
    BE0000715  Alpha-1D adrenergic receptor     (-1)
Non-common off-target(s) (drug2) :  
    BE0000118  Synaptic vesicular amine transporter     (-1)
---------------------------------------------------
         
Drug1 :  DB00346  Alfuzosin
Drug2 :  DB06707  Levonordefrin
Pharmacological target (+,-) : BE0000501  Alpha-1A adrenergic receptor
Non-common off-target(s) (drug1) :  
    BE0000575  Alpha-1B adrenergic receptor     (-1)
    BE0000715  Alpha-1D adrenergic receptor     (-1)
Non-common off-target(s) (drug2) :  
    BE0000486  Sodium-dependent noradrenaline transporter     (-1)
---------------------------------------------------
         
Drug1 :  DB00346  Alfuzosin
Drug2 :  DB06711  Naphazoline
Pharmacological target (+,-) : BE0000501  Alpha-1A adrenergic receptor
Non-common off-target(s) (drug1) :  
    BE0000575  Alpha-1B adrenergic receptor     (-1)
    BE0000715  Alpha-1D adrenergic receptor     (-1)
Non-common off-target(s) (drug2) :  
    BE0000289  Alpha-2A adrenergic receptor     (1)
---------------------------------------------------
         
Drug1 :  DB00350  Minoxidil
Drug2 :  DB00414  Acetohexamide
Pharmacological target (+,-) : BE0000644  ATP-sensitive inward rectifier potassium channel 1
Non-common off-target(s) (drug1) :  
    BE0000017  Prostaglandin G/H synthase 1     (1)
---------------------------------------------------
         
Drug1 :  DB00350  Minoxidil
Drug2 :  DB00839  Tolazamide
Pharmacological target (+,-) : BE0000644  ATP-sensitive inward rectifier potassium channel 1
Non-common off-target(s) (drug1) :  
    BE0000017  Prostaglandin G/H synthase 1     (1)
---------------------------------------------------
         
Drug1 :  DB00350  Minoxidil
Drug2 :  DB08838  Agmatine
Pharmacological target (+,-) : BE0000644  ATP-sensitive inward rectifier potassium channel 1
Non-common off-target(s) (drug1) :  
    BE0000017  Prostaglandin G/H synthase 1     (1)
Non-common off-target(s) (drug2) :  
    BE0000365  Glutamate receptor ionotropic, NMDA 1     (-1)
    BE0000342  Alpha-2C adrenergic receptor     (1)
    BE0002226  Voltage-dependent N-type calcium channel subunit alpha-1B     (-1)
    BE0004661  Acetylcholine receptor subunit alpha     (-1)
    BE0003580  Nischarin     (1)
    BE0004768  Acid-sensing ion channel 3     (1)
---------------------------------------------------
         
Drug1 :  DB00353  Methylergometrine
Drug2 :  DB00800  Fenoldopam
Pharmacological target (+,-) : BE0000020  D(1A) dopamine receptor
Non-common off-target(s) (drug2) :  
    BE0000145  D(1B) dopamine receptor     (1)
    BE0000289  Alpha-2A adrenergic receptor     (-1)
    BE0000572  Alpha-2B adrenergic receptor     (-1)
    BE0000342  Alpha-2C adrenergic receptor     (-1)
---------------------------------------------------
         
Drug1 :  DB00353  Methylergometrine
Drug2 :  DB00988  Dopamine
Pharmacological target (+,-) : BE0000020  D(1A) dopamine receptor
Non-common off-target(s) (drug2) :  
    BE0000647  Sodium-dependent dopamine transporter     (1)
    BE0000756  D(2) dopamine receptor     (1)
    BE0000145  D(1B) dopamine receptor     (1)
    BE0000581  D(3) dopamine receptor     (1)
    BE0000389  D(4) dopamine receptor     (1)
    BE0004889  D(1) dopamine receptor     (1)
---------------------------------------------------
         
Drug1 :  DB00353  Methylergometrine
Drug2 :  DB01235  L-DOPA
Pharmacological target (+,-) : BE0000020  D(1A) dopamine receptor
Non-common off-target(s) (drug2) :  
    BE0000756  D(2) dopamine receptor     (1)
    BE0000145  D(1B) dopamine receptor     (1)
    BE0000581  D(3) dopamine receptor     (1)
    BE0000389  D(4) dopamine receptor     (1)
---------------------------------------------------
         
Drug1 :  DB00354  Buclizine
Drug2 :  DB00411  Carbachol
Pharmacological target (+,-) : BE0000092  Muscarinic acetylcholine receptor M1
Non-common off-target(s) (drug1) :  
    BE0000442  Histamine H1 receptor     (-1)
Non-common off-target(s) (drug2) :  
    BE0000738  Neuronal acetylcholine receptor subunit alpha-2     (1)
    BE0000560  Muscarinic acetylcholine receptor M2     (1)
---------------------------------------------------
         
Drug1 :  DB00354  Buclizine
Drug2 :  DB00667  Histamine Phosphate
Pharmacological target (+,-) : BE0000442  Histamine H1 receptor
Non-common off-target(s) (drug1) :  
    BE0000092  Muscarinic acetylcholine receptor M1     (-1)
Non-common off-target(s) (drug2) :  
    BE0000112  Histamine H2 receptor     (1)
    BE0000146  Histamine H4 receptor     (1)
    BE0000968  Histamine H3 receptor     (1)
---------------------------------------------------
         
Drug1 :  DB00354  Buclizine
Drug2 :  DB01085  Pilocarpine
Pharmacological target (+,-) : BE0000092  Muscarinic acetylcholine receptor M1
Non-common off-target(s) (drug1) :  
    BE0000442  Histamine H1 receptor     (-1)
Non-common off-target(s) (drug2) :  
    BE0000045  Muscarinic acetylcholine receptor M3     (1)
    BE0000560  Muscarinic acetylcholine receptor M2     (1)
---------------------------------------------------
         
Drug1 :  DB00354  Buclizine
Drug2 :  DB01233  Metoclopramide
Pharmacological target (+,-) : BE0000092  Muscarinic acetylcholine receptor M1
Non-common off-target(s) (drug1) :  
    BE0000442  Histamine H1 receptor     (-1)
Non-common off-target(s) (drug2) :  
    BE0000756  D(2) dopamine receptor     (-1)
    BE0000311  5-hydroxytryptamine receptor 3A     (1)
    BE0000084  5-hydroxytryptamine receptor 4     (1)
---------------------------------------------------
         
Drug1 :  DB00354  Buclizine
Drug2 :  DB06698  Betahistine
Pharmacological target (+,-) : BE0000442  Histamine H1 receptor
Non-common off-target(s) (drug1) :  
    BE0000092  Muscarinic acetylcholine receptor M1     (-1)
Non-common off-target(s) (drug2) :  
    BE0000968  Histamine H3 receptor     (-1)
---------------------------------------------------
         
Drug1 :  DB00358  Mefloquine
Drug2 :  DB00893  Iron Dextran
Pharmacological target (+,-) : BE0000130  Hemoglobin subunit alpha
Non-common off-target(s) (drug1) :  
    BE0000924  Adenosine receptor A2a     (-1)
Non-common off-target(s) (drug2) :  
    BE0000629  Hemoglobin subunit beta     (1)
---------------------------------------------------
         
Drug1 :  DB00363  Clozapine
Drug2 :  DB00915  Amantadine
Pharmacological target (+,-) : BE0000756  D(2) dopamine receptor
Non-common off-target(s) (drug1) :  
    BE0000045  Muscarinic acetylcholine receptor M3     (-1)
    BE0000092  Muscarinic acetylcholine receptor M1     (-1)
    BE0000533  5-hydroxytryptamine receptor 2C     (-1)
    BE0000560  Muscarinic acetylcholine receptor M2     (-1)
    BE0000501  Alpha-1A adrenergic receptor     (-1)
    BE0000575  Alpha-1B adrenergic receptor     (-1)
    BE0000442  Histamine H1 receptor     (-1)
    BE0000659  5-hydroxytryptamine receptor 1D     (-1)
    BE0000797  5-hydroxytryptamine receptor 1B     (-1)
    BE0000291  5-hydroxytryptamine receptor 1A     (-1)
    BE0000476  5-hydroxytryptamine receptor 1E     (-1)
    BE0000650  5-hydroxytryptamine receptor 7     (-1)
    BE0000451  5-hydroxytryptamine receptor 2A     (-1)
    BE0000020  D(1A) dopamine receptor     (-1)
    BE0000581  D(3) dopamine receptor     (-1)
    BE0000389  D(4) dopamine receptor     (-1)
    BE0000311  5-hydroxytryptamine receptor 3A     (-1)
    BE0000945  5-hydroxytryptamine receptor 6     (-1)
    BE0000289  Alpha-2A adrenergic receptor     (-1)
    BE0000572  Alpha-2B adrenergic receptor     (-1)
    BE0000342  Alpha-2C adrenergic receptor     (-1)
    BE0000405  Muscarinic acetylcholine receptor M4     (-1)
    BE0000247  Muscarinic acetylcholine receptor M5     (-1)
    BE0000146  Histamine H4 receptor     (-1)
Non-common off-target(s) (drug2) :  
    BE0000641  Glutamate receptor ionotropic, NMDA 3A     (-1)
---------------------------------------------------
         
Drug1 :  DB00363  Clozapine
Drug2 :  DB01442  MMDA
Pharmacological target (+,-) : BE0000451  5-hydroxytryptamine receptor 2A
Non-common off-target(s) (drug1) :  
    BE0000756  D(2) dopamine receptor     (-1)
    BE0000045  Muscarinic acetylcholine receptor M3     (-1)
    BE0000092  Muscarinic acetylcholine receptor M1     (-1)
    BE0000533  5-hydroxytryptamine receptor 2C     (-1)
    BE0000560  Muscarinic acetylcholine receptor M2     (-1)
    BE0000501  Alpha-1A adrenergic receptor     (-1)
    BE0000575  Alpha-1B adrenergic receptor     (-1)
    BE0000442  Histamine H1 receptor     (-1)
    BE0000659  5-hydroxytryptamine receptor 1D     (-1)
    BE0000797  5-hydroxytryptamine receptor 1B     (-1)
    BE0000291  5-hydroxytryptamine receptor 1A     (-1)
    BE0000476  5-hydroxytryptamine receptor 1E     (-1)
    BE0000650  5-hydroxytryptamine receptor 7     (-1)
    BE0000020  D(1A) dopamine receptor     (-1)
    BE0000581  D(3) dopamine receptor     (-1)
    BE0000389  D(4) dopamine receptor     (-1)
    BE0000311  5-hydroxytryptamine receptor 3A     (-1)
    BE0000945  5-hydroxytryptamine receptor 6     (-1)
    BE0000289  Alpha-2A adrenergic receptor     (-1)
    BE0000572  Alpha-2B adrenergic receptor     (-1)
    BE0000342  Alpha-2C adrenergic receptor     (-1)
    BE0000405  Muscarinic acetylcholine receptor M4     (-1)
    BE0000247  Muscarinic acetylcholine receptor M5     (-1)
    BE0000146  Histamine H4 receptor     (-1)
Non-common off-target(s) (drug2) :  
    BE0000749  Sodium-dependent serotonin transporter     (-1)
    BE0000118  Synaptic vesicular amine transporter     (-1)
    BE0000647  Sodium-dependent dopamine transporter     (-1)
    BE0000486  Sodium-dependent noradrenaline transporter     (-1)
    BE0002196  Amine oxidase [flavin-containing] B     (-1)
    BE0002198  Amine oxidase [flavin-containing] A     (-1)
    BE0004674  Chromaffin granule amine transporter     (-1)
---------------------------------------------------
         
Drug1 :  DB00364  Sucralfate
Drug2 :  DB00686  Pentosan Polysulfate
Pharmacological target (+,-) : BE0001015  Fibroblast growth factor 2
Non-common off-target(s) (drug1) :  
    BE0000538  Fibrinogen alpha chain     (-1)
    BE0004791  Pepsin     (-1)
    BE0000953  Pro-epidermal growth factor     (1)
    BE0002091  Fibrinogen beta chain     (-1)
    BE0002092  Fibrinogen gamma chain     (-1)
Non-common off-target(s) (drug2) :  
    BE0000689  Fibroblast growth factor 1     (-1)
    BE0000326  Fibroblast growth factor 4     (-1)
---------------------------------------------------
         
Drug1 :  DB00366  Doxylamine
Drug2 :  DB00667  Histamine Phosphate
Pharmacological target (+,-) : BE0000442  Histamine H1 receptor
Non-common off-target(s) (drug1) :  
    BE0000092  Muscarinic acetylcholine receptor M1     (-1)
Non-common off-target(s) (drug2) :  
    BE0000112  Histamine H2 receptor     (1)
    BE0000146  Histamine H4 receptor     (1)
    BE0000968  Histamine H3 receptor     (1)
---------------------------------------------------
         
Drug1 :  DB00366  Doxylamine
Drug2 :  DB06698  Betahistine
Pharmacological target (+,-) : BE0000442  Histamine H1 receptor
Non-common off-target(s) (drug1) :  
    BE0000092  Muscarinic acetylcholine receptor M1     (-1)
Non-common off-target(s) (drug2) :  
    BE0000968  Histamine H3 receptor     (-1)
---------------------------------------------------
         
Drug1 :  DB00368  Norepinephrine
Drug2 :  DB00370  Mirtazapine
Pharmacological target (+,-) : BE0000289  Alpha-2A adrenergic receptor
Non-common off-target(s) (drug1) :  
    BE0000753  Phenylalanine-4-hydroxylase     (-1)
    BE0000172  Beta-1 adrenergic receptor     (1)
    BE0000694  Beta-2 adrenergic receptor     (1)
    BE0000501  Alpha-1A adrenergic receptor     (1)
    BE0000575  Alpha-1B adrenergic receptor     (1)
    BE0000715  Alpha-1D adrenergic receptor     (1)
    BE0000572  Alpha-2B adrenergic receptor     (1)
    BE0000342  Alpha-2C adrenergic receptor     (1)
    BE0001012  Beta-3 adrenergic receptor     (1)
Non-common off-target(s) (drug2) :  
    BE0000533  5-hydroxytryptamine receptor 2C     (-1)
    BE0000632  Kappa-type opioid receptor     (1)
    BE0000442  Histamine H1 receptor     (-1)
    BE0000451  5-hydroxytryptamine receptor 2A     (-1)
    BE0000311  5-hydroxytryptamine receptor 3A     (-1)
    BE0000968  Histamine H3 receptor     (-1)
---------------------------------------------------
         
Drug1 :  DB00368  Norepinephrine
Drug2 :  DB00373  Timolol
Pharmacological target (+,-) : BE0000172  Beta-1 adrenergic receptor
Pharmacological target (+,-) : BE0000694  Beta-2 adrenergic receptor
Non-common off-target(s) (drug1) :  
    BE0000753  Phenylalanine-4-hydroxylase     (-1)
    BE0000501  Alpha-1A adrenergic receptor     (1)
    BE0000575  Alpha-1B adrenergic receptor     (1)
    BE0000715  Alpha-1D adrenergic receptor     (1)
    BE0000289  Alpha-2A adrenergic receptor     (1)
    BE0000572  Alpha-2B adrenergic receptor     (1)
    BE0000342  Alpha-2C adrenergic receptor     (1)
    BE0001012  Beta-3 adrenergic receptor     (1)
---------------------------------------------------
         
Drug1 :  DB00368  Norepinephrine
Drug2 :  DB00450  Droperidol
Pharmacological target (+,-) : BE0000501  Alpha-1A adrenergic receptor
Non-common off-target(s) (drug1) :  
    BE0000753  Phenylalanine-4-hydroxylase     (-1)
    BE0000172  Beta-1 adrenergic receptor     (1)
    BE0000694  Beta-2 adrenergic receptor     (1)
    BE0000575  Alpha-1B adrenergic receptor     (1)
    BE0000715  Alpha-1D adrenergic receptor     (1)
    BE0000289  Alpha-2A adrenergic receptor     (1)
    BE0000572  Alpha-2B adrenergic receptor     (1)
    BE0000342  Alpha-2C adrenergic receptor     (1)
    BE0001012  Beta-3 adrenergic receptor     (1)
Non-common off-target(s) (drug2) :  
    BE0000756  D(2) dopamine receptor     (-1)
---------------------------------------------------
         
Drug1 :  DB00368  Norepinephrine
Drug2 :  DB00457  Prazosin
Pharmacological target (+,-) : BE0000501  Alpha-1A adrenergic receptor
Pharmacological target (+,-) : BE0000575  Alpha-1B adrenergic receptor
Pharmacological target (+,-) : BE0000715  Alpha-1D adrenergic receptor
Non-common off-target(s) (drug1) :  
    BE0000753  Phenylalanine-4-hydroxylase     (-1)
    BE0000172  Beta-1 adrenergic receptor     (1)
    BE0000694  Beta-2 adrenergic receptor     (1)
    BE0000289  Alpha-2A adrenergic receptor     (1)
    BE0000572  Alpha-2B adrenergic receptor     (1)
    BE0000342  Alpha-2C adrenergic receptor     (1)
    BE0001012  Beta-3 adrenergic receptor     (1)
Non-common off-target(s) (drug2) :  
    BE0000090  Potassium voltage-gated channel subfamily H member 2     (-1)
    BE0000462  Potassium voltage-gated channel subfamily H member 6     (-1)
    BE0000699  Potassium voltage-gated channel subfamily H member 7     (-1)
---------------------------------------------------
         
Drug1 :  DB00368  Norepinephrine
Drug2 :  DB00477  Chlorpromazine
Pharmacological target (+,-) : BE0000501  Alpha-1A adrenergic receptor
Pharmacological target (+,-) : BE0000575  Alpha-1B adrenergic receptor
Non-common off-target(s) (drug1) :  
    BE0000753  Phenylalanine-4-hydroxylase     (-1)
    BE0000172  Beta-1 adrenergic receptor     (1)
    BE0000694  Beta-2 adrenergic receptor     (1)
    BE0000715  Alpha-1D adrenergic receptor     (1)
    BE0000289  Alpha-2A adrenergic receptor     (1)
    BE0000572  Alpha-2B adrenergic receptor     (1)
    BE0000342  Alpha-2C adrenergic receptor     (1)
    BE0001012  Beta-3 adrenergic receptor     (1)
Non-common off-target(s) (drug2) :  
    BE0000756  D(2) dopamine receptor     (-1)
    BE0000442  Histamine H1 receptor     (-1)
    BE0000291  5-hydroxytryptamine receptor 1A     (-1)
    BE0000451  5-hydroxytryptamine receptor 2A     (-1)
    BE0000020  D(1A) dopamine receptor     (-1)
---------------------------------------------------
         
Drug1 :  DB00368  Norepinephrine
Drug2 :  DB00489  Sotalol
Pharmacological target (+,-) : BE0000172  Beta-1 adrenergic receptor
Pharmacological target (+,-) : BE0000694  Beta-2 adrenergic receptor
Non-common off-target(s) (drug1) :  
    BE0000753  Phenylalanine-4-hydroxylase     (-1)
    BE0000501  Alpha-1A adrenergic receptor     (1)
    BE0000575  Alpha-1B adrenergic receptor     (1)
    BE0000715  Alpha-1D adrenergic receptor     (1)
    BE0000289  Alpha-2A adrenergic receptor     (1)
    BE0000572  Alpha-2B adrenergic receptor     (1)
    BE0000342  Alpha-2C adrenergic receptor     (1)
    BE0001012  Beta-3 adrenergic receptor     (1)
Non-common off-target(s) (drug2) :  
    BE0000090  Potassium voltage-gated channel subfamily H member 2     (-1)
---------------------------------------------------
         
Drug1 :  DB00368  Norepinephrine
Drug2 :  DB00590  Doxazosin
Pharmacological target (+,-) : BE0000501  Alpha-1A adrenergic receptor
Pharmacological target (+,-) : BE0000575  Alpha-1B adrenergic receptor
Pharmacological target (+,-) : BE0000715  Alpha-1D adrenergic receptor
Non-common off-target(s) (drug1) :  
    BE0000753  Phenylalanine-4-hydroxylase     (-1)
    BE0000172  Beta-1 adrenergic receptor     (1)
    BE0000694  Beta-2 adrenergic receptor     (1)
    BE0000289  Alpha-2A adrenergic receptor     (1)
    BE0000572  Alpha-2B adrenergic receptor     (1)
    BE0000342  Alpha-2C adrenergic receptor     (1)
    BE0001012  Beta-3 adrenergic receptor     (1)
Non-common off-target(s) (drug2) :  
    BE0000090  Potassium voltage-gated channel subfamily H member 2     (-1)
    BE0000462  Potassium voltage-gated channel subfamily H member 6     (-1)
    BE0000699  Potassium voltage-gated channel subfamily H member 7     (-1)
---------------------------------------------------
         
Drug1 :  DB00368  Norepinephrine
Drug2 :  DB00598  Labetalol
Pharmacological target (+,-) : BE0000172  Beta-1 adrenergic receptor
Pharmacological target (+,-) : BE0000694  Beta-2 adrenergic receptor
Non-common off-target(s) (drug1) :  
    BE0000753  Phenylalanine-4-hydroxylase     (-1)
    BE0000501  Alpha-1A adrenergic receptor     (1)
    BE0000575  Alpha-1B adrenergic receptor     (1)
    BE0000715  Alpha-1D adrenergic receptor     (1)
    BE0000289  Alpha-2A adrenergic receptor     (1)
    BE0000572  Alpha-2B adrenergic receptor     (1)
    BE0000342  Alpha-2C adrenergic receptor     (1)
    BE0001012  Beta-3 adrenergic receptor     (1)
Non-common off-target(s) (drug2) :  
    BE0004863  Alpha-1 adrenergic receptor     (-1)
---------------------------------------------------
         
Drug1 :  DB00368  Norepinephrine
Drug2 :  DB00679  Thioridazine
Pharmacological target (+,-) : BE0000501  Alpha-1A adrenergic receptor
Pharmacological target (+,-) : BE0000575  Alpha-1B adrenergic receptor
Non-common off-target(s) (drug1) :  
    BE0000753  Phenylalanine-4-hydroxylase     (-1)
    BE0000172  Beta-1 adrenergic receptor     (1)
    BE0000694  Beta-2 adrenergic receptor     (1)
    BE0000715  Alpha-1D adrenergic receptor     (1)
    BE0000289  Alpha-2A adrenergic receptor     (1)
    BE0000572  Alpha-2B adrenergic receptor     (1)
    BE0000342  Alpha-2C adrenergic receptor     (1)
    BE0001012  Beta-3 adrenergic receptor     (1)
Non-common off-target(s) (drug2) :  
    BE0000756  D(2) dopamine receptor     (-1)
    BE0000090  Potassium voltage-gated channel subfamily H member 2     (-1)
    BE0000451  5-hydroxytryptamine receptor 2A     (-1)
    BE0000020  D(1A) dopamine receptor     (-1)
---------------------------------------------------
         
Drug1 :  DB00368  Norepinephrine
Drug2 :  DB00692  Phentolamine
Pharmacological target (+,-) : BE0000501  Alpha-1A adrenergic receptor
Pharmacological target (+,-) : BE0000289  Alpha-2A adrenergic receptor
Non-common off-target(s) (drug1) :  
    BE0000753  Phenylalanine-4-hydroxylase     (-1)
    BE0000172  Beta-1 adrenergic receptor     (1)
    BE0000694  Beta-2 adrenergic receptor     (1)
    BE0000575  Alpha-1B adrenergic receptor     (1)
    BE0000715  Alpha-1D adrenergic receptor     (1)
    BE0000572  Alpha-2B adrenergic receptor     (1)
    BE0000342  Alpha-2C adrenergic receptor     (1)
    BE0001012  Beta-3 adrenergic receptor     (1)
---------------------------------------------------
         
Drug1 :  DB00368  Norepinephrine
Drug2 :  DB00699  Nicergoline
Pharmacological target (+,-) : BE0000501  Alpha-1A adrenergic receptor
Non-common off-target(s) (drug1) :  
    BE0000753  Phenylalanine-4-hydroxylase     (-1)
    BE0000172  Beta-1 adrenergic receptor     (1)
    BE0000694  Beta-2 adrenergic receptor     (1)
    BE0000575  Alpha-1B adrenergic receptor     (1)
    BE0000715  Alpha-1D adrenergic receptor     (1)
    BE0000289  Alpha-2A adrenergic receptor     (1)
    BE0000572  Alpha-2B adrenergic receptor     (1)
    BE0000342  Alpha-2C adrenergic receptor     (1)
    BE0001012  Beta-3 adrenergic receptor     (1)
---------------------------------------------------
         
Drug1 :  DB00368  Norepinephrine
Drug2 :  DB00831  Trifluoperazine
Pharmacological target (+,-) : BE0000501  Alpha-1A adrenergic receptor
Non-common off-target(s) (drug1) :  
    BE0000753  Phenylalanine-4-hydroxylase     (-1)
    BE0000172  Beta-1 adrenergic receptor     (1)
    BE0000694  Beta-2 adrenergic receptor     (1)
    BE0000575  Alpha-1B adrenergic receptor     (1)
    BE0000715  Alpha-1D adrenergic receptor     (1)
    BE0000289  Alpha-2A adrenergic receptor     (1)
    BE0000572  Alpha-2B adrenergic receptor     (1)
    BE0000342  Alpha-2C adrenergic receptor     (1)
    BE0001012  Beta-3 adrenergic receptor     (1)
Non-common off-target(s) (drug2) :  
    BE0000756  D(2) dopamine receptor     (-1)
    BE0000666  Neuron-specific vesicular protein calcyon     (-1)
    BE0000418  Calmodulin     (-1)
    BE0004350  Protein S100-A4     (-1)
---------------------------------------------------
         
Drug1 :  DB00368  Norepinephrine
Drug2 :  DB00866  Alprenolol
Pharmacological target (+,-) : BE0000172  Beta-1 adrenergic receptor
Pharmacological target (+,-) : BE0000694  Beta-2 adrenergic receptor
Non-common off-target(s) (drug1) :  
    BE0000753  Phenylalanine-4-hydroxylase     (-1)
    BE0000501  Alpha-1A adrenergic receptor     (1)
    BE0000575  Alpha-1B adrenergic receptor     (1)
    BE0000715  Alpha-1D adrenergic receptor     (1)
    BE0000289  Alpha-2A adrenergic receptor     (1)
    BE0000572  Alpha-2B adrenergic receptor     (1)
    BE0000342  Alpha-2C adrenergic receptor     (1)
    BE0001012  Beta-3 adrenergic receptor     (1)
Non-common off-target(s) (drug2) :  
    BE0000291  5-hydroxytryptamine receptor 1A     (-1)
---------------------------------------------------
         
Drug1 :  DB00368  Norepinephrine
Drug2 :  DB00875  Flupentixol
Pharmacological target (+,-) : BE0000501  Alpha-1A adrenergic receptor
Non-common off-target(s) (drug1) :  
    BE0000753  Phenylalanine-4-hydroxylase     (-1)
    BE0000172  Beta-1 adrenergic receptor     (1)
    BE0000694  Beta-2 adrenergic receptor     (1)
    BE0000575  Alpha-1B adrenergic receptor     (1)
    BE0000715  Alpha-1D adrenergic receptor     (1)
    BE0000289  Alpha-2A adrenergic receptor     (1)
    BE0000572  Alpha-2B adrenergic receptor     (1)
    BE0000342  Alpha-2C adrenergic receptor     (1)
    BE0001012  Beta-3 adrenergic receptor     (1)
Non-common off-target(s) (drug2) :  
    BE0000756  D(2) dopamine receptor     (-1)
    BE0000092  Muscarinic acetylcholine receptor M1     (-1)
    BE0000451  5-hydroxytryptamine receptor 2A     (-1)
    BE0000020  D(1A) dopamine receptor     (-1)
---------------------------------------------------
         
Drug1 :  DB00368  Norepinephrine
Drug2 :  DB01118  Amiodarone
Pharmacological target (+,-) : BE0000172  Beta-1 adrenergic receptor
Non-common off-target(s) (drug1) :  
    BE0000753  Phenylalanine-4-hydroxylase     (-1)
    BE0000694  Beta-2 adrenergic receptor     (1)
    BE0000501  Alpha-1A adrenergic receptor     (1)
    BE0000575  Alpha-1B adrenergic receptor     (1)
    BE0000715  Alpha-1D adrenergic receptor     (1)
    BE0000289  Alpha-2A adrenergic receptor     (1)
    BE0000572  Alpha-2B adrenergic receptor     (1)
    BE0000342  Alpha-2C adrenergic receptor     (1)
    BE0001012  Beta-3 adrenergic receptor     (1)
Non-common off-target(s) (drug2) :  
    BE0000090  Potassium voltage-gated channel subfamily H member 2     (-1)
    BE0000864  Voltage-dependent T-type calcium channel subunit alpha-1H     (-1)
    BE0002396  Voltage-dependent calcium channel subunit alpha-2/delta-2     (-1)
---------------------------------------------------
         
Drug1 :  DB00368  Norepinephrine
Drug2 :  DB01162  Terazosin
Pharmacological target (+,-) : BE0000501  Alpha-1A adrenergic receptor
Pharmacological target (+,-) : BE0000575  Alpha-1B adrenergic receptor
Pharmacological target (+,-) : BE0000715  Alpha-1D adrenergic receptor
Non-common off-target(s) (drug1) :  
    BE0000753  Phenylalanine-4-hydroxylase     (-1)
    BE0000172  Beta-1 adrenergic receptor     (1)
    BE0000694  Beta-2 adrenergic receptor     (1)
    BE0000289  Alpha-2A adrenergic receptor     (1)
    BE0000572  Alpha-2B adrenergic receptor     (1)
    BE0000342  Alpha-2C adrenergic receptor     (1)
    BE0001012  Beta-3 adrenergic receptor     (1)
Non-common off-target(s) (drug2) :  
    BE0000090  Potassium voltage-gated channel subfamily H member 2     (-1)
    BE0000462  Potassium voltage-gated channel subfamily H member 6     (-1)
    BE0000699  Potassium voltage-gated channel subfamily H member 7     (-1)
---------------------------------------------------
         
Drug1 :  DB00368  Norepinephrine
Drug2 :  DB01210  Levobunolol
Pharmacological target (+,-) : BE0000172  Beta-1 adrenergic receptor
Pharmacological target (+,-) : BE0000694  Beta-2 adrenergic receptor
Non-common off-target(s) (drug1) :  
    BE0000753  Phenylalanine-4-hydroxylase     (-1)
    BE0000501  Alpha-1A adrenergic receptor     (1)
    BE0000575  Alpha-1B adrenergic receptor     (1)
    BE0000715  Alpha-1D adrenergic receptor     (1)
    BE0000289  Alpha-2A adrenergic receptor     (1)
    BE0000572  Alpha-2B adrenergic receptor     (1)
    BE0000342  Alpha-2C adrenergic receptor     (1)
    BE0001012  Beta-3 adrenergic receptor     (1)
---------------------------------------------------
         
Drug1 :  DB00368  Norepinephrine
Drug2 :  DB01214  Metipranolol
Pharmacological target (+,-) : BE0000172  Beta-1 adrenergic receptor
Pharmacological target (+,-) : BE0000694  Beta-2 adrenergic receptor
Non-common off-target(s) (drug1) :  
    BE0000753  Phenylalanine-4-hydroxylase     (-1)
    BE0000501  Alpha-1A adrenergic receptor     (1)
    BE0000575  Alpha-1B adrenergic receptor     (1)
    BE0000715  Alpha-1D adrenergic receptor     (1)
    BE0000289  Alpha-2A adrenergic receptor     (1)
    BE0000572  Alpha-2B adrenergic receptor     (1)
    BE0000342  Alpha-2C adrenergic receptor     (1)
    BE0001012  Beta-3 adrenergic receptor     (1)
---------------------------------------------------
         
Drug1 :  DB00368  Norepinephrine
Drug2 :  DB01297  Practolol
Pharmacological target (+,-) : BE0000172  Beta-1 adrenergic receptor
Non-common off-target(s) (drug1) :  
    BE0000753  Phenylalanine-4-hydroxylase     (-1)
    BE0000694  Beta-2 adrenergic receptor     (1)
    BE0000501  Alpha-1A adrenergic receptor     (1)
    BE0000575  Alpha-1B adrenergic receptor     (1)
    BE0000715  Alpha-1D adrenergic receptor     (1)
    BE0000289  Alpha-2A adrenergic receptor     (1)
    BE0000572  Alpha-2B adrenergic receptor     (1)
    BE0000342  Alpha-2C adrenergic receptor     (1)
    BE0001012  Beta-3 adrenergic receptor     (1)
---------------------------------------------------
         
Drug1 :  DB00368  Norepinephrine
Drug2 :  DB01392  Yohimbine
Pharmacological target (+,-) : BE0000289  Alpha-2A adrenergic receptor
Pharmacological target (+,-) : BE0000572  Alpha-2B adrenergic receptor
Pharmacological target (+,-) : BE0000342  Alpha-2C adrenergic receptor
Non-common off-target(s) (drug1) :  
    BE0000753  Phenylalanine-4-hydroxylase     (-1)
    BE0000172  Beta-1 adrenergic receptor     (1)
    BE0000694  Beta-2 adrenergic receptor     (1)
    BE0000501  Alpha-1A adrenergic receptor     (1)
    BE0000575  Alpha-1B adrenergic receptor     (1)
    BE0000715  Alpha-1D adrenergic receptor     (1)
    BE0001012  Beta-3 adrenergic receptor     (1)
Non-common off-target(s) (drug2) :  
    BE0000756  D(2) dopamine receptor     (-1)
    BE0000533  5-hydroxytryptamine receptor 2C     (-1)
    BE0000659  5-hydroxytryptamine receptor 1D     (-1)
    BE0000797  5-hydroxytryptamine receptor 1B     (-1)
    BE0000291  5-hydroxytryptamine receptor 1A     (1)
    BE0000393  5-hydroxytryptamine receptor 2B     (-1)
    BE0000451  5-hydroxytryptamine receptor 2A     (-1)
    BE0000581  D(3) dopamine receptor     (-1)
---------------------------------------------------
         
Drug1 :  DB00368  Norepinephrine
Drug2 :  DB01622  Thioproperazine
Pharmacological target (+,-) : BE0000501  Alpha-1A adrenergic receptor
Pharmacological target (+,-) : BE0000575  Alpha-1B adrenergic receptor
Non-common off-target(s) (drug1) :  
    BE0000753  Phenylalanine-4-hydroxylase     (-1)
    BE0000172  Beta-1 adrenergic receptor     (1)
    BE0000694  Beta-2 adrenergic receptor     (1)
    BE0000715  Alpha-1D adrenergic receptor     (1)
    BE0000289  Alpha-2A adrenergic receptor     (1)
    BE0000572  Alpha-2B adrenergic receptor     (1)
    BE0000342  Alpha-2C adrenergic receptor     (1)
    BE0001012  Beta-3 adrenergic receptor     (1)
Non-common off-target(s) (drug2) :  
    BE0000756  D(2) dopamine receptor     (-1)
    BE0000291  5-hydroxytryptamine receptor 1A     (-1)
    BE0000451  5-hydroxytryptamine receptor 2A     (-1)
    BE0000020  D(1A) dopamine receptor     (-1)
---------------------------------------------------
         
Drug1 :  DB00370  Mirtazapine
Drug2 :  DB00397  Phenylpropanolamine
Pharmacological target (+,-) : BE0000289  Alpha-2A adrenergic receptor
Non-common off-target(s) (drug1) :  
    BE0000533  5-hydroxytryptamine receptor 2C     (-1)
    BE0000632  Kappa-type opioid receptor     (1)
    BE0000442  Histamine H1 receptor     (-1)
    BE0000451  5-hydroxytryptamine receptor 2A     (-1)
    BE0000311  5-hydroxytryptamine receptor 3A     (-1)
    BE0000968  Histamine H3 receptor     (-1)
Non-common off-target(s) (drug2) :  
    BE0000172  Beta-1 adrenergic receptor     (1)
    BE0000694  Beta-2 adrenergic receptor     (1)
    BE0000501  Alpha-1A adrenergic receptor     (1)
    BE0000020  D(1A) dopamine receptor     (1)
---------------------------------------------------
         
Drug1 :  DB00370  Mirtazapine
Drug2 :  DB00449  Dipivefrin
Pharmacological target (+,-) : BE0000289  Alpha-2A adrenergic receptor
Non-common off-target(s) (drug1) :  
    BE0000533  5-hydroxytryptamine receptor 2C     (-1)
    BE0000632  Kappa-type opioid receptor     (1)
    BE0000442  Histamine H1 receptor     (-1)
    BE0000451  5-hydroxytryptamine receptor 2A     (-1)
    BE0000311  5-hydroxytryptamine receptor 3A     (-1)
    BE0000968  Histamine H3 receptor     (-1)
Non-common off-target(s) (drug2) :  
    BE0002180  Cholinesterase     (1)
    BE0000694  Beta-2 adrenergic receptor     (1)
    BE0000501  Alpha-1A adrenergic receptor     (1)
---------------------------------------------------
         
Drug1 :  DB00370  Mirtazapine
Drug2 :  DB00484  Brimonidine
Pharmacological target (+,-) : BE0000289  Alpha-2A adrenergic receptor
Non-common off-target(s) (drug1) :  
    BE0000533  5-hydroxytryptamine receptor 2C     (-1)
    BE0000632  Kappa-type opioid receptor     (1)
    BE0000442  Histamine H1 receptor     (-1)
    BE0000451  5-hydroxytryptamine receptor 2A     (-1)
    BE0000311  5-hydroxytryptamine receptor 3A     (-1)
    BE0000968  Histamine H3 receptor     (-1)
Non-common off-target(s) (drug2) :  
    BE0000572  Alpha-2B adrenergic receptor     (1)
    BE0000342  Alpha-2C adrenergic receptor     (1)
---------------------------------------------------
         
Drug1 :  DB00370  Mirtazapine
Drug2 :  DB00575  Clonidine
Pharmacological target (+,-) : BE0000289  Alpha-2A adrenergic receptor
Non-common off-target(s) (drug1) :  
    BE0000533  5-hydroxytryptamine receptor 2C     (-1)
    BE0000632  Kappa-type opioid receptor     (1)
    BE0000442  Histamine H1 receptor     (-1)
    BE0000451  5-hydroxytryptamine receptor 2A     (-1)
    BE0000311  5-hydroxytryptamine receptor 3A     (-1)
    BE0000968  Histamine H3 receptor     (-1)
Non-common off-target(s) (drug2) :  
    BE0000501  Alpha-1A adrenergic receptor     (1)
    BE0000575  Alpha-1B adrenergic receptor     (1)
    BE0000715  Alpha-1D adrenergic receptor     (1)
    BE0000572  Alpha-2B adrenergic receptor     (1)
    BE0000342  Alpha-2C adrenergic receptor     (1)
---------------------------------------------------
         
Drug1 :  DB00370  Mirtazapine
Drug2 :  DB00604  Cisapride
Pharmacological target (+,-) : BE0000451  5-hydroxytryptamine receptor 2A
Pharmacological target (+,-) : BE0000311  5-hydroxytryptamine receptor 3A
Non-common off-target(s) (drug1) :  
    BE0000533  5-hydroxytryptamine receptor 2C     (-1)
    BE0000632  Kappa-type opioid receptor     (1)
    BE0000442  Histamine H1 receptor     (-1)
    BE0000289  Alpha-2A adrenergic receptor     (-1)
    BE0000968  Histamine H3 receptor     (-1)
Non-common off-target(s) (drug2) :  
    BE0000090  Potassium voltage-gated channel subfamily H member 2     (-1)
    BE0000084  5-hydroxytryptamine receptor 4     (1)
---------------------------------------------------
         
Drug1 :  DB00370  Mirtazapine
Drug2 :  DB00629  Guanabenz
Pharmacological target (+,-) : BE0000289  Alpha-2A adrenergic receptor
Non-common off-target(s) (drug1) :  
    BE0000533  5-hydroxytryptamine receptor 2C     (-1)
    BE0000632  Kappa-type opioid receptor     (1)
    BE0000442  Histamine H1 receptor     (-1)
    BE0000451  5-hydroxytryptamine receptor 2A     (-1)
    BE0000311  5-hydroxytryptamine receptor 3A     (-1)
    BE0000968  Histamine H3 receptor     (-1)
---------------------------------------------------
         
Drug1 :  DB00370  Mirtazapine
Drug2 :  DB00633  Dexmedetomidine
Pharmacological target (+,-) : BE0000289  Alpha-2A adrenergic receptor
Non-common off-target(s) (drug1) :  
    BE0000533  5-hydroxytryptamine receptor 2C     (-1)
    BE0000632  Kappa-type opioid receptor     (1)
    BE0000442  Histamine H1 receptor     (-1)
    BE0000451  5-hydroxytryptamine receptor 2A     (-1)
    BE0000311  5-hydroxytryptamine receptor 3A     (-1)
    BE0000968  Histamine H3 receptor     (-1)
---------------------------------------------------
         
Drug1 :  DB00370  Mirtazapine
Drug2 :  DB00668  Epinephrine
Pharmacological target (+,-) : BE0000289  Alpha-2A adrenergic receptor
Non-common off-target(s) (drug1) :  
    BE0000533  5-hydroxytryptamine receptor 2C     (-1)
    BE0000632  Kappa-type opioid receptor     (1)
    BE0000442  Histamine H1 receptor     (-1)
    BE0000451  5-hydroxytryptamine receptor 2A     (-1)
    BE0000311  5-hydroxytryptamine receptor 3A     (-1)
    BE0000968  Histamine H3 receptor     (-1)
Non-common off-target(s) (drug2) :  
    BE0000704  Tumor necrosis factor     (-1)
    BE0000753  Phenylalanine-4-hydroxylase     (-1)
    BE0000172  Beta-1 adrenergic receptor     (1)
    BE0000694  Beta-2 adrenergic receptor     (1)
    BE0000501  Alpha-1A adrenergic receptor     (1)
    BE0000575  Alpha-1B adrenergic receptor     (1)
    BE0000715  Alpha-1D adrenergic receptor     (-1)
    BE0000572  Alpha-2B adrenergic receptor     (1)
    BE0000342  Alpha-2C adrenergic receptor     (1)
    BE0001012  Beta-3 adrenergic receptor     (1)
---------------------------------------------------
         
Drug1 :  DB00370  Mirtazapine
Drug2 :  DB00852  Pseudoephedrine
Pharmacological target (+,-) : BE0000289  Alpha-2A adrenergic receptor
Non-common off-target(s) (drug1) :  
    BE0000533  5-hydroxytryptamine receptor 2C     (-1)
    BE0000632  Kappa-type opioid receptor     (1)
    BE0000442  Histamine H1 receptor     (-1)
    BE0000451  5-hydroxytryptamine receptor 2A     (-1)
    BE0000311  5-hydroxytryptamine receptor 3A     (-1)
    BE0000968  Histamine H3 receptor     (-1)
Non-common off-target(s) (drug2) :  
    BE0000749  Sodium-dependent serotonin transporter     (-1)
    BE0000647  Sodium-dependent dopamine transporter     (-1)
    BE0000486  Sodium-dependent noradrenaline transporter     (-1)
    BE0000172  Beta-1 adrenergic receptor     (1)
    BE0000694  Beta-2 adrenergic receptor     (1)
    BE0000501  Alpha-1A adrenergic receptor     (1)
---------------------------------------------------
         
Drug1 :  DB00370  Mirtazapine
Drug2 :  DB00865  Benzphetamine
Pharmacological target (+,-) : BE0000289  Alpha-2A adrenergic receptor
Non-common off-target(s) (drug1) :  
    BE0000533  5-hydroxytryptamine receptor 2C     (-1)
    BE0000632  Kappa-type opioid receptor     (1)
    BE0000442  Histamine H1 receptor     (-1)
    BE0000451  5-hydroxytryptamine receptor 2A     (-1)
    BE0000311  5-hydroxytryptamine receptor 3A     (-1)
    BE0000968  Histamine H3 receptor     (-1)
Non-common off-target(s) (drug2) :  
    BE0000118  Synaptic vesicular amine transporter     (1)
    BE0000647  Sodium-dependent dopamine transporter     (-1)
    BE0000501  Alpha-1A adrenergic receptor     (1)
---------------------------------------------------
         
Drug1 :  DB00370  Mirtazapine
Drug2 :  DB00935  Oxymetazoline
Pharmacological target (+,-) : BE0000289  Alpha-2A adrenergic receptor
Non-common off-target(s) (drug1) :  
    BE0000533  5-hydroxytryptamine receptor 2C     (-1)
    BE0000632  Kappa-type opioid receptor     (1)
    BE0000442  Histamine H1 receptor     (-1)
    BE0000451  5-hydroxytryptamine receptor 2A     (-1)
    BE0000311  5-hydroxytryptamine receptor 3A     (-1)
    BE0000968  Histamine H3 receptor     (-1)
Non-common off-target(s) (drug2) :  
    BE0000501  Alpha-1A adrenergic receptor     (1)
    BE0000575  Alpha-1B adrenergic receptor     (1)
    BE0000715  Alpha-1D adrenergic receptor     (1)
    BE0000342  Alpha-2C adrenergic receptor     (1)
---------------------------------------------------
         
Drug1 :  DB00370  Mirtazapine
Drug2 :  DB00964  Apraclonidine
Pharmacological target (+,-) : BE0000289  Alpha-2A adrenergic receptor
Non-common off-target(s) (drug1) :  
    BE0000533  5-hydroxytryptamine receptor 2C     (-1)
    BE0000632  Kappa-type opioid receptor     (1)
    BE0000442  Histamine H1 receptor     (-1)
    BE0000451  5-hydroxytryptamine receptor 2A     (-1)
    BE0000311  5-hydroxytryptamine receptor 3A     (-1)
    BE0000968  Histamine H3 receptor     (-1)
Non-common off-target(s) (drug2) :  
    BE0000501  Alpha-1A adrenergic receptor     (1)
    BE0000572  Alpha-2B adrenergic receptor     (1)
---------------------------------------------------
         
Drug1 :  DB00370  Mirtazapine
Drug2 :  DB01018  Guanfacine
Pharmacological target (+,-) : BE0000289  Alpha-2A adrenergic receptor
Non-common off-target(s) (drug1) :  
    BE0000533  5-hydroxytryptamine receptor 2C     (-1)
    BE0000632  Kappa-type opioid receptor     (1)
    BE0000442  Histamine H1 receptor     (-1)
    BE0000451  5-hydroxytryptamine receptor 2A     (-1)
    BE0000311  5-hydroxytryptamine receptor 3A     (-1)
    BE0000968  Histamine H3 receptor     (-1)
---------------------------------------------------
         
Drug1 :  DB00370  Mirtazapine
Drug2 :  DB01363  Ephedra
Pharmacological target (+,-) : BE0000289  Alpha-2A adrenergic receptor
Non-common off-target(s) (drug1) :  
    BE0000533  5-hydroxytryptamine receptor 2C     (-1)
    BE0000632  Kappa-type opioid receptor     (1)
    BE0000442  Histamine H1 receptor     (-1)
    BE0000451  5-hydroxytryptamine receptor 2A     (-1)
    BE0000311  5-hydroxytryptamine receptor 3A     (-1)
    BE0000968  Histamine H3 receptor     (-1)
Non-common off-target(s) (drug2) :  
    BE0000749  Sodium-dependent serotonin transporter     (-1)
    BE0000118  Synaptic vesicular amine transporter     (-1)
    BE0000647  Sodium-dependent dopamine transporter     (-1)
    BE0000486  Sodium-dependent noradrenaline transporter     (-1)
    BE0002196  Amine oxidase [flavin-containing] B     (-1)
    BE0000172  Beta-1 adrenergic receptor     (1)
    BE0002198  Amine oxidase [flavin-containing] A     (-1)
    BE0000694  Beta-2 adrenergic receptor     (1)
    BE0004674  Chromaffin granule amine transporter     (-1)
    BE0000572  Alpha-2B adrenergic receptor     (1)
    BE0000342  Alpha-2C adrenergic receptor     (1)
    BE0001012  Beta-3 adrenergic receptor     (1)
---------------------------------------------------
         
Drug1 :  DB00370  Mirtazapine
Drug2 :  DB01442  MMDA
Pharmacological target (+,-) : BE0000451  5-hydroxytryptamine receptor 2A
Non-common off-target(s) (drug1) :  
    BE0000533  5-hydroxytryptamine receptor 2C     (-1)
    BE0000632  Kappa-type opioid receptor     (1)
    BE0000442  Histamine H1 receptor     (-1)
    BE0000311  5-hydroxytryptamine receptor 3A     (-1)
    BE0000289  Alpha-2A adrenergic receptor     (-1)
    BE0000968  Histamine H3 receptor     (-1)
Non-common off-target(s) (drug2) :  
    BE0000749  Sodium-dependent serotonin transporter     (-1)
    BE0000118  Synaptic vesicular amine transporter     (-1)
    BE0000647  Sodium-dependent dopamine transporter     (-1)
    BE0000486  Sodium-dependent noradrenaline transporter     (-1)
    BE0002196  Amine oxidase [flavin-containing] B     (-1)
    BE0002198  Amine oxidase [flavin-containing] A     (-1)
    BE0004674  Chromaffin granule amine transporter     (-1)
---------------------------------------------------
         
Drug1 :  DB00370  Mirtazapine
Drug2 :  DB01472  4-Methoxyamphetamine
Pharmacological target (+,-) : BE0000289  Alpha-2A adrenergic receptor
Non-common off-target(s) (drug1) :  
    BE0000533  5-hydroxytryptamine receptor 2C     (-1)
    BE0000632  Kappa-type opioid receptor     (1)
    BE0000442  Histamine H1 receptor     (-1)
    BE0000451  5-hydroxytryptamine receptor 2A     (-1)
    BE0000311  5-hydroxytryptamine receptor 3A     (-1)
    BE0000968  Histamine H3 receptor     (-1)
Non-common off-target(s) (drug2) :  
    BE0000749  Sodium-dependent serotonin transporter     (-1)
    BE0000118  Synaptic vesicular amine transporter     (-1)
    BE0000647  Sodium-dependent dopamine transporter     (-1)
    BE0002196  Amine oxidase [flavin-containing] B     (-1)
    BE0002198  Amine oxidase [flavin-containing] A     (-1)
    BE0000501  Alpha-1A adrenergic receptor     (1)
---------------------------------------------------
         
Drug1 :  DB00370  Mirtazapine
Drug2 :  DB01577  Methamphetamine
Pharmacological target (+,-) : BE0000289  Alpha-2A adrenergic receptor
Non-common off-target(s) (drug1) :  
    BE0000533  5-hydroxytryptamine receptor 2C     (-1)
    BE0000632  Kappa-type opioid receptor     (1)
    BE0000442  Histamine H1 receptor     (-1)
    BE0000451  5-hydroxytryptamine receptor 2A     (-1)
    BE0000311  5-hydroxytryptamine receptor 3A     (-1)
    BE0000968  Histamine H3 receptor     (-1)
Non-common off-target(s) (drug2) :  
    BE0000749  Sodium-dependent serotonin transporter     (-1)
    BE0000118  Synaptic vesicular amine transporter     (-1)
    BE0000647  Sodium-dependent dopamine transporter     (-1)
    BE0001044  Trace amine-associated receptor 1     (1)
    BE0000486  Sodium-dependent noradrenaline transporter     (-1)
    BE0002196  Amine oxidase [flavin-containing] B     (-1)
    BE0002198  Amine oxidase [flavin-containing] A     (-1)
    BE0004674  Chromaffin granule amine transporter     (-1)
    BE0000572  Alpha-2B adrenergic receptor     (1)
    BE0000342  Alpha-2C adrenergic receptor     (1)
---------------------------------------------------
         
Drug1 :  DB00370  Mirtazapine
Drug2 :  DB04948  Lofexidine
Pharmacological target (+,-) : BE0000289  Alpha-2A adrenergic receptor
Non-common off-target(s) (drug1) :  
    BE0000533  5-hydroxytryptamine receptor 2C     (-1)
    BE0000632  Kappa-type opioid receptor     (1)
    BE0000442  Histamine H1 receptor     (-1)
    BE0000451  5-hydroxytryptamine receptor 2A     (-1)
    BE0000311  5-hydroxytryptamine receptor 3A     (-1)
    BE0000968  Histamine H3 receptor     (-1)
---------------------------------------------------
         
Drug1 :  DB00370  Mirtazapine
Drug2 :  DB06262  Droxidopa
Pharmacological target (+,-) : BE0000289  Alpha-2A adrenergic receptor
Non-common off-target(s) (drug1) :  
    BE0000533  5-hydroxytryptamine receptor 2C     (-1)
    BE0000632  Kappa-type opioid receptor     (1)
    BE0000442  Histamine H1 receptor     (-1)
    BE0000451  5-hydroxytryptamine receptor 2A     (-1)
    BE0000311  5-hydroxytryptamine receptor 3A     (-1)
    BE0000968  Histamine H3 receptor     (-1)
Non-common off-target(s) (drug2) :  
    BE0000753  Phenylalanine-4-hydroxylase     (-1)
    BE0000172  Beta-1 adrenergic receptor     (1)
    BE0000694  Beta-2 adrenergic receptor     (1)
    BE0000501  Alpha-1A adrenergic receptor     (1)
    BE0000575  Alpha-1B adrenergic receptor     (1)
    BE0000715  Alpha-1D adrenergic receptor     (1)
    BE0000572  Alpha-2B adrenergic receptor     (1)
    BE0000342  Alpha-2C adrenergic receptor     (1)
    BE0001012  Beta-3 adrenergic receptor     (1)
---------------------------------------------------
         
Drug1 :  DB00370  Mirtazapine
Drug2 :  DB06694  Xylometazoline
Pharmacological target (+,-) : BE0000289  Alpha-2A adrenergic receptor
Non-common off-target(s) (drug1) :  
    BE0000533  5-hydroxytryptamine receptor 2C     (-1)
    BE0000632  Kappa-type opioid receptor     (1)
    BE0000442  Histamine H1 receptor     (-1)
    BE0000451  5-hydroxytryptamine receptor 2A     (-1)
    BE0000311  5-hydroxytryptamine receptor 3A     (-1)
    BE0000968  Histamine H3 receptor     (-1)
Non-common off-target(s) (drug2) :  
    BE0000501  Alpha-1A adrenergic receptor     (1)
    BE0000575  Alpha-1B adrenergic receptor     (1)
    BE0000715  Alpha-1D adrenergic receptor     (1)
    BE0000572  Alpha-2B adrenergic receptor     (1)
    BE0000342  Alpha-2C adrenergic receptor     (1)
---------------------------------------------------
         
Drug1 :  DB00370  Mirtazapine
Drug2 :  DB06711  Naphazoline
Pharmacological target (+,-) : BE0000289  Alpha-2A adrenergic receptor
Non-common off-target(s) (drug1) :  
    BE0000533  5-hydroxytryptamine receptor 2C     (-1)
    BE0000632  Kappa-type opioid receptor     (1)
    BE0000442  Histamine H1 receptor     (-1)
    BE0000451  5-hydroxytryptamine receptor 2A     (-1)
    BE0000311  5-hydroxytryptamine receptor 3A     (-1)
    BE0000968  Histamine H3 receptor     (-1)
Non-common off-target(s) (drug2) :  
    BE0000501  Alpha-1A adrenergic receptor     (1)
---------------------------------------------------
         
Drug1 :  DB00371  Meprobamate
Drug2 :  DB00466  Picrotoxin
Pharmacological target (+,-) : BE0000795  Gamma-aminobutyric acid receptor subunit alpha-1
Non-common off-target(s) (drug1) :  
    BE0004797  GABA-A receptor (anion channel)     (1)
    BE0000381  Gamma-aminobutyric acid receptor subunit alpha-2     (1)
    BE0000523  Gamma-aminobutyric acid receptor subunit alpha-3     (1)
    BE0000478  Gamma-aminobutyric acid receptor subunit alpha-4     (1)
    BE0000471  Gamma-aminobutyric acid receptor subunit alpha-5     (1)
    BE0000764  Gamma-aminobutyric acid receptor subunit alpha-6     (1)
Non-common off-target(s) (drug2) :  
    BE0000414  Glycine receptor subunit alpha-3     (-1)
    BE0000745  Glycine receptor subunit alpha-2     (-1)
    BE0000129  Gamma-aminobutyric acid receptor subunit rho-1     (-1)
---------------------------------------------------
         
Drug1 :  DB00371  Meprobamate
Drug2 :  DB00474  Methohexital
Pharmacological target (+,-) : BE0000795  Gamma-aminobutyric acid receptor subunit alpha-1
Non-common off-target(s) (drug1) :  
    BE0004797  GABA-A receptor (anion channel)     (1)
    BE0000381  Gamma-aminobutyric acid receptor subunit alpha-2     (1)
    BE0000523  Gamma-aminobutyric acid receptor subunit alpha-3     (1)
    BE0000478  Gamma-aminobutyric acid receptor subunit alpha-4     (1)
    BE0000471  Gamma-aminobutyric acid receptor subunit alpha-5     (1)
    BE0000764  Gamma-aminobutyric acid receptor subunit alpha-6     (1)
---------------------------------------------------
         
Drug1 :  DB00371  Meprobamate
Drug2 :  DB01205  Flumazenil
Pharmacological target (+,+) : BE0004797  GABA-A receptor (anion channel)
Pharmacological target (+,-) : BE0000795  Gamma-aminobutyric acid receptor subunit alpha-1
Pharmacological target (+,-) : BE0000471  Gamma-aminobutyric acid receptor subunit alpha-5
Non-common off-target(s) (drug1) :  
    BE0000381  Gamma-aminobutyric acid receptor subunit alpha-2     (1)
    BE0000523  Gamma-aminobutyric acid receptor subunit alpha-3     (1)
    BE0000478  Gamma-aminobutyric acid receptor subunit alpha-4     (1)
    BE0000764  Gamma-aminobutyric acid receptor subunit alpha-6     (1)
Non-common off-target(s) (drug2) :  
    BE0003592  Gamma-aminobutyric acid receptor subunit gamma-2     (-1)
---------------------------------------------------
         
Drug1 :  DB00373  Timolol
Drug2 :  DB00449  Dipivefrin
Pharmacological target (+,-) : BE0000694  Beta-2 adrenergic receptor
Non-common off-target(s) (drug1) :  
    BE0000172  Beta-1 adrenergic receptor     (-1)
Non-common off-target(s) (drug2) :  
    BE0002180  Cholinesterase     (1)
    BE0000501  Alpha-1A adrenergic receptor     (1)
    BE0000289  Alpha-2A adrenergic receptor     (1)
---------------------------------------------------
         
Drug1 :  DB00373  Timolol
Drug2 :  DB00668  Epinephrine
Pharmacological target (+,-) : BE0000172  Beta-1 adrenergic receptor
Pharmacological target (+,-) : BE0000694  Beta-2 adrenergic receptor
Non-common off-target(s) (drug2) :  
    BE0000704  Tumor necrosis factor     (-1)
    BE0000753  Phenylalanine-4-hydroxylase     (-1)
    BE0000501  Alpha-1A adrenergic receptor     (1)
    BE0000575  Alpha-1B adrenergic receptor     (1)
    BE0000715  Alpha-1D adrenergic receptor     (-1)
    BE0000289  Alpha-2A adrenergic receptor     (1)
    BE0000572  Alpha-2B adrenergic receptor     (1)
    BE0000342  Alpha-2C adrenergic receptor     (1)
    BE0001012  Beta-3 adrenergic receptor     (1)
---------------------------------------------------
         
Drug1 :  DB00373  Timolol
Drug2 :  DB00816  Orciprenaline
Pharmacological target (+,-) : BE0000694  Beta-2 adrenergic receptor
Non-common off-target(s) (drug1) :  
    BE0000172  Beta-1 adrenergic receptor     (-1)
---------------------------------------------------
         
Drug1 :  DB00373  Timolol
Drug2 :  DB00867  Ritodrine
Pharmacological target (+,-) : BE0000694  Beta-2 adrenergic receptor
Non-common off-target(s) (drug1) :  
    BE0000172  Beta-1 adrenergic receptor     (-1)
---------------------------------------------------
         
Drug1 :  DB00373  Timolol
Drug2 :  DB00871  Terbutaline
Pharmacological target (+,-) : BE0000694  Beta-2 adrenergic receptor
Non-common off-target(s) (drug1) :  
    BE0000172  Beta-1 adrenergic receptor     (-1)
---------------------------------------------------
         
Drug1 :  DB00373  Timolol
Drug2 :  DB00938  Salmeterol
Pharmacological target (+,-) : BE0000694  Beta-2 adrenergic receptor
Non-common off-target(s) (drug1) :  
    BE0000172  Beta-1 adrenergic receptor     (-1)
---------------------------------------------------
         
Drug1 :  DB00373  Timolol
Drug2 :  DB00983  Formoterol
Pharmacological target (+,-) : BE0000694  Beta-2 adrenergic receptor
Non-common off-target(s) (drug1) :  
    BE0000172  Beta-1 adrenergic receptor     (-1)
---------------------------------------------------
         
Drug1 :  DB00373  Timolol
Drug2 :  DB01064  Isoprenaline
Pharmacological target (+,-) : BE0000172  Beta-1 adrenergic receptor
Pharmacological target (+,-) : BE0000694  Beta-2 adrenergic receptor
Non-common off-target(s) (drug2) :  
    BE0001012  Beta-3 adrenergic receptor     (1)
    BE0000923  Mitogen-activated protein kinase 1     (1)
    BE0000955  Phosphatidylinositol 3-kinase regulatory subunit alpha     (1)
    BE0002383  Phosphatidylinositol 3-kinase regulatory subunit beta     (1)
    BE0002384  Phosphatidylinositol 3-kinase regulatory subunit gamma     (1)
---------------------------------------------------
         
Drug1 :  DB00373  Timolol
Drug2 :  DB01274  Arformoterol
Pharmacological target (+,-) : BE0000694  Beta-2 adrenergic receptor
Non-common off-target(s) (drug1) :  
    BE0000172  Beta-1 adrenergic receptor     (-1)
---------------------------------------------------
         
Drug1 :  DB00373  Timolol
Drug2 :  DB01363  Ephedra
Pharmacological target (+,-) : BE0000172  Beta-1 adrenergic receptor
Pharmacological target (+,-) : BE0000694  Beta-2 adrenergic receptor
Non-common off-target(s) (drug2) :  
    BE0000749  Sodium-dependent serotonin transporter     (-1)
    BE0000118  Synaptic vesicular amine transporter     (-1)
    BE0000647  Sodium-dependent dopamine transporter     (-1)
    BE0000486  Sodium-dependent noradrenaline transporter     (-1)
    BE0002196  Amine oxidase [flavin-containing] B     (-1)
    BE0002198  Amine oxidase [flavin-containing] A     (-1)
    BE0004674  Chromaffin granule amine transporter     (-1)
    BE0000289  Alpha-2A adrenergic receptor     (1)
    BE0000572  Alpha-2B adrenergic receptor     (1)
    BE0000342  Alpha-2C adrenergic receptor     (1)
    BE0001012  Beta-3 adrenergic receptor     (1)
---------------------------------------------------
         
Drug1 :  DB00373  Timolol
Drug2 :  DB01366  Procaterol
Pharmacological target (+,-) : BE0000694  Beta-2 adrenergic receptor
Non-common off-target(s) (drug1) :  
    BE0000172  Beta-1 adrenergic receptor     (-1)
---------------------------------------------------
         
Drug1 :  DB00373  Timolol
Drug2 :  DB01408  Bambuterol
Pharmacological target (+,-) : BE0000694  Beta-2 adrenergic receptor
Non-common off-target(s) (drug1) :  
    BE0000172  Beta-1 adrenergic receptor     (-1)
---------------------------------------------------
         
Drug1 :  DB00373  Timolol
Drug2 :  DB05039  Indacaterol
Pharmacological target (+,-) : BE0000694  Beta-2 adrenergic receptor
Non-common off-target(s) (drug1) :  
    BE0000172  Beta-1 adrenergic receptor     (-1)
---------------------------------------------------
         
Drug1 :  DB00373  Timolol
Drug2 :  DB06262  Droxidopa
Pharmacological target (+,-) : BE0000172  Beta-1 adrenergic receptor
Pharmacological target (+,-) : BE0000694  Beta-2 adrenergic receptor
Non-common off-target(s) (drug2) :  
    BE0000753  Phenylalanine-4-hydroxylase     (-1)
    BE0000501  Alpha-1A adrenergic receptor     (1)
    BE0000575  Alpha-1B adrenergic receptor     (1)
    BE0000715  Alpha-1D adrenergic receptor     (1)
    BE0000289  Alpha-2A adrenergic receptor     (1)
    BE0000572  Alpha-2B adrenergic receptor     (1)
    BE0000342  Alpha-2C adrenergic receptor     (1)
    BE0001012  Beta-3 adrenergic receptor     (1)
---------------------------------------------------
         
Drug1 :  DB00373  Timolol
Drug2 :  DB09080  Olodaterol
Pharmacological target (+,-) : BE0000694  Beta-2 adrenergic receptor
Non-common off-target(s) (drug1) :  
    BE0000172  Beta-1 adrenergic receptor     (-1)
---------------------------------------------------
         
Drug1 :  DB00374  Treprostinil
Drug2 :  DB00758  Clopidogrel
Pharmacological target (+,-) : BE0000110  P2Y purinoceptor 12
Non-common off-target(s) (drug1) :  
    BE0001007  Peroxisome proliferator-activated receptor delta     (1)
    BE0000475  Prostacyclin receptor     (1)
---------------------------------------------------
         
Drug1 :  DB00374  Treprostinil
Drug2 :  DB06209  Prasugrel
Pharmacological target (+,-) : BE0000110  P2Y purinoceptor 12
Non-common off-target(s) (drug1) :  
    BE0001007  Peroxisome proliferator-activated receptor delta     (1)
    BE0000475  Prostacyclin receptor     (1)
---------------------------------------------------
         
Drug1 :  DB00374  Treprostinil
Drug2 :  DB08816  Ticagrelor
Pharmacological target (+,-) : BE0000110  P2Y purinoceptor 12
Non-common off-target(s) (drug1) :  
    BE0001007  Peroxisome proliferator-activated receptor delta     (1)
    BE0000475  Prostacyclin receptor     (1)
---------------------------------------------------
         
Drug1 :  DB00376  Trihexyphenidyl
Drug2 :  DB01233  Metoclopramide
Pharmacological target (+,-) : BE0000092  Muscarinic acetylcholine receptor M1
Non-common off-target(s) (drug1) :  
    BE0000045  Muscarinic acetylcholine receptor M3     (-1)
    BE0000560  Muscarinic acetylcholine receptor M2     (-1)
    BE0000405  Muscarinic acetylcholine receptor M4     (-1)
    BE0000247  Muscarinic acetylcholine receptor M5     (-1)
Non-common off-target(s) (drug2) :  
    BE0000756  D(2) dopamine receptor     (-1)
    BE0000311  5-hydroxytryptamine receptor 3A     (1)
    BE0000084  5-hydroxytryptamine receptor 4     (1)
---------------------------------------------------
         
Drug1 :  DB00377  Palonosetron
Drug2 :  DB00604  Cisapride
Pharmacological target (+,-) : BE0000311  5-hydroxytryptamine receptor 3A
Non-common off-target(s) (drug2) :  
    BE0000090  Potassium voltage-gated channel subfamily H member 2     (-1)
    BE0000451  5-hydroxytryptamine receptor 2A     (1)
    BE0000084  5-hydroxytryptamine receptor 4     (1)
---------------------------------------------------
         
Drug1 :  DB00378  Dydrogesterone
Drug2 :  DB00834  Mifepristone
Pharmacological target (+,-) : BE0000557  Progesterone receptor
Non-common off-target(s) (drug2) :  
    BE0000794  Glucocorticoid receptor     (-1)
---------------------------------------------------
         
Drug1 :  DB00382  Tacrine
Drug2 :  DB00449  Dipivefrin
Pharmacological target (+,-) : BE0002180  Cholinesterase
Non-common off-target(s) (drug1) :  
    BE0000426  Acetylcholinesterase     (-1)
Non-common off-target(s) (drug2) :  
    BE0000694  Beta-2 adrenergic receptor     (1)
    BE0000501  Alpha-1A adrenergic receptor     (1)
    BE0000289  Alpha-2A adrenergic receptor     (1)
---------------------------------------------------
         
Drug1 :  DB00382  Tacrine
Drug2 :  DB00733  Pralidoxime
Pharmacological target (+,-) : BE0000426  Acetylcholinesterase
Pharmacological target (+,-) : BE0002180  Cholinesterase
---------------------------------------------------
         
Drug1 :  DB00383  Oxyphencyclimine
Drug2 :  DB00411  Carbachol
Pharmacological target (+,-) : BE0000092  Muscarinic acetylcholine receptor M1
Pharmacological target (+,-) : BE0000560  Muscarinic acetylcholine receptor M2
Non-common off-target(s) (drug1) :  
    BE0000045  Muscarinic acetylcholine receptor M3     (-1)
Non-common off-target(s) (drug2) :  
    BE0000738  Neuronal acetylcholine receptor subunit alpha-2     (1)
---------------------------------------------------
         
Drug1 :  DB00383  Oxyphencyclimine
Drug2 :  DB01019  Bethanechol
Pharmacological target (+,-) : BE0000560  Muscarinic acetylcholine receptor M2
Non-common off-target(s) (drug1) :  
    BE0000045  Muscarinic acetylcholine receptor M3     (-1)
    BE0000092  Muscarinic acetylcholine receptor M1     (-1)
---------------------------------------------------
         
Drug1 :  DB00383  Oxyphencyclimine
Drug2 :  DB01085  Pilocarpine
Pharmacological target (+,-) : BE0000045  Muscarinic acetylcholine receptor M3
Pharmacological target (+,-) : BE0000092  Muscarinic acetylcholine receptor M1
Pharmacological target (+,-) : BE0000560  Muscarinic acetylcholine receptor M2
---------------------------------------------------
         
Drug1 :  DB00383  Oxyphencyclimine
Drug2 :  DB01233  Metoclopramide
Pharmacological target (+,-) : BE0000092  Muscarinic acetylcholine receptor M1
Non-common off-target(s) (drug1) :  
    BE0000045  Muscarinic acetylcholine receptor M3     (-1)
    BE0000560  Muscarinic acetylcholine receptor M2     (-1)
Non-common off-target(s) (drug2) :  
    BE0000756  D(2) dopamine receptor     (-1)
    BE0000311  5-hydroxytryptamine receptor 3A     (1)
    BE0000084  5-hydroxytryptamine receptor 4     (1)
---------------------------------------------------
         
Drug1 :  DB00383  Oxyphencyclimine
Drug2 :  DB06709  Methacholine
Pharmacological target (+,-) : BE0000045  Muscarinic acetylcholine receptor M3
Non-common off-target(s) (drug1) :  
    BE0000092  Muscarinic acetylcholine receptor M1     (-1)
    BE0000560  Muscarinic acetylcholine receptor M2     (-1)
---------------------------------------------------
         
Drug1 :  DB00386  Alseroxylon
Drug2 :  DB00865  Benzphetamine
Pharmacological target (+,-) : BE0000118  Synaptic vesicular amine transporter
Non-common off-target(s) (drug2) :  
    BE0000647  Sodium-dependent dopamine transporter     (-1)
    BE0000501  Alpha-1A adrenergic receptor     (1)
    BE0000289  Alpha-2A adrenergic receptor     (1)
---------------------------------------------------
         
Drug1 :  DB00386  Alseroxylon
Drug2 :  DB01576  Dextroamphetamine
Pharmacological target (+,-) : BE0000118  Synaptic vesicular amine transporter
Non-common off-target(s) (drug2) :  
    BE0000647  Sodium-dependent dopamine transporter     (-1)
    BE0001044  Trace amine-associated receptor 1     (1)
    BE0000486  Sodium-dependent noradrenaline transporter     (-1)
    BE0000575  Alpha-1B adrenergic receptor     (-1)
---------------------------------------------------
         
Drug1 :  DB00387  Procyclidine
Drug2 :  DB00411  Carbachol
Pharmacological target (+,-) : BE0000092  Muscarinic acetylcholine receptor M1
Pharmacological target (+,-) : BE0000560  Muscarinic acetylcholine receptor M2
Non-common off-target(s) (drug1) :  
    BE0000045  Muscarinic acetylcholine receptor M3     (-1)
    BE0000405  Muscarinic acetylcholine receptor M4     (-1)
Non-common off-target(s) (drug2) :  
    BE0000738  Neuronal acetylcholine receptor subunit alpha-2     (1)
---------------------------------------------------
         
Drug1 :  DB00387  Procyclidine
Drug2 :  DB01019  Bethanechol
Pharmacological target (+,-) : BE0000560  Muscarinic acetylcholine receptor M2
Non-common off-target(s) (drug1) :  
    BE0000045  Muscarinic acetylcholine receptor M3     (-1)
    BE0000092  Muscarinic acetylcholine receptor M1     (-1)
    BE0000405  Muscarinic acetylcholine receptor M4     (-1)
---------------------------------------------------
         
Drug1 :  DB00387  Procyclidine
Drug2 :  DB01085  Pilocarpine
Pharmacological target (+,-) : BE0000045  Muscarinic acetylcholine receptor M3
Pharmacological target (+,-) : BE0000092  Muscarinic acetylcholine receptor M1
Pharmacological target (+,-) : BE0000560  Muscarinic acetylcholine receptor M2
Non-common off-target(s) (drug1) :  
    BE0000405  Muscarinic acetylcholine receptor M4     (-1)
---------------------------------------------------
         
Drug1 :  DB00387  Procyclidine
Drug2 :  DB01233  Metoclopramide
Pharmacological target (+,-) : BE0000092  Muscarinic acetylcholine receptor M1
Non-common off-target(s) (drug1) :  
    BE0000045  Muscarinic acetylcholine receptor M3     (-1)
    BE0000560  Muscarinic acetylcholine receptor M2     (-1)
    BE0000405  Muscarinic acetylcholine receptor M4     (-1)
Non-common off-target(s) (drug2) :  
    BE0000756  D(2) dopamine receptor     (-1)
    BE0000311  5-hydroxytryptamine receptor 3A     (1)
    BE0000084  5-hydroxytryptamine receptor 4     (1)
---------------------------------------------------
         
Drug1 :  DB00387  Procyclidine
Drug2 :  DB06709  Methacholine
Pharmacological target (+,-) : BE0000045  Muscarinic acetylcholine receptor M3
Non-common off-target(s) (drug1) :  
    BE0000092  Muscarinic acetylcholine receptor M1     (-1)
    BE0000560  Muscarinic acetylcholine receptor M2     (-1)
    BE0000405  Muscarinic acetylcholine receptor M4     (-1)
---------------------------------------------------
         
Drug1 :  DB00391  Sulpiride
Drug2 :  DB00915  Amantadine
Pharmacological target (+,-) : BE0000756  D(2) dopamine receptor
Non-common off-target(s) (drug1) :  
    BE0000581  D(3) dopamine receptor     (-1)
Non-common off-target(s) (drug2) :  
    BE0000641  Glutamate receptor ionotropic, NMDA 3A     (-1)
---------------------------------------------------
         
Drug1 :  DB00392  Ethopropazine
Drug2 :  DB01233  Metoclopramide
Pharmacological target (+,-) : BE0000092  Muscarinic acetylcholine receptor M1
Non-common off-target(s) (drug1) :  
    BE0000641  Glutamate receptor ionotropic, NMDA 3A     (-1)
    BE0000560  Muscarinic acetylcholine receptor M2     (-1)
Non-common off-target(s) (drug2) :  
    BE0000756  D(2) dopamine receptor     (-1)
    BE0000311  5-hydroxytryptamine receptor 3A     (1)
    BE0000084  5-hydroxytryptamine receptor 4     (1)
---------------------------------------------------
         
Drug1 :  DB00394  Beclomethasone
Drug2 :  DB00834  Mifepristone
Pharmacological target (+,-) : BE0000794  Glucocorticoid receptor
Non-common off-target(s) (drug2) :  
    BE0000557  Progesterone receptor     (-1)
---------------------------------------------------
         
Drug1 :  DB00394  Beclomethasone
Drug2 :  DB01222  Budesonide
Pharmacological target (+,-) : BE0000794  Glucocorticoid receptor
---------------------------------------------------
         
Drug1 :  DB00396  Progesterone
Drug2 :  DB00687  Fludrocortisone
Pharmacological target (+,-) : BE0000668  Mineralocorticoid receptor
Non-common off-target(s) (drug1) :  
    BE0000344  Steroid 17-alpha-hydroxylase/17,20 lyase     (-1)
    BE0000632  Kappa-type opioid receptor     (1)
    BE0000123  Estrogen receptor     (1)
    BE0000557  Progesterone receptor     (1)
Non-common off-target(s) (drug2) :  
    BE0000794  Glucocorticoid receptor     (1)
    BE0000132  Androgen receptor     (1)
---------------------------------------------------
         
Drug1 :  DB00396  Progesterone
Drug2 :  DB00834  Mifepristone
Pharmacological target (+,-) : BE0000557  Progesterone receptor
Non-common off-target(s) (drug1) :  
    BE0000344  Steroid 17-alpha-hydroxylase/17,20 lyase     (-1)
    BE0000632  Kappa-type opioid receptor     (1)
    BE0000123  Estrogen receptor     (1)
    BE0000668  Mineralocorticoid receptor     (-1)
Non-common off-target(s) (drug2) :  
    BE0000794  Glucocorticoid receptor     (-1)
---------------------------------------------------
         
Drug1 :  DB00396  Progesterone
Drug2 :  DB00947  Fulvestrant
Pharmacological target (+,-) : BE0000123  Estrogen receptor
Non-common off-target(s) (drug1) :  
    BE0000344  Steroid 17-alpha-hydroxylase/17,20 lyase     (-1)
    BE0000632  Kappa-type opioid receptor     (1)
    BE0000557  Progesterone receptor     (1)
    BE0000668  Mineralocorticoid receptor     (-1)
---------------------------------------------------
         
Drug1 :  DB00396  Progesterone
Drug2 :  DB01134  Desoxycorticosterone Pivalate
Pharmacological target (+,-) : BE0000668  Mineralocorticoid receptor
Non-common off-target(s) (drug1) :  
    BE0000344  Steroid 17-alpha-hydroxylase/17,20 lyase     (-1)
    BE0000632  Kappa-type opioid receptor     (1)
    BE0000123  Estrogen receptor     (1)
    BE0000557  Progesterone receptor     (1)
---------------------------------------------------
         
Drug1 :  DB00396  Progesterone
Drug2 :  DB01185  Fluoxymesterone
Pharmacological target (+,-) : BE0000123  Estrogen receptor
Non-common off-target(s) (drug1) :  
    BE0000344  Steroid 17-alpha-hydroxylase/17,20 lyase     (-1)
    BE0000632  Kappa-type opioid receptor     (1)
    BE0000557  Progesterone receptor     (1)
    BE0000668  Mineralocorticoid receptor     (-1)
Non-common off-target(s) (drug2) :  
    BE0000345  Prolactin receptor     (-1)
    BE0000794  Glucocorticoid receptor     (-1)
    BE0000132  Androgen receptor     (1)
---------------------------------------------------
         
Drug1 :  DB00397  Phenylpropanolamine
Drug2 :  DB00450  Droperidol
Pharmacological target (+,-) : BE0000501  Alpha-1A adrenergic receptor
Non-common off-target(s) (drug1) :  
    BE0000172  Beta-1 adrenergic receptor     (1)
    BE0000694  Beta-2 adrenergic receptor     (1)
    BE0000020  D(1A) dopamine receptor     (1)
    BE0000289  Alpha-2A adrenergic receptor     (1)
Non-common off-target(s) (drug2) :  
    BE0000756  D(2) dopamine receptor     (-1)
---------------------------------------------------
         
Drug1 :  DB00397  Phenylpropanolamine
Drug2 :  DB00457  Prazosin
Pharmacological target (+,-) : BE0000501  Alpha-1A adrenergic receptor
Non-common off-target(s) (drug1) :  
    BE0000172  Beta-1 adrenergic receptor     (1)
    BE0000694  Beta-2 adrenergic receptor     (1)
    BE0000020  D(1A) dopamine receptor     (1)
    BE0000289  Alpha-2A adrenergic receptor     (1)
Non-common off-target(s) (drug2) :  
    BE0000090  Potassium voltage-gated channel subfamily H member 2     (-1)
    BE0000575  Alpha-1B adrenergic receptor     (-1)
    BE0000715  Alpha-1D adrenergic receptor     (-1)
    BE0000462  Potassium voltage-gated channel subfamily H member 6     (-1)
    BE0000699  Potassium voltage-gated channel subfamily H member 7     (-1)
---------------------------------------------------
         
Drug1 :  DB00397  Phenylpropanolamine
Drug2 :  DB00590  Doxazosin
Pharmacological target (+,-) : BE0000501  Alpha-1A adrenergic receptor
Non-common off-target(s) (drug1) :  
    BE0000172  Beta-1 adrenergic receptor     (1)
    BE0000694  Beta-2 adrenergic receptor     (1)
    BE0000020  D(1A) dopamine receptor     (1)
    BE0000289  Alpha-2A adrenergic receptor     (1)
Non-common off-target(s) (drug2) :  
    BE0000090  Potassium voltage-gated channel subfamily H member 2     (-1)
    BE0000575  Alpha-1B adrenergic receptor     (-1)
    BE0000715  Alpha-1D adrenergic receptor     (-1)
    BE0000462  Potassium voltage-gated channel subfamily H member 6     (-1)
    BE0000699  Potassium voltage-gated channel subfamily H member 7     (-1)
---------------------------------------------------
         
Drug1 :  DB00397  Phenylpropanolamine
Drug2 :  DB00692  Phentolamine
Pharmacological target (+,-) : BE0000501  Alpha-1A adrenergic receptor
Pharmacological target (+,-) : BE0000289  Alpha-2A adrenergic receptor
Non-common off-target(s) (drug1) :  
    BE0000172  Beta-1 adrenergic receptor     (1)
    BE0000694  Beta-2 adrenergic receptor     (1)
    BE0000020  D(1A) dopamine receptor     (1)
---------------------------------------------------
         
Drug1 :  DB00397  Phenylpropanolamine
Drug2 :  DB00699  Nicergoline
Pharmacological target (+,-) : BE0000501  Alpha-1A adrenergic receptor
Non-common off-target(s) (drug1) :  
    BE0000172  Beta-1 adrenergic receptor     (1)
    BE0000694  Beta-2 adrenergic receptor     (1)
    BE0000020  D(1A) dopamine receptor     (1)
    BE0000289  Alpha-2A adrenergic receptor     (1)
---------------------------------------------------
         
Drug1 :  DB00397  Phenylpropanolamine
Drug2 :  DB00706  Tamsulosin
Pharmacological target (+,-) : BE0000501  Alpha-1A adrenergic receptor
Non-common off-target(s) (drug1) :  
    BE0000172  Beta-1 adrenergic receptor     (1)
    BE0000694  Beta-2 adrenergic receptor     (1)
    BE0000020  D(1A) dopamine receptor     (1)
    BE0000289  Alpha-2A adrenergic receptor     (1)
Non-common off-target(s) (drug2) :  
    BE0000575  Alpha-1B adrenergic receptor     (-1)
    BE0000715  Alpha-1D adrenergic receptor     (-1)
---------------------------------------------------
         
Drug1 :  DB00397  Phenylpropanolamine
Drug2 :  DB00831  Trifluoperazine
Pharmacological target (+,-) : BE0000501  Alpha-1A adrenergic receptor
Non-common off-target(s) (drug1) :  
    BE0000172  Beta-1 adrenergic receptor     (1)
    BE0000694  Beta-2 adrenergic receptor     (1)
    BE0000020  D(1A) dopamine receptor     (1)
    BE0000289  Alpha-2A adrenergic receptor     (1)
Non-common off-target(s) (drug2) :  
    BE0000756  D(2) dopamine receptor     (-1)
    BE0000666  Neuron-specific vesicular protein calcyon     (-1)
    BE0000418  Calmodulin     (-1)
    BE0004350  Protein S100-A4     (-1)
---------------------------------------------------
         
Drug1 :  DB00397  Phenylpropanolamine
Drug2 :  DB00925  Phenoxybenzamine
Pharmacological target (+,-) : BE0000501  Alpha-1A adrenergic receptor
Pharmacological target (+,-) : BE0000289  Alpha-2A adrenergic receptor
Non-common off-target(s) (drug1) :  
    BE0000172  Beta-1 adrenergic receptor     (1)
    BE0000694  Beta-2 adrenergic receptor     (1)
    BE0000020  D(1A) dopamine receptor     (1)
Non-common off-target(s) (drug2) :  
    BE0000575  Alpha-1B adrenergic receptor     (-1)
    BE0000715  Alpha-1D adrenergic receptor     (-1)
    BE0000572  Alpha-2B adrenergic receptor     (-1)
    BE0000342  Alpha-2C adrenergic receptor     (-1)
    BE0000418  Calmodulin     (-1)
---------------------------------------------------
         
Drug1 :  DB00397  Phenylpropanolamine
Drug2 :  DB01162  Terazosin
Pharmacological target (+,-) : BE0000501  Alpha-1A adrenergic receptor
Non-common off-target(s) (drug1) :  
    BE0000172  Beta-1 adrenergic receptor     (1)
    BE0000694  Beta-2 adrenergic receptor     (1)
    BE0000020  D(1A) dopamine receptor     (1)
    BE0000289  Alpha-2A adrenergic receptor     (1)
Non-common off-target(s) (drug2) :  
    BE0000090  Potassium voltage-gated channel subfamily H member 2     (-1)
    BE0000575  Alpha-1B adrenergic receptor     (-1)
    BE0000715  Alpha-1D adrenergic receptor     (-1)
    BE0000462  Potassium voltage-gated channel subfamily H member 6     (-1)
    BE0000699  Potassium voltage-gated channel subfamily H member 7     (-1)
---------------------------------------------------
         
Drug1 :  DB00397  Phenylpropanolamine
Drug2 :  DB01392  Yohimbine
Pharmacological target (+,-) : BE0000289  Alpha-2A adrenergic receptor
Non-common off-target(s) (drug1) :  
    BE0000172  Beta-1 adrenergic receptor     (1)
    BE0000694  Beta-2 adrenergic receptor     (1)
    BE0000501  Alpha-1A adrenergic receptor     (1)
    BE0000020  D(1A) dopamine receptor     (1)
Non-common off-target(s) (drug2) :  
    BE0000756  D(2) dopamine receptor     (-1)
    BE0000533  5-hydroxytryptamine receptor 2C     (-1)
    BE0000659  5-hydroxytryptamine receptor 1D     (-1)
    BE0000797  5-hydroxytryptamine receptor 1B     (-1)
    BE0000291  5-hydroxytryptamine receptor 1A     (1)
    BE0000393  5-hydroxytryptamine receptor 2B     (-1)
    BE0000451  5-hydroxytryptamine receptor 2A     (-1)
    BE0000581  D(3) dopamine receptor     (-1)
    BE0000572  Alpha-2B adrenergic receptor     (-1)
    BE0000342  Alpha-2C adrenergic receptor     (-1)
---------------------------------------------------
         
Drug1 :  DB00397  Phenylpropanolamine
Drug2 :  DB06207  Silodosin
Pharmacological target (+,-) : BE0000501  Alpha-1A adrenergic receptor
Non-common off-target(s) (drug1) :  
    BE0000172  Beta-1 adrenergic receptor     (1)
    BE0000694  Beta-2 adrenergic receptor     (1)
    BE0000020  D(1A) dopamine receptor     (1)
    BE0000289  Alpha-2A adrenergic receptor     (1)
Non-common off-target(s) (drug2) :  
    BE0000575  Alpha-1B adrenergic receptor     (-1)
    BE0000715  Alpha-1D adrenergic receptor     (-1)
---------------------------------------------------
         
Drug1 :  DB00402  Eszopiclone
Drug2 :  DB00466  Picrotoxin
Pharmacological target (+,-) : BE0000795  Gamma-aminobutyric acid receptor subunit alpha-1
Non-common off-target(s) (drug1) :  
    BE0004797  GABA-A receptor (anion channel)     (1)
    BE0000736  Translocator protein     (1)
    BE0000381  Gamma-aminobutyric acid receptor subunit alpha-2     (1)
    BE0000523  Gamma-aminobutyric acid receptor subunit alpha-3     (1)
    BE0000471  Gamma-aminobutyric acid receptor subunit alpha-5     (1)
Non-common off-target(s) (drug2) :  
    BE0000414  Glycine receptor subunit alpha-3     (-1)
    BE0000745  Glycine receptor subunit alpha-2     (-1)
    BE0000129  Gamma-aminobutyric acid receptor subunit rho-1     (-1)
---------------------------------------------------
         
Drug1 :  DB00402  Eszopiclone
Drug2 :  DB00474  Methohexital
Pharmacological target (+,-) : BE0000795  Gamma-aminobutyric acid receptor subunit alpha-1
Non-common off-target(s) (drug1) :  
    BE0004797  GABA-A receptor (anion channel)     (1)
    BE0000736  Translocator protein     (1)
    BE0000381  Gamma-aminobutyric acid receptor subunit alpha-2     (1)
    BE0000523  Gamma-aminobutyric acid receptor subunit alpha-3     (1)
    BE0000471  Gamma-aminobutyric acid receptor subunit alpha-5     (1)
---------------------------------------------------
         
Drug1 :  DB00405  Dexbrompheniramine
Drug2 :  DB00667  Histamine Phosphate
Pharmacological target (+,-) : BE0000442  Histamine H1 receptor
Non-common off-target(s) (drug2) :  
    BE0000112  Histamine H2 receptor     (1)
    BE0000146  Histamine H4 receptor     (1)
    BE0000968  Histamine H3 receptor     (1)
---------------------------------------------------
         
Drug1 :  DB00405  Dexbrompheniramine
Drug2 :  DB06698  Betahistine
Pharmacological target (+,-) : BE0000442  Histamine H1 receptor
Non-common off-target(s) (drug2) :  
    BE0000968  Histamine H3 receptor     (-1)
---------------------------------------------------
         
Drug1 :  DB00408  Loxapine
Drug2 :  DB00413  Pramipexole
Pharmacological target (+,-) : BE0000756  D(2) dopamine receptor
Non-common off-target(s) (drug1) :  
    BE0000533  5-hydroxytryptamine receptor 2C     (-1)
    BE0000451  5-hydroxytryptamine receptor 2A     (-1)
    BE0000020  D(1A) dopamine receptor     (-1)
Non-common off-target(s) (drug2) :  
    BE0000581  D(3) dopamine receptor     (1)
    BE0000389  D(4) dopamine receptor     (1)
    BE0000289  Alpha-2A adrenergic receptor     (1)
---------------------------------------------------
         
Drug1 :  DB00408  Loxapine
Drug2 :  DB00604  Cisapride
Pharmacological target (+,-) : BE0000451  5-hydroxytryptamine receptor 2A
Non-common off-target(s) (drug1) :  
    BE0000756  D(2) dopamine receptor     (-1)
    BE0000533  5-hydroxytryptamine receptor 2C     (-1)
    BE0000020  D(1A) dopamine receptor     (-1)
Non-common off-target(s) (drug2) :  
    BE0000090  Potassium voltage-gated channel subfamily H member 2     (-1)
    BE0000311  5-hydroxytryptamine receptor 3A     (1)
    BE0000084  5-hydroxytryptamine receptor 4     (1)
---------------------------------------------------
         
Drug1 :  DB00408  Loxapine
Drug2 :  DB00915  Amantadine
Pharmacological target (+,-) : BE0000756  D(2) dopamine receptor
Non-common off-target(s) (drug1) :  
    BE0000533  5-hydroxytryptamine receptor 2C     (-1)
    BE0000451  5-hydroxytryptamine receptor 2A     (-1)
    BE0000020  D(1A) dopamine receptor     (-1)
Non-common off-target(s) (drug2) :  
    BE0000641  Glutamate receptor ionotropic, NMDA 3A     (-1)
---------------------------------------------------
         
Drug1 :  DB00408  Loxapine
Drug2 :  DB01442  MMDA
Pharmacological target (+,-) : BE0000451  5-hydroxytryptamine receptor 2A
Non-common off-target(s) (drug1) :  
    BE0000756  D(2) dopamine receptor     (-1)
    BE0000533  5-hydroxytryptamine receptor 2C     (-1)
    BE0000020  D(1A) dopamine receptor     (-1)
Non-common off-target(s) (drug2) :  
    BE0000749  Sodium-dependent serotonin transporter     (-1)
    BE0000118  Synaptic vesicular amine transporter     (-1)
    BE0000647  Sodium-dependent dopamine transporter     (-1)
    BE0000486  Sodium-dependent noradrenaline transporter     (-1)
    BE0002196  Amine oxidase [flavin-containing] B     (-1)
    BE0002198  Amine oxidase [flavin-containing] A     (-1)
    BE0004674  Chromaffin granule amine transporter     (-1)
---------------------------------------------------
         
Drug1 :  DB00409  Remoxipride
Drug2 :  DB00915  Amantadine
Pharmacological target (+,-) : BE0000756  D(2) dopamine receptor
Non-common off-target(s) (drug1) :  
    BE0000581  D(3) dopamine receptor     (-1)
    BE0000389  D(4) dopamine receptor     (-1)
    BE0000156  Sigma non-opioid intracellular receptor 1     (-1)
Non-common off-target(s) (drug2) :  
    BE0000641  Glutamate receptor ionotropic, NMDA 3A     (-1)
---------------------------------------------------
         
Drug1 :  DB00411  Carbachol
Drug2 :  DB00416  Metocurine Iodide
Pharmacological target (+,-) : BE0000738  Neuronal acetylcholine receptor subunit alpha-2
Non-common off-target(s) (drug1) :  
    BE0000092  Muscarinic acetylcholine receptor M1     (1)
    BE0000560  Muscarinic acetylcholine receptor M2     (1)
---------------------------------------------------
         
Drug1 :  DB00411  Carbachol
Drug2 :  DB00424  Hyoscyamine
Pharmacological target (+,-) : BE0000092  Muscarinic acetylcholine receptor M1
Pharmacological target (+,-) : BE0000560  Muscarinic acetylcholine receptor M2
Non-common off-target(s) (drug1) :  
    BE0000738  Neuronal acetylcholine receptor subunit alpha-2     (1)
Non-common off-target(s) (drug2) :  
    BE0000045  Muscarinic acetylcholine receptor M3     (-1)
    BE0000405  Muscarinic acetylcholine receptor M4     (-1)
---------------------------------------------------
         
Drug1 :  DB00411  Carbachol
Drug2 :  DB00462  Methylscopolamine bromide
Pharmacological target (+,-) : BE0000092  Muscarinic acetylcholine receptor M1
Pharmacological target (+,-) : BE0000560  Muscarinic acetylcholine receptor M2
Non-common off-target(s) (drug1) :  
    BE0000738  Neuronal acetylcholine receptor subunit alpha-2     (1)
Non-common off-target(s) (drug2) :  
    BE0000045  Muscarinic acetylcholine receptor M3     (-1)
---------------------------------------------------
         
Drug1 :  DB00411  Carbachol
Drug2 :  DB00505  Tridihexethyl
Pharmacological target (+,-) : BE0000092  Muscarinic acetylcholine receptor M1
Pharmacological target (+,-) : BE0000560  Muscarinic acetylcholine receptor M2
Non-common off-target(s) (drug1) :  
    BE0000738  Neuronal acetylcholine receptor subunit alpha-2     (1)
Non-common off-target(s) (drug2) :  
    BE0000045  Muscarinic acetylcholine receptor M3     (-1)
---------------------------------------------------
         
Drug1 :  DB00411  Carbachol
Drug2 :  DB00508  Triflupromazine
Pharmacological target (+,-) : BE0000092  Muscarinic acetylcholine receptor M1
Pharmacological target (+,-) : BE0000560  Muscarinic acetylcholine receptor M2
Non-common off-target(s) (drug1) :  
    BE0000738  Neuronal acetylcholine receptor subunit alpha-2     (1)
Non-common off-target(s) (drug2) :  
    BE0000756  D(2) dopamine receptor     (-1)
    BE0000393  5-hydroxytryptamine receptor 2B     (-1)
    BE0000020  D(1A) dopamine receptor     (-1)
---------------------------------------------------
         
Drug1 :  DB00411  Carbachol
Drug2 :  DB00517  Anisotropine Methylbromide
Pharmacological target (+,-) : BE0000092  Muscarinic acetylcholine receptor M1
Pharmacological target (+,-) : BE0000560  Muscarinic acetylcholine receptor M2
Non-common off-target(s) (drug1) :  
    BE0000738  Neuronal acetylcholine receptor subunit alpha-2     (1)
Non-common off-target(s) (drug2) :  
    BE0000045  Muscarinic acetylcholine receptor M3     (-1)
---------------------------------------------------
         
Drug1 :  DB00411  Carbachol
Drug2 :  DB00565  Cisatracurium Besylate
Pharmacological target (+,-) : BE0000738  Neuronal acetylcholine receptor subunit alpha-2
Non-common off-target(s) (drug1) :  
    BE0000092  Muscarinic acetylcholine receptor M1     (1)
    BE0000560  Muscarinic acetylcholine receptor M2     (1)
---------------------------------------------------
         
Drug1 :  DB00411  Carbachol
Drug2 :  DB00572  Atropine
Pharmacological target (+,-) : BE0000092  Muscarinic acetylcholine receptor M1
Pharmacological target (+,-) : BE0000560  Muscarinic acetylcholine receptor M2
Non-common off-target(s) (drug1) :  
    BE0000738  Neuronal acetylcholine receptor subunit alpha-2     (1)
Non-common off-target(s) (drug2) :  
    BE0000045  Muscarinic acetylcholine receptor M3     (-1)
    BE0000405  Muscarinic acetylcholine receptor M4     (-1)
    BE0000247  Muscarinic acetylcholine receptor M5     (-1)
---------------------------------------------------
         
Drug1 :  DB00411  Carbachol
Drug2 :  DB00657  Mecamylamine
Pharmacological target (+,-) : BE0000738  Neuronal acetylcholine receptor subunit alpha-2
Non-common off-target(s) (drug1) :  
    BE0000092  Muscarinic acetylcholine receptor M1     (1)
    BE0000560  Muscarinic acetylcholine receptor M2     (1)
---------------------------------------------------
         
Drug1 :  DB00411  Carbachol
Drug2 :  DB00670  Pirenzepine
Pharmacological target (+,-) : BE0000092  Muscarinic acetylcholine receptor M1
Non-common off-target(s) (drug1) :  
    BE0000738  Neuronal acetylcholine receptor subunit alpha-2     (1)
    BE0000560  Muscarinic acetylcholine receptor M2     (1)
---------------------------------------------------
         
Drug1 :  DB00411  Carbachol
Drug2 :  DB00725  Homatropine Methylbromide
Pharmacological target (+,-) : BE0000092  Muscarinic acetylcholine receptor M1
Pharmacological target (+,-) : BE0000560  Muscarinic acetylcholine receptor M2
Non-common off-target(s) (drug1) :  
    BE0000738  Neuronal acetylcholine receptor subunit alpha-2     (1)
Non-common off-target(s) (drug2) :  
    BE0000045  Muscarinic acetylcholine receptor M3     (-1)
    BE0000405  Muscarinic acetylcholine receptor M4     (-1)
    BE0000247  Muscarinic acetylcholine receptor M5     (-1)
---------------------------------------------------
         
Drug1 :  DB00411  Carbachol
Drug2 :  DB00728  Rocuronium
Pharmacological target (+,-) : BE0000738  Neuronal acetylcholine receptor subunit alpha-2
Pharmacological target (+,-) : BE0000560  Muscarinic acetylcholine receptor M2
Non-common off-target(s) (drug1) :  
    BE0000092  Muscarinic acetylcholine receptor M1     (1)
Non-common off-target(s) (drug2) :  
    BE0000311  5-hydroxytryptamine receptor 3A     (-1)
---------------------------------------------------
         
Drug1 :  DB00411  Carbachol
Drug2 :  DB00732  Atracurium
Pharmacological target (+,-) : BE0000738  Neuronal acetylcholine receptor subunit alpha-2
Non-common off-target(s) (drug1) :  
    BE0000092  Muscarinic acetylcholine receptor M1     (1)
    BE0000560  Muscarinic acetylcholine receptor M2     (1)
---------------------------------------------------
         
Drug1 :  DB00411  Carbachol
Drug2 :  DB00767  Benzquinamide
Pharmacological target (+,-) : BE0000092  Muscarinic acetylcholine receptor M1
Pharmacological target (+,-) : BE0000560  Muscarinic acetylcholine receptor M2
Non-common off-target(s) (drug1) :  
    BE0000738  Neuronal acetylcholine receptor subunit alpha-2     (1)
Non-common off-target(s) (drug2) :  
    BE0000045  Muscarinic acetylcholine receptor M3     (-1)
    BE0000442  Histamine H1 receptor     (-1)
    BE0000405  Muscarinic acetylcholine receptor M4     (-1)
    BE0000247  Muscarinic acetylcholine receptor M5     (-1)
---------------------------------------------------
         
Drug1 :  DB00411  Carbachol
Drug2 :  DB00771  Clidinium
Pharmacological target (+,-) : BE0000092  Muscarinic acetylcholine receptor M1
Non-common off-target(s) (drug1) :  
    BE0000738  Neuronal acetylcholine receptor subunit alpha-2     (1)
    BE0000560  Muscarinic acetylcholine receptor M2     (1)
---------------------------------------------------
         
Drug1 :  DB00411  Carbachol
Drug2 :  DB00782  Propantheline
Pharmacological target (+,-) : BE0000092  Muscarinic acetylcholine receptor M1
Non-common off-target(s) (drug1) :  
    BE0000738  Neuronal acetylcholine receptor subunit alpha-2     (1)
    BE0000560  Muscarinic acetylcholine receptor M2     (1)
---------------------------------------------------
         
Drug1 :  DB00411  Carbachol
Drug2 :  DB00785  Cryptenamine
Pharmacological target (+,-) : BE0000092  Muscarinic acetylcholine receptor M1
Pharmacological target (+,-) : BE0000560  Muscarinic acetylcholine receptor M2
Non-common off-target(s) (drug1) :  
    BE0000738  Neuronal acetylcholine receptor subunit alpha-2     (1)
Non-common off-target(s) (drug2) :  
    BE0000045  Muscarinic acetylcholine receptor M3     (-1)
    BE0000405  Muscarinic acetylcholine receptor M4     (-1)
    BE0000247  Muscarinic acetylcholine receptor M5     (-1)
---------------------------------------------------
         
Drug1 :  DB00411  Carbachol
Drug2 :  DB00810  Biperiden
Pharmacological target (+,-) : BE0000738  Neuronal acetylcholine receptor subunit alpha-2
Pharmacological target (+,-) : BE0000092  Muscarinic acetylcholine receptor M1
Non-common off-target(s) (drug1) :  
    BE0000560  Muscarinic acetylcholine receptor M2     (1)
---------------------------------------------------
         
Drug1 :  DB00411  Carbachol
Drug2 :  DB00942  Cycrimine
Pharmacological target (+,-) : BE0000092  Muscarinic acetylcholine receptor M1
Non-common off-target(s) (drug1) :  
    BE0000738  Neuronal acetylcholine receptor subunit alpha-2     (1)
    BE0000560  Muscarinic acetylcholine receptor M2     (1)
---------------------------------------------------
         
Drug1 :  DB00411  Carbachol
Drug2 :  DB00979  Cyclopentolate
Pharmacological target (+,-) : BE0000092  Muscarinic acetylcholine receptor M1
Non-common off-target(s) (drug1) :  
    BE0000738  Neuronal acetylcholine receptor subunit alpha-2     (1)
    BE0000560  Muscarinic acetylcholine receptor M2     (1)
---------------------------------------------------
         
Drug1 :  DB00411  Carbachol
Drug2 :  DB00986  Glycopyrrolate
Pharmacological target (+,-) : BE0000092  Muscarinic acetylcholine receptor M1
Non-common off-target(s) (drug1) :  
    BE0000738  Neuronal acetylcholine receptor subunit alpha-2     (1)
    BE0000560  Muscarinic acetylcholine receptor M2     (1)
Non-common off-target(s) (drug2) :  
    BE0000045  Muscarinic acetylcholine receptor M3     (-1)
---------------------------------------------------
         
Drug1 :  DB00411  Carbachol
Drug2 :  DB01036  Tolterodine
Pharmacological target (+,-) : BE0000092  Muscarinic acetylcholine receptor M1
Pharmacological target (+,-) : BE0000560  Muscarinic acetylcholine receptor M2
Non-common off-target(s) (drug1) :  
    BE0000738  Neuronal acetylcholine receptor subunit alpha-2     (1)
Non-common off-target(s) (drug2) :  
    BE0000045  Muscarinic acetylcholine receptor M3     (-1)
    BE0000405  Muscarinic acetylcholine receptor M4     (-1)
    BE0000247  Muscarinic acetylcholine receptor M5     (-1)
---------------------------------------------------
         
Drug1 :  DB00411  Carbachol
Drug2 :  DB01062  Oxybutynin
Pharmacological target (+,-) : BE0000092  Muscarinic acetylcholine receptor M1
Pharmacological target (+,-) : BE0000560  Muscarinic acetylcholine receptor M2
Non-common off-target(s) (drug1) :  
    BE0000738  Neuronal acetylcholine receptor subunit alpha-2     (1)
Non-common off-target(s) (drug2) :  
    BE0000045  Muscarinic acetylcholine receptor M3     (-1)
---------------------------------------------------
         
Drug1 :  DB00411  Carbachol
Drug2 :  DB01142  Doxepin
Pharmacological target (+,-) : BE0000092  Muscarinic acetylcholine receptor M1
Pharmacological target (+,-) : BE0000560  Muscarinic acetylcholine receptor M2
Non-common off-target(s) (drug1) :  
    BE0000738  Neuronal acetylcholine receptor subunit alpha-2     (1)
Non-common off-target(s) (drug2) :  
    BE0000749  Sodium-dependent serotonin transporter     (-1)
    BE0000486  Sodium-dependent noradrenaline transporter     (-1)
    BE0000756  D(2) dopamine receptor     (-1)
    BE0000045  Muscarinic acetylcholine receptor M3     (-1)
    BE0000533  5-hydroxytryptamine receptor 2C     (-1)
    BE0000501  Alpha-1A adrenergic receptor     (-1)
    BE0000575  Alpha-1B adrenergic receptor     (-1)
    BE0000715  Alpha-1D adrenergic receptor     (-1)
    BE0000442  Histamine H1 receptor     (-1)
    BE0000291  5-hydroxytryptamine receptor 1A     (-1)
    BE0000393  5-hydroxytryptamine receptor 2B     (-1)
    BE0000451  5-hydroxytryptamine receptor 2A     (-1)
    BE0000289  Alpha-2A adrenergic receptor     (-1)
    BE0000572  Alpha-2B adrenergic receptor     (-1)
    BE0000342  Alpha-2C adrenergic receptor     (-1)
    BE0000405  Muscarinic acetylcholine receptor M4     (-1)
    BE0000247  Muscarinic acetylcholine receptor M5     (-1)
    BE0000112  Histamine H2 receptor     (-1)
---------------------------------------------------
         
Drug1 :  DB00411  Carbachol
Drug2 :  DB01148  Flavoxate
Pharmacological target (+,-) : BE0000092  Muscarinic acetylcholine receptor M1
Pharmacological target (+,-) : BE0000560  Muscarinic acetylcholine receptor M2
Non-common off-target(s) (drug1) :  
    BE0000738  Neuronal acetylcholine receptor subunit alpha-2     (1)
---------------------------------------------------
         
Drug1 :  DB00411  Carbachol
Drug2 :  DB01199  Tubocurarine
Pharmacological target (+,-) : BE0000738  Neuronal acetylcholine receptor subunit alpha-2
Non-common off-target(s) (drug1) :  
    BE0000092  Muscarinic acetylcholine receptor M1     (1)
    BE0000560  Muscarinic acetylcholine receptor M2     (1)
Non-common off-target(s) (drug2) :  
    BE0000426  Acetylcholinesterase     (-1)
    BE0000311  5-hydroxytryptamine receptor 3A     (-1)
---------------------------------------------------
         
Drug1 :  DB00411  Carbachol
Drug2 :  DB01226  Mivacurium
Pharmacological target (+,-) : BE0000738  Neuronal acetylcholine receptor subunit alpha-2
Non-common off-target(s) (drug1) :  
    BE0000092  Muscarinic acetylcholine receptor M1     (1)
    BE0000560  Muscarinic acetylcholine receptor M2     (1)
Non-common off-target(s) (drug2) :  
    BE0000045  Muscarinic acetylcholine receptor M3     (-1)
---------------------------------------------------
         
Drug1 :  DB00411  Carbachol
Drug2 :  DB01231  Diphenidol
Pharmacological target (+,-) : BE0000092  Muscarinic acetylcholine receptor M1
Pharmacological target (+,-) : BE0000560  Muscarinic acetylcholine receptor M2
Non-common off-target(s) (drug1) :  
    BE0000738  Neuronal acetylcholine receptor subunit alpha-2     (1)
Non-common off-target(s) (drug2) :  
    BE0000045  Muscarinic acetylcholine receptor M3     (-1)
---------------------------------------------------
         
Drug1 :  DB00411  Carbachol
Drug2 :  DB01339  Vecuronium
Pharmacological target (+,-) : BE0000738  Neuronal acetylcholine receptor subunit alpha-2
Non-common off-target(s) (drug1) :  
    BE0000092  Muscarinic acetylcholine receptor M1     (1)
    BE0000560  Muscarinic acetylcholine receptor M2     (1)
---------------------------------------------------
         
Drug1 :  DB00411  Carbachol
Drug2 :  DB04843  Mepenzolate
Pharmacological target (+,-) : BE0000092  Muscarinic acetylcholine receptor M1
Non-common off-target(s) (drug1) :  
    BE0000738  Neuronal acetylcholine receptor subunit alpha-2     (1)
    BE0000560  Muscarinic acetylcholine receptor M2     (1)
Non-common off-target(s) (drug2) :  
    BE0000045  Muscarinic acetylcholine receptor M3     (-1)
---------------------------------------------------
         
Drug1 :  DB00411  Carbachol
Drug2 :  DB08801  Dimetindene
Pharmacological target (+,-) : BE0000560  Muscarinic acetylcholine receptor M2
Non-common off-target(s) (drug1) :  
    BE0000738  Neuronal acetylcholine receptor subunit alpha-2     (1)
    BE0000092  Muscarinic acetylcholine receptor M1     (1)
Non-common off-target(s) (drug2) :  
    BE0000442  Histamine H1 receptor     (-1)
---------------------------------------------------
         
Drug1 :  DB00411  Carbachol
Drug2 :  DB08897  Aclidinium
Pharmacological target (+,-) : BE0000092  Muscarinic acetylcholine receptor M1
Pharmacological target (+,-) : BE0000560  Muscarinic acetylcholine receptor M2
Non-common off-target(s) (drug1) :  
    BE0000738  Neuronal acetylcholine receptor subunit alpha-2     (1)
Non-common off-target(s) (drug2) :  
    BE0000045  Muscarinic acetylcholine receptor M3     (-1)
    BE0000405  Muscarinic acetylcholine receptor M4     (-1)
    BE0000247  Muscarinic acetylcholine receptor M5     (-1)
---------------------------------------------------
         
Drug1 :  DB00413  Pramipexole
Drug2 :  DB00433  Prochlorperazine
Pharmacological target (+,-) : BE0000756  D(2) dopamine receptor
Non-common off-target(s) (drug1) :  
    BE0000581  D(3) dopamine receptor     (1)
    BE0000389  D(4) dopamine receptor     (1)
    BE0000289  Alpha-2A adrenergic receptor     (1)
---------------------------------------------------
         
Drug1 :  DB00413  Pramipexole
Drug2 :  DB00450  Droperidol
Pharmacological target (+,-) : BE0000756  D(2) dopamine receptor
Non-common off-target(s) (drug1) :  
    BE0000581  D(3) dopamine receptor     (1)
    BE0000389  D(4) dopamine receptor     (1)
    BE0000289  Alpha-2A adrenergic receptor     (1)
Non-common off-target(s) (drug2) :  
    BE0000501  Alpha-1A adrenergic receptor     (-1)
---------------------------------------------------
         
Drug1 :  DB00413  Pramipexole
Drug2 :  DB00477  Chlorpromazine
Pharmacological target (+,-) : BE0000756  D(2) dopamine receptor
Non-common off-target(s) (drug1) :  
    BE0000581  D(3) dopamine receptor     (1)
    BE0000389  D(4) dopamine receptor     (1)
    BE0000289  Alpha-2A adrenergic receptor     (1)
Non-common off-target(s) (drug2) :  
    BE0000501  Alpha-1A adrenergic receptor     (-1)
    BE0000575  Alpha-1B adrenergic receptor     (-1)
    BE0000442  Histamine H1 receptor     (-1)
    BE0000291  5-hydroxytryptamine receptor 1A     (-1)
    BE0000451  5-hydroxytryptamine receptor 2A     (-1)
    BE0000020  D(1A) dopamine receptor     (-1)
---------------------------------------------------
         
Drug1 :  DB00413  Pramipexole
Drug2 :  DB00490  Buspirone
Pharmacological target (+,-) : BE0000756  D(2) dopamine receptor
Non-common off-target(s) (drug1) :  
    BE0000581  D(3) dopamine receptor     (1)
    BE0000389  D(4) dopamine receptor     (1)
    BE0000289  Alpha-2A adrenergic receptor     (1)
Non-common off-target(s) (drug2) :  
    BE0000291  5-hydroxytryptamine receptor 1A     (1)
---------------------------------------------------
         
Drug1 :  DB00413  Pramipexole
Drug2 :  DB00508  Triflupromazine
Pharmacological target (+,-) : BE0000756  D(2) dopamine receptor
Non-common off-target(s) (drug1) :  
    BE0000581  D(3) dopamine receptor     (1)
    BE0000389  D(4) dopamine receptor     (1)
    BE0000289  Alpha-2A adrenergic receptor     (1)
Non-common off-target(s) (drug2) :  
    BE0000092  Muscarinic acetylcholine receptor M1     (-1)
    BE0000560  Muscarinic acetylcholine receptor M2     (-1)
    BE0000393  5-hydroxytryptamine receptor 2B     (-1)
    BE0000020  D(1A) dopamine receptor     (-1)
---------------------------------------------------
         
Drug1 :  DB00413  Pramipexole
Drug2 :  DB00623  Fluphenazine
Pharmacological target (+,-) : BE0000756  D(2) dopamine receptor
Non-common off-target(s) (drug1) :  
    BE0000581  D(3) dopamine receptor     (1)
    BE0000389  D(4) dopamine receptor     (1)
    BE0000289  Alpha-2A adrenergic receptor     (1)
Non-common off-target(s) (drug2) :  
    BE0000020  D(1A) dopamine receptor     (-1)
    BE0000418  Calmodulin     (-1)
---------------------------------------------------
         
Drug1 :  DB00413  Pramipexole
Drug2 :  DB00679  Thioridazine
Pharmacological target (+,-) : BE0000756  D(2) dopamine receptor
Non-common off-target(s) (drug1) :  
    BE0000581  D(3) dopamine receptor     (1)
    BE0000389  D(4) dopamine receptor     (1)
    BE0000289  Alpha-2A adrenergic receptor     (1)
Non-common off-target(s) (drug2) :  
    BE0000090  Potassium voltage-gated channel subfamily H member 2     (-1)
    BE0000501  Alpha-1A adrenergic receptor     (-1)
    BE0000575  Alpha-1B adrenergic receptor     (-1)
    BE0000451  5-hydroxytryptamine receptor 2A     (-1)
    BE0000020  D(1A) dopamine receptor     (-1)
---------------------------------------------------
         
Drug1 :  DB00413  Pramipexole
Drug2 :  DB00831  Trifluoperazine
Pharmacological target (+,-) : BE0000756  D(2) dopamine receptor
Non-common off-target(s) (drug1) :  
    BE0000581  D(3) dopamine receptor     (1)
    BE0000389  D(4) dopamine receptor     (1)
    BE0000289  Alpha-2A adrenergic receptor     (1)
Non-common off-target(s) (drug2) :  
    BE0000501  Alpha-1A adrenergic receptor     (-1)
    BE0000666  Neuron-specific vesicular protein calcyon     (-1)
    BE0000418  Calmodulin     (-1)
    BE0004350  Protein S100-A4     (-1)
---------------------------------------------------
         
Drug1 :  DB00413  Pramipexole
Drug2 :  DB00850  Perphenazine
Pharmacological target (+,-) : BE0000756  D(2) dopamine receptor
Non-common off-target(s) (drug1) :  
    BE0000581  D(3) dopamine receptor     (1)
    BE0000389  D(4) dopamine receptor     (1)
    BE0000289  Alpha-2A adrenergic receptor     (1)
Non-common off-target(s) (drug2) :  
    BE0000020  D(1A) dopamine receptor     (-1)
    BE0000418  Calmodulin     (-1)
---------------------------------------------------
         
Drug1 :  DB00413  Pramipexole
Drug2 :  DB00875  Flupentixol
Pharmacological target (+,-) : BE0000756  D(2) dopamine receptor
Non-common off-target(s) (drug1) :  
    BE0000581  D(3) dopamine receptor     (1)
    BE0000389  D(4) dopamine receptor     (1)
    BE0000289  Alpha-2A adrenergic receptor     (1)
Non-common off-target(s) (drug2) :  
    BE0000092  Muscarinic acetylcholine receptor M1     (-1)
    BE0000501  Alpha-1A adrenergic receptor     (-1)
    BE0000451  5-hydroxytryptamine receptor 2A     (-1)
    BE0000020  D(1A) dopamine receptor     (-1)
---------------------------------------------------
         
Drug1 :  DB00413  Pramipexole
Drug2 :  DB00933  Mesoridazine
Pharmacological target (+,-) : BE0000756  D(2) dopamine receptor
Non-common off-target(s) (drug1) :  
    BE0000581  D(3) dopamine receptor     (1)
    BE0000389  D(4) dopamine receptor     (1)
    BE0000289  Alpha-2A adrenergic receptor     (1)
Non-common off-target(s) (drug2) :  
    BE0000451  5-hydroxytryptamine receptor 2A     (-1)
---------------------------------------------------
         
Drug1 :  DB00413  Pramipexole
Drug2 :  DB01038  Carphenazine
Pharmacological target (+,-) : BE0000756  D(2) dopamine receptor
Non-common off-target(s) (drug1) :  
    BE0000581  D(3) dopamine receptor     (1)
    BE0000389  D(4) dopamine receptor     (1)
    BE0000289  Alpha-2A adrenergic receptor     (1)
Non-common off-target(s) (drug2) :  
    BE0000020  D(1A) dopamine receptor     (-1)
    BE0000145  D(1B) dopamine receptor     (-1)
---------------------------------------------------
         
Drug1 :  DB00413  Pramipexole
Drug2 :  DB01063  Acetophenazine
Pharmacological target (+,-) : BE0000756  D(2) dopamine receptor
Non-common off-target(s) (drug1) :  
    BE0000581  D(3) dopamine receptor     (1)
    BE0000389  D(4) dopamine receptor     (1)
    BE0000289  Alpha-2A adrenergic receptor     (1)
Non-common off-target(s) (drug2) :  
    BE0000020  D(1A) dopamine receptor     (-1)
---------------------------------------------------
         
Drug1 :  DB00413  Pramipexole
Drug2 :  DB01100  Pimozide
Pharmacological target (+,-) : BE0000756  D(2) dopamine receptor
Pharmacological target (+,-) : BE0000581  D(3) dopamine receptor
Non-common off-target(s) (drug1) :  
    BE0000389  D(4) dopamine receptor     (1)
    BE0000289  Alpha-2A adrenergic receptor     (1)
Non-common off-target(s) (drug2) :  
    BE0000090  Potassium voltage-gated channel subfamily H member 2     (-1)
    BE0000418  Calmodulin     (-1)
---------------------------------------------------
         
Drug1 :  DB00413  Pramipexole
Drug2 :  DB01184  Domperidone
Pharmacological target (+,-) : BE0000756  D(2) dopamine receptor
Pharmacological target (+,-) : BE0000581  D(3) dopamine receptor
Non-common off-target(s) (drug1) :  
    BE0000389  D(4) dopamine receptor     (1)
    BE0000289  Alpha-2A adrenergic receptor     (1)
---------------------------------------------------
         
Drug1 :  DB00413  Pramipexole
Drug2 :  DB01233  Metoclopramide
Pharmacological target (+,-) : BE0000756  D(2) dopamine receptor
Non-common off-target(s) (drug1) :  
    BE0000581  D(3) dopamine receptor     (1)
    BE0000389  D(4) dopamine receptor     (1)
    BE0000289  Alpha-2A adrenergic receptor     (1)
Non-common off-target(s) (drug2) :  
    BE0000092  Muscarinic acetylcholine receptor M1     (1)
    BE0000311  5-hydroxytryptamine receptor 3A     (1)
    BE0000084  5-hydroxytryptamine receptor 4     (1)
---------------------------------------------------
         
Drug1 :  DB00413  Pramipexole
Drug2 :  DB01239  Chlorprothixene
Pharmacological target (+,-) : BE0000756  D(2) dopamine receptor
Pharmacological target (+,-) : BE0000581  D(3) dopamine receptor
Non-common off-target(s) (drug1) :  
    BE0000389  D(4) dopamine receptor     (1)
    BE0000289  Alpha-2A adrenergic receptor     (1)
Non-common off-target(s) (drug2) :  
    BE0000045  Muscarinic acetylcholine receptor M3     (-1)
    BE0000092  Muscarinic acetylcholine receptor M1     (-1)
    BE0000533  5-hydroxytryptamine receptor 2C     (-1)
    BE0000560  Muscarinic acetylcholine receptor M2     (-1)
    BE0000442  Histamine H1 receptor     (-1)
    BE0000393  5-hydroxytryptamine receptor 2B     (-1)
    BE0000451  5-hydroxytryptamine receptor 2A     (-1)
    BE0000020  D(1A) dopamine receptor     (-1)
    BE0000405  Muscarinic acetylcholine receptor M4     (-1)
    BE0000247  Muscarinic acetylcholine receptor M5     (-1)
---------------------------------------------------
         
Drug1 :  DB00413  Pramipexole
Drug2 :  DB01425  Alizapride
Pharmacological target (+,-) : BE0000756  D(2) dopamine receptor
Non-common off-target(s) (drug1) :  
    BE0000581  D(3) dopamine receptor     (1)
    BE0000389  D(4) dopamine receptor     (1)
    BE0000289  Alpha-2A adrenergic receptor     (1)
---------------------------------------------------
         
Drug1 :  DB00413  Pramipexole
Drug2 :  DB01614  Acepromazine
Pharmacological target (+,-) : BE0000756  D(2) dopamine receptor
Non-common off-target(s) (drug1) :  
    BE0000581  D(3) dopamine receptor     (1)
    BE0000389  D(4) dopamine receptor     (1)
    BE0000289  Alpha-2A adrenergic receptor     (1)
Non-common off-target(s) (drug2) :  
    BE0000501  Alpha-1A adrenergic receptor     (-1)
    BE0000575  Alpha-1B adrenergic receptor     (-1)
    BE0000291  5-hydroxytryptamine receptor 1A     (-1)
    BE0000451  5-hydroxytryptamine receptor 2A     (-1)
    BE0000020  D(1A) dopamine receptor     (-1)
---------------------------------------------------
         
Drug1 :  DB00413  Pramipexole
Drug2 :  DB01618  Molindone
Pharmacological target (+,-) : BE0000756  D(2) dopamine receptor
Non-common off-target(s) (drug1) :  
    BE0000581  D(3) dopamine receptor     (1)
    BE0000389  D(4) dopamine receptor     (1)
    BE0000289  Alpha-2A adrenergic receptor     (1)
Non-common off-target(s) (drug2) :  
    BE0000291  5-hydroxytryptamine receptor 1A     (-1)
    BE0000451  5-hydroxytryptamine receptor 2A     (-1)
---------------------------------------------------
         
Drug1 :  DB00413  Pramipexole
Drug2 :  DB01621  Pipotiazine
Pharmacological target (+,-) : BE0000756  D(2) dopamine receptor
Non-common off-target(s) (drug1) :  
    BE0000581  D(3) dopamine receptor     (1)
    BE0000389  D(4) dopamine receptor     (1)
    BE0000289  Alpha-2A adrenergic receptor     (1)
Non-common off-target(s) (drug2) :  
    BE0000291  5-hydroxytryptamine receptor 1A     (-1)
    BE0000451  5-hydroxytryptamine receptor 2A     (-1)
    BE0000020  D(1A) dopamine receptor     (-1)
---------------------------------------------------
         
Drug1 :  DB00413  Pramipexole
Drug2 :  DB01622  Thioproperazine
Pharmacological target (+,-) : BE0000756  D(2) dopamine receptor
Non-common off-target(s) (drug1) :  
    BE0000581  D(3) dopamine receptor     (1)
    BE0000389  D(4) dopamine receptor     (1)
    BE0000289  Alpha-2A adrenergic receptor     (1)
Non-common off-target(s) (drug2) :  
    BE0000501  Alpha-1A adrenergic receptor     (-1)
    BE0000575  Alpha-1B adrenergic receptor     (-1)
    BE0000291  5-hydroxytryptamine receptor 1A     (-1)
    BE0000451  5-hydroxytryptamine receptor 2A     (-1)
    BE0000020  D(1A) dopamine receptor     (-1)
---------------------------------------------------
         
Drug1 :  DB00413  Pramipexole
Drug2 :  DB01623  Thiothixene
Pharmacological target (+,-) : BE0000756  D(2) dopamine receptor
Non-common off-target(s) (drug1) :  
    BE0000581  D(3) dopamine receptor     (1)
    BE0000389  D(4) dopamine receptor     (1)
    BE0000289  Alpha-2A adrenergic receptor     (1)
Non-common off-target(s) (drug2) :  
    BE0000451  5-hydroxytryptamine receptor 2A     (-1)
    BE0000020  D(1A) dopamine receptor     (-1)
---------------------------------------------------
         
Drug1 :  DB00413  Pramipexole
Drug2 :  DB04842  Fluspirilene
Pharmacological target (+,-) : BE0000756  D(2) dopamine receptor
Non-common off-target(s) (drug1) :  
    BE0000581  D(3) dopamine receptor     (1)
    BE0000389  D(4) dopamine receptor     (1)
    BE0000289  Alpha-2A adrenergic receptor     (1)
Non-common off-target(s) (drug2) :  
    BE0000451  5-hydroxytryptamine receptor 2A     (-1)
    BE0000679  Voltage-dependent calcium channel gamma-1 subunit     (-1)
---------------------------------------------------
         
Drug1 :  DB00413  Pramipexole
Drug2 :  DB06144  Sertindole
Pharmacological target (+,-) : BE0000756  D(2) dopamine receptor
Non-common off-target(s) (drug1) :  
    BE0000581  D(3) dopamine receptor     (1)
    BE0000389  D(4) dopamine receptor     (1)
    BE0000289  Alpha-2A adrenergic receptor     (1)
Non-common off-target(s) (drug2) :  
    BE0000533  5-hydroxytryptamine receptor 2C     (-1)
    BE0000090  Potassium voltage-gated channel subfamily H member 2     (-1)
    BE0000451  5-hydroxytryptamine receptor 2A     (-1)
    BE0000945  5-hydroxytryptamine receptor 6     (-1)
---------------------------------------------------
         
Drug1 :  DB00413  Pramipexole
Drug2 :  DB08815  Lurasidone
Pharmacological target (+,-) : BE0000756  D(2) dopamine receptor
Non-common off-target(s) (drug1) :  
    BE0000581  D(3) dopamine receptor     (1)
    BE0000389  D(4) dopamine receptor     (1)
    BE0000289  Alpha-2A adrenergic receptor     (1)
Non-common off-target(s) (drug2) :  
    BE0000291  5-hydroxytryptamine receptor 1A     (-1)
    BE0000650  5-hydroxytryptamine receptor 7     (-1)
    BE0000451  5-hydroxytryptamine receptor 2A     (-1)
    BE0000342  Alpha-2C adrenergic receptor     (-1)
---------------------------------------------------
         
Drug1 :  DB00413  Pramipexole
Drug2 :  DB09018  Bromopride
Pharmacological target (+,-) : BE0000756  D(2) dopamine receptor
Non-common off-target(s) (drug1) :  
    BE0000581  D(3) dopamine receptor     (1)
    BE0000389  D(4) dopamine receptor     (1)
    BE0000289  Alpha-2A adrenergic receptor     (1)
---------------------------------------------------
         
Drug1 :  DB00416  Metocurine Iodide
Drug2 :  DB01245  Decamethonium
Pharmacological target (+,-) : BE0000738  Neuronal acetylcholine receptor subunit alpha-2
Non-common off-target(s) (drug2) :  
    BE0000426  Acetylcholinesterase     (-1)
---------------------------------------------------
         
Drug1 :  DB00418  Secobarbital
Drug2 :  DB00466  Picrotoxin
Pharmacological target (+,-) : BE0000795  Gamma-aminobutyric acid receptor subunit alpha-1
Non-common off-target(s) (drug1) :  
    BE0000829  Glutamate receptor 2     (-1)
    BE0000826  Glutamate receptor ionotropic, kainate 2     (-1)
    BE0000849  Neuronal acetylcholine receptor subunit alpha-4     (-1)
    BE0002341  Neuronal acetylcholine receptor subunit alpha-7     (-1)
    BE0000381  Gamma-aminobutyric acid receptor subunit alpha-2     (1)
    BE0000523  Gamma-aminobutyric acid receptor subunit alpha-3     (1)
    BE0000478  Gamma-aminobutyric acid receptor subunit alpha-4     (1)
    BE0000471  Gamma-aminobutyric acid receptor subunit alpha-5     (1)
    BE0000764  Gamma-aminobutyric acid receptor subunit alpha-6     (1)
    BE0004956  NMDA receptor     (-1)
Non-common off-target(s) (drug2) :  
    BE0000414  Glycine receptor subunit alpha-3     (-1)
    BE0000745  Glycine receptor subunit alpha-2     (-1)
    BE0000129  Gamma-aminobutyric acid receptor subunit rho-1     (-1)
---------------------------------------------------
         
Drug1 :  DB00418  Secobarbital
Drug2 :  DB00474  Methohexital
Pharmacological target (+,-) : BE0000795  Gamma-aminobutyric acid receptor subunit alpha-1
Non-common off-target(s) (drug1) :  
    BE0000829  Glutamate receptor 2     (-1)
    BE0000826  Glutamate receptor ionotropic, kainate 2     (-1)
    BE0000849  Neuronal acetylcholine receptor subunit alpha-4     (-1)
    BE0002341  Neuronal acetylcholine receptor subunit alpha-7     (-1)
    BE0000381  Gamma-aminobutyric acid receptor subunit alpha-2     (1)
    BE0000523  Gamma-aminobutyric acid receptor subunit alpha-3     (1)
    BE0000478  Gamma-aminobutyric acid receptor subunit alpha-4     (1)
    BE0000471  Gamma-aminobutyric acid receptor subunit alpha-5     (1)
    BE0000764  Gamma-aminobutyric acid receptor subunit alpha-6     (1)
    BE0004956  NMDA receptor     (-1)
---------------------------------------------------
         
Drug1 :  DB00418  Secobarbital
Drug2 :  DB01205  Flumazenil
Pharmacological target (+,-) : BE0000795  Gamma-aminobutyric acid receptor subunit alpha-1
Pharmacological target (+,-) : BE0000471  Gamma-aminobutyric acid receptor subunit alpha-5
Non-common off-target(s) (drug1) :  
    BE0000829  Glutamate receptor 2     (-1)
    BE0000826  Glutamate receptor ionotropic, kainate 2     (-1)
    BE0000849  Neuronal acetylcholine receptor subunit alpha-4     (-1)
    BE0002341  Neuronal acetylcholine receptor subunit alpha-7     (-1)
    BE0000381  Gamma-aminobutyric acid receptor subunit alpha-2     (1)
    BE0000523  Gamma-aminobutyric acid receptor subunit alpha-3     (1)
    BE0000478  Gamma-aminobutyric acid receptor subunit alpha-4     (1)
    BE0000764  Gamma-aminobutyric acid receptor subunit alpha-6     (1)
    BE0004956  NMDA receptor     (-1)
Non-common off-target(s) (drug2) :  
    BE0004797  GABA-A receptor (anion channel)     (1)
    BE0003592  Gamma-aminobutyric acid receptor subunit gamma-2     (-1)
---------------------------------------------------
         
Drug1 :  DB00420  Promazine
Drug2 :  DB00915  Amantadine
Pharmacological target (+,-) : BE0000756  D(2) dopamine receptor
Non-common off-target(s) (drug1) :  
    BE0000045  Muscarinic acetylcholine receptor M3     (-1)
    BE0000092  Muscarinic acetylcholine receptor M1     (-1)
    BE0000533  5-hydroxytryptamine receptor 2C     (-1)
    BE0000560  Muscarinic acetylcholine receptor M2     (-1)
    BE0000501  Alpha-1A adrenergic receptor     (-1)
    BE0000575  Alpha-1B adrenergic receptor     (-1)
    BE0000715  Alpha-1D adrenergic receptor     (-1)
    BE0000442  Histamine H1 receptor     (-1)
    BE0000451  5-hydroxytryptamine receptor 2A     (-1)
    BE0000020  D(1A) dopamine receptor     (-1)
    BE0000389  D(4) dopamine receptor     (-1)
    BE0000405  Muscarinic acetylcholine receptor M4     (-1)
    BE0000247  Muscarinic acetylcholine receptor M5     (-1)
Non-common off-target(s) (drug2) :  
    BE0000641  Glutamate receptor ionotropic, NMDA 3A     (-1)
---------------------------------------------------
         
Drug1 :  DB00421  Spironolactone
Drug2 :  DB01134  Desoxycorticosterone Pivalate
Pharmacological target (+,-) : BE0000668  Mineralocorticoid receptor
Non-common off-target(s) (drug1) :  
    BE0000794  Glucocorticoid receptor     (-1)
    BE0000557  Progesterone receptor     (1)
    BE0000132  Androgen receptor     (-1)
    BE0003542  Cytochrome P450 11B2, mitochondrial     (-1)
    BE0004886  17alpha-hydroxylase     (-1)
    BE0004885  17,20-desmolase     (-1)
---------------------------------------------------
         
Drug1 :  DB00422  Methylphenidate
Drug2 :  DB00988  Dopamine
Pharmacological target (+,-) : BE0000647  Sodium-dependent dopamine transporter
Non-common off-target(s) (drug1) :  
    BE0000749  Sodium-dependent serotonin transporter     (-1)
    BE0000486  Sodium-dependent noradrenaline transporter     (-1)
Non-common off-target(s) (drug2) :  
    BE0000756  D(2) dopamine receptor     (1)
    BE0000020  D(1A) dopamine receptor     (1)
    BE0000145  D(1B) dopamine receptor     (1)
    BE0000581  D(3) dopamine receptor     (1)
    BE0000389  D(4) dopamine receptor     (1)
    BE0004889  D(1) dopamine receptor     (1)
---------------------------------------------------
         
Drug1 :  DB00424  Hyoscyamine
Drug2 :  DB01019  Bethanechol
Pharmacological target (+,-) : BE0000560  Muscarinic acetylcholine receptor M2
Non-common off-target(s) (drug1) :  
    BE0000045  Muscarinic acetylcholine receptor M3     (-1)
    BE0000092  Muscarinic acetylcholine receptor M1     (-1)
    BE0000405  Muscarinic acetylcholine receptor M4     (-1)
---------------------------------------------------
         
Drug1 :  DB00424  Hyoscyamine
Drug2 :  DB01233  Metoclopramide
Pharmacological target (+,-) : BE0000092  Muscarinic acetylcholine receptor M1
Non-common off-target(s) (drug1) :  
    BE0000045  Muscarinic acetylcholine receptor M3     (-1)
    BE0000560  Muscarinic acetylcholine receptor M2     (-1)
    BE0000405  Muscarinic acetylcholine receptor M4     (-1)
Non-common off-target(s) (drug2) :  
    BE0000756  D(2) dopamine receptor     (-1)
    BE0000311  5-hydroxytryptamine receptor 3A     (1)
    BE0000084  5-hydroxytryptamine receptor 4     (1)
---------------------------------------------------
         
Drug1 :  DB00425  Zolpidem
Drug2 :  DB00466  Picrotoxin
Pharmacological target (+,-) : BE0000795  Gamma-aminobutyric acid receptor subunit alpha-1
Non-common off-target(s) (drug1) :  
    BE0000381  Gamma-aminobutyric acid receptor subunit alpha-2     (1)
    BE0000523  Gamma-aminobutyric acid receptor subunit alpha-3     (1)
Non-common off-target(s) (drug2) :  
    BE0000414  Glycine receptor subunit alpha-3     (-1)
    BE0000745  Glycine receptor subunit alpha-2     (-1)
    BE0000129  Gamma-aminobutyric acid receptor subunit rho-1     (-1)
---------------------------------------------------
         
Drug1 :  DB00425  Zolpidem
Drug2 :  DB00474  Methohexital
Pharmacological target (+,-) : BE0000795  Gamma-aminobutyric acid receptor subunit alpha-1
Non-common off-target(s) (drug1) :  
    BE0000381  Gamma-aminobutyric acid receptor subunit alpha-2     (1)
    BE0000523  Gamma-aminobutyric acid receptor subunit alpha-3     (1)
---------------------------------------------------
         
Drug1 :  DB00425  Zolpidem
Drug2 :  DB01205  Flumazenil
Pharmacological target (+,-) : BE0000795  Gamma-aminobutyric acid receptor subunit alpha-1
Non-common off-target(s) (drug1) :  
    BE0000381  Gamma-aminobutyric acid receptor subunit alpha-2     (1)
    BE0000523  Gamma-aminobutyric acid receptor subunit alpha-3     (1)
Non-common off-target(s) (drug2) :  
    BE0004797  GABA-A receptor (anion channel)     (1)
    BE0000471  Gamma-aminobutyric acid receptor subunit alpha-5     (-1)
    BE0003592  Gamma-aminobutyric acid receptor subunit gamma-2     (-1)
---------------------------------------------------
         
Drug1 :  DB00427  Triprolidine
Drug2 :  DB00667  Histamine Phosphate
Pharmacological target (+,-) : BE0000442  Histamine H1 receptor
Non-common off-target(s) (drug2) :  
    BE0000112  Histamine H2 receptor     (1)
    BE0000146  Histamine H4 receptor     (1)
    BE0000968  Histamine H3 receptor     (1)
---------------------------------------------------
         
Drug1 :  DB00427  Triprolidine
Drug2 :  DB06698  Betahistine
Pharmacological target (+,-) : BE0000442  Histamine H1 receptor
Non-common off-target(s) (drug2) :  
    BE0000968  Histamine H3 receptor     (-1)
---------------------------------------------------
         
Drug1 :  DB00431  Lindane
Drug2 :  DB00546  Adinazolam
Pharmacological target (+,-) : BE0002344  Gamma-aminobutyric acid receptor subunit beta-1
Non-common off-target(s) (drug1) :  
    BE0000433  Glycine receptor subunit alpha-1     (-1)
    BE0000055  Glycine receptor subunit beta     (-1)
    BE0000414  Glycine receptor subunit alpha-3     (-1)
    BE0000745  Glycine receptor subunit alpha-2     (-1)
Non-common off-target(s) (drug2) :  
    BE0000795  Gamma-aminobutyric acid receptor subunit alpha-1     (1)
    BE0000381  Gamma-aminobutyric acid receptor subunit alpha-2     (1)
    BE0000523  Gamma-aminobutyric acid receptor subunit alpha-3     (1)
    BE0000471  Gamma-aminobutyric acid receptor subunit alpha-5     (1)
    BE0002346  Gamma-aminobutyric acid receptor subunit beta-2     (1)
    BE0002345  Gamma-aminobutyric acid receptor subunit beta-3     (1)
    BE0003593  Gamma-aminobutyric acid receptor subunit gamma-1     (1)
    BE0003592  Gamma-aminobutyric acid receptor subunit gamma-2     (1)
    BE0003594  Gamma-aminobutyric acid receptor subunit gamma-3     (1)
    BE0003599  Gamma-aminobutyric acid receptor subunit delta     (1)
    BE0003595  Gamma-aminobutyric acid receptor subunit epsilon     (1)
    BE0003596  Gamma-aminobutyric acid receptor subunit pi     (1)
    BE0000129  Gamma-aminobutyric acid receptor subunit rho-1     (1)
    BE0003598  Gamma-aminobutyric acid receptor subunit rho-2     (1)
    BE0003619  Gamma-aminobutyric acid receptor subunit rho-3     (1)
---------------------------------------------------
         
Drug1 :  DB00431  Lindane
Drug2 :  DB00683  Midazolam
Pharmacological target (+,-) : BE0002344  Gamma-aminobutyric acid receptor subunit beta-1
Non-common off-target(s) (drug1) :  
    BE0000433  Glycine receptor subunit alpha-1     (-1)
    BE0000055  Glycine receptor subunit beta     (-1)
    BE0000414  Glycine receptor subunit alpha-3     (-1)
    BE0000745  Glycine receptor subunit alpha-2     (-1)
Non-common off-target(s) (drug2) :  
    BE0000795  Gamma-aminobutyric acid receptor subunit alpha-1     (1)
    BE0000381  Gamma-aminobutyric acid receptor subunit alpha-2     (1)
    BE0000523  Gamma-aminobutyric acid receptor subunit alpha-3     (1)
    BE0000478  Gamma-aminobutyric acid receptor subunit alpha-4     (1)
    BE0000471  Gamma-aminobutyric acid receptor subunit alpha-5     (1)
    BE0000764  Gamma-aminobutyric acid receptor subunit alpha-6     (1)
    BE0002346  Gamma-aminobutyric acid receptor subunit beta-2     (1)
    BE0002345  Gamma-aminobutyric acid receptor subunit beta-3     (1)
    BE0003593  Gamma-aminobutyric acid receptor subunit gamma-1     (1)
    BE0003592  Gamma-aminobutyric acid receptor subunit gamma-2     (1)
    BE0003594  Gamma-aminobutyric acid receptor subunit gamma-3     (1)
    BE0003599  Gamma-aminobutyric acid receptor subunit delta     (1)
    BE0003595  Gamma-aminobutyric acid receptor subunit epsilon     (1)
    BE0003596  Gamma-aminobutyric acid receptor subunit pi     (1)
    BE0000129  Gamma-aminobutyric acid receptor subunit rho-1     (1)
    BE0003598  Gamma-aminobutyric acid receptor subunit rho-2     (1)
    BE0003619  Gamma-aminobutyric acid receptor subunit rho-3     (1)
    BE0003597  Gamma-aminobutyric acid receptor subunit theta     (1)
---------------------------------------------------
         
Drug1 :  DB00431  Lindane
Drug2 :  DB00690  Flurazepam
Pharmacological target (+,-) : BE0002344  Gamma-aminobutyric acid receptor subunit beta-1
Non-common off-target(s) (drug1) :  
    BE0000433  Glycine receptor subunit alpha-1     (-1)
    BE0000055  Glycine receptor subunit beta     (-1)
    BE0000414  Glycine receptor subunit alpha-3     (-1)
    BE0000745  Glycine receptor subunit alpha-2     (-1)
Non-common off-target(s) (drug2) :  
    BE0000795  Gamma-aminobutyric acid receptor subunit alpha-1     (1)
    BE0000381  Gamma-aminobutyric acid receptor subunit alpha-2     (1)
    BE0000523  Gamma-aminobutyric acid receptor subunit alpha-3     (1)
    BE0000478  Gamma-aminobutyric acid receptor subunit alpha-4     (1)
    BE0000471  Gamma-aminobutyric acid receptor subunit alpha-5     (1)
    BE0000764  Gamma-aminobutyric acid receptor subunit alpha-6     (1)
    BE0002346  Gamma-aminobutyric acid receptor subunit beta-2     (1)
    BE0002345  Gamma-aminobutyric acid receptor subunit beta-3     (1)
    BE0003593  Gamma-aminobutyric acid receptor subunit gamma-1     (1)
    BE0003592  Gamma-aminobutyric acid receptor subunit gamma-2     (1)
    BE0003594  Gamma-aminobutyric acid receptor subunit gamma-3     (1)
    BE0003599  Gamma-aminobutyric acid receptor subunit delta     (1)
    BE0003595  Gamma-aminobutyric acid receptor subunit epsilon     (1)
    BE0003596  Gamma-aminobutyric acid receptor subunit pi     (1)
    BE0000129  Gamma-aminobutyric acid receptor subunit rho-1     (1)
    BE0003598  Gamma-aminobutyric acid receptor subunit rho-2     (1)
    BE0003619  Gamma-aminobutyric acid receptor subunit rho-3     (1)
    BE0003597  Gamma-aminobutyric acid receptor subunit theta     (1)
---------------------------------------------------
         
Drug1 :  DB00431  Lindane
Drug2 :  DB00801  Halazepam
Pharmacological target (+,-) : BE0002344  Gamma-aminobutyric acid receptor subunit beta-1
Non-common off-target(s) (drug1) :  
    BE0000433  Glycine receptor subunit alpha-1     (-1)
    BE0000055  Glycine receptor subunit beta     (-1)
    BE0000414  Glycine receptor subunit alpha-3     (-1)
    BE0000745  Glycine receptor subunit alpha-2     (-1)
Non-common off-target(s) (drug2) :  
    BE0004797  GABA-A receptor (anion channel)     (1)
    BE0000795  Gamma-aminobutyric acid receptor subunit alpha-1     (1)
    BE0000381  Gamma-aminobutyric acid receptor subunit alpha-2     (1)
    BE0000523  Gamma-aminobutyric acid receptor subunit alpha-3     (1)
    BE0000471  Gamma-aminobutyric acid receptor subunit alpha-5     (1)
    BE0002346  Gamma-aminobutyric acid receptor subunit beta-2     (1)
    BE0002345  Gamma-aminobutyric acid receptor subunit beta-3     (1)
    BE0003593  Gamma-aminobutyric acid receptor subunit gamma-1     (1)
    BE0003592  Gamma-aminobutyric acid receptor subunit gamma-2     (1)
    BE0003594  Gamma-aminobutyric acid receptor subunit gamma-3     (1)
    BE0003599  Gamma-aminobutyric acid receptor subunit delta     (1)
    BE0003595  Gamma-aminobutyric acid receptor subunit epsilon     (1)
    BE0003596  Gamma-aminobutyric acid receptor subunit pi     (1)
    BE0000129  Gamma-aminobutyric acid receptor subunit rho-1     (1)
    BE0003598  Gamma-aminobutyric acid receptor subunit rho-2     (1)
    BE0003619  Gamma-aminobutyric acid receptor subunit rho-3     (1)
---------------------------------------------------
         
Drug1 :  DB00431  Lindane
Drug2 :  DB00829  Diazepam
Pharmacological target (+,-) : BE0002344  Gamma-aminobutyric acid receptor subunit beta-1
Non-common off-target(s) (drug1) :  
    BE0000433  Glycine receptor subunit alpha-1     (-1)
    BE0000055  Glycine receptor subunit beta     (-1)
    BE0000414  Glycine receptor subunit alpha-3     (-1)
    BE0000745  Glycine receptor subunit alpha-2     (-1)
Non-common off-target(s) (drug2) :  
    BE0004797  GABA-A receptor (anion channel)     (1)
    BE0000736  Translocator protein     (1)
    BE0000795  Gamma-aminobutyric acid receptor subunit alpha-1     (1)
    BE0000381  Gamma-aminobutyric acid receptor subunit alpha-2     (1)
    BE0000523  Gamma-aminobutyric acid receptor subunit alpha-3     (1)
    BE0000471  Gamma-aminobutyric acid receptor subunit alpha-5     (1)
    BE0002346  Gamma-aminobutyric acid receptor subunit beta-2     (1)
    BE0002345  Gamma-aminobutyric acid receptor subunit beta-3     (1)
    BE0003593  Gamma-aminobutyric acid receptor subunit gamma-1     (1)
    BE0003592  Gamma-aminobutyric acid receptor subunit gamma-2     (1)
    BE0003594  Gamma-aminobutyric acid receptor subunit gamma-3     (1)
    BE0003599  Gamma-aminobutyric acid receptor subunit delta     (1)
    BE0003595  Gamma-aminobutyric acid receptor subunit epsilon     (1)
    BE0003596  Gamma-aminobutyric acid receptor subunit pi     (1)
    BE0000129  Gamma-aminobutyric acid receptor subunit rho-1     (1)
    BE0003598  Gamma-aminobutyric acid receptor subunit rho-2     (1)
    BE0003619  Gamma-aminobutyric acid receptor subunit rho-3     (1)
    BE0003597  Gamma-aminobutyric acid receptor subunit theta     (1)
---------------------------------------------------
         
Drug1 :  DB00431  Lindane
Drug2 :  DB00842  Oxazepam
Pharmacological target (+,-) : BE0002344  Gamma-aminobutyric acid receptor subunit beta-1
Non-common off-target(s) (drug1) :  
    BE0000433  Glycine receptor subunit alpha-1     (-1)
    BE0000055  Glycine receptor subunit beta     (-1)
    BE0000414  Glycine receptor subunit alpha-3     (-1)
    BE0000745  Glycine receptor subunit alpha-2     (-1)
Non-common off-target(s) (drug2) :  
    BE0004797  GABA-A receptor (anion channel)     (1)
    BE0000795  Gamma-aminobutyric acid receptor subunit alpha-1     (1)
    BE0000381  Gamma-aminobutyric acid receptor subunit alpha-2     (1)
    BE0000523  Gamma-aminobutyric acid receptor subunit alpha-3     (1)
    BE0000478  Gamma-aminobutyric acid receptor subunit alpha-4     (1)
    BE0000471  Gamma-aminobutyric acid receptor subunit alpha-5     (1)
    BE0000764  Gamma-aminobutyric acid receptor subunit alpha-6     (1)
    BE0002346  Gamma-aminobutyric acid receptor subunit beta-2     (1)
    BE0002345  Gamma-aminobutyric acid receptor subunit beta-3     (1)
    BE0003593  Gamma-aminobutyric acid receptor subunit gamma-1     (1)
    BE0003592  Gamma-aminobutyric acid receptor subunit gamma-2     (1)
    BE0003594  Gamma-aminobutyric acid receptor subunit gamma-3     (1)
    BE0003599  Gamma-aminobutyric acid receptor subunit delta     (1)
    BE0003595  Gamma-aminobutyric acid receptor subunit epsilon     (1)
    BE0003596  Gamma-aminobutyric acid receptor subunit pi     (1)
    BE0000129  Gamma-aminobutyric acid receptor subunit rho-1     (1)
    BE0003598  Gamma-aminobutyric acid receptor subunit rho-2     (1)
    BE0003619  Gamma-aminobutyric acid receptor subunit rho-3     (1)
    BE0003597  Gamma-aminobutyric acid receptor subunit theta     (1)
---------------------------------------------------
         
Drug1 :  DB00431  Lindane
Drug2 :  DB00897  Triazolam
Pharmacological target (+,-) : BE0002344  Gamma-aminobutyric acid receptor subunit beta-1
Non-common off-target(s) (drug1) :  
    BE0000433  Glycine receptor subunit alpha-1     (-1)
    BE0000055  Glycine receptor subunit beta     (-1)
    BE0000414  Glycine receptor subunit alpha-3     (-1)
    BE0000745  Glycine receptor subunit alpha-2     (-1)
Non-common off-target(s) (drug2) :  
    BE0004797  GABA-A receptor (anion channel)     (1)
    BE0000795  Gamma-aminobutyric acid receptor subunit alpha-1     (1)
    BE0000381  Gamma-aminobutyric acid receptor subunit alpha-2     (1)
    BE0000523  Gamma-aminobutyric acid receptor subunit alpha-3     (1)
    BE0000478  Gamma-aminobutyric acid receptor subunit alpha-4     (1)
    BE0000471  Gamma-aminobutyric acid receptor subunit alpha-5     (1)
    BE0000764  Gamma-aminobutyric acid receptor subunit alpha-6     (1)
    BE0002346  Gamma-aminobutyric acid receptor subunit beta-2     (1)
    BE0002345  Gamma-aminobutyric acid receptor subunit beta-3     (1)
    BE0003593  Gamma-aminobutyric acid receptor subunit gamma-1     (1)
    BE0003592  Gamma-aminobutyric acid receptor subunit gamma-2     (1)
    BE0003594  Gamma-aminobutyric acid receptor subunit gamma-3     (1)
    BE0003599  Gamma-aminobutyric acid receptor subunit delta     (1)
    BE0003595  Gamma-aminobutyric acid receptor subunit epsilon     (1)
    BE0003596  Gamma-aminobutyric acid receptor subunit pi     (1)
    BE0000129  Gamma-aminobutyric acid receptor subunit rho-1     (1)
    BE0003598  Gamma-aminobutyric acid receptor subunit rho-2     (1)
    BE0003619  Gamma-aminobutyric acid receptor subunit rho-3     (1)
    BE0003597  Gamma-aminobutyric acid receptor subunit theta     (1)
---------------------------------------------------
         
Drug1 :  DB00431  Lindane
Drug2 :  DB01215  Estazolam
Pharmacological target (+,-) : BE0002344  Gamma-aminobutyric acid receptor subunit beta-1
Non-common off-target(s) (drug1) :  
    BE0000433  Glycine receptor subunit alpha-1     (-1)
    BE0000055  Glycine receptor subunit beta     (-1)
    BE0000414  Glycine receptor subunit alpha-3     (-1)
    BE0000745  Glycine receptor subunit alpha-2     (-1)
Non-common off-target(s) (drug2) :  
    BE0004797  GABA-A receptor (anion channel)     (1)
    BE0000795  Gamma-aminobutyric acid receptor subunit alpha-1     (1)
    BE0000381  Gamma-aminobutyric acid receptor subunit alpha-2     (1)
    BE0000523  Gamma-aminobutyric acid receptor subunit alpha-3     (1)
    BE0000471  Gamma-aminobutyric acid receptor subunit alpha-5     (1)
    BE0002346  Gamma-aminobutyric acid receptor subunit beta-2     (1)
    BE0002345  Gamma-aminobutyric acid receptor subunit beta-3     (1)
    BE0003593  Gamma-aminobutyric acid receptor subunit gamma-1     (1)
    BE0003592  Gamma-aminobutyric acid receptor subunit gamma-2     (1)
    BE0003594  Gamma-aminobutyric acid receptor subunit gamma-3     (1)
    BE0003599  Gamma-aminobutyric acid receptor subunit delta     (1)
    BE0003595  Gamma-aminobutyric acid receptor subunit epsilon     (1)
    BE0003596  Gamma-aminobutyric acid receptor subunit pi     (1)
    BE0000129  Gamma-aminobutyric acid receptor subunit rho-1     (1)
    BE0003598  Gamma-aminobutyric acid receptor subunit rho-2     (1)
    BE0003619  Gamma-aminobutyric acid receptor subunit rho-3     (1)
---------------------------------------------------
         
Drug1 :  DB00431  Lindane
Drug2 :  DB01440  Gamma Hydroxybutyric Acid
Pharmacological target (+,-) : BE0002344  Gamma-aminobutyric acid receptor subunit beta-1
Non-common off-target(s) (drug1) :  
    BE0000433  Glycine receptor subunit alpha-1     (-1)
    BE0000055  Glycine receptor subunit beta     (-1)
    BE0000414  Glycine receptor subunit alpha-3     (-1)
    BE0000745  Glycine receptor subunit alpha-2     (-1)
Non-common off-target(s) (drug2) :  
    BE0004841  Gamma-hydroxybutyrate (GHB) receptor     (1)
---------------------------------------------------
         
Drug1 :  DB00431  Lindane
Drug2 :  DB01558  Bromazepam
Pharmacological target (+,-) : BE0002344  Gamma-aminobutyric acid receptor subunit beta-1
Non-common off-target(s) (drug1) :  
    BE0000433  Glycine receptor subunit alpha-1     (-1)
    BE0000055  Glycine receptor subunit beta     (-1)
    BE0000414  Glycine receptor subunit alpha-3     (-1)
    BE0000745  Glycine receptor subunit alpha-2     (-1)
Non-common off-target(s) (drug2) :  
    BE0000795  Gamma-aminobutyric acid receptor subunit alpha-1     (1)
    BE0000381  Gamma-aminobutyric acid receptor subunit alpha-2     (1)
    BE0000523  Gamma-aminobutyric acid receptor subunit alpha-3     (1)
    BE0000478  Gamma-aminobutyric acid receptor subunit alpha-4     (1)
    BE0000471  Gamma-aminobutyric acid receptor subunit alpha-5     (1)
    BE0000764  Gamma-aminobutyric acid receptor subunit alpha-6     (1)
    BE0002346  Gamma-aminobutyric acid receptor subunit beta-2     (1)
    BE0002345  Gamma-aminobutyric acid receptor subunit beta-3     (1)
    BE0003593  Gamma-aminobutyric acid receptor subunit gamma-1     (1)
    BE0003592  Gamma-aminobutyric acid receptor subunit gamma-2     (1)
    BE0003594  Gamma-aminobutyric acid receptor subunit gamma-3     (1)
    BE0003599  Gamma-aminobutyric acid receptor subunit delta     (1)
    BE0003595  Gamma-aminobutyric acid receptor subunit epsilon     (1)
    BE0003596  Gamma-aminobutyric acid receptor subunit pi     (1)
    BE0000129  Gamma-aminobutyric acid receptor subunit rho-1     (1)
    BE0003598  Gamma-aminobutyric acid receptor subunit rho-2     (1)
    BE0003619  Gamma-aminobutyric acid receptor subunit rho-3     (1)
    BE0003597  Gamma-aminobutyric acid receptor subunit theta     (1)
---------------------------------------------------
         
Drug1 :  DB00431  Lindane
Drug2 :  DB01559  Clotiazepam
Pharmacological target (+,-) : BE0002344  Gamma-aminobutyric acid receptor subunit beta-1
Non-common off-target(s) (drug1) :  
    BE0000433  Glycine receptor subunit alpha-1     (-1)
    BE0000055  Glycine receptor subunit beta     (-1)
    BE0000414  Glycine receptor subunit alpha-3     (-1)
    BE0000745  Glycine receptor subunit alpha-2     (-1)
Non-common off-target(s) (drug2) :  
    BE0000795  Gamma-aminobutyric acid receptor subunit alpha-1     (1)
    BE0000381  Gamma-aminobutyric acid receptor subunit alpha-2     (1)
    BE0000523  Gamma-aminobutyric acid receptor subunit alpha-3     (1)
    BE0000471  Gamma-aminobutyric acid receptor subunit alpha-5     (1)
    BE0002346  Gamma-aminobutyric acid receptor subunit beta-2     (1)
    BE0002345  Gamma-aminobutyric acid receptor subunit beta-3     (1)
    BE0003593  Gamma-aminobutyric acid receptor subunit gamma-1     (1)
    BE0003592  Gamma-aminobutyric acid receptor subunit gamma-2     (1)
    BE0003594  Gamma-aminobutyric acid receptor subunit gamma-3     (1)
    BE0003599  Gamma-aminobutyric acid receptor subunit delta     (1)
    BE0003595  Gamma-aminobutyric acid receptor subunit epsilon     (1)
    BE0003596  Gamma-aminobutyric acid receptor subunit pi     (1)
    BE0000129  Gamma-aminobutyric acid receptor subunit rho-1     (1)
    BE0003598  Gamma-aminobutyric acid receptor subunit rho-2     (1)
    BE0003619  Gamma-aminobutyric acid receptor subunit rho-3     (1)
---------------------------------------------------
         
Drug1 :  DB00431  Lindane
Drug2 :  DB01567  Fludiazepam
Pharmacological target (+,-) : BE0002344  Gamma-aminobutyric acid receptor subunit beta-1
Non-common off-target(s) (drug1) :  
    BE0000433  Glycine receptor subunit alpha-1     (-1)
    BE0000055  Glycine receptor subunit beta     (-1)
    BE0000414  Glycine receptor subunit alpha-3     (-1)
    BE0000745  Glycine receptor subunit alpha-2     (-1)
Non-common off-target(s) (drug2) :  
    BE0000795  Gamma-aminobutyric acid receptor subunit alpha-1     (1)
    BE0000381  Gamma-aminobutyric acid receptor subunit alpha-2     (1)
    BE0000523  Gamma-aminobutyric acid receptor subunit alpha-3     (1)
    BE0000471  Gamma-aminobutyric acid receptor subunit alpha-5     (1)
    BE0002346  Gamma-aminobutyric acid receptor subunit beta-2     (1)
    BE0002345  Gamma-aminobutyric acid receptor subunit beta-3     (1)
    BE0003593  Gamma-aminobutyric acid receptor subunit gamma-1     (1)
    BE0003592  Gamma-aminobutyric acid receptor subunit gamma-2     (1)
    BE0003594  Gamma-aminobutyric acid receptor subunit gamma-3     (1)
    BE0003599  Gamma-aminobutyric acid receptor subunit delta     (1)
    BE0003595  Gamma-aminobutyric acid receptor subunit epsilon     (1)
    BE0003596  Gamma-aminobutyric acid receptor subunit pi     (1)
    BE0000129  Gamma-aminobutyric acid receptor subunit rho-1     (1)
    BE0003598  Gamma-aminobutyric acid receptor subunit rho-2     (1)
    BE0003619  Gamma-aminobutyric acid receptor subunit rho-3     (1)
---------------------------------------------------
         
Drug1 :  DB00431  Lindane
Drug2 :  DB01587  Ketazolam
Pharmacological target (+,-) : BE0002344  Gamma-aminobutyric acid receptor subunit beta-1
Non-common off-target(s) (drug1) :  
    BE0000433  Glycine receptor subunit alpha-1     (-1)
    BE0000055  Glycine receptor subunit beta     (-1)
    BE0000414  Glycine receptor subunit alpha-3     (-1)
    BE0000745  Glycine receptor subunit alpha-2     (-1)
Non-common off-target(s) (drug2) :  
    BE0000736  Translocator protein     (1)
    BE0000795  Gamma-aminobutyric acid receptor subunit alpha-1     (1)
    BE0003593  Gamma-aminobutyric acid receptor subunit gamma-1     (1)
    BE0003599  Gamma-aminobutyric acid receptor subunit delta     (1)
    BE0003595  Gamma-aminobutyric acid receptor subunit epsilon     (1)
---------------------------------------------------
         
Drug1 :  DB00431  Lindane
Drug2 :  DB01588  Prazepam
Pharmacological target (+,-) : BE0002344  Gamma-aminobutyric acid receptor subunit beta-1
Non-common off-target(s) (drug1) :  
    BE0000433  Glycine receptor subunit alpha-1     (-1)
    BE0000055  Glycine receptor subunit beta     (-1)
    BE0000414  Glycine receptor subunit alpha-3     (-1)
    BE0000745  Glycine receptor subunit alpha-2     (-1)
Non-common off-target(s) (drug2) :  
    BE0004797  GABA-A receptor (anion channel)     (1)
    BE0000795  Gamma-aminobutyric acid receptor subunit alpha-1     (1)
    BE0000381  Gamma-aminobutyric acid receptor subunit alpha-2     (1)
    BE0000523  Gamma-aminobutyric acid receptor subunit alpha-3     (1)
    BE0000471  Gamma-aminobutyric acid receptor subunit alpha-5     (1)
    BE0002346  Gamma-aminobutyric acid receptor subunit beta-2     (1)
    BE0002345  Gamma-aminobutyric acid receptor subunit beta-3     (1)
    BE0003593  Gamma-aminobutyric acid receptor subunit gamma-1     (1)
    BE0003592  Gamma-aminobutyric acid receptor subunit gamma-2     (1)
    BE0003594  Gamma-aminobutyric acid receptor subunit gamma-3     (1)
    BE0003599  Gamma-aminobutyric acid receptor subunit delta     (1)
    BE0003595  Gamma-aminobutyric acid receptor subunit epsilon     (1)
    BE0003596  Gamma-aminobutyric acid receptor subunit pi     (1)
    BE0000129  Gamma-aminobutyric acid receptor subunit rho-1     (1)
    BE0003598  Gamma-aminobutyric acid receptor subunit rho-2     (1)
    BE0003619  Gamma-aminobutyric acid receptor subunit rho-3     (1)
---------------------------------------------------
         
Drug1 :  DB00431  Lindane
Drug2 :  DB01589  Quazepam
Pharmacological target (+,-) : BE0002344  Gamma-aminobutyric acid receptor subunit beta-1
Non-common off-target(s) (drug1) :  
    BE0000433  Glycine receptor subunit alpha-1     (-1)
    BE0000055  Glycine receptor subunit beta     (-1)
    BE0000414  Glycine receptor subunit alpha-3     (-1)
    BE0000745  Glycine receptor subunit alpha-2     (-1)
Non-common off-target(s) (drug2) :  
    BE0004797  GABA-A receptor (anion channel)     (1)
    BE0000795  Gamma-aminobutyric acid receptor subunit alpha-1     (1)
    BE0000381  Gamma-aminobutyric acid receptor subunit alpha-2     (1)
    BE0000523  Gamma-aminobutyric acid receptor subunit alpha-3     (1)
    BE0000471  Gamma-aminobutyric acid receptor subunit alpha-5     (1)
    BE0002345  Gamma-aminobutyric acid receptor subunit beta-3     (1)
    BE0003593  Gamma-aminobutyric acid receptor subunit gamma-1     (1)
    BE0003592  Gamma-aminobutyric acid receptor subunit gamma-2     (1)
    BE0003594  Gamma-aminobutyric acid receptor subunit gamma-3     (1)
    BE0003599  Gamma-aminobutyric acid receptor subunit delta     (1)
    BE0003595  Gamma-aminobutyric acid receptor subunit epsilon     (1)
    BE0003596  Gamma-aminobutyric acid receptor subunit pi     (1)
    BE0000129  Gamma-aminobutyric acid receptor subunit rho-1     (1)
    BE0003598  Gamma-aminobutyric acid receptor subunit rho-2     (1)
    BE0003619  Gamma-aminobutyric acid receptor subunit rho-3     (1)
---------------------------------------------------
         
Drug1 :  DB00431  Lindane
Drug2 :  DB01594  Cinolazepam
Pharmacological target (+,-) : BE0002344  Gamma-aminobutyric acid receptor subunit beta-1
Non-common off-target(s) (drug1) :  
    BE0000433  Glycine receptor subunit alpha-1     (-1)
    BE0000055  Glycine receptor subunit beta     (-1)
    BE0000414  Glycine receptor subunit alpha-3     (-1)
    BE0000745  Glycine receptor subunit alpha-2     (-1)
Non-common off-target(s) (drug2) :  
    BE0000795  Gamma-aminobutyric acid receptor subunit alpha-1     (1)
    BE0000381  Gamma-aminobutyric acid receptor subunit alpha-2     (1)
    BE0000523  Gamma-aminobutyric acid receptor subunit alpha-3     (1)
    BE0000471  Gamma-aminobutyric acid receptor subunit alpha-5     (1)
    BE0002346  Gamma-aminobutyric acid receptor subunit beta-2     (1)
    BE0002345  Gamma-aminobutyric acid receptor subunit beta-3     (1)
    BE0003593  Gamma-aminobutyric acid receptor subunit gamma-1     (1)
    BE0003592  Gamma-aminobutyric acid receptor subunit gamma-2     (1)
    BE0003594  Gamma-aminobutyric acid receptor subunit gamma-3     (1)
    BE0003599  Gamma-aminobutyric acid receptor subunit delta     (1)
    BE0003595  Gamma-aminobutyric acid receptor subunit epsilon     (1)
    BE0003596  Gamma-aminobutyric acid receptor subunit pi     (1)
    BE0000129  Gamma-aminobutyric acid receptor subunit rho-1     (1)
    BE0003598  Gamma-aminobutyric acid receptor subunit rho-2     (1)
    BE0003619  Gamma-aminobutyric acid receptor subunit rho-3     (1)
---------------------------------------------------
         
Drug1 :  DB00431  Lindane
Drug2 :  DB01595  Nitrazepam
Pharmacological target (+,-) : BE0002344  Gamma-aminobutyric acid receptor subunit beta-1
Non-common off-target(s) (drug1) :  
    BE0000433  Glycine receptor subunit alpha-1     (-1)
    BE0000055  Glycine receptor subunit beta     (-1)
    BE0000414  Glycine receptor subunit alpha-3     (-1)
    BE0000745  Glycine receptor subunit alpha-2     (-1)
Non-common off-target(s) (drug2) :  
    BE0000795  Gamma-aminobutyric acid receptor subunit alpha-1     (1)
    BE0000381  Gamma-aminobutyric acid receptor subunit alpha-2     (1)
    BE0000523  Gamma-aminobutyric acid receptor subunit alpha-3     (1)
    BE0000478  Gamma-aminobutyric acid receptor subunit alpha-4     (1)
    BE0000471  Gamma-aminobutyric acid receptor subunit alpha-5     (1)
    BE0000764  Gamma-aminobutyric acid receptor subunit alpha-6     (1)
    BE0002346  Gamma-aminobutyric acid receptor subunit beta-2     (1)
    BE0002345  Gamma-aminobutyric acid receptor subunit beta-3     (1)
    BE0003593  Gamma-aminobutyric acid receptor subunit gamma-1     (1)
    BE0003592  Gamma-aminobutyric acid receptor subunit gamma-2     (1)
    BE0003594  Gamma-aminobutyric acid receptor subunit gamma-3     (1)
    BE0003599  Gamma-aminobutyric acid receptor subunit delta     (1)
    BE0003595  Gamma-aminobutyric acid receptor subunit epsilon     (1)
    BE0003596  Gamma-aminobutyric acid receptor subunit pi     (1)
    BE0000129  Gamma-aminobutyric acid receptor subunit rho-1     (1)
    BE0003598  Gamma-aminobutyric acid receptor subunit rho-2     (1)
    BE0003619  Gamma-aminobutyric acid receptor subunit rho-3     (1)
    BE0003597  Gamma-aminobutyric acid receptor subunit theta     (1)
---------------------------------------------------
         
Drug1 :  DB00433  Prochlorperazine
Drug2 :  DB00589  Lisuride
Pharmacological target (+,-) : BE0000756  D(2) dopamine receptor
Non-common off-target(s) (drug2) :  
    BE0000533  5-hydroxytryptamine receptor 2C     (1)
    BE0000659  5-hydroxytryptamine receptor 1D     (1)
    BE0000797  5-hydroxytryptamine receptor 1B     (1)
    BE0000291  5-hydroxytryptamine receptor 1A     (1)
    BE0000393  5-hydroxytryptamine receptor 2B     (-1)
    BE0000451  5-hydroxytryptamine receptor 2A     (1)
    BE0000020  D(1A) dopamine receptor     (-1)
    BE0000145  D(1B) dopamine receptor     (-1)
    BE0000581  D(3) dopamine receptor     (1)
    BE0000389  D(4) dopamine receptor     (1)
---------------------------------------------------
         
Drug1 :  DB00433  Prochlorperazine
Drug2 :  DB00714  Apomorphine
Pharmacological target (+,-) : BE0000756  D(2) dopamine receptor
Non-common off-target(s) (drug2) :  
    BE0000533  5-hydroxytryptamine receptor 2C     (1)
    BE0000659  5-hydroxytryptamine receptor 1D     (1)
    BE0000797  5-hydroxytryptamine receptor 1B     (1)
    BE0000291  5-hydroxytryptamine receptor 1A     (1)
    BE0000393  5-hydroxytryptamine receptor 2B     (1)
    BE0000451  5-hydroxytryptamine receptor 2A     (1)
    BE0000020  D(1A) dopamine receptor     (1)
    BE0000145  D(1B) dopamine receptor     (1)
    BE0000581  D(3) dopamine receptor     (1)
    BE0000389  D(4) dopamine receptor     (1)
    BE0000289  Alpha-2A adrenergic receptor     (1)
    BE0000572  Alpha-2B adrenergic receptor     (1)
    BE0000342  Alpha-2C adrenergic receptor     (1)
    BE0000666  Neuron-specific vesicular protein calcyon     (1)
---------------------------------------------------
         
Drug1 :  DB00433  Prochlorperazine
Drug2 :  DB00915  Amantadine
Pharmacological target (+,-) : BE0000756  D(2) dopamine receptor
Non-common off-target(s) (drug2) :  
    BE0000641  Glutamate receptor ionotropic, NMDA 3A     (-1)
---------------------------------------------------
         
Drug1 :  DB00433  Prochlorperazine
Drug2 :  DB00988  Dopamine
Pharmacological target (+,-) : BE0000756  D(2) dopamine receptor
Non-common off-target(s) (drug2) :  
    BE0000647  Sodium-dependent dopamine transporter     (1)
    BE0000020  D(1A) dopamine receptor     (1)
    BE0000145  D(1B) dopamine receptor     (1)
    BE0000581  D(3) dopamine receptor     (1)
    BE0000389  D(4) dopamine receptor     (1)
    BE0004889  D(1) dopamine receptor     (1)
---------------------------------------------------
         
Drug1 :  DB00433  Prochlorperazine
Drug2 :  DB01186  Pergolide
Pharmacological target (+,-) : BE0000756  D(2) dopamine receptor
Non-common off-target(s) (drug2) :  
    BE0000533  5-hydroxytryptamine receptor 2C     (1)
    BE0000501  Alpha-1A adrenergic receptor     (1)
    BE0000575  Alpha-1B adrenergic receptor     (1)
    BE0000715  Alpha-1D adrenergic receptor     (1)
    BE0000659  5-hydroxytryptamine receptor 1D     (1)
    BE0000797  5-hydroxytryptamine receptor 1B     (1)
    BE0000291  5-hydroxytryptamine receptor 1A     (1)
    BE0000393  5-hydroxytryptamine receptor 2B     (1)
    BE0000451  5-hydroxytryptamine receptor 2A     (1)
    BE0000020  D(1A) dopamine receptor     (1)
    BE0000145  D(1B) dopamine receptor     (1)
    BE0000581  D(3) dopamine receptor     (1)
    BE0000389  D(4) dopamine receptor     (1)
    BE0000289  Alpha-2A adrenergic receptor     (1)
    BE0000572  Alpha-2B adrenergic receptor     (1)
    BE0000342  Alpha-2C adrenergic receptor     (1)
---------------------------------------------------
         
Drug1 :  DB00433  Prochlorperazine
Drug2 :  DB01200  Bromocriptine
Pharmacological target (+,-) : BE0000756  D(2) dopamine receptor
Non-common off-target(s) (drug2) :  
    BE0000533  5-hydroxytryptamine receptor 2C     (1)
    BE0000501  Alpha-1A adrenergic receptor     (1)
    BE0000575  Alpha-1B adrenergic receptor     (1)
    BE0000715  Alpha-1D adrenergic receptor     (1)
    BE0000659  5-hydroxytryptamine receptor 1D     (1)
    BE0000797  5-hydroxytryptamine receptor 1B     (1)
    BE0000291  5-hydroxytryptamine receptor 1A     (1)
    BE0000393  5-hydroxytryptamine receptor 2B     (1)
    BE0000650  5-hydroxytryptamine receptor 7     (-1)
    BE0000451  5-hydroxytryptamine receptor 2A     (1)
    BE0000020  D(1A) dopamine receptor     (1)
    BE0000145  D(1B) dopamine receptor     (1)
    BE0000581  D(3) dopamine receptor     (1)
    BE0000389  D(4) dopamine receptor     (-1)
    BE0000289  Alpha-2A adrenergic receptor     (1)
    BE0000572  Alpha-2B adrenergic receptor     (1)
    BE0000342  Alpha-2C adrenergic receptor     (1)
---------------------------------------------------
         
Drug1 :  DB00433  Prochlorperazine
Drug2 :  DB01235  L-DOPA
Pharmacological target (+,-) : BE0000756  D(2) dopamine receptor
Non-common off-target(s) (drug2) :  
    BE0000020  D(1A) dopamine receptor     (1)
    BE0000145  D(1B) dopamine receptor     (1)
    BE0000581  D(3) dopamine receptor     (1)
    BE0000389  D(4) dopamine receptor     (1)
---------------------------------------------------
         
Drug1 :  DB00433  Prochlorperazine
Drug2 :  DB05271  Rotigotine
Pharmacological target (+,-) : BE0000756  D(2) dopamine receptor
Non-common off-target(s) (drug2) :  
    BE0000291  5-hydroxytryptamine receptor 1A     (1)
    BE0000020  D(1A) dopamine receptor     (1)
    BE0000145  D(1B) dopamine receptor     (1)
    BE0000581  D(3) dopamine receptor     (1)
    BE0000389  D(4) dopamine receptor     (1)
    BE0000572  Alpha-2B adrenergic receptor     (-1)
---------------------------------------------------
         
Drug1 :  DB00434  Cyproheptadine
Drug2 :  DB00574  Fenfluramine
Pharmacological target (+,-) : BE0000533  5-hydroxytryptamine receptor 2C
Non-common off-target(s) (drug1) :  
    BE0000045  Muscarinic acetylcholine receptor M3     (-1)
    BE0000092  Muscarinic acetylcholine receptor M1     (-1)
    BE0000560  Muscarinic acetylcholine receptor M2     (-1)
    BE0000442  Histamine H1 receptor     (-1)
    BE0000451  5-hydroxytryptamine receptor 2A     (-1)
Non-common off-target(s) (drug2) :  
    BE0000749  Sodium-dependent serotonin transporter     (-1)
    BE0000393  5-hydroxytryptamine receptor 2B     (1)
---------------------------------------------------
         
Drug1 :  DB00434  Cyproheptadine
Drug2 :  DB00589  Lisuride
Pharmacological target (+,-) : BE0000533  5-hydroxytryptamine receptor 2C
Pharmacological target (+,-) : BE0000451  5-hydroxytryptamine receptor 2A
Non-common off-target(s) (drug1) :  
    BE0000045  Muscarinic acetylcholine receptor M3     (-1)
    BE0000092  Muscarinic acetylcholine receptor M1     (-1)
    BE0000560  Muscarinic acetylcholine receptor M2     (-1)
    BE0000442  Histamine H1 receptor     (-1)
Non-common off-target(s) (drug2) :  
    BE0000756  D(2) dopamine receptor     (1)
    BE0000659  5-hydroxytryptamine receptor 1D     (1)
    BE0000797  5-hydroxytryptamine receptor 1B     (1)
    BE0000291  5-hydroxytryptamine receptor 1A     (1)
    BE0000393  5-hydroxytryptamine receptor 2B     (-1)
    BE0000020  D(1A) dopamine receptor     (-1)
    BE0000145  D(1B) dopamine receptor     (-1)
    BE0000581  D(3) dopamine receptor     (1)
    BE0000389  D(4) dopamine receptor     (1)
---------------------------------------------------
         
Drug1 :  DB00434  Cyproheptadine
Drug2 :  DB00604  Cisapride
Pharmacological target (+,-) : BE0000451  5-hydroxytryptamine receptor 2A
Non-common off-target(s) (drug1) :  
    BE0000045  Muscarinic acetylcholine receptor M3     (-1)
    BE0000092  Muscarinic acetylcholine receptor M1     (-1)
    BE0000533  5-hydroxytryptamine receptor 2C     (-1)
    BE0000560  Muscarinic acetylcholine receptor M2     (-1)
    BE0000442  Histamine H1 receptor     (-1)
Non-common off-target(s) (drug2) :  
    BE0000090  Potassium voltage-gated channel subfamily H member 2     (-1)
    BE0000311  5-hydroxytryptamine receptor 3A     (1)
    BE0000084  5-hydroxytryptamine receptor 4     (1)
---------------------------------------------------
         
Drug1 :  DB00434  Cyproheptadine
Drug2 :  DB00667  Histamine Phosphate
Pharmacological target (+,-) : BE0000442  Histamine H1 receptor
Non-common off-target(s) (drug1) :  
    BE0000045  Muscarinic acetylcholine receptor M3     (-1)
    BE0000092  Muscarinic acetylcholine receptor M1     (-1)
    BE0000533  5-hydroxytryptamine receptor 2C     (-1)
    BE0000560  Muscarinic acetylcholine receptor M2     (-1)
    BE0000451  5-hydroxytryptamine receptor 2A     (-1)
Non-common off-target(s) (drug2) :  
    BE0000112  Histamine H2 receptor     (1)
    BE0000146  Histamine H4 receptor     (1)
    BE0000968  Histamine H3 receptor     (1)
---------------------------------------------------
         
Drug1 :  DB00434  Cyproheptadine
Drug2 :  DB01442  MMDA
Pharmacological target (+,-) : BE0000451  5-hydroxytryptamine receptor 2A
Non-common off-target(s) (drug1) :  
    BE0000045  Muscarinic acetylcholine receptor M3     (-1)
    BE0000092  Muscarinic acetylcholine receptor M1     (-1)
    BE0000533  5-hydroxytryptamine receptor 2C     (-1)
    BE0000560  Muscarinic acetylcholine receptor M2     (-1)
    BE0000442  Histamine H1 receptor     (-1)
Non-common off-target(s) (drug2) :  
    BE0000749  Sodium-dependent serotonin transporter     (-1)
    BE0000118  Synaptic vesicular amine transporter     (-1)
    BE0000647  Sodium-dependent dopamine transporter     (-1)
    BE0000486  Sodium-dependent noradrenaline transporter     (-1)
    BE0002196  Amine oxidase [flavin-containing] B     (-1)
    BE0002198  Amine oxidase [flavin-containing] A     (-1)
    BE0004674  Chromaffin granule amine transporter     (-1)
---------------------------------------------------
         
Drug1 :  DB00434  Cyproheptadine
Drug2 :  DB06698  Betahistine
Pharmacological target (+,-) : BE0000442  Histamine H1 receptor
Non-common off-target(s) (drug1) :  
    BE0000045  Muscarinic acetylcholine receptor M3     (-1)
    BE0000092  Muscarinic acetylcholine receptor M1     (-1)
    BE0000533  5-hydroxytryptamine receptor 2C     (-1)
    BE0000560  Muscarinic acetylcholine receptor M2     (-1)
    BE0000451  5-hydroxytryptamine receptor 2A     (-1)
Non-common off-target(s) (drug2) :  
    BE0000968  Histamine H3 receptor     (-1)
---------------------------------------------------
         
Drug1 :  DB00436  Bendroflumethiazide
Drug2 :  DB01003  Cromoglicic acid
Pharmacological target (+,-) : BE0000553  Calcium-activated potassium channel subunit alpha-1
Non-common off-target(s) (drug1) :  
    BE0000267  Carbonic anhydrase 1     (-1)
    BE0000322  Carbonic anhydrase 2     (-1)
    BE0000535  Carbonic anhydrase 4     (-1)
    BE0000419  Solute carrier family 12 member 3     (-1)
Non-common off-target(s) (drug2) :  
    BE0001191  Protein S100-P     (-1)
---------------------------------------------------
         
Drug1 :  DB00443  Betamethasone
Drug2 :  DB00834  Mifepristone
Pharmacological target (+,-) : BE0000794  Glucocorticoid receptor
Non-common off-target(s) (drug2) :  
    BE0000557  Progesterone receptor     (-1)
---------------------------------------------------
         
Drug1 :  DB00443  Betamethasone
Drug2 :  DB01222  Budesonide
Pharmacological target (+,-) : BE0000794  Glucocorticoid receptor
---------------------------------------------------
         
Drug1 :  DB00449  Dipivefrin
Drug2 :  DB00450  Droperidol
Pharmacological target (+,-) : BE0000501  Alpha-1A adrenergic receptor
Non-common off-target(s) (drug1) :  
    BE0002180  Cholinesterase     (1)
    BE0000694  Beta-2 adrenergic receptor     (1)
    BE0000289  Alpha-2A adrenergic receptor     (1)
Non-common off-target(s) (drug2) :  
    BE0000756  D(2) dopamine receptor     (-1)
---------------------------------------------------
         
Drug1 :  DB00449  Dipivefrin
Drug2 :  DB00457  Prazosin
Pharmacological target (+,-) : BE0000501  Alpha-1A adrenergic receptor
Non-common off-target(s) (drug1) :  
    BE0002180  Cholinesterase     (1)
    BE0000694  Beta-2 adrenergic receptor     (1)
    BE0000289  Alpha-2A adrenergic receptor     (1)
Non-common off-target(s) (drug2) :  
    BE0000090  Potassium voltage-gated channel subfamily H member 2     (-1)
    BE0000575  Alpha-1B adrenergic receptor     (-1)
    BE0000715  Alpha-1D adrenergic receptor     (-1)
    BE0000462  Potassium voltage-gated channel subfamily H member 6     (-1)
    BE0000699  Potassium voltage-gated channel subfamily H member 7     (-1)
---------------------------------------------------
         
Drug1 :  DB00449  Dipivefrin
Drug2 :  DB00477  Chlorpromazine
Pharmacological target (+,-) : BE0000501  Alpha-1A adrenergic receptor
Non-common off-target(s) (drug1) :  
    BE0002180  Cholinesterase     (1)
    BE0000694  Beta-2 adrenergic receptor     (1)
    BE0000289  Alpha-2A adrenergic receptor     (1)
Non-common off-target(s) (drug2) :  
    BE0000756  D(2) dopamine receptor     (-1)
    BE0000575  Alpha-1B adrenergic receptor     (-1)
    BE0000442  Histamine H1 receptor     (-1)
    BE0000291  5-hydroxytryptamine receptor 1A     (-1)
    BE0000451  5-hydroxytryptamine receptor 2A     (-1)
    BE0000020  D(1A) dopamine receptor     (-1)
---------------------------------------------------
         
Drug1 :  DB00449  Dipivefrin
Drug2 :  DB00489  Sotalol
Pharmacological target (+,-) : BE0000694  Beta-2 adrenergic receptor
Non-common off-target(s) (drug1) :  
    BE0002180  Cholinesterase     (1)
    BE0000501  Alpha-1A adrenergic receptor     (1)
    BE0000289  Alpha-2A adrenergic receptor     (1)
Non-common off-target(s) (drug2) :  
    BE0000172  Beta-1 adrenergic receptor     (-1)
    BE0000090  Potassium voltage-gated channel subfamily H member 2     (-1)
---------------------------------------------------
         
Drug1 :  DB00449  Dipivefrin
Drug2 :  DB00521  Carteolol
Pharmacological target (+,-) : BE0000694  Beta-2 adrenergic receptor
Non-common off-target(s) (drug1) :  
    BE0002180  Cholinesterase     (1)
    BE0000501  Alpha-1A adrenergic receptor     (1)
    BE0000289  Alpha-2A adrenergic receptor     (1)
Non-common off-target(s) (drug2) :  
    BE0000172  Beta-1 adrenergic receptor     (1)
---------------------------------------------------
         
Drug1 :  DB00449  Dipivefrin
Drug2 :  DB00545  Pyridostigmine
Pharmacological target (+,-) : BE0002180  Cholinesterase
Non-common off-target(s) (drug1) :  
    BE0000694  Beta-2 adrenergic receptor     (1)
    BE0000501  Alpha-1A adrenergic receptor     (1)
    BE0000289  Alpha-2A adrenergic receptor     (1)
Non-common off-target(s) (drug2) :  
    BE0000426  Acetylcholinesterase     (-1)
---------------------------------------------------
         
Drug1 :  DB00449  Dipivefrin
Drug2 :  DB00590  Doxazosin
Pharmacological target (+,-) : BE0000501  Alpha-1A adrenergic receptor
Non-common off-target(s) (drug1) :  
    BE0002180  Cholinesterase     (1)
    BE0000694  Beta-2 adrenergic receptor     (1)
    BE0000289  Alpha-2A adrenergic receptor     (1)
Non-common off-target(s) (drug2) :  
    BE0000090  Potassium voltage-gated channel subfamily H member 2     (-1)
    BE0000575  Alpha-1B adrenergic receptor     (-1)
    BE0000715  Alpha-1D adrenergic receptor     (-1)
    BE0000462  Potassium voltage-gated channel subfamily H member 6     (-1)
    BE0000699  Potassium voltage-gated channel subfamily H member 7     (-1)
---------------------------------------------------
         
Drug1 :  DB00449  Dipivefrin
Drug2 :  DB00598  Labetalol
Pharmacological target (+,-) : BE0000694  Beta-2 adrenergic receptor
Non-common off-target(s) (drug1) :  
    BE0002180  Cholinesterase     (1)
    BE0000501  Alpha-1A adrenergic receptor     (1)
    BE0000289  Alpha-2A adrenergic receptor     (1)
Non-common off-target(s) (drug2) :  
    BE0000172  Beta-1 adrenergic receptor     (-1)
    BE0004863  Alpha-1 adrenergic receptor     (-1)
---------------------------------------------------
         
Drug1 :  DB00449  Dipivefrin
Drug2 :  DB00677  Isoflurophate
Pharmacological target (+,-) : BE0002180  Cholinesterase
Non-common off-target(s) (drug1) :  
    BE0000694  Beta-2 adrenergic receptor     (1)
    BE0000501  Alpha-1A adrenergic receptor     (1)
    BE0000289  Alpha-2A adrenergic receptor     (1)
Non-common off-target(s) (drug2) :  
    BE0000426  Acetylcholinesterase     (-1)
---------------------------------------------------
         
Drug1 :  DB00449  Dipivefrin
Drug2 :  DB00679  Thioridazine
Pharmacological target (+,-) : BE0000501  Alpha-1A adrenergic receptor
Non-common off-target(s) (drug1) :  
    BE0002180  Cholinesterase     (1)
    BE0000694  Beta-2 adrenergic receptor     (1)
    BE0000289  Alpha-2A adrenergic receptor     (1)
Non-common off-target(s) (drug2) :  
    BE0000756  D(2) dopamine receptor     (-1)
    BE0000090  Potassium voltage-gated channel subfamily H member 2     (-1)
    BE0000575  Alpha-1B adrenergic receptor     (-1)
    BE0000451  5-hydroxytryptamine receptor 2A     (-1)
    BE0000020  D(1A) dopamine receptor     (-1)
---------------------------------------------------
         
Drug1 :  DB00449  Dipivefrin
Drug2 :  DB00692  Phentolamine
Pharmacological target (+,-) : BE0000501  Alpha-1A adrenergic receptor
Pharmacological target (+,-) : BE0000289  Alpha-2A adrenergic receptor
Non-common off-target(s) (drug1) :  
    BE0002180  Cholinesterase     (1)
    BE0000694  Beta-2 adrenergic receptor     (1)
---------------------------------------------------
         
Drug1 :  DB00449  Dipivefrin
Drug2 :  DB00699  Nicergoline
Pharmacological target (+,-) : BE0000501  Alpha-1A adrenergic receptor
Non-common off-target(s) (drug1) :  
    BE0002180  Cholinesterase     (1)
    BE0000694  Beta-2 adrenergic receptor     (1)
    BE0000289  Alpha-2A adrenergic receptor     (1)
---------------------------------------------------
         
Drug1 :  DB00449  Dipivefrin
Drug2 :  DB00706  Tamsulosin
Pharmacological target (+,-) : BE0000501  Alpha-1A adrenergic receptor
Non-common off-target(s) (drug1) :  
    BE0002180  Cholinesterase     (1)
    BE0000694  Beta-2 adrenergic receptor     (1)
    BE0000289  Alpha-2A adrenergic receptor     (1)
Non-common off-target(s) (drug2) :  
    BE0000575  Alpha-1B adrenergic receptor     (-1)
    BE0000715  Alpha-1D adrenergic receptor     (-1)
---------------------------------------------------
         
Drug1 :  DB00449  Dipivefrin
Drug2 :  DB00772  Malathion
Pharmacological target (+,-) : BE0002180  Cholinesterase
Non-common off-target(s) (drug1) :  
    BE0000694  Beta-2 adrenergic receptor     (1)
    BE0000501  Alpha-1A adrenergic receptor     (1)
    BE0000289  Alpha-2A adrenergic receptor     (1)
---------------------------------------------------
         
Drug1 :  DB00449  Dipivefrin
Drug2 :  DB00831  Trifluoperazine
Pharmacological target (+,-) : BE0000501  Alpha-1A adrenergic receptor
Non-common off-target(s) (drug1) :  
    BE0002180  Cholinesterase     (1)
    BE0000694  Beta-2 adrenergic receptor     (1)
    BE0000289  Alpha-2A adrenergic receptor     (1)
Non-common off-target(s) (drug2) :  
    BE0000756  D(2) dopamine receptor     (-1)
    BE0000666  Neuron-specific vesicular protein calcyon     (-1)
    BE0000418  Calmodulin     (-1)
    BE0004350  Protein S100-A4     (-1)
---------------------------------------------------
         
Drug1 :  DB00449  Dipivefrin
Drug2 :  DB00866  Alprenolol
Pharmacological target (+,-) : BE0000694  Beta-2 adrenergic receptor
Non-common off-target(s) (drug1) :  
    BE0002180  Cholinesterase     (1)
    BE0000501  Alpha-1A adrenergic receptor     (1)
    BE0000289  Alpha-2A adrenergic receptor     (1)
Non-common off-target(s) (drug2) :  
    BE0000172  Beta-1 adrenergic receptor     (-1)
    BE0000291  5-hydroxytryptamine receptor 1A     (-1)
---------------------------------------------------
         
Drug1 :  DB00449  Dipivefrin
Drug2 :  DB00875  Flupentixol
Pharmacological target (+,-) : BE0000501  Alpha-1A adrenergic receptor
Non-common off-target(s) (drug1) :  
    BE0002180  Cholinesterase     (1)
    BE0000694  Beta-2 adrenergic receptor     (1)
    BE0000289  Alpha-2A adrenergic receptor     (1)
Non-common off-target(s) (drug2) :  
    BE0000756  D(2) dopamine receptor     (-1)
    BE0000092  Muscarinic acetylcholine receptor M1     (-1)
    BE0000451  5-hydroxytryptamine receptor 2A     (-1)
    BE0000020  D(1A) dopamine receptor     (-1)
---------------------------------------------------
         
Drug1 :  DB00449  Dipivefrin
Drug2 :  DB00925  Phenoxybenzamine
Pharmacological target (+,-) : BE0000501  Alpha-1A adrenergic receptor
Pharmacological target (+,-) : BE0000289  Alpha-2A adrenergic receptor
Non-common off-target(s) (drug1) :  
    BE0002180  Cholinesterase     (1)
    BE0000694  Beta-2 adrenergic receptor     (1)
Non-common off-target(s) (drug2) :  
    BE0000575  Alpha-1B adrenergic receptor     (-1)
    BE0000715  Alpha-1D adrenergic receptor     (-1)
    BE0000572  Alpha-2B adrenergic receptor     (-1)
    BE0000342  Alpha-2C adrenergic receptor     (-1)
    BE0000418  Calmodulin     (-1)
---------------------------------------------------
         
Drug1 :  DB00449  Dipivefrin
Drug2 :  DB00941  Hexafluronium
Pharmacological target (+,-) : BE0002180  Cholinesterase
Non-common off-target(s) (drug1) :  
    BE0000694  Beta-2 adrenergic receptor     (1)
    BE0000501  Alpha-1A adrenergic receptor     (1)
    BE0000289  Alpha-2A adrenergic receptor     (1)
---------------------------------------------------
         
Drug1 :  DB00449  Dipivefrin
Drug2 :  DB00989  Rivastigmine
Pharmacological target (+,-) : BE0002180  Cholinesterase
Non-common off-target(s) (drug1) :  
    BE0000694  Beta-2 adrenergic receptor     (1)
    BE0000501  Alpha-1A adrenergic receptor     (1)
    BE0000289  Alpha-2A adrenergic receptor     (1)
Non-common off-target(s) (drug2) :  
    BE0000426  Acetylcholinesterase     (-1)
---------------------------------------------------
         
Drug1 :  DB00449  Dipivefrin
Drug2 :  DB01010  Edrophonium
Pharmacological target (+,-) : BE0002180  Cholinesterase
Non-common off-target(s) (drug1) :  
    BE0000694  Beta-2 adrenergic receptor     (1)
    BE0000501  Alpha-1A adrenergic receptor     (1)
    BE0000289  Alpha-2A adrenergic receptor     (1)
Non-common off-target(s) (drug2) :  
    BE0000426  Acetylcholinesterase     (-1)
---------------------------------------------------
         
Drug1 :  DB00449  Dipivefrin
Drug2 :  DB01057  Echothiophate
Pharmacological target (+,-) : BE0002180  Cholinesterase
Non-common off-target(s) (drug1) :  
    BE0000694  Beta-2 adrenergic receptor     (1)
    BE0000501  Alpha-1A adrenergic receptor     (1)
    BE0000289  Alpha-2A adrenergic receptor     (1)
---------------------------------------------------
         
Drug1 :  DB00449  Dipivefrin
Drug2 :  DB01162  Terazosin
Pharmacological target (+,-) : BE0000501  Alpha-1A adrenergic receptor
Non-common off-target(s) (drug1) :  
    BE0002180  Cholinesterase     (1)
    BE0000694  Beta-2 adrenergic receptor     (1)
    BE0000289  Alpha-2A adrenergic receptor     (1)
Non-common off-target(s) (drug2) :  
    BE0000090  Potassium voltage-gated channel subfamily H member 2     (-1)
    BE0000575  Alpha-1B adrenergic receptor     (-1)
    BE0000715  Alpha-1D adrenergic receptor     (-1)
    BE0000462  Potassium voltage-gated channel subfamily H member 6     (-1)
    BE0000699  Potassium voltage-gated channel subfamily H member 7     (-1)
---------------------------------------------------
         
Drug1 :  DB00449  Dipivefrin
Drug2 :  DB01210  Levobunolol
Pharmacological target (+,-) : BE0000694  Beta-2 adrenergic receptor
Non-common off-target(s) (drug1) :  
    BE0002180  Cholinesterase     (1)
    BE0000501  Alpha-1A adrenergic receptor     (1)
    BE0000289  Alpha-2A adrenergic receptor     (1)
Non-common off-target(s) (drug2) :  
    BE0000172  Beta-1 adrenergic receptor     (-1)
---------------------------------------------------
         
Drug1 :  DB00449  Dipivefrin
Drug2 :  DB01214  Metipranolol
Pharmacological target (+,-) : BE0000694  Beta-2 adrenergic receptor
Non-common off-target(s) (drug1) :  
    BE0002180  Cholinesterase     (1)
    BE0000501  Alpha-1A adrenergic receptor     (1)
    BE0000289  Alpha-2A adrenergic receptor     (1)
Non-common off-target(s) (drug2) :  
    BE0000172  Beta-1 adrenergic receptor     (-1)
---------------------------------------------------
         
Drug1 :  DB00449  Dipivefrin
Drug2 :  DB01392  Yohimbine
Pharmacological target (+,-) : BE0000289  Alpha-2A adrenergic receptor
Non-common off-target(s) (drug1) :  
    BE0002180  Cholinesterase     (1)
    BE0000694  Beta-2 adrenergic receptor     (1)
    BE0000501  Alpha-1A adrenergic receptor     (1)
Non-common off-target(s) (drug2) :  
    BE0000756  D(2) dopamine receptor     (-1)
    BE0000533  5-hydroxytryptamine receptor 2C     (-1)
    BE0000659  5-hydroxytryptamine receptor 1D     (-1)
    BE0000797  5-hydroxytryptamine receptor 1B     (-1)
    BE0000291  5-hydroxytryptamine receptor 1A     (1)
    BE0000393  5-hydroxytryptamine receptor 2B     (-1)
    BE0000451  5-hydroxytryptamine receptor 2A     (-1)
    BE0000581  D(3) dopamine receptor     (-1)
    BE0000572  Alpha-2B adrenergic receptor     (-1)
    BE0000342  Alpha-2C adrenergic receptor     (-1)
---------------------------------------------------
         
Drug1 :  DB00449  Dipivefrin
Drug2 :  DB01608  Propericiazine
Pharmacological target (+,-) : BE0000289  Alpha-2A adrenergic receptor
Non-common off-target(s) (drug1) :  
    BE0002180  Cholinesterase     (1)
    BE0000694  Beta-2 adrenergic receptor     (1)
    BE0000501  Alpha-1A adrenergic receptor     (1)
Non-common off-target(s) (drug2) :  
    BE0000575  Alpha-1B adrenergic receptor     (-1)
    BE0000020  D(1A) dopamine receptor     (-1)
---------------------------------------------------
         
Drug1 :  DB00449  Dipivefrin
Drug2 :  DB01622  Thioproperazine
Pharmacological target (+,-) : BE0000501  Alpha-1A adrenergic receptor
Non-common off-target(s) (drug1) :  
    BE0002180  Cholinesterase     (1)
    BE0000694  Beta-2 adrenergic receptor     (1)
    BE0000289  Alpha-2A adrenergic receptor     (1)
Non-common off-target(s) (drug2) :  
    BE0000756  D(2) dopamine receptor     (-1)
    BE0000575  Alpha-1B adrenergic receptor     (-1)
    BE0000291  5-hydroxytryptamine receptor 1A     (-1)
    BE0000451  5-hydroxytryptamine receptor 2A     (-1)
    BE0000020  D(1A) dopamine receptor     (-1)
---------------------------------------------------
         
Drug1 :  DB00449  Dipivefrin
Drug2 :  DB06207  Silodosin
Pharmacological target (+,-) : BE0000501  Alpha-1A adrenergic receptor
Non-common off-target(s) (drug1) :  
    BE0002180  Cholinesterase     (1)
    BE0000694  Beta-2 adrenergic receptor     (1)
    BE0000289  Alpha-2A adrenergic receptor     (1)
Non-common off-target(s) (drug2) :  
    BE0000575  Alpha-1B adrenergic receptor     (-1)
    BE0000715  Alpha-1D adrenergic receptor     (-1)
---------------------------------------------------
         
Drug1 :  DB00450  Droperidol
Drug2 :  DB00589  Lisuride
Pharmacological target (+,-) : BE0000756  D(2) dopamine receptor
Non-common off-target(s) (drug1) :  
    BE0000501  Alpha-1A adrenergic receptor     (-1)
Non-common off-target(s) (drug2) :  
    BE0000533  5-hydroxytryptamine receptor 2C     (1)
    BE0000659  5-hydroxytryptamine receptor 1D     (1)
    BE0000797  5-hydroxytryptamine receptor 1B     (1)
    BE0000291  5-hydroxytryptamine receptor 1A     (1)
    BE0000393  5-hydroxytryptamine receptor 2B     (-1)
    BE0000451  5-hydroxytryptamine receptor 2A     (1)
    BE0000020  D(1A) dopamine receptor     (-1)
    BE0000145  D(1B) dopamine receptor     (-1)
    BE0000581  D(3) dopamine receptor     (1)
    BE0000389  D(4) dopamine receptor     (1)
---------------------------------------------------
         
Drug1 :  DB00450  Droperidol
Drug2 :  DB00610  Metaraminol
Pharmacological target (+,-) : BE0000501  Alpha-1A adrenergic receptor
Non-common off-target(s) (drug1) :  
    BE0000756  D(2) dopamine receptor     (-1)
---------------------------------------------------
         
Drug1 :  DB00450  Droperidol
Drug2 :  DB00668  Epinephrine
Pharmacological target (+,-) : BE0000501  Alpha-1A adrenergic receptor
Non-common off-target(s) (drug1) :  
    BE0000756  D(2) dopamine receptor     (-1)
Non-common off-target(s) (drug2) :  
    BE0000704  Tumor necrosis factor     (-1)
    BE0000753  Phenylalanine-4-hydroxylase     (-1)
    BE0000172  Beta-1 adrenergic receptor     (1)
    BE0000694  Beta-2 adrenergic receptor     (1)
    BE0000575  Alpha-1B adrenergic receptor     (1)
    BE0000715  Alpha-1D adrenergic receptor     (-1)
    BE0000289  Alpha-2A adrenergic receptor     (1)
    BE0000572  Alpha-2B adrenergic receptor     (1)
    BE0000342  Alpha-2C adrenergic receptor     (1)
    BE0001012  Beta-3 adrenergic receptor     (1)
---------------------------------------------------
         
Drug1 :  DB00450  Droperidol
Drug2 :  DB00714  Apomorphine
Pharmacological target (+,-) : BE0000756  D(2) dopamine receptor
Non-common off-target(s) (drug1) :  
    BE0000501  Alpha-1A adrenergic receptor     (-1)
Non-common off-target(s) (drug2) :  
    BE0000533  5-hydroxytryptamine receptor 2C     (1)
    BE0000659  5-hydroxytryptamine receptor 1D     (1)
    BE0000797  5-hydroxytryptamine receptor 1B     (1)
    BE0000291  5-hydroxytryptamine receptor 1A     (1)
    BE0000393  5-hydroxytryptamine receptor 2B     (1)
    BE0000451  5-hydroxytryptamine receptor 2A     (1)
    BE0000020  D(1A) dopamine receptor     (1)
    BE0000145  D(1B) dopamine receptor     (1)
    BE0000581  D(3) dopamine receptor     (1)
    BE0000389  D(4) dopamine receptor     (1)
    BE0000289  Alpha-2A adrenergic receptor     (1)
    BE0000572  Alpha-2B adrenergic receptor     (1)
    BE0000342  Alpha-2C adrenergic receptor     (1)
    BE0000666  Neuron-specific vesicular protein calcyon     (1)
---------------------------------------------------
         
Drug1 :  DB00450  Droperidol
Drug2 :  DB00723  Methoxamine
Pharmacological target (+,-) : BE0000501  Alpha-1A adrenergic receptor
Non-common off-target(s) (drug1) :  
    BE0000756  D(2) dopamine receptor     (-1)
Non-common off-target(s) (drug2) :  
    BE0000575  Alpha-1B adrenergic receptor     (1)
---------------------------------------------------
         
Drug1 :  DB00450  Droperidol
Drug2 :  DB00852  Pseudoephedrine
Pharmacological target (+,-) : BE0000501  Alpha-1A adrenergic receptor
Non-common off-target(s) (drug1) :  
    BE0000756  D(2) dopamine receptor     (-1)
Non-common off-target(s) (drug2) :  
    BE0000749  Sodium-dependent serotonin transporter     (-1)
    BE0000647  Sodium-dependent dopamine transporter     (-1)
    BE0000486  Sodium-dependent noradrenaline transporter     (-1)
    BE0000172  Beta-1 adrenergic receptor     (1)
    BE0000694  Beta-2 adrenergic receptor     (1)
    BE0000289  Alpha-2A adrenergic receptor     (1)
---------------------------------------------------
         
Drug1 :  DB00450  Droperidol
Drug2 :  DB00865  Benzphetamine
Pharmacological target (+,-) : BE0000501  Alpha-1A adrenergic receptor
Non-common off-target(s) (drug1) :  
    BE0000756  D(2) dopamine receptor     (-1)
Non-common off-target(s) (drug2) :  
    BE0000118  Synaptic vesicular amine transporter     (1)
    BE0000647  Sodium-dependent dopamine transporter     (-1)
    BE0000289  Alpha-2A adrenergic receptor     (1)
---------------------------------------------------
         
Drug1 :  DB00450  Droperidol
Drug2 :  DB00915  Amantadine
Pharmacological target (+,-) : BE0000756  D(2) dopamine receptor
Non-common off-target(s) (drug1) :  
    BE0000501  Alpha-1A adrenergic receptor     (-1)
Non-common off-target(s) (drug2) :  
    BE0000641  Glutamate receptor ionotropic, NMDA 3A     (-1)
---------------------------------------------------
         
Drug1 :  DB00450  Droperidol
Drug2 :  DB00935  Oxymetazoline
Pharmacological target (+,-) : BE0000501  Alpha-1A adrenergic receptor
Non-common off-target(s) (drug1) :  
    BE0000756  D(2) dopamine receptor     (-1)
Non-common off-target(s) (drug2) :  
    BE0000575  Alpha-1B adrenergic receptor     (1)
    BE0000715  Alpha-1D adrenergic receptor     (1)
    BE0000289  Alpha-2A adrenergic receptor     (1)
    BE0000342  Alpha-2C adrenergic receptor     (1)
---------------------------------------------------
         
Drug1 :  DB00450  Droperidol
Drug2 :  DB00964  Apraclonidine
Pharmacological target (+,-) : BE0000501  Alpha-1A adrenergic receptor
Non-common off-target(s) (drug1) :  
    BE0000756  D(2) dopamine receptor     (-1)
Non-common off-target(s) (drug2) :  
    BE0000289  Alpha-2A adrenergic receptor     (1)
    BE0000572  Alpha-2B adrenergic receptor     (1)
---------------------------------------------------
         
Drug1 :  DB00450  Droperidol
Drug2 :  DB00988  Dopamine
Pharmacological target (+,-) : BE0000756  D(2) dopamine receptor
Non-common off-target(s) (drug1) :  
    BE0000501  Alpha-1A adrenergic receptor     (-1)
Non-common off-target(s) (drug2) :  
    BE0000647  Sodium-dependent dopamine transporter     (1)
    BE0000020  D(1A) dopamine receptor     (1)
    BE0000145  D(1B) dopamine receptor     (1)
    BE0000581  D(3) dopamine receptor     (1)
    BE0000389  D(4) dopamine receptor     (1)
    BE0004889  D(1) dopamine receptor     (1)
---------------------------------------------------
         
Drug1 :  DB00450  Droperidol
Drug2 :  DB01235  L-DOPA
Pharmacological target (+,-) : BE0000756  D(2) dopamine receptor
Non-common off-target(s) (drug1) :  
    BE0000501  Alpha-1A adrenergic receptor     (-1)
Non-common off-target(s) (drug2) :  
    BE0000020  D(1A) dopamine receptor     (1)
    BE0000145  D(1B) dopamine receptor     (1)
    BE0000581  D(3) dopamine receptor     (1)
    BE0000389  D(4) dopamine receptor     (1)
---------------------------------------------------
         
Drug1 :  DB00450  Droperidol
Drug2 :  DB01253  Ergonovine
Pharmacological target (+,-) : BE0000501  Alpha-1A adrenergic receptor
Non-common off-target(s) (drug1) :  
    BE0000756  D(2) dopamine receptor     (-1)
---------------------------------------------------
         
Drug1 :  DB00450  Droperidol
Drug2 :  DB01472  4-Methoxyamphetamine
Pharmacological target (+,-) : BE0000501  Alpha-1A adrenergic receptor
Non-common off-target(s) (drug1) :  
    BE0000756  D(2) dopamine receptor     (-1)
Non-common off-target(s) (drug2) :  
    BE0000749  Sodium-dependent serotonin transporter     (-1)
    BE0000118  Synaptic vesicular amine transporter     (-1)
    BE0000647  Sodium-dependent dopamine transporter     (-1)
    BE0002196  Amine oxidase [flavin-containing] B     (-1)
    BE0002198  Amine oxidase [flavin-containing] A     (-1)
    BE0000289  Alpha-2A adrenergic receptor     (1)
---------------------------------------------------
         
Drug1 :  DB00450  Droperidol
Drug2 :  DB01579  Phendimetrazine
Pharmacological target (+,-) : BE0000501  Alpha-1A adrenergic receptor
Non-common off-target(s) (drug1) :  
    BE0000756  D(2) dopamine receptor     (-1)
Non-common off-target(s) (drug2) :  
    BE0000486  Sodium-dependent noradrenaline transporter     (-1)
    BE0000575  Alpha-1B adrenergic receptor     (1)
---------------------------------------------------
         
Drug1 :  DB00450  Droperidol
Drug2 :  DB05271  Rotigotine
Pharmacological target (+,-) : BE0000756  D(2) dopamine receptor
Non-common off-target(s) (drug1) :  
    BE0000501  Alpha-1A adrenergic receptor     (-1)
Non-common off-target(s) (drug2) :  
    BE0000291  5-hydroxytryptamine receptor 1A     (1)
    BE0000020  D(1A) dopamine receptor     (1)
    BE0000145  D(1B) dopamine receptor     (1)
    BE0000581  D(3) dopamine receptor     (1)
    BE0000389  D(4) dopamine receptor     (1)
    BE0000572  Alpha-2B adrenergic receptor     (-1)
---------------------------------------------------
         
Drug1 :  DB00450  Droperidol
Drug2 :  DB06262  Droxidopa
Pharmacological target (+,-) : BE0000501  Alpha-1A adrenergic receptor
Non-common off-target(s) (drug1) :  
    BE0000756  D(2) dopamine receptor     (-1)
Non-common off-target(s) (drug2) :  
    BE0000753  Phenylalanine-4-hydroxylase     (-1)
    BE0000172  Beta-1 adrenergic receptor     (1)
    BE0000694  Beta-2 adrenergic receptor     (1)
    BE0000575  Alpha-1B adrenergic receptor     (1)
    BE0000715  Alpha-1D adrenergic receptor     (1)
    BE0000289  Alpha-2A adrenergic receptor     (1)
    BE0000572  Alpha-2B adrenergic receptor     (1)
    BE0000342  Alpha-2C adrenergic receptor     (1)
    BE0001012  Beta-3 adrenergic receptor     (1)
---------------------------------------------------
         
Drug1 :  DB00450  Droperidol
Drug2 :  DB06694  Xylometazoline
Pharmacological target (+,-) : BE0000501  Alpha-1A adrenergic receptor
Non-common off-target(s) (drug1) :  
    BE0000756  D(2) dopamine receptor     (-1)
Non-common off-target(s) (drug2) :  
    BE0000575  Alpha-1B adrenergic receptor     (1)
    BE0000715  Alpha-1D adrenergic receptor     (1)
    BE0000289  Alpha-2A adrenergic receptor     (1)
    BE0000572  Alpha-2B adrenergic receptor     (1)
    BE0000342  Alpha-2C adrenergic receptor     (1)
---------------------------------------------------
         
Drug1 :  DB00450  Droperidol
Drug2 :  DB06706  Isometheptene
Pharmacological target (+,-) : BE0000501  Alpha-1A adrenergic receptor
Non-common off-target(s) (drug1) :  
    BE0000756  D(2) dopamine receptor     (-1)
Non-common off-target(s) (drug2) :  
    BE0000118  Synaptic vesicular amine transporter     (-1)
---------------------------------------------------
         
Drug1 :  DB00450  Droperidol
Drug2 :  DB06707  Levonordefrin
Pharmacological target (+,-) : BE0000501  Alpha-1A adrenergic receptor
Non-common off-target(s) (drug1) :  
    BE0000756  D(2) dopamine receptor     (-1)
Non-common off-target(s) (drug2) :  
    BE0000486  Sodium-dependent noradrenaline transporter     (-1)
---------------------------------------------------
         
Drug1 :  DB00450  Droperidol
Drug2 :  DB06711  Naphazoline
Pharmacological target (+,-) : BE0000501  Alpha-1A adrenergic receptor
Non-common off-target(s) (drug1) :  
    BE0000756  D(2) dopamine receptor     (-1)
Non-common off-target(s) (drug2) :  
    BE0000289  Alpha-2A adrenergic receptor     (1)
---------------------------------------------------
         
Drug1 :  DB00455  Loratadine
Drug2 :  DB00667  Histamine Phosphate
Pharmacological target (+,-) : BE0000442  Histamine H1 receptor
Non-common off-target(s) (drug2) :  
    BE0000112  Histamine H2 receptor     (1)
    BE0000146  Histamine H4 receptor     (1)
    BE0000968  Histamine H3 receptor     (1)
---------------------------------------------------
         
Drug1 :  DB00455  Loratadine
Drug2 :  DB06698  Betahistine
Pharmacological target (+,-) : BE0000442  Histamine H1 receptor
Non-common off-target(s) (drug2) :  
    BE0000968  Histamine H3 receptor     (-1)
---------------------------------------------------
         
Drug1 :  DB00457  Prazosin
Drug2 :  DB00610  Metaraminol
Pharmacological target (+,-) : BE0000501  Alpha-1A adrenergic receptor
Non-common off-target(s) (drug1) :  
    BE0000090  Potassium voltage-gated channel subfamily H member 2     (-1)
    BE0000575  Alpha-1B adrenergic receptor     (-1)
    BE0000715  Alpha-1D adrenergic receptor     (-1)
    BE0000462  Potassium voltage-gated channel subfamily H member 6     (-1)
    BE0000699  Potassium voltage-gated channel subfamily H member 7     (-1)
---------------------------------------------------
         
Drug1 :  DB00457  Prazosin
Drug2 :  DB00696  Ergotamine
Pharmacological target (+,-) : BE0000501  Alpha-1A adrenergic receptor
Pharmacological target (+,-) : BE0000575  Alpha-1B adrenergic receptor
Pharmacological target (+,-) : BE0000715  Alpha-1D adrenergic receptor
Non-common off-target(s) (drug1) :  
    BE0000090  Potassium voltage-gated channel subfamily H member 2     (-1)
    BE0000462  Potassium voltage-gated channel subfamily H member 6     (-1)
    BE0000699  Potassium voltage-gated channel subfamily H member 7     (-1)
Non-common off-target(s) (drug2) :  
    BE0000486  Sodium-dependent noradrenaline transporter     (-1)
    BE0000756  D(2) dopamine receptor     (1)
    BE0000533  5-hydroxytryptamine receptor 2C     (1)
    BE0000659  5-hydroxytryptamine receptor 1D     (1)
    BE0000797  5-hydroxytryptamine receptor 1B     (1)
    BE0000460  5-hydroxytryptamine receptor 1F     (1)
    BE0000291  5-hydroxytryptamine receptor 1A     (1)
    BE0000451  5-hydroxytryptamine receptor 2A     (1)
    BE0000289  Alpha-2A adrenergic receptor     (1)
    BE0000572  Alpha-2B adrenergic receptor     (1)
    BE0004889  D(1) dopamine receptor     (1)
---------------------------------------------------
         
Drug1 :  DB00457  Prazosin
Drug2 :  DB00852  Pseudoephedrine
Pharmacological target (+,-) : BE0000501  Alpha-1A adrenergic receptor
Non-common off-target(s) (drug1) :  
    BE0000090  Potassium voltage-gated channel subfamily H member 2     (-1)
    BE0000575  Alpha-1B adrenergic receptor     (-1)
    BE0000715  Alpha-1D adrenergic receptor     (-1)
    BE0000462  Potassium voltage-gated channel subfamily H member 6     (-1)
    BE0000699  Potassium voltage-gated channel subfamily H member 7     (-1)
Non-common off-target(s) (drug2) :  
    BE0000749  Sodium-dependent serotonin transporter     (-1)
    BE0000647  Sodium-dependent dopamine transporter     (-1)
    BE0000486  Sodium-dependent noradrenaline transporter     (-1)
    BE0000172  Beta-1 adrenergic receptor     (1)
    BE0000694  Beta-2 adrenergic receptor     (1)
    BE0000289  Alpha-2A adrenergic receptor     (1)
---------------------------------------------------
         
Drug1 :  DB00457  Prazosin
Drug2 :  DB00865  Benzphetamine
Pharmacological target (+,-) : BE0000501  Alpha-1A adrenergic receptor
Non-common off-target(s) (drug1) :  
    BE0000090  Potassium voltage-gated channel subfamily H member 2     (-1)
    BE0000575  Alpha-1B adrenergic receptor     (-1)
    BE0000715  Alpha-1D adrenergic receptor     (-1)
    BE0000462  Potassium voltage-gated channel subfamily H member 6     (-1)
    BE0000699  Potassium voltage-gated channel subfamily H member 7     (-1)
Non-common off-target(s) (drug2) :  
    BE0000118  Synaptic vesicular amine transporter     (1)
    BE0000647  Sodium-dependent dopamine transporter     (-1)
    BE0000289  Alpha-2A adrenergic receptor     (1)
---------------------------------------------------
         
Drug1 :  DB00457  Prazosin
Drug2 :  DB00964  Apraclonidine
Pharmacological target (+,-) : BE0000501  Alpha-1A adrenergic receptor
Non-common off-target(s) (drug1) :  
    BE0000090  Potassium voltage-gated channel subfamily H member 2     (-1)
    BE0000575  Alpha-1B adrenergic receptor     (-1)
    BE0000715  Alpha-1D adrenergic receptor     (-1)
    BE0000462  Potassium voltage-gated channel subfamily H member 6     (-1)
    BE0000699  Potassium voltage-gated channel subfamily H member 7     (-1)
Non-common off-target(s) (drug2) :  
    BE0000289  Alpha-2A adrenergic receptor     (1)
    BE0000572  Alpha-2B adrenergic receptor     (1)
---------------------------------------------------
         
Drug1 :  DB00457  Prazosin
Drug2 :  DB01253  Ergonovine
Pharmacological target (+,-) : BE0000501  Alpha-1A adrenergic receptor
Non-common off-target(s) (drug1) :  
    BE0000090  Potassium voltage-gated channel subfamily H member 2     (-1)
    BE0000575  Alpha-1B adrenergic receptor     (-1)
    BE0000715  Alpha-1D adrenergic receptor     (-1)
    BE0000462  Potassium voltage-gated channel subfamily H member 6     (-1)
    BE0000699  Potassium voltage-gated channel subfamily H member 7     (-1)
---------------------------------------------------
         
Drug1 :  DB00457  Prazosin
Drug2 :  DB01472  4-Methoxyamphetamine
Pharmacological target (+,-) : BE0000501  Alpha-1A adrenergic receptor
Non-common off-target(s) (drug1) :  
    BE0000090  Potassium voltage-gated channel subfamily H member 2     (-1)
    BE0000575  Alpha-1B adrenergic receptor     (-1)
    BE0000715  Alpha-1D adrenergic receptor     (-1)
    BE0000462  Potassium voltage-gated channel subfamily H member 6     (-1)
    BE0000699  Potassium voltage-gated channel subfamily H member 7     (-1)
Non-common off-target(s) (drug2) :  
    BE0000749  Sodium-dependent serotonin transporter     (-1)
    BE0000118  Synaptic vesicular amine transporter     (-1)
    BE0000647  Sodium-dependent dopamine transporter     (-1)
    BE0002196  Amine oxidase [flavin-containing] B     (-1)
    BE0002198  Amine oxidase [flavin-containing] A     (-1)
    BE0000289  Alpha-2A adrenergic receptor     (1)
---------------------------------------------------
         
Drug1 :  DB00457  Prazosin
Drug2 :  DB06262  Droxidopa
Pharmacological target (+,-) : BE0000501  Alpha-1A adrenergic receptor
Pharmacological target (+,-) : BE0000575  Alpha-1B adrenergic receptor
Pharmacological target (+,-) : BE0000715  Alpha-1D adrenergic receptor
Non-common off-target(s) (drug1) :  
    BE0000090  Potassium voltage-gated channel subfamily H member 2     (-1)
    BE0000462  Potassium voltage-gated channel subfamily H member 6     (-1)
    BE0000699  Potassium voltage-gated channel subfamily H member 7     (-1)
Non-common off-target(s) (drug2) :  
    BE0000753  Phenylalanine-4-hydroxylase     (-1)
    BE0000172  Beta-1 adrenergic receptor     (1)
    BE0000694  Beta-2 adrenergic receptor     (1)
    BE0000289  Alpha-2A adrenergic receptor     (1)
    BE0000572  Alpha-2B adrenergic receptor     (1)
    BE0000342  Alpha-2C adrenergic receptor     (1)
    BE0001012  Beta-3 adrenergic receptor     (1)
---------------------------------------------------
         
Drug1 :  DB00457  Prazosin
Drug2 :  DB06706  Isometheptene
Pharmacological target (+,-) : BE0000501  Alpha-1A adrenergic receptor
Non-common off-target(s) (drug1) :  
    BE0000090  Potassium voltage-gated channel subfamily H member 2     (-1)
    BE0000575  Alpha-1B adrenergic receptor     (-1)
    BE0000715  Alpha-1D adrenergic receptor     (-1)
    BE0000462  Potassium voltage-gated channel subfamily H member 6     (-1)
    BE0000699  Potassium voltage-gated channel subfamily H member 7     (-1)
Non-common off-target(s) (drug2) :  
    BE0000118  Synaptic vesicular amine transporter     (-1)
---------------------------------------------------
         
Drug1 :  DB00457  Prazosin
Drug2 :  DB06707  Levonordefrin
Pharmacological target (+,-) : BE0000501  Alpha-1A adrenergic receptor
Non-common off-target(s) (drug1) :  
    BE0000090  Potassium voltage-gated channel subfamily H member 2     (-1)
    BE0000575  Alpha-1B adrenergic receptor     (-1)
    BE0000715  Alpha-1D adrenergic receptor     (-1)
    BE0000462  Potassium voltage-gated channel subfamily H member 6     (-1)
    BE0000699  Potassium voltage-gated channel subfamily H member 7     (-1)
Non-common off-target(s) (drug2) :  
    BE0000486  Sodium-dependent noradrenaline transporter     (-1)
---------------------------------------------------
         
Drug1 :  DB00457  Prazosin
Drug2 :  DB06711  Naphazoline
Pharmacological target (+,-) : BE0000501  Alpha-1A adrenergic receptor
Non-common off-target(s) (drug1) :  
    BE0000090  Potassium voltage-gated channel subfamily H member 2     (-1)
    BE0000575  Alpha-1B adrenergic receptor     (-1)
    BE0000715  Alpha-1D adrenergic receptor     (-1)
    BE0000462  Potassium voltage-gated channel subfamily H member 6     (-1)
    BE0000699  Potassium voltage-gated channel subfamily H member 7     (-1)
Non-common off-target(s) (drug2) :  
    BE0000289  Alpha-2A adrenergic receptor     (1)
---------------------------------------------------
         
Drug1 :  DB00458  Imipramine
Drug2 :  DB01170  Guanethidine
Pharmacological target (+,-) : BE0000486  Sodium-dependent noradrenaline transporter
Non-common off-target(s) (drug1) :  
    BE0000749  Sodium-dependent serotonin transporter     (-1)
    BE0000045  Muscarinic acetylcholine receptor M3     (-1)
    BE0000092  Muscarinic acetylcholine receptor M1     (-1)
    BE0000533  5-hydroxytryptamine receptor 2C     (-1)
    BE0000090  Potassium voltage-gated channel subfamily H member 2     (-1)
    BE0000560  Muscarinic acetylcholine receptor M2     (-1)
    BE0000501  Alpha-1A adrenergic receptor     (-1)
    BE0000575  Alpha-1B adrenergic receptor     (-1)
    BE0000715  Alpha-1D adrenergic receptor     (-1)
    BE0000442  Histamine H1 receptor     (-1)
    BE0000291  5-hydroxytryptamine receptor 1A     (1)
    BE0000650  5-hydroxytryptamine receptor 7     (-1)
    BE0000451  5-hydroxytryptamine receptor 2A     (-1)
    BE0000405  Muscarinic acetylcholine receptor M4     (-1)
    BE0000247  Muscarinic acetylcholine receptor M5     (-1)
    BE0003603  Potassium voltage-gated channel subfamily D member 2     (-1)
    BE0003604  Potassium voltage-gated channel subfamily D member 3     (-1)
---------------------------------------------------
         
Drug1 :  DB00458  Imipramine
Drug2 :  DB04840  Debrisoquin
Pharmacological target (+,-) : BE0000486  Sodium-dependent noradrenaline transporter
Non-common off-target(s) (drug1) :  
    BE0000749  Sodium-dependent serotonin transporter     (-1)
    BE0000045  Muscarinic acetylcholine receptor M3     (-1)
    BE0000092  Muscarinic acetylcholine receptor M1     (-1)
    BE0000533  5-hydroxytryptamine receptor 2C     (-1)
    BE0000090  Potassium voltage-gated channel subfamily H member 2     (-1)
    BE0000560  Muscarinic acetylcholine receptor M2     (-1)
    BE0000501  Alpha-1A adrenergic receptor     (-1)
    BE0000575  Alpha-1B adrenergic receptor     (-1)
    BE0000715  Alpha-1D adrenergic receptor     (-1)
    BE0000442  Histamine H1 receptor     (-1)
    BE0000291  5-hydroxytryptamine receptor 1A     (1)
    BE0000650  5-hydroxytryptamine receptor 7     (-1)
    BE0000451  5-hydroxytryptamine receptor 2A     (-1)
    BE0000405  Muscarinic acetylcholine receptor M4     (-1)
    BE0000247  Muscarinic acetylcholine receptor M5     (-1)
    BE0003603  Potassium voltage-gated channel subfamily D member 2     (-1)
    BE0003604  Potassium voltage-gated channel subfamily D member 3     (-1)
---------------------------------------------------
         
Drug1 :  DB00462  Methylscopolamine bromide
Drug2 :  DB01019  Bethanechol
Pharmacological target (+,-) : BE0000560  Muscarinic acetylcholine receptor M2
Non-common off-target(s) (drug1) :  
    BE0000045  Muscarinic acetylcholine receptor M3     (-1)
    BE0000092  Muscarinic acetylcholine receptor M1     (-1)
---------------------------------------------------
         
Drug1 :  DB00462  Methylscopolamine bromide
Drug2 :  DB01233  Metoclopramide
Pharmacological target (+,-) : BE0000092  Muscarinic acetylcholine receptor M1
Non-common off-target(s) (drug1) :  
    BE0000045  Muscarinic acetylcholine receptor M3     (-1)
    BE0000560  Muscarinic acetylcholine receptor M2     (-1)
Non-common off-target(s) (drug2) :  
    BE0000756  D(2) dopamine receptor     (-1)
    BE0000311  5-hydroxytryptamine receptor 3A     (1)
    BE0000084  5-hydroxytryptamine receptor 4     (1)
---------------------------------------------------
         
Drug1 :  DB00463  Metharbital
Drug2 :  DB00466  Picrotoxin
Pharmacological target (+,-) : BE0000795  Gamma-aminobutyric acid receptor subunit alpha-1
Non-common off-target(s) (drug1) :  
    BE0000829  Glutamate receptor 2     (-1)
    BE0000826  Glutamate receptor ionotropic, kainate 2     (-1)
    BE0000849  Neuronal acetylcholine receptor subunit alpha-4     (-1)
    BE0002341  Neuronal acetylcholine receptor subunit alpha-7     (-1)
    BE0004797  GABA-A receptor (anion channel)     (1)
    BE0000381  Gamma-aminobutyric acid receptor subunit alpha-2     (1)
    BE0000523  Gamma-aminobutyric acid receptor subunit alpha-3     (1)
    BE0000478  Gamma-aminobutyric acid receptor subunit alpha-4     (1)
    BE0000471  Gamma-aminobutyric acid receptor subunit alpha-5     (1)
    BE0000764  Gamma-aminobutyric acid receptor subunit alpha-6     (1)
Non-common off-target(s) (drug2) :  
    BE0000414  Glycine receptor subunit alpha-3     (-1)
    BE0000745  Glycine receptor subunit alpha-2     (-1)
    BE0000129  Gamma-aminobutyric acid receptor subunit rho-1     (-1)
---------------------------------------------------
         
Drug1 :  DB00463  Metharbital
Drug2 :  DB00474  Methohexital
Pharmacological target (+,-) : BE0000795  Gamma-aminobutyric acid receptor subunit alpha-1
Non-common off-target(s) (drug1) :  
    BE0000829  Glutamate receptor 2     (-1)
    BE0000826  Glutamate receptor ionotropic, kainate 2     (-1)
    BE0000849  Neuronal acetylcholine receptor subunit alpha-4     (-1)
    BE0002341  Neuronal acetylcholine receptor subunit alpha-7     (-1)
    BE0004797  GABA-A receptor (anion channel)     (1)
    BE0000381  Gamma-aminobutyric acid receptor subunit alpha-2     (1)
    BE0000523  Gamma-aminobutyric acid receptor subunit alpha-3     (1)
    BE0000478  Gamma-aminobutyric acid receptor subunit alpha-4     (1)
    BE0000471  Gamma-aminobutyric acid receptor subunit alpha-5     (1)
    BE0000764  Gamma-aminobutyric acid receptor subunit alpha-6     (1)
---------------------------------------------------
         
Drug1 :  DB00463  Metharbital
Drug2 :  DB01205  Flumazenil
Pharmacological target (+,+) : BE0004797  GABA-A receptor (anion channel)
Pharmacological target (+,-) : BE0000795  Gamma-aminobutyric acid receptor subunit alpha-1
Pharmacological target (+,-) : BE0000471  Gamma-aminobutyric acid receptor subunit alpha-5
Non-common off-target(s) (drug1) :  
    BE0000829  Glutamate receptor 2     (-1)
    BE0000826  Glutamate receptor ionotropic, kainate 2     (-1)
    BE0000849  Neuronal acetylcholine receptor subunit alpha-4     (-1)
    BE0002341  Neuronal acetylcholine receptor subunit alpha-7     (-1)
    BE0000381  Gamma-aminobutyric acid receptor subunit alpha-2     (1)
    BE0000523  Gamma-aminobutyric acid receptor subunit alpha-3     (1)
    BE0000478  Gamma-aminobutyric acid receptor subunit alpha-4     (1)
    BE0000764  Gamma-aminobutyric acid receptor subunit alpha-6     (1)
Non-common off-target(s) (drug2) :  
    BE0003592  Gamma-aminobutyric acid receptor subunit gamma-2     (-1)
---------------------------------------------------
         
Drug1 :  DB00466  Picrotoxin
Drug2 :  DB00546  Adinazolam
Pharmacological target (+,-) : BE0000795  Gamma-aminobutyric acid receptor subunit alpha-1
Pharmacological target (+,-) : BE0000129  Gamma-aminobutyric acid receptor subunit rho-1
Non-common off-target(s) (drug1) :  
    BE0000414  Glycine receptor subunit alpha-3     (-1)
    BE0000745  Glycine receptor subunit alpha-2     (-1)
Non-common off-target(s) (drug2) :  
    BE0000381  Gamma-aminobutyric acid receptor subunit alpha-2     (1)
    BE0000523  Gamma-aminobutyric acid receptor subunit alpha-3     (1)
    BE0000471  Gamma-aminobutyric acid receptor subunit alpha-5     (1)
    BE0002344  Gamma-aminobutyric acid receptor subunit beta-1     (1)
    BE0002346  Gamma-aminobutyric acid receptor subunit beta-2     (1)
    BE0002345  Gamma-aminobutyric acid receptor subunit beta-3     (1)
    BE0003593  Gamma-aminobutyric acid receptor subunit gamma-1     (1)
    BE0003592  Gamma-aminobutyric acid receptor subunit gamma-2     (1)
    BE0003594  Gamma-aminobutyric acid receptor subunit gamma-3     (1)
    BE0003599  Gamma-aminobutyric acid receptor subunit delta     (1)
    BE0003595  Gamma-aminobutyric acid receptor subunit epsilon     (1)
    BE0003596  Gamma-aminobutyric acid receptor subunit pi     (1)
    BE0003598  Gamma-aminobutyric acid receptor subunit rho-2     (1)
    BE0003619  Gamma-aminobutyric acid receptor subunit rho-3     (1)
---------------------------------------------------
         
Drug1 :  DB00466  Picrotoxin
Drug2 :  DB00599  Thiopental
Pharmacological target (+,-) : BE0000795  Gamma-aminobutyric acid receptor subunit alpha-1
Non-common off-target(s) (drug1) :  
    BE0000414  Glycine receptor subunit alpha-3     (-1)
    BE0000745  Glycine receptor subunit alpha-2     (-1)
    BE0000129  Gamma-aminobutyric acid receptor subunit rho-1     (-1)
Non-common off-target(s) (drug2) :  
    BE0000829  Glutamate receptor 2     (-1)
    BE0000826  Glutamate receptor ionotropic, kainate 2     (-1)
    BE0000849  Neuronal acetylcholine receptor subunit alpha-4     (-1)
    BE0002341  Neuronal acetylcholine receptor subunit alpha-7     (-1)
    BE0000381  Gamma-aminobutyric acid receptor subunit alpha-2     (1)
    BE0000523  Gamma-aminobutyric acid receptor subunit alpha-3     (1)
    BE0000478  Gamma-aminobutyric acid receptor subunit alpha-4     (1)
    BE0000471  Gamma-aminobutyric acid receptor subunit alpha-5     (1)
    BE0000764  Gamma-aminobutyric acid receptor subunit alpha-6     (1)
    BE0002194  Fatty-acid amide hydrolase 1     (-1)
---------------------------------------------------
         
Drug1 :  DB00466  Picrotoxin
Drug2 :  DB00683  Midazolam
Pharmacological target (+,-) : BE0000795  Gamma-aminobutyric acid receptor subunit alpha-1
Pharmacological target (+,-) : BE0000129  Gamma-aminobutyric acid receptor subunit rho-1
Non-common off-target(s) (drug1) :  
    BE0000414  Glycine receptor subunit alpha-3     (-1)
    BE0000745  Glycine receptor subunit alpha-2     (-1)
Non-common off-target(s) (drug2) :  
    BE0000381  Gamma-aminobutyric acid receptor subunit alpha-2     (1)
    BE0000523  Gamma-aminobutyric acid receptor subunit alpha-3     (1)
    BE0000478  Gamma-aminobutyric acid receptor subunit alpha-4     (1)
    BE0000471  Gamma-aminobutyric acid receptor subunit alpha-5     (1)
    BE0000764  Gamma-aminobutyric acid receptor subunit alpha-6     (1)
    BE0002344  Gamma-aminobutyric acid receptor subunit beta-1     (1)
    BE0002346  Gamma-aminobutyric acid receptor subunit beta-2     (1)
    BE0002345  Gamma-aminobutyric acid receptor subunit beta-3     (1)
    BE0003593  Gamma-aminobutyric acid receptor subunit gamma-1     (1)
    BE0003592  Gamma-aminobutyric acid receptor subunit gamma-2     (1)
    BE0003594  Gamma-aminobutyric acid receptor subunit gamma-3     (1)
    BE0003599  Gamma-aminobutyric acid receptor subunit delta     (1)
    BE0003595  Gamma-aminobutyric acid receptor subunit epsilon     (1)
    BE0003596  Gamma-aminobutyric acid receptor subunit pi     (1)
    BE0003598  Gamma-aminobutyric acid receptor subunit rho-2     (1)
    BE0003619  Gamma-aminobutyric acid receptor subunit rho-3     (1)
    BE0003597  Gamma-aminobutyric acid receptor subunit theta     (1)
---------------------------------------------------
         
Drug1 :  DB00466  Picrotoxin
Drug2 :  DB00690  Flurazepam
Pharmacological target (+,-) : BE0000795  Gamma-aminobutyric acid receptor subunit alpha-1
[truncated: 707,055 more chars]
