# Supplementary material for: Drug combinatorics and side effect estimation on the signed human drug-target network
Source: BMC Syst Biol. 2016 Aug 15;10:74. doi: 10.1186/s12918-016-0326-8 (PMC4986181; doi:10.1186/s12918-016-0326-8)
Supplement: Additional file 6 — Text file containing all drug pairs having side effect scores b i(j)≥0.5 and b j(i)≥0.5. (TXT 19 kb) [file 12918_2016_326_MOESM6_ESM.txt]

Drug pairs with common pharmacological targets that reduce the overall side effect of 50% for both drugs
         
Drug1 :  DB00221  Isoetarine
Drug2 :  DB00521  Carteolol
Pharmacological target (+,+) : BE0000172  Beta-1 adrenergic receptor
Common off-target (+,-) :      BE0000694  Beta-2 adrenergic receptor
---------------------------------------------------
         
Drug1 :  DB00295  Morphine
Drug2 :  DB00921  Buprenorphine
Pharmacological target (+,+) : BE0000770  Mu-type opioid receptor
Pharmacological target (+,-) : BE0000632  Kappa-type opioid receptor
Common off-target (+,-) :      BE0000420  Delta-type opioid receptor
---------------------------------------------------
         
Drug1 :  DB00295  Morphine
Drug2 :  DB01192  Oxymorphone
Pharmacological target (+,+) : BE0000770  Mu-type opioid receptor
Common off-target (+,-) :      BE0000420  Delta-type opioid receptor
Non-common off-target(s) (drug1) :  
    BE0000632  Kappa-type opioid receptor     (1)
---------------------------------------------------
         
Drug1 :  DB00318  Codeine
Drug2 :  DB00921  Buprenorphine
Pharmacological target (+,+) : BE0000770  Mu-type opioid receptor
Pharmacological target (+,-) : BE0000632  Kappa-type opioid receptor
Common off-target (+,-) :      BE0000420  Delta-type opioid receptor
---------------------------------------------------
         
Drug1 :  DB00318  Codeine
Drug2 :  DB01192  Oxymorphone
Pharmacological target (+,+) : BE0000770  Mu-type opioid receptor
Common off-target (+,-) :      BE0000420  Delta-type opioid receptor
Non-common off-target(s) (drug1) :  
    BE0000632  Kappa-type opioid receptor     (1)
---------------------------------------------------
         
Drug1 :  DB00327  Hydromorphone
Drug2 :  DB00921  Buprenorphine
Pharmacological target (+,+) : BE0000770  Mu-type opioid receptor
Pharmacological target (+,-) : BE0000632  Kappa-type opioid receptor
Common off-target (+,-) :      BE0000420  Delta-type opioid receptor
---------------------------------------------------
         
Drug1 :  DB00327  Hydromorphone
Drug2 :  DB01192  Oxymorphone
Pharmacological target (+,+) : BE0000770  Mu-type opioid receptor
Common off-target (+,-) :      BE0000420  Delta-type opioid receptor
Non-common off-target(s) (drug1) :  
    BE0000632  Kappa-type opioid receptor     (1)
---------------------------------------------------
         
Drug1 :  DB00490  Buspirone
Drug2 :  DB01618  Molindone
Pharmacological target (-,-) : BE0000756  D(2) dopamine receptor
Common off-target (+,-) :      BE0000291  5-hydroxytryptamine receptor 1A
Non-common off-target(s) (drug2) :  
    BE0000451  5-hydroxytryptamine receptor 2A     (-1)
---------------------------------------------------
         
Drug1 :  DB00497  Oxycodone
Drug2 :  DB00921  Buprenorphine
Pharmacological target (+,+) : BE0000770  Mu-type opioid receptor
Pharmacological target (+,-) : BE0000632  Kappa-type opioid receptor
Common off-target (+,-) :      BE0000420  Delta-type opioid receptor
Non-common off-target(s) (drug1) :  
    BE0004899  Kappa-type opioid receptor 2b     (1)
---------------------------------------------------
         
Drug1 :  DB00521  Carteolol
Drug2 :  DB00841  Dobutamine
Pharmacological target (+,+) : BE0000172  Beta-1 adrenergic receptor
Common off-target (+,-) :      BE0000694  Beta-2 adrenergic receptor
---------------------------------------------------
         
Drug1 :  DB00521  Carteolol
Drug2 :  DB00960  Pindolol
Pharmacological target (+,+) : BE0000172  Beta-1 adrenergic receptor
Common off-target (+,-) :      BE0000694  Beta-2 adrenergic receptor
Non-common off-target(s) (drug2) :  
    BE0000291  5-hydroxytryptamine receptor 1A     (-1)
---------------------------------------------------
         
Drug1 :  DB00521  Carteolol
Drug2 :  DB01102  Arbutamine
Pharmacological target (+,+) : BE0000172  Beta-1 adrenergic receptor
Common off-target (+,-) :      BE0000694  Beta-2 adrenergic receptor
Non-common off-target(s) (drug2) :  
    BE0001012  Beta-3 adrenergic receptor     (1)
---------------------------------------------------
         
Drug1 :  DB00521  Carteolol
Drug2 :  DB01193  Acebutolol
Pharmacological target (+,+) : BE0000172  Beta-1 adrenergic receptor
Common off-target (+,-) :      BE0000694  Beta-2 adrenergic receptor
---------------------------------------------------
         
Drug1 :  DB00521  Carteolol
Drug2 :  DB08807  Bopindolol
Pharmacological target (+,+) : BE0000172  Beta-1 adrenergic receptor
Common off-target (+,-) :      BE0000694  Beta-2 adrenergic receptor
---------------------------------------------------
         
Drug1 :  DB00611  Butorphanol
Drug2 :  DB01548  Diprenorphine
Pharmacological target (-,-) : BE0000770  Mu-type opioid receptor
Pharmacological target (+,-) : BE0000420  Delta-type opioid receptor
Common off-target (+,-) :      BE0000632  Kappa-type opioid receptor
---------------------------------------------------
         
Drug1 :  DB00611  Butorphanol
Drug2 :  DB06274  Alvimopan
Pharmacological target (-,-) : BE0000770  Mu-type opioid receptor
Common off-target (+,-) :      BE0000632  Kappa-type opioid receptor
Common off-target (+,-) :      BE0000420  Delta-type opioid receptor
---------------------------------------------------
         
Drug1 :  DB00611  Butorphanol
Drug2 :  DB06800  Methylnaltrexone
Pharmacological target (-,-) : BE0000770  Mu-type opioid receptor
Common off-target (+,-) :      BE0000632  Kappa-type opioid receptor
Non-common off-target(s) (drug1) :  
    BE0000420  Delta-type opioid receptor     (1)
---------------------------------------------------
         
Drug1 :  DB00647  Dextropropoxyphene
Drug2 :  DB00813  Fentanyl
Pharmacological target (+,+) : BE0000770  Mu-type opioid receptor
Pharmacological target (+,+) : BE0000420  Delta-type opioid receptor
Common off-target (+,-) :      BE0000632  Kappa-type opioid receptor
---------------------------------------------------
         
Drug1 :  DB00647  Dextropropoxyphene
Drug2 :  DB00921  Buprenorphine
Pharmacological target (+,+) : BE0000770  Mu-type opioid receptor
Pharmacological target (-,-) : BE0000632  Kappa-type opioid receptor
Common off-target (+,-) :      BE0000420  Delta-type opioid receptor
---------------------------------------------------
         
Drug1 :  DB00647  Dextropropoxyphene
Drug2 :  DB01192  Oxymorphone
Pharmacological target (+,+) : BE0000770  Mu-type opioid receptor
Common off-target (+,-) :      BE0000420  Delta-type opioid receptor
Non-common off-target(s) (drug1) :  
    BE0000632  Kappa-type opioid receptor     (-1)
---------------------------------------------------
         
Drug1 :  DB00647  Dextropropoxyphene
Drug2 :  DB01535  Carfentanil
Pharmacological target (+,+) : BE0000770  Mu-type opioid receptor
Pharmacological target (+,+) : BE0000420  Delta-type opioid receptor
Common off-target (+,-) :      BE0000632  Kappa-type opioid receptor
---------------------------------------------------
         
Drug1 :  DB00652  Pentazocine
Drug2 :  DB01548  Diprenorphine
Pharmacological target (-,-) : BE0000770  Mu-type opioid receptor
Common off-target (+,-) :      BE0000632  Kappa-type opioid receptor
Non-common off-target(s) (drug1) :  
    BE0000156  Sigma non-opioid intracellular receptor 1     (1)
Non-common off-target(s) (drug2) :  
    BE0000420  Delta-type opioid receptor     (-1)
---------------------------------------------------
         
Drug1 :  DB00652  Pentazocine
Drug2 :  DB06274  Alvimopan
Pharmacological target (-,-) : BE0000770  Mu-type opioid receptor
Common off-target (+,-) :      BE0000632  Kappa-type opioid receptor
Non-common off-target(s) (drug1) :  
    BE0000156  Sigma non-opioid intracellular receptor 1     (1)
Non-common off-target(s) (drug2) :  
    BE0000420  Delta-type opioid receptor     (-1)
---------------------------------------------------
         
Drug1 :  DB00652  Pentazocine
Drug2 :  DB06800  Methylnaltrexone
Pharmacological target (-,-) : BE0000770  Mu-type opioid receptor
Common off-target (+,-) :      BE0000632  Kappa-type opioid receptor
Non-common off-target(s) (drug1) :  
    BE0000156  Sigma non-opioid intracellular receptor 1     (1)
---------------------------------------------------
         
Drug1 :  DB00708  Sufentanil
Drug2 :  DB00921  Buprenorphine
Pharmacological target (+,+) : BE0000770  Mu-type opioid receptor
Common off-target (+,-) :      BE0000420  Delta-type opioid receptor
Non-common off-target(s) (drug2) :  
    BE0000632  Kappa-type opioid receptor     (-1)
---------------------------------------------------
         
Drug1 :  DB00708  Sufentanil
Drug2 :  DB01192  Oxymorphone
Pharmacological target (+,+) : BE0000770  Mu-type opioid receptor
Common off-target (+,-) :      BE0000420  Delta-type opioid receptor
---------------------------------------------------
         
Drug1 :  DB00745  Modafinil
Drug2 :  DB01255  Lisdexamfetamine
Pharmacological target (-,-) : BE0000647  Sodium-dependent dopamine transporter
Common off-target (+,-) :      BE0000575  Alpha-1B adrenergic receptor
---------------------------------------------------
         
Drug1 :  DB00813  Fentanyl
Drug2 :  DB00921  Buprenorphine
Pharmacological target (+,+) : BE0000770  Mu-type opioid receptor
Common off-target (+,-) :      BE0000632  Kappa-type opioid receptor
Common off-target (+,-) :      BE0000420  Delta-type opioid receptor
---------------------------------------------------
         
Drug1 :  DB00813  Fentanyl
Drug2 :  DB01192  Oxymorphone
Pharmacological target (+,+) : BE0000770  Mu-type opioid receptor
Common off-target (+,-) :      BE0000420  Delta-type opioid receptor
Non-common off-target(s) (drug1) :  
    BE0000632  Kappa-type opioid receptor     (1)
---------------------------------------------------
         
Drug1 :  DB00813  Fentanyl
Drug2 :  DB01209  Dezocine
Pharmacological target (+,+) : BE0000770  Mu-type opioid receptor
Common off-target (+,-) :      BE0000632  Kappa-type opioid receptor
Non-common off-target(s) (drug1) :  
    BE0000420  Delta-type opioid receptor     (1)
---------------------------------------------------
         
Drug1 :  DB00844  Nalbuphine
Drug2 :  DB01548  Diprenorphine
Pharmacological target (-,-) : BE0000770  Mu-type opioid receptor
Pharmacological target (-,-) : BE0000420  Delta-type opioid receptor
Common off-target (+,-) :      BE0000632  Kappa-type opioid receptor
---------------------------------------------------
         
Drug1 :  DB00844  Nalbuphine
Drug2 :  DB06800  Methylnaltrexone
Pharmacological target (-,-) : BE0000770  Mu-type opioid receptor
Common off-target (+,-) :      BE0000632  Kappa-type opioid receptor
Non-common off-target(s) (drug1) :  
    BE0000420  Delta-type opioid receptor     (-1)
---------------------------------------------------
         
Drug1 :  DB00854  Levorphanol
Drug2 :  DB00921  Buprenorphine
Pharmacological target (+,+) : BE0000770  Mu-type opioid receptor
Common off-target (+,-) :      BE0000632  Kappa-type opioid receptor
Common off-target (+,-) :      BE0000420  Delta-type opioid receptor
---------------------------------------------------
         
Drug1 :  DB00854  Levorphanol
Drug2 :  DB01192  Oxymorphone
Pharmacological target (+,+) : BE0000770  Mu-type opioid receptor
Common off-target (+,-) :      BE0000420  Delta-type opioid receptor
Non-common off-target(s) (drug1) :  
    BE0000632  Kappa-type opioid receptor     (1)
---------------------------------------------------
         
Drug1 :  DB00854  Levorphanol
Drug2 :  DB01209  Dezocine
Pharmacological target (+,+) : BE0000770  Mu-type opioid receptor
Common off-target (+,-) :      BE0000632  Kappa-type opioid receptor
Non-common off-target(s) (drug1) :  
    BE0000420  Delta-type opioid receptor     (1)
---------------------------------------------------
         
Drug1 :  DB00899  Remifentanil
Drug2 :  DB00921  Buprenorphine
Pharmacological target (+,+) : BE0000770  Mu-type opioid receptor
Common off-target (+,-) :      BE0000632  Kappa-type opioid receptor
Common off-target (+,-) :      BE0000420  Delta-type opioid receptor
---------------------------------------------------
         
Drug1 :  DB00899  Remifentanil
Drug2 :  DB01192  Oxymorphone
Pharmacological target (+,+) : BE0000770  Mu-type opioid receptor
Common off-target (+,-) :      BE0000420  Delta-type opioid receptor
Non-common off-target(s) (drug1) :  
    BE0000632  Kappa-type opioid receptor     (1)
---------------------------------------------------
         
Drug1 :  DB00899  Remifentanil
Drug2 :  DB01209  Dezocine
Pharmacological target (+,+) : BE0000770  Mu-type opioid receptor
Common off-target (+,-) :      BE0000632  Kappa-type opioid receptor
Non-common off-target(s) (drug1) :  
    BE0000420  Delta-type opioid receptor     (1)
---------------------------------------------------
         
Drug1 :  DB00921  Buprenorphine
Drug2 :  DB00956  Hydrocodone
Pharmacological target (+,+) : BE0000770  Mu-type opioid receptor
Common off-target (+,-) :      BE0000420  Delta-type opioid receptor
Non-common off-target(s) (drug1) :  
    BE0000632  Kappa-type opioid receptor     (-1)
---------------------------------------------------
         
Drug1 :  DB00921  Buprenorphine
Drug2 :  DB01081  Diphenoxylate
Pharmacological target (+,+) : BE0000770  Mu-type opioid receptor
Common off-target (+,-) :      BE0000420  Delta-type opioid receptor
Non-common off-target(s) (drug1) :  
    BE0000632  Kappa-type opioid receptor     (-1)
---------------------------------------------------
         
Drug1 :  DB00921  Buprenorphine
Drug2 :  DB01439  3-Methylthiofentanyl
Pharmacological target (+,+) : BE0000770  Mu-type opioid receptor
Pharmacological target (+,-) : BE0000632  Kappa-type opioid receptor
Common off-target (+,-) :      BE0000420  Delta-type opioid receptor
---------------------------------------------------
         
Drug1 :  DB00921  Buprenorphine
Drug2 :  DB01444  Dimethylthiambutene
Pharmacological target (+,+) : BE0000770  Mu-type opioid receptor
Common off-target (+,-) :      BE0000420  Delta-type opioid receptor
Non-common off-target(s) (drug1) :  
    BE0000632  Kappa-type opioid receptor     (-1)
---------------------------------------------------
         
Drug1 :  DB00921  Buprenorphine
Drug2 :  DB01452  Heroin
Pharmacological target (+,+) : BE0000770  Mu-type opioid receptor
Common off-target (+,-) :      BE0000632  Kappa-type opioid receptor
Common off-target (+,-) :      BE0000420  Delta-type opioid receptor
---------------------------------------------------
         
Drug1 :  DB00921  Buprenorphine
Drug2 :  DB01535  Carfentanil
Pharmacological target (+,+) : BE0000770  Mu-type opioid receptor
Common off-target (+,-) :      BE0000632  Kappa-type opioid receptor
Common off-target (+,-) :      BE0000420  Delta-type opioid receptor
---------------------------------------------------
         
Drug1 :  DB00921  Buprenorphine
Drug2 :  DB01565  Dihydromorphine
Pharmacological target (+,+) : BE0000770  Mu-type opioid receptor
Common off-target (+,-) :      BE0000632  Kappa-type opioid receptor
Common off-target (+,-) :      BE0000420  Delta-type opioid receptor
Non-common off-target(s) (drug2) :  
    BE0000947  Pro-opiomelanocortin     (1)
    BE0001063  E3 ubiquitin-protein ligase TRIM13     (1)
---------------------------------------------------
         
Drug1 :  DB00921  Buprenorphine
Drug2 :  DB01571  3-Methylfentanyl
Pharmacological target (+,+) : BE0000770  Mu-type opioid receptor
Pharmacological target (+,-) : BE0000632  Kappa-type opioid receptor
Common off-target (+,-) :      BE0000420  Delta-type opioid receptor
---------------------------------------------------
         
Drug1 :  DB00921  Buprenorphine
Drug2 :  DB06738  Ketobemidone
Pharmacological target (+,+) : BE0000770  Mu-type opioid receptor
Pharmacological target (+,-) : BE0000632  Kappa-type opioid receptor
Common off-target (+,-) :      BE0000420  Delta-type opioid receptor
Non-common off-target(s) (drug2) :  
    BE0004956  NMDA receptor     (-1)
---------------------------------------------------
         
Drug1 :  DB00956  Hydrocodone
Drug2 :  DB01192  Oxymorphone
Pharmacological target (+,+) : BE0000770  Mu-type opioid receptor
Common off-target (+,-) :      BE0000420  Delta-type opioid receptor
---------------------------------------------------
         
Drug1 :  DB01081  Diphenoxylate
Drug2 :  DB01192  Oxymorphone
Pharmacological target (+,+) : BE0000770  Mu-type opioid receptor
Common off-target (+,-) :      BE0000420  Delta-type opioid receptor
---------------------------------------------------
         
Drug1 :  DB01192  Oxymorphone
Drug2 :  DB01439  3-Methylthiofentanyl
Pharmacological target (+,+) : BE0000770  Mu-type opioid receptor
Common off-target (+,-) :      BE0000420  Delta-type opioid receptor
Non-common off-target(s) (drug2) :  
    BE0000632  Kappa-type opioid receptor     (1)
---------------------------------------------------
         
Drug1 :  DB01192  Oxymorphone
Drug2 :  DB01444  Dimethylthiambutene
Pharmacological target (+,+) : BE0000770  Mu-type opioid receptor
Common off-target (+,-) :      BE0000420  Delta-type opioid receptor
---------------------------------------------------
         
Drug1 :  DB01192  Oxymorphone
Drug2 :  DB01452  Heroin
Pharmacological target (+,+) : BE0000770  Mu-type opioid receptor
Common off-target (+,-) :      BE0000420  Delta-type opioid receptor
Non-common off-target(s) (drug2) :  
    BE0000632  Kappa-type opioid receptor     (1)
---------------------------------------------------
         
Drug1 :  DB01192  Oxymorphone
Drug2 :  DB01535  Carfentanil
Pharmacological target (+,+) : BE0000770  Mu-type opioid receptor
Common off-target (+,-) :      BE0000420  Delta-type opioid receptor
Non-common off-target(s) (drug2) :  
    BE0000632  Kappa-type opioid receptor     (1)
---------------------------------------------------
         
Drug1 :  DB01192  Oxymorphone
Drug2 :  DB01571  3-Methylfentanyl
Pharmacological target (+,+) : BE0000770  Mu-type opioid receptor
Common off-target (+,-) :      BE0000420  Delta-type opioid receptor
Non-common off-target(s) (drug2) :  
    BE0000632  Kappa-type opioid receptor     (1)
---------------------------------------------------
         
Drug1 :  DB01209  Dezocine
Drug2 :  DB01452  Heroin
Pharmacological target (+,+) : BE0000770  Mu-type opioid receptor
Common off-target (+,-) :      BE0000632  Kappa-type opioid receptor
Non-common off-target(s) (drug2) :  
    BE0000420  Delta-type opioid receptor     (1)
---------------------------------------------------
         
Drug1 :  DB01209  Dezocine
Drug2 :  DB01535  Carfentanil
Pharmacological target (+,+) : BE0000770  Mu-type opioid receptor
Common off-target (+,-) :      BE0000632  Kappa-type opioid receptor
Non-common off-target(s) (drug2) :  
    BE0000420  Delta-type opioid receptor     (1)
---------------------------------------------------
