# Supplementary material for: Drug combinatorics and side effect estimation on the signed human drug-target network
Source: BMC Syst Biol. 2016 Aug 15;10:74. doi: 10.1186/s12918-016-0326-8 (PMC4986181; doi:10.1186/s12918-016-0326-8)
Supplement: Additional file 7 — Text file containing all drug pairs having side effect scores b i(j)≥0.5 but 0<b j(i)<0.5. (TXT 76 kb) [file 12918_2016_326_MOESM7_ESM.txt]

Drug pairs with common pharmacological targets that improve of at least 50% the overall side effect for one of the 2 drugs
         
Drug1 :  DB00159  Icosapent
Drug2 :  DB00412  Rosiglitazone
Pharmacological target (+,+) : BE0000215  Peroxisome proliferator-activated receptor gamma
Common off-target (+,-) :      BE0000996  Long-chain-fatty-acid--CoA ligase 4
Non-common off-target(s) (drug1) :  
    BE0000888  Fatty acid desaturase 1     (1)
    BE0000986  Sodium/calcium exchanger 1     (-1)
    BE0001023  Transient receptor potential cation channel subfamily V member 1     (1)
    BE0000017  Prostaglandin G/H synthase 1     (-1)
    BE0000262  Prostaglandin G/H synthase 2     (-1)
    BE0001007  Peroxisome proliferator-activated receptor delta     (1)
    BE0001093  Long-chain-fatty-acid--CoA ligase 3     (1)
    BE0000688  Free fatty acid receptor 1     (1)
---------------------------------------------------
         
Drug1 :  DB00182  Amphetamine
Drug2 :  DB00422  Methylphenidate
Pharmacological target (-,-) : BE0000647  Sodium-dependent dopamine transporter
Common off-target (+,-) :      BE0000486  Sodium-dependent noradrenaline transporter
Non-common off-target(s) (drug1) :  
    BE0000118  Synaptic vesicular amine transporter     (-1)
    BE0000867  Cocaine- and amphetamine-regulated transcript protein     (1)
    BE0001044  Trace amine-associated receptor 1     (1)
    BE0004888  Alpha adrenergic receptor     (1)
    BE0004872  Beta adrenergic receptor     (1)
Non-common off-target(s) (drug2) :  
    BE0000749  Sodium-dependent serotonin transporter     (-1)
---------------------------------------------------
         
Drug1 :  DB00182  Amphetamine
Drug2 :  DB00579  Mazindol
Pharmacological target (-,-) : BE0000647  Sodium-dependent dopamine transporter
Common off-target (+,-) :      BE0000486  Sodium-dependent noradrenaline transporter
Non-common off-target(s) (drug1) :  
    BE0000118  Synaptic vesicular amine transporter     (-1)
    BE0000867  Cocaine- and amphetamine-regulated transcript protein     (1)
    BE0001044  Trace amine-associated receptor 1     (1)
    BE0004888  Alpha adrenergic receptor     (1)
    BE0004872  Beta adrenergic receptor     (1)
Non-common off-target(s) (drug2) :  
    BE0000749  Sodium-dependent serotonin transporter     (-1)
---------------------------------------------------
         
Drug1 :  DB00182  Amphetamine
Drug2 :  DB00830  Phenmetrazine
Pharmacological target (-,-) : BE0000647  Sodium-dependent dopamine transporter
Common off-target (+,-) :      BE0000486  Sodium-dependent noradrenaline transporter
Non-common off-target(s) (drug1) :  
    BE0000118  Synaptic vesicular amine transporter     (-1)
    BE0000867  Cocaine- and amphetamine-regulated transcript protein     (1)
    BE0001044  Trace amine-associated receptor 1     (1)
    BE0004888  Alpha adrenergic receptor     (1)
    BE0004872  Beta adrenergic receptor     (1)
---------------------------------------------------
         
Drug1 :  DB00182  Amphetamine
Drug2 :  DB00937  Diethylpropion
Pharmacological target (-,-) : BE0000647  Sodium-dependent dopamine transporter
Common off-target (+,-) :      BE0000486  Sodium-dependent noradrenaline transporter
Non-common off-target(s) (drug1) :  
    BE0000118  Synaptic vesicular amine transporter     (-1)
    BE0000867  Cocaine- and amphetamine-regulated transcript protein     (1)
    BE0001044  Trace amine-associated receptor 1     (1)
    BE0004888  Alpha adrenergic receptor     (1)
    BE0004872  Beta adrenergic receptor     (1)
---------------------------------------------------
         
Drug1 :  DB00182  Amphetamine
Drug2 :  DB01105  Sibutramine
Pharmacological target (-,-) : BE0000647  Sodium-dependent dopamine transporter
Common off-target (+,-) :      BE0000486  Sodium-dependent noradrenaline transporter
Non-common off-target(s) (drug1) :  
    BE0000118  Synaptic vesicular amine transporter     (-1)
    BE0000867  Cocaine- and amphetamine-regulated transcript protein     (1)
    BE0001044  Trace amine-associated receptor 1     (1)
    BE0004888  Alpha adrenergic receptor     (1)
    BE0004872  Beta adrenergic receptor     (1)
Non-common off-target(s) (drug2) :  
    BE0000749  Sodium-dependent serotonin transporter     (-1)
---------------------------------------------------
         
Drug1 :  DB00182  Amphetamine
Drug2 :  DB01156  Bupropion
Pharmacological target (-,-) : BE0000647  Sodium-dependent dopamine transporter
Common off-target (+,-) :      BE0000486  Sodium-dependent noradrenaline transporter
Non-common off-target(s) (drug1) :  
    BE0000118  Synaptic vesicular amine transporter     (-1)
    BE0000867  Cocaine- and amphetamine-regulated transcript protein     (1)
    BE0001044  Trace amine-associated receptor 1     (1)
    BE0004888  Alpha adrenergic receptor     (1)
    BE0004872  Beta adrenergic receptor     (1)
Non-common off-target(s) (drug2) :  
    BE0003585  Neuronal acetylcholine receptor subunit alpha-3     (-1)
---------------------------------------------------
         
Drug1 :  DB00182  Amphetamine
Drug2 :  DB06701  Dexmethylphenidate
Pharmacological target (-,-) : BE0000647  Sodium-dependent dopamine transporter
Common off-target (+,-) :      BE0000486  Sodium-dependent noradrenaline transporter
Non-common off-target(s) (drug1) :  
    BE0000118  Synaptic vesicular amine transporter     (-1)
    BE0000867  Cocaine- and amphetamine-regulated transcript protein     (1)
    BE0001044  Trace amine-associated receptor 1     (1)
    BE0004888  Alpha adrenergic receptor     (1)
    BE0004872  Beta adrenergic receptor     (1)
Non-common off-target(s) (drug2) :  
    BE0000749  Sodium-dependent serotonin transporter     (-1)
---------------------------------------------------
         
Drug1 :  DB00193  Tramadol
Drug2 :  DB00574  Fenfluramine
Pharmacological target (-,-) : BE0000749  Sodium-dependent serotonin transporter
Common off-target (+,-) :      BE0000533  5-hydroxytryptamine receptor 2C
Non-common off-target(s) (drug1) :  
    BE0000641  Glutamate receptor ionotropic, NMDA 3A     (-1)
    BE0000486  Sodium-dependent noradrenaline transporter     (-1)
    BE0000045  Muscarinic acetylcholine receptor M3     (-1)
    BE0000770  Mu-type opioid receptor     (1)
    BE0000632  Kappa-type opioid receptor     (1)
    BE0000420  Delta-type opioid receptor     (1)
    BE0003438  Alpha-7 nicotinic cholinergic receptor subunit     (-1)
Non-common off-target(s) (drug2) :  
    BE0000393  5-hydroxytryptamine receptor 2B     (1)
---------------------------------------------------
         
Drug1 :  DB00193  Tramadol
Drug2 :  DB00921  Buprenorphine
Pharmacological target (+,+) : BE0000770  Mu-type opioid receptor
Common off-target (+,-) :      BE0000632  Kappa-type opioid receptor
Common off-target (+,-) :      BE0000420  Delta-type opioid receptor
Non-common off-target(s) (drug1) :  
    BE0000641  Glutamate receptor ionotropic, NMDA 3A     (-1)
    BE0000749  Sodium-dependent serotonin transporter     (-1)
    BE0000486  Sodium-dependent noradrenaline transporter     (-1)
    BE0000045  Muscarinic acetylcholine receptor M3     (-1)
    BE0000533  5-hydroxytryptamine receptor 2C     (-1)
    BE0003438  Alpha-7 nicotinic cholinergic receptor subunit     (-1)
---------------------------------------------------
         
Drug1 :  DB00193  Tramadol
Drug2 :  DB01191  Dexfenfluramine
Pharmacological target (-,-) : BE0000749  Sodium-dependent serotonin transporter
Common off-target (+,-) :      BE0000533  5-hydroxytryptamine receptor 2C
Non-common off-target(s) (drug1) :  
    BE0000641  Glutamate receptor ionotropic, NMDA 3A     (-1)
    BE0000486  Sodium-dependent noradrenaline transporter     (-1)
    BE0000045  Muscarinic acetylcholine receptor M3     (-1)
    BE0000770  Mu-type opioid receptor     (1)
    BE0000632  Kappa-type opioid receptor     (1)
    BE0000420  Delta-type opioid receptor     (1)
    BE0003438  Alpha-7 nicotinic cholinergic receptor subunit     (-1)
---------------------------------------------------
         
Drug1 :  DB00193  Tramadol
Drug2 :  DB01192  Oxymorphone
Pharmacological target (+,+) : BE0000770  Mu-type opioid receptor
Common off-target (+,-) :      BE0000420  Delta-type opioid receptor
Non-common off-target(s) (drug1) :  
    BE0000641  Glutamate receptor ionotropic, NMDA 3A     (-1)
    BE0000749  Sodium-dependent serotonin transporter     (-1)
    BE0000486  Sodium-dependent noradrenaline transporter     (-1)
    BE0000045  Muscarinic acetylcholine receptor M3     (-1)
    BE0000533  5-hydroxytryptamine receptor 2C     (-1)
    BE0000632  Kappa-type opioid receptor     (1)
    BE0003438  Alpha-7 nicotinic cholinergic receptor subunit     (-1)
---------------------------------------------------
         
Drug1 :  DB00193  Tramadol
Drug2 :  DB01209  Dezocine
Pharmacological target (+,+) : BE0000770  Mu-type opioid receptor
Common off-target (+,-) :      BE0000632  Kappa-type opioid receptor
Non-common off-target(s) (drug1) :  
    BE0000641  Glutamate receptor ionotropic, NMDA 3A     (-1)
    BE0000749  Sodium-dependent serotonin transporter     (-1)
    BE0000486  Sodium-dependent noradrenaline transporter     (-1)
    BE0000045  Muscarinic acetylcholine receptor M3     (-1)
    BE0000533  5-hydroxytryptamine receptor 2C     (-1)
    BE0000420  Delta-type opioid receptor     (1)
    BE0003438  Alpha-7 nicotinic cholinergic receptor subunit     (-1)
---------------------------------------------------
         
Drug1 :  DB00211  Midodrine
Drug2 :  DB00668  Epinephrine
Pharmacological target (+,+) : BE0000501  Alpha-1A adrenergic receptor
Pharmacological target (+,+) : BE0000575  Alpha-1B adrenergic receptor
Common off-target (+,-) :      BE0000715  Alpha-1D adrenergic receptor
Non-common off-target(s) (drug2) :  
    BE0000704  Tumor necrosis factor     (-1)
    BE0000753  Phenylalanine-4-hydroxylase     (-1)
    BE0000172  Beta-1 adrenergic receptor     (1)
    BE0000694  Beta-2 adrenergic receptor     (1)
    BE0000289  Alpha-2A adrenergic receptor     (1)
    BE0000572  Alpha-2B adrenergic receptor     (1)
    BE0000342  Alpha-2C adrenergic receptor     (1)
    BE0001012  Beta-3 adrenergic receptor     (1)
---------------------------------------------------
         
Drug1 :  DB00246  Ziprasidone
Drug2 :  DB00490  Buspirone
Pharmacological target (-,-) : BE0000756  D(2) dopamine receptor
Common off-target (+,-) :      BE0000291  5-hydroxytryptamine receptor 1A
Non-common off-target(s) (drug1) :  
    BE0000045  Muscarinic acetylcholine receptor M3     (-1)
    BE0000092  Muscarinic acetylcholine receptor M1     (-1)
    BE0000533  5-hydroxytryptamine receptor 2C     (-1)
    BE0000560  Muscarinic acetylcholine receptor M2     (-1)
    BE0000501  Alpha-1A adrenergic receptor     (-1)
    BE0000575  Alpha-1B adrenergic receptor     (-1)
    BE0000442  Histamine H1 receptor     (-1)
    BE0000659  5-hydroxytryptamine receptor 1D     (-1)
    BE0000797  5-hydroxytryptamine receptor 1B     (-1)
    BE0000476  5-hydroxytryptamine receptor 1E     (-1)
    BE0000650  5-hydroxytryptamine receptor 7     (-1)
    BE0000451  5-hydroxytryptamine receptor 2A     (-1)
    BE0000020  D(1A) dopamine receptor     (-1)
    BE0000145  D(1B) dopamine receptor     (-1)
    BE0000581  D(3) dopamine receptor     (-1)
    BE0000389  D(4) dopamine receptor     (-1)
    BE0000311  5-hydroxytryptamine receptor 3A     (-1)
    BE0000945  5-hydroxytryptamine receptor 6     (-1)
    BE0000289  Alpha-2A adrenergic receptor     (-1)
    BE0000572  Alpha-2B adrenergic receptor     (-1)
    BE0000342  Alpha-2C adrenergic receptor     (-1)
    BE0000405  Muscarinic acetylcholine receptor M4     (-1)
    BE0000247  Muscarinic acetylcholine receptor M5     (-1)
---------------------------------------------------
         
Drug1 :  DB00246  Ziprasidone
Drug2 :  DB01233  Metoclopramide
Pharmacological target (-,-) : BE0000756  D(2) dopamine receptor
Common off-target (+,-) :      BE0000092  Muscarinic acetylcholine receptor M1
Common off-target (+,-) :      BE0000311  5-hydroxytryptamine receptor 3A
Non-common off-target(s) (drug1) :  
    BE0000045  Muscarinic acetylcholine receptor M3     (-1)
    BE0000533  5-hydroxytryptamine receptor 2C     (-1)
    BE0000560  Muscarinic acetylcholine receptor M2     (-1)
    BE0000501  Alpha-1A adrenergic receptor     (-1)
    BE0000575  Alpha-1B adrenergic receptor     (-1)
    BE0000442  Histamine H1 receptor     (-1)
    BE0000659  5-hydroxytryptamine receptor 1D     (-1)
    BE0000797  5-hydroxytryptamine receptor 1B     (-1)
    BE0000291  5-hydroxytryptamine receptor 1A     (-1)
    BE0000476  5-hydroxytryptamine receptor 1E     (-1)
    BE0000650  5-hydroxytryptamine receptor 7     (-1)
    BE0000451  5-hydroxytryptamine receptor 2A     (-1)
    BE0000020  D(1A) dopamine receptor     (-1)
    BE0000145  D(1B) dopamine receptor     (-1)
    BE0000581  D(3) dopamine receptor     (-1)
    BE0000389  D(4) dopamine receptor     (-1)
    BE0000945  5-hydroxytryptamine receptor 6     (-1)
    BE0000289  Alpha-2A adrenergic receptor     (-1)
    BE0000572  Alpha-2B adrenergic receptor     (-1)
    BE0000342  Alpha-2C adrenergic receptor     (-1)
    BE0000405  Muscarinic acetylcholine receptor M4     (-1)
    BE0000247  Muscarinic acetylcholine receptor M5     (-1)
Non-common off-target(s) (drug2) :  
    BE0000084  5-hydroxytryptamine receptor 4     (1)
---------------------------------------------------
         
Drug1 :  DB00246  Ziprasidone
Drug2 :  DB08810  Cinitapride
Pharmacological target (-,-) : BE0000451  5-hydroxytryptamine receptor 2A
Common off-target (+,-) :      BE0000291  5-hydroxytryptamine receptor 1A
Non-common off-target(s) (drug1) :  
    BE0000756  D(2) dopamine receptor     (-1)
    BE0000045  Muscarinic acetylcholine receptor M3     (-1)
    BE0000092  Muscarinic acetylcholine receptor M1     (-1)
    BE0000533  5-hydroxytryptamine receptor 2C     (-1)
    BE0000560  Muscarinic acetylcholine receptor M2     (-1)
    BE0000501  Alpha-1A adrenergic receptor     (-1)
    BE0000575  Alpha-1B adrenergic receptor     (-1)
    BE0000442  Histamine H1 receptor     (-1)
    BE0000659  5-hydroxytryptamine receptor 1D     (-1)
    BE0000797  5-hydroxytryptamine receptor 1B     (-1)
    BE0000476  5-hydroxytryptamine receptor 1E     (-1)
    BE0000650  5-hydroxytryptamine receptor 7     (-1)
    BE0000020  D(1A) dopamine receptor     (-1)
    BE0000145  D(1B) dopamine receptor     (-1)
    BE0000581  D(3) dopamine receptor     (-1)
    BE0000389  D(4) dopamine receptor     (-1)
    BE0000311  5-hydroxytryptamine receptor 3A     (-1)
    BE0000945  5-hydroxytryptamine receptor 6     (-1)
    BE0000289  Alpha-2A adrenergic receptor     (-1)
    BE0000572  Alpha-2B adrenergic receptor     (-1)
    BE0000342  Alpha-2C adrenergic receptor     (-1)
    BE0000405  Muscarinic acetylcholine receptor M4     (-1)
    BE0000247  Muscarinic acetylcholine receptor M5     (-1)
Non-common off-target(s) (drug2) :  
    BE0000084  5-hydroxytryptamine receptor 4     (1)
---------------------------------------------------
         
Drug1 :  DB00268  Ropinirole
Drug2 :  DB09014  Captodiame
Pharmacological target (+,+) : BE0000581  D(3) dopamine receptor
Common off-target (+,-) :      BE0000533  5-hydroxytryptamine receptor 2C
Non-common off-target(s) (drug1) :  
    BE0000756  D(2) dopamine receptor     (1)
    BE0000659  5-hydroxytryptamine receptor 1D     (1)
    BE0000797  5-hydroxytryptamine receptor 1B     (1)
    BE0000291  5-hydroxytryptamine receptor 1A     (1)
    BE0000393  5-hydroxytryptamine receptor 2B     (1)
    BE0000451  5-hydroxytryptamine receptor 2A     (1)
    BE0000020  D(1A) dopamine receptor     (1)
    BE0000145  D(1B) dopamine receptor     (1)
    BE0000389  D(4) dopamine receptor     (1)
    BE0000289  Alpha-2A adrenergic receptor     (1)
    BE0000572  Alpha-2B adrenergic receptor     (1)
    BE0000342  Alpha-2C adrenergic receptor     (1)
Non-common off-target(s) (drug2) :  
    BE0000156  Sigma non-opioid intracellular receptor 1     (1)
---------------------------------------------------
         
Drug1 :  DB00321  Amitriptyline
Drug2 :  DB01579  Phendimetrazine
Pharmacological target (-,-) : BE0000486  Sodium-dependent noradrenaline transporter
Common off-target (+,-) :      BE0000501  Alpha-1A adrenergic receptor
Common off-target (+,-) :      BE0000575  Alpha-1B adrenergic receptor
Non-common off-target(s) (drug1) :  
    BE0000749  Sodium-dependent serotonin transporter     (-1)
    BE0000045  Muscarinic acetylcholine receptor M3     (-1)
    BE0000092  Muscarinic acetylcholine receptor M1     (-1)
    BE0000632  Kappa-type opioid receptor     (1)
    BE0000420  Delta-type opioid receptor     (1)
    BE0000560  Muscarinic acetylcholine receptor M2     (-1)
    BE0000715  Alpha-1D adrenergic receptor     (-1)
    BE0000442  Histamine H1 receptor     (-1)
    BE0000291  5-hydroxytryptamine receptor 1A     (-1)
    BE0000650  5-hydroxytryptamine receptor 7     (-1)
    BE0000781  Potassium voltage-gated channel subfamily A member 1     (-1)
    BE0000451  5-hydroxytryptamine receptor 2A     (-1)
    BE0000945  5-hydroxytryptamine receptor 6     (-1)
    BE0000289  Alpha-2A adrenergic receptor     (-1)
    BE0000405  Muscarinic acetylcholine receptor M4     (-1)
    BE0000247  Muscarinic acetylcholine receptor M5     (-1)
    BE0000112  Histamine H2 receptor     (-1)
    BE0003603  Potassium voltage-gated channel subfamily D member 2     (-1)
    BE0003604  Potassium voltage-gated channel subfamily D member 3     (-1)
    BE0001039  High affinity nerve growth factor receptor     (1)
    BE0003605  BDNF/NT-3 growth factors receptor     (1)
    BE0000897  Potassium voltage-gated channel subfamily KQT member 2     (-1)
    BE0000156  Sigma non-opioid intracellular receptor 1     (1)
---------------------------------------------------
         
Drug1 :  DB00321  Amitriptyline
Drug2 :  DB08810  Cinitapride
Pharmacological target (-,-) : BE0000451  5-hydroxytryptamine receptor 2A
Common off-target (+,-) :      BE0000291  5-hydroxytryptamine receptor 1A
Non-common off-target(s) (drug1) :  
    BE0000749  Sodium-dependent serotonin transporter     (-1)
    BE0000486  Sodium-dependent noradrenaline transporter     (-1)
    BE0000045  Muscarinic acetylcholine receptor M3     (-1)
    BE0000092  Muscarinic acetylcholine receptor M1     (-1)
    BE0000632  Kappa-type opioid receptor     (1)
    BE0000420  Delta-type opioid receptor     (1)
    BE0000560  Muscarinic acetylcholine receptor M2     (-1)
    BE0000501  Alpha-1A adrenergic receptor     (-1)
    BE0000575  Alpha-1B adrenergic receptor     (-1)
    BE0000715  Alpha-1D adrenergic receptor     (-1)
    BE0000442  Histamine H1 receptor     (-1)
    BE0000650  5-hydroxytryptamine receptor 7     (-1)
    BE0000781  Potassium voltage-gated channel subfamily A member 1     (-1)
    BE0000945  5-hydroxytryptamine receptor 6     (-1)
    BE0000289  Alpha-2A adrenergic receptor     (-1)
    BE0000405  Muscarinic acetylcholine receptor M4     (-1)
    BE0000247  Muscarinic acetylcholine receptor M5     (-1)
    BE0000112  Histamine H2 receptor     (-1)
    BE0003603  Potassium voltage-gated channel subfamily D member 2     (-1)
    BE0003604  Potassium voltage-gated channel subfamily D member 3     (-1)
    BE0001039  High affinity nerve growth factor receptor     (1)
    BE0003605  BDNF/NT-3 growth factors receptor     (1)
    BE0000897  Potassium voltage-gated channel subfamily KQT member 2     (-1)
    BE0000156  Sigma non-opioid intracellular receptor 1     (1)
Non-common off-target(s) (drug2) :  
    BE0000084  5-hydroxytryptamine receptor 4     (1)
---------------------------------------------------
         
Drug1 :  DB00333  Methadone
Drug2 :  DB00921  Buprenorphine
Pharmacological target (+,+) : BE0000770  Mu-type opioid receptor
Common off-target (+,-) :      BE0000420  Delta-type opioid receptor
Non-common off-target(s) (drug1) :  
    BE0000641  Glutamate receptor ionotropic, NMDA 3A     (-1)
    BE0000411  Neuronal acetylcholine receptor subunit alpha-10     (-1)
    BE0000311  5-hydroxytryptamine receptor 3A     (-1)
Non-common off-target(s) (drug2) :  
    BE0000632  Kappa-type opioid receptor     (-1)
---------------------------------------------------
         
Drug1 :  DB00333  Methadone
Drug2 :  DB01192  Oxymorphone
Pharmacological target (+,+) : BE0000770  Mu-type opioid receptor
Common off-target (+,-) :      BE0000420  Delta-type opioid receptor
Non-common off-target(s) (drug1) :  
    BE0000641  Glutamate receptor ionotropic, NMDA 3A     (-1)
    BE0000411  Neuronal acetylcholine receptor subunit alpha-10     (-1)
    BE0000311  5-hydroxytryptamine receptor 3A     (-1)
---------------------------------------------------
         
Drug1 :  DB00334  Olanzapine
Drug2 :  DB08810  Cinitapride
Pharmacological target (-,-) : BE0000451  5-hydroxytryptamine receptor 2A
Common off-target (+,-) :      BE0000291  5-hydroxytryptamine receptor 1A
Non-common off-target(s) (drug1) :  
    BE0000045  Muscarinic acetylcholine receptor M3     (-1)
    BE0000092  Muscarinic acetylcholine receptor M1     (-1)
    BE0000533  5-hydroxytryptamine receptor 2C     (-1)
    BE0000560  Muscarinic acetylcholine receptor M2     (-1)
    BE0000501  Alpha-1A adrenergic receptor     (-1)
    BE0000575  Alpha-1B adrenergic receptor     (-1)
    BE0000442  Histamine H1 receptor     (-1)
    BE0000659  5-hydroxytryptamine receptor 1D     (-1)
    BE0000797  5-hydroxytryptamine receptor 1B     (-1)
    BE0000476  5-hydroxytryptamine receptor 1E     (-1)
    BE0000393  5-hydroxytryptamine receptor 2B     (-1)
    BE0000650  5-hydroxytryptamine receptor 7     (-1)
    BE0000020  D(1A) dopamine receptor     (-1)
    BE0000145  D(1B) dopamine receptor     (-1)
    BE0000581  D(3) dopamine receptor     (-1)
    BE0000389  D(4) dopamine receptor     (-1)
    BE0000311  5-hydroxytryptamine receptor 3A     (-1)
    BE0000945  5-hydroxytryptamine receptor 6     (-1)
    BE0000289  Alpha-2A adrenergic receptor     (-1)
    BE0000572  Alpha-2B adrenergic receptor     (-1)
    BE0000342  Alpha-2C adrenergic receptor     (-1)
    BE0000405  Muscarinic acetylcholine receptor M4     (-1)
    BE0000247  Muscarinic acetylcholine receptor M5     (-1)
    BE0004889  D(1) dopamine receptor     (-1)
    BE0000112  Histamine H2 receptor     (-1)
    BE0000146  Histamine H4 receptor     (-1)
    BE0004688  5-hydroxytryptamine receptor 5A     (-1)
Non-common off-target(s) (drug2) :  
    BE0000084  5-hydroxytryptamine receptor 4     (1)
---------------------------------------------------
         
Drug1 :  DB00363  Clozapine
Drug2 :  DB00490  Buspirone
Pharmacological target (-,-) : BE0000756  D(2) dopamine receptor
Common off-target (+,-) :      BE0000291  5-hydroxytryptamine receptor 1A
Non-common off-target(s) (drug1) :  
    BE0000045  Muscarinic acetylcholine receptor M3     (-1)
    BE0000092  Muscarinic acetylcholine receptor M1     (-1)
    BE0000533  5-hydroxytryptamine receptor 2C     (-1)
    BE0000560  Muscarinic acetylcholine receptor M2     (-1)
    BE0000501  Alpha-1A adrenergic receptor     (-1)
    BE0000575  Alpha-1B adrenergic receptor     (-1)
    BE0000442  Histamine H1 receptor     (-1)
    BE0000659  5-hydroxytryptamine receptor 1D     (-1)
    BE0000797  5-hydroxytryptamine receptor 1B     (-1)
    BE0000476  5-hydroxytryptamine receptor 1E     (-1)
    BE0000650  5-hydroxytryptamine receptor 7     (-1)
    BE0000451  5-hydroxytryptamine receptor 2A     (-1)
    BE0000020  D(1A) dopamine receptor     (-1)
    BE0000581  D(3) dopamine receptor     (-1)
    BE0000389  D(4) dopamine receptor     (-1)
    BE0000311  5-hydroxytryptamine receptor 3A     (-1)
    BE0000945  5-hydroxytryptamine receptor 6     (-1)
    BE0000289  Alpha-2A adrenergic receptor     (-1)
    BE0000572  Alpha-2B adrenergic receptor     (-1)
    BE0000342  Alpha-2C adrenergic receptor     (-1)
    BE0000405  Muscarinic acetylcholine receptor M4     (-1)
    BE0000247  Muscarinic acetylcholine receptor M5     (-1)
    BE0000146  Histamine H4 receptor     (-1)
---------------------------------------------------
         
Drug1 :  DB00363  Clozapine
Drug2 :  DB01233  Metoclopramide
Pharmacological target (-,-) : BE0000756  D(2) dopamine receptor
Common off-target (+,-) :      BE0000092  Muscarinic acetylcholine receptor M1
Common off-target (+,-) :      BE0000311  5-hydroxytryptamine receptor 3A
Non-common off-target(s) (drug1) :  
    BE0000045  Muscarinic acetylcholine receptor M3     (-1)
    BE0000533  5-hydroxytryptamine receptor 2C     (-1)
    BE0000560  Muscarinic acetylcholine receptor M2     (-1)
    BE0000501  Alpha-1A adrenergic receptor     (-1)
    BE0000575  Alpha-1B adrenergic receptor     (-1)
    BE0000442  Histamine H1 receptor     (-1)
    BE0000659  5-hydroxytryptamine receptor 1D     (-1)
    BE0000797  5-hydroxytryptamine receptor 1B     (-1)
    BE0000291  5-hydroxytryptamine receptor 1A     (-1)
    BE0000476  5-hydroxytryptamine receptor 1E     (-1)
    BE0000650  5-hydroxytryptamine receptor 7     (-1)
    BE0000451  5-hydroxytryptamine receptor 2A     (-1)
    BE0000020  D(1A) dopamine receptor     (-1)
    BE0000581  D(3) dopamine receptor     (-1)
    BE0000389  D(4) dopamine receptor     (-1)
    BE0000945  5-hydroxytryptamine receptor 6     (-1)
    BE0000289  Alpha-2A adrenergic receptor     (-1)
    BE0000572  Alpha-2B adrenergic receptor     (-1)
    BE0000342  Alpha-2C adrenergic receptor     (-1)
    BE0000405  Muscarinic acetylcholine receptor M4     (-1)
    BE0000247  Muscarinic acetylcholine receptor M5     (-1)
    BE0000146  Histamine H4 receptor     (-1)
Non-common off-target(s) (drug2) :  
    BE0000084  5-hydroxytryptamine receptor 4     (1)
---------------------------------------------------
         
Drug1 :  DB00363  Clozapine
Drug2 :  DB08810  Cinitapride
Pharmacological target (-,-) : BE0000451  5-hydroxytryptamine receptor 2A
Common off-target (+,-) :      BE0000291  5-hydroxytryptamine receptor 1A
Non-common off-target(s) (drug1) :  
    BE0000756  D(2) dopamine receptor     (-1)
    BE0000045  Muscarinic acetylcholine receptor M3     (-1)
    BE0000092  Muscarinic acetylcholine receptor M1     (-1)
    BE0000533  5-hydroxytryptamine receptor 2C     (-1)
    BE0000560  Muscarinic acetylcholine receptor M2     (-1)
    BE0000501  Alpha-1A adrenergic receptor     (-1)
    BE0000575  Alpha-1B adrenergic receptor     (-1)
    BE0000442  Histamine H1 receptor     (-1)
    BE0000659  5-hydroxytryptamine receptor 1D     (-1)
    BE0000797  5-hydroxytryptamine receptor 1B     (-1)
    BE0000476  5-hydroxytryptamine receptor 1E     (-1)
    BE0000650  5-hydroxytryptamine receptor 7     (-1)
    BE0000020  D(1A) dopamine receptor     (-1)
    BE0000581  D(3) dopamine receptor     (-1)
    BE0000389  D(4) dopamine receptor     (-1)
    BE0000311  5-hydroxytryptamine receptor 3A     (-1)
    BE0000945  5-hydroxytryptamine receptor 6     (-1)
    BE0000289  Alpha-2A adrenergic receptor     (-1)
    BE0000572  Alpha-2B adrenergic receptor     (-1)
    BE0000342  Alpha-2C adrenergic receptor     (-1)
    BE0000405  Muscarinic acetylcholine receptor M4     (-1)
    BE0000247  Muscarinic acetylcholine receptor M5     (-1)
    BE0000146  Histamine H4 receptor     (-1)
Non-common off-target(s) (drug2) :  
    BE0000084  5-hydroxytryptamine receptor 4     (1)
---------------------------------------------------
         
Drug1 :  DB00402  Eszopiclone
Drug2 :  DB01205  Flumazenil
Pharmacological target (+,+) : BE0004797  GABA-A receptor (anion channel)
Pharmacological target (+,-) : BE0000795  Gamma-aminobutyric acid receptor subunit alpha-1
Common off-target (+,-) :      BE0000471  Gamma-aminobutyric acid receptor subunit alpha-5
Non-common off-target(s) (drug1) :  
    BE0000736  Translocator protein     (1)
    BE0000381  Gamma-aminobutyric acid receptor subunit alpha-2     (1)
    BE0000523  Gamma-aminobutyric acid receptor subunit alpha-3     (1)
Non-common off-target(s) (drug2) :  
    BE0003592  Gamma-aminobutyric acid receptor subunit gamma-2     (-1)
---------------------------------------------------
         
Drug1 :  DB00458  Imipramine
Drug2 :  DB00574  Fenfluramine
Pharmacological target (-,-) : BE0000749  Sodium-dependent serotonin transporter
Common off-target (+,-) :      BE0000533  5-hydroxytryptamine receptor 2C
Non-common off-target(s) (drug1) :  
    BE0000486  Sodium-dependent noradrenaline transporter     (-1)
    BE0000045  Muscarinic acetylcholine receptor M3     (-1)
    BE0000092  Muscarinic acetylcholine receptor M1     (-1)
    BE0000090  Potassium voltage-gated channel subfamily H member 2     (-1)
    BE0000560  Muscarinic acetylcholine receptor M2     (-1)
    BE0000501  Alpha-1A adrenergic receptor     (-1)
    BE0000575  Alpha-1B adrenergic receptor     (-1)
    BE0000715  Alpha-1D adrenergic receptor     (-1)
    BE0000442  Histamine H1 receptor     (-1)
    BE0000291  5-hydroxytryptamine receptor 1A     (1)
    BE0000650  5-hydroxytryptamine receptor 7     (-1)
    BE0000451  5-hydroxytryptamine receptor 2A     (-1)
    BE0000405  Muscarinic acetylcholine receptor M4     (-1)
    BE0000247  Muscarinic acetylcholine receptor M5     (-1)
    BE0003603  Potassium voltage-gated channel subfamily D member 2     (-1)
    BE0003604  Potassium voltage-gated channel subfamily D member 3     (-1)
Non-common off-target(s) (drug2) :  
    BE0000393  5-hydroxytryptamine receptor 2B     (1)
---------------------------------------------------
         
Drug1 :  DB00458  Imipramine
Drug2 :  DB01191  Dexfenfluramine
Pharmacological target (-,-) : BE0000749  Sodium-dependent serotonin transporter
Common off-target (+,-) :      BE0000533  5-hydroxytryptamine receptor 2C
Non-common off-target(s) (drug1) :  
    BE0000486  Sodium-dependent noradrenaline transporter     (-1)
    BE0000045  Muscarinic acetylcholine receptor M3     (-1)
    BE0000092  Muscarinic acetylcholine receptor M1     (-1)
    BE0000090  Potassium voltage-gated channel subfamily H member 2     (-1)
    BE0000560  Muscarinic acetylcholine receptor M2     (-1)
    BE0000501  Alpha-1A adrenergic receptor     (-1)
    BE0000575  Alpha-1B adrenergic receptor     (-1)
    BE0000715  Alpha-1D adrenergic receptor     (-1)
    BE0000442  Histamine H1 receptor     (-1)
    BE0000291  5-hydroxytryptamine receptor 1A     (1)
    BE0000650  5-hydroxytryptamine receptor 7     (-1)
    BE0000451  5-hydroxytryptamine receptor 2A     (-1)
    BE0000405  Muscarinic acetylcholine receptor M4     (-1)
    BE0000247  Muscarinic acetylcholine receptor M5     (-1)
    BE0003603  Potassium voltage-gated channel subfamily D member 2     (-1)
    BE0003604  Potassium voltage-gated channel subfamily D member 3     (-1)
---------------------------------------------------
         
Drug1 :  DB00458  Imipramine
Drug2 :  DB01579  Phendimetrazine
Pharmacological target (-,-) : BE0000486  Sodium-dependent noradrenaline transporter
Common off-target (+,-) :      BE0000501  Alpha-1A adrenergic receptor
Common off-target (+,-) :      BE0000575  Alpha-1B adrenergic receptor
Non-common off-target(s) (drug1) :  
    BE0000749  Sodium-dependent serotonin transporter     (-1)
    BE0000045  Muscarinic acetylcholine receptor M3     (-1)
    BE0000092  Muscarinic acetylcholine receptor M1     (-1)
    BE0000533  5-hydroxytryptamine receptor 2C     (-1)
    BE0000090  Potassium voltage-gated channel subfamily H member 2     (-1)
    BE0000560  Muscarinic acetylcholine receptor M2     (-1)
    BE0000715  Alpha-1D adrenergic receptor     (-1)
    BE0000442  Histamine H1 receptor     (-1)
    BE0000291  5-hydroxytryptamine receptor 1A     (1)
    BE0000650  5-hydroxytryptamine receptor 7     (-1)
    BE0000451  5-hydroxytryptamine receptor 2A     (-1)
    BE0000405  Muscarinic acetylcholine receptor M4     (-1)
    BE0000247  Muscarinic acetylcholine receptor M5     (-1)
    BE0003603  Potassium voltage-gated channel subfamily D member 2     (-1)
    BE0003604  Potassium voltage-gated channel subfamily D member 3     (-1)
---------------------------------------------------
         
Drug1 :  DB00490  Buspirone
Drug2 :  DB00734  Risperidone
Pharmacological target (-,-) : BE0000756  D(2) dopamine receptor
Common off-target (+,-) :      BE0000291  5-hydroxytryptamine receptor 1A
Non-common off-target(s) (drug2) :  
    BE0000533  5-hydroxytryptamine receptor 2C     (-1)
    BE0000501  Alpha-1A adrenergic receptor     (-1)
    BE0000575  Alpha-1B adrenergic receptor     (-1)
    BE0000442  Histamine H1 receptor     (-1)
    BE0000659  5-hydroxytryptamine receptor 1D     (-1)
    BE0000451  5-hydroxytryptamine receptor 2A     (-1)
    BE0000020  D(1A) dopamine receptor     (-1)
    BE0000581  D(3) dopamine receptor     (-1)
    BE0000389  D(4) dopamine receptor     (-1)
    BE0000289  Alpha-2A adrenergic receptor     (-1)
    BE0000342  Alpha-2C adrenergic receptor     (1)
---------------------------------------------------
         
Drug1 :  DB00490  Buspirone
Drug2 :  DB01224  Quetiapine
Pharmacological target (-,-) : BE0000756  D(2) dopamine receptor
Common off-target (+,-) :      BE0000291  5-hydroxytryptamine receptor 1A
Non-common off-target(s) (drug2) :  
    BE0000045  Muscarinic acetylcholine receptor M3     (-1)
    BE0000092  Muscarinic acetylcholine receptor M1     (-1)
    BE0000533  5-hydroxytryptamine receptor 2C     (-1)
    BE0000560  Muscarinic acetylcholine receptor M2     (-1)
    BE0000501  Alpha-1A adrenergic receptor     (-1)
    BE0000575  Alpha-1B adrenergic receptor     (-1)
    BE0000715  Alpha-1D adrenergic receptor     (-1)
    BE0000442  Histamine H1 receptor     (-1)
    BE0000650  5-hydroxytryptamine receptor 7     (-1)
    BE0000451  5-hydroxytryptamine receptor 2A     (-1)
    BE0000020  D(1A) dopamine receptor     (-1)
    BE0000145  D(1B) dopamine receptor     (-1)
    BE0000581  D(3) dopamine receptor     (-1)
    BE0000389  D(4) dopamine receptor     (-1)
    BE0000289  Alpha-2A adrenergic receptor     (-1)
    BE0000572  Alpha-2B adrenergic receptor     (-1)
    BE0000342  Alpha-2C adrenergic receptor     (-1)
    BE0000405  Muscarinic acetylcholine receptor M4     (-1)
    BE0000247  Muscarinic acetylcholine receptor M5     (-1)
---------------------------------------------------
         
Drug1 :  DB00490  Buspirone
Drug2 :  DB01267  Paliperidone
Pharmacological target (-,-) : BE0000756  D(2) dopamine receptor
Common off-target (+,-) :      BE0000291  5-hydroxytryptamine receptor 1A
Non-common off-target(s) (drug2) :  
    BE0000533  5-hydroxytryptamine receptor 2C     (-1)
    BE0000501  Alpha-1A adrenergic receptor     (-1)
    BE0000575  Alpha-1B adrenergic receptor     (-1)
    BE0000442  Histamine H1 receptor     (1)
    BE0000659  5-hydroxytryptamine receptor 1D     (-1)
    BE0000451  5-hydroxytryptamine receptor 2A     (-1)
    BE0000020  D(1A) dopamine receptor     (-1)
    BE0000581  D(3) dopamine receptor     (-1)
    BE0000389  D(4) dopamine receptor     (-1)
    BE0000289  Alpha-2A adrenergic receptor     (-1)
    BE0000572  Alpha-2B adrenergic receptor     (-1)
    BE0000342  Alpha-2C adrenergic receptor     (1)
---------------------------------------------------
         
Drug1 :  DB00490  Buspirone
Drug2 :  DB04946  Iloperidone
Pharmacological target (-,-) : BE0000756  D(2) dopamine receptor
Common off-target (+,-) :      BE0000291  5-hydroxytryptamine receptor 1A
Non-common off-target(s) (drug2) :  
    BE0000501  Alpha-1A adrenergic receptor     (-1)
    BE0000442  Histamine H1 receptor     (-1)
    BE0000650  5-hydroxytryptamine receptor 7     (-1)
    BE0000451  5-hydroxytryptamine receptor 2A     (-1)
    BE0000020  D(1A) dopamine receptor     (-1)
    BE0000581  D(3) dopamine receptor     (-1)
    BE0000389  D(4) dopamine receptor     (-1)
    BE0000945  5-hydroxytryptamine receptor 6     (-1)
    BE0000342  Alpha-2C adrenergic receptor     (-1)
---------------------------------------------------
         
Drug1 :  DB00490  Buspirone
Drug2 :  DB06216  Asenapine
Pharmacological target (-,-) : BE0000756  D(2) dopamine receptor
Common off-target (+,-) :      BE0000291  5-hydroxytryptamine receptor 1A
Non-common off-target(s) (drug2) :  
    BE0000172  Beta-1 adrenergic receptor     (-1)
    BE0000533  5-hydroxytryptamine receptor 2C     (-1)
    BE0000694  Beta-2 adrenergic receptor     (-1)
    BE0000501  Alpha-1A adrenergic receptor     (-1)
    BE0000442  Histamine H1 receptor     (-1)
    BE0000797  5-hydroxytryptamine receptor 1B     (-1)
    BE0000393  5-hydroxytryptamine receptor 2B     (-1)
    BE0000650  5-hydroxytryptamine receptor 7     (-1)
    BE0000451  5-hydroxytryptamine receptor 2A     (-1)
    BE0000020  D(1A) dopamine receptor     (-1)
    BE0000581  D(3) dopamine receptor     (-1)
    BE0000389  D(4) dopamine receptor     (-1)
    BE0000945  5-hydroxytryptamine receptor 6     (-1)
    BE0000289  Alpha-2A adrenergic receptor     (-1)
    BE0000572  Alpha-2B adrenergic receptor     (-1)
    BE0000342  Alpha-2C adrenergic receptor     (-1)
    BE0000112  Histamine H2 receptor     (-1)
    BE0004688  5-hydroxytryptamine receptor 5A     (-1)
---------------------------------------------------
         
Drug1 :  DB00490  Buspirone
Drug2 :  DB08815  Lurasidone
Pharmacological target (-,-) : BE0000756  D(2) dopamine receptor
Common off-target (+,-) :      BE0000291  5-hydroxytryptamine receptor 1A
Non-common off-target(s) (drug2) :  
    BE0000650  5-hydroxytryptamine receptor 7     (-1)
    BE0000451  5-hydroxytryptamine receptor 2A     (-1)
    BE0000342  Alpha-2C adrenergic receptor     (-1)
---------------------------------------------------
         
Drug1 :  DB00497  Oxycodone
Drug2 :  DB01192  Oxymorphone
Pharmacological target (+,+) : BE0000770  Mu-type opioid receptor
Common off-target (+,-) :      BE0000420  Delta-type opioid receptor
Non-common off-target(s) (drug1) :  
    BE0000632  Kappa-type opioid receptor     (1)
    BE0004899  Kappa-type opioid receptor 2b     (1)
---------------------------------------------------
         
Drug1 :  DB00508  Triflupromazine
Drug2 :  DB00805  Minaprine
Pharmacological target (-,-) : BE0000393  5-hydroxytryptamine receptor 2B
Common off-target (+,-) :      BE0000756  D(2) dopamine receptor
Common off-target (+,-) :      BE0000092  Muscarinic acetylcholine receptor M1
Common off-target (+,-) :      BE0000020  D(1A) dopamine receptor
Non-common off-target(s) (drug1) :  
    BE0000560  Muscarinic acetylcholine receptor M2     (-1)
Non-common off-target(s) (drug2) :  
    BE0000426  Acetylcholinesterase     (-1)
    BE0000749  Sodium-dependent serotonin transporter     (-1)
    BE0002198  Amine oxidase [flavin-containing] A     (-1)
    BE0000533  5-hydroxytryptamine receptor 2C     (-1)
    BE0000451  5-hydroxytryptamine receptor 2A     (-1)
---------------------------------------------------
         
Drug1 :  DB00540  Nortriptyline
Drug2 :  DB00574  Fenfluramine
Pharmacological target (-,-) : BE0000749  Sodium-dependent serotonin transporter
Common off-target (+,-) :      BE0000533  5-hydroxytryptamine receptor 2C
Non-common off-target(s) (drug1) :  
    BE0000486  Sodium-dependent noradrenaline transporter     (-1)
    BE0004872  Beta adrenergic receptor     (-1)
    BE0000756  D(2) dopamine receptor     (-1)
    BE0000045  Muscarinic acetylcholine receptor M3     (-1)
    BE0000092  Muscarinic acetylcholine receptor M1     (-1)
    BE0000560  Muscarinic acetylcholine receptor M2     (-1)
    BE0000501  Alpha-1A adrenergic receptor     (-1)
    BE0000575  Alpha-1B adrenergic receptor     (-1)
    BE0000715  Alpha-1D adrenergic receptor     (-1)
    BE0000442  Histamine H1 receptor     (-1)
    BE0000291  5-hydroxytryptamine receptor 1A     (-1)
    BE0004864  Alpha-2 adrenergic receptor     (-1)
    BE0000451  5-hydroxytryptamine receptor 2A     (-1)
    BE0000405  Muscarinic acetylcholine receptor M4     (-1)
    BE0000247  Muscarinic acetylcholine receptor M5     (-1)
Non-common off-target(s) (drug2) :  
    BE0000393  5-hydroxytryptamine receptor 2B     (1)
---------------------------------------------------
         
Drug1 :  DB00540  Nortriptyline
Drug2 :  DB01191  Dexfenfluramine
Pharmacological target (-,-) : BE0000749  Sodium-dependent serotonin transporter
Common off-target (+,-) :      BE0000533  5-hydroxytryptamine receptor 2C
Non-common off-target(s) (drug1) :  
    BE0000486  Sodium-dependent noradrenaline transporter     (-1)
    BE0004872  Beta adrenergic receptor     (-1)
    BE0000756  D(2) dopamine receptor     (-1)
    BE0000045  Muscarinic acetylcholine receptor M3     (-1)
    BE0000092  Muscarinic acetylcholine receptor M1     (-1)
    BE0000560  Muscarinic acetylcholine receptor M2     (-1)
    BE0000501  Alpha-1A adrenergic receptor     (-1)
    BE0000575  Alpha-1B adrenergic receptor     (-1)
    BE0000715  Alpha-1D adrenergic receptor     (-1)
    BE0000442  Histamine H1 receptor     (-1)
    BE0000291  5-hydroxytryptamine receptor 1A     (-1)
    BE0004864  Alpha-2 adrenergic receptor     (-1)
    BE0000451  5-hydroxytryptamine receptor 2A     (-1)
    BE0000405  Muscarinic acetylcholine receptor M4     (-1)
    BE0000247  Muscarinic acetylcholine receptor M5     (-1)
---------------------------------------------------
         
Drug1 :  DB00540  Nortriptyline
Drug2 :  DB01579  Phendimetrazine
Pharmacological target (-,-) : BE0000486  Sodium-dependent noradrenaline transporter
Common off-target (+,-) :      BE0000501  Alpha-1A adrenergic receptor
Common off-target (+,-) :      BE0000575  Alpha-1B adrenergic receptor
Non-common off-target(s) (drug1) :  
    BE0000749  Sodium-dependent serotonin transporter     (-1)
    BE0004872  Beta adrenergic receptor     (-1)
    BE0000756  D(2) dopamine receptor     (-1)
    BE0000045  Muscarinic acetylcholine receptor M3     (-1)
    BE0000092  Muscarinic acetylcholine receptor M1     (-1)
    BE0000533  5-hydroxytryptamine receptor 2C     (-1)
    BE0000560  Muscarinic acetylcholine receptor M2     (-1)
    BE0000715  Alpha-1D adrenergic receptor     (-1)
    BE0000442  Histamine H1 receptor     (-1)
    BE0000291  5-hydroxytryptamine receptor 1A     (-1)
    BE0004864  Alpha-2 adrenergic receptor     (-1)
    BE0000451  5-hydroxytryptamine receptor 2A     (-1)
    BE0000405  Muscarinic acetylcholine receptor M4     (-1)
    BE0000247  Muscarinic acetylcholine receptor M5     (-1)
---------------------------------------------------
         
Drug1 :  DB00540  Nortriptyline
Drug2 :  DB08810  Cinitapride
Pharmacological target (-,-) : BE0000451  5-hydroxytryptamine receptor 2A
Common off-target (+,-) :      BE0000291  5-hydroxytryptamine receptor 1A
Non-common off-target(s) (drug1) :  
    BE0000749  Sodium-dependent serotonin transporter     (-1)
    BE0000486  Sodium-dependent noradrenaline transporter     (-1)
    BE0004872  Beta adrenergic receptor     (-1)
    BE0000756  D(2) dopamine receptor     (-1)
    BE0000045  Muscarinic acetylcholine receptor M3     (-1)
    BE0000092  Muscarinic acetylcholine receptor M1     (-1)
    BE0000533  5-hydroxytryptamine receptor 2C     (-1)
    BE0000560  Muscarinic acetylcholine receptor M2     (-1)
    BE0000501  Alpha-1A adrenergic receptor     (-1)
    BE0000575  Alpha-1B adrenergic receptor     (-1)
    BE0000715  Alpha-1D adrenergic receptor     (-1)
    BE0000442  Histamine H1 receptor     (-1)
    BE0004864  Alpha-2 adrenergic receptor     (-1)
    BE0000405  Muscarinic acetylcholine receptor M4     (-1)
    BE0000247  Muscarinic acetylcholine receptor M5     (-1)
Non-common off-target(s) (drug2) :  
    BE0000084  5-hydroxytryptamine receptor 4     (1)
---------------------------------------------------
         
Drug1 :  DB00543  Amoxapine
Drug2 :  DB00574  Fenfluramine
Pharmacological target (-,-) : BE0000749  Sodium-dependent serotonin transporter
Common off-target (+,-) :      BE0000533  5-hydroxytryptamine receptor 2C
Common off-target (+,-) :      BE0000393  5-hydroxytryptamine receptor 2B
Non-common off-target(s) (drug1) :  
    BE0000486  Sodium-dependent noradrenaline transporter     (-1)
    BE0000756  D(2) dopamine receptor     (-1)
    BE0000092  Muscarinic acetylcholine receptor M1     (-1)
    BE0000501  Alpha-1A adrenergic receptor     (-1)
    BE0000442  Histamine H1 receptor     (-1)
    BE0000797  5-hydroxytryptamine receptor 1B     (-1)
    BE0000291  5-hydroxytryptamine receptor 1A     (-1)
    BE0000650  5-hydroxytryptamine receptor 7     (-1)
    BE0004864  Alpha-2 adrenergic receptor     (-1)
    BE0000795  Gamma-aminobutyric acid receptor subunit alpha-1     (-1)
    BE0000451  5-hydroxytryptamine receptor 2A     (-1)
    BE0000020  D(1A) dopamine receptor     (-1)
    BE0000581  D(3) dopamine receptor     (-1)
    BE0000389  D(4) dopamine receptor     (-1)
    BE0000311  5-hydroxytryptamine receptor 3A     (-1)
    BE0000945  5-hydroxytryptamine receptor 6     (-1)
    BE0000289  Alpha-2A adrenergic receptor     (-1)
    BE0004863  Alpha-1 adrenergic receptor     (-1)
    BE0004890  Muscarinic acetylcholine receptor     (-1)
---------------------------------------------------
         
Drug1 :  DB00543  Amoxapine
Drug2 :  DB01191  Dexfenfluramine
Pharmacological target (-,-) : BE0000749  Sodium-dependent serotonin transporter
Common off-target (+,-) :      BE0000533  5-hydroxytryptamine receptor 2C
Non-common off-target(s) (drug1) :  
    BE0000486  Sodium-dependent noradrenaline transporter     (-1)
    BE0000756  D(2) dopamine receptor     (-1)
    BE0000092  Muscarinic acetylcholine receptor M1     (-1)
    BE0000501  Alpha-1A adrenergic receptor     (-1)
    BE0000442  Histamine H1 receptor     (-1)
    BE0000797  5-hydroxytryptamine receptor 1B     (-1)
    BE0000291  5-hydroxytryptamine receptor 1A     (-1)
    BE0000393  5-hydroxytryptamine receptor 2B     (-1)
    BE0000650  5-hydroxytryptamine receptor 7     (-1)
    BE0004864  Alpha-2 adrenergic receptor     (-1)
    BE0000795  Gamma-aminobutyric acid receptor subunit alpha-1     (-1)
    BE0000451  5-hydroxytryptamine receptor 2A     (-1)
    BE0000020  D(1A) dopamine receptor     (-1)
    BE0000581  D(3) dopamine receptor     (-1)
    BE0000389  D(4) dopamine receptor     (-1)
    BE0000311  5-hydroxytryptamine receptor 3A     (-1)
    BE0000945  5-hydroxytryptamine receptor 6     (-1)
    BE0000289  Alpha-2A adrenergic receptor     (-1)
    BE0004863  Alpha-1 adrenergic receptor     (-1)
    BE0004890  Muscarinic acetylcholine receptor     (-1)
---------------------------------------------------
         
Drug1 :  DB00574  Fenfluramine
Drug2 :  DB00589  Lisuride
Pharmacological target (+,+) : BE0000533  5-hydroxytryptamine receptor 2C
Common off-target (+,-) :      BE0000393  5-hydroxytryptamine receptor 2B
Non-common off-target(s) (drug1) :  
    BE0000749  Sodium-dependent serotonin transporter     (-1)
Non-common off-target(s) (drug2) :  
    BE0000756  D(2) dopamine receptor     (1)
    BE0000659  5-hydroxytryptamine receptor 1D     (1)
    BE0000797  5-hydroxytryptamine receptor 1B     (1)
    BE0000291  5-hydroxytryptamine receptor 1A     (1)
    BE0000451  5-hydroxytryptamine receptor 2A     (1)
    BE0000020  D(1A) dopamine receptor     (-1)
    BE0000145  D(1B) dopamine receptor     (-1)
    BE0000581  D(3) dopamine receptor     (1)
    BE0000389  D(4) dopamine receptor     (1)
---------------------------------------------------
         
Drug1 :  DB00574  Fenfluramine
Drug2 :  DB00726  Trimipramine
Pharmacological target (-,-) : BE0000749  Sodium-dependent serotonin transporter
Common off-target (+,-) :      BE0000533  5-hydroxytryptamine receptor 2C
Non-common off-target(s) (drug1) :  
    BE0000393  5-hydroxytryptamine receptor 2B     (1)
Non-common off-target(s) (drug2) :  
    BE0000647  Sodium-dependent dopamine transporter     (-1)
    BE0000486  Sodium-dependent noradrenaline transporter     (-1)
    BE0000501  Alpha-1A adrenergic receptor     (-1)
    BE0000575  Alpha-1B adrenergic receptor     (-1)
    BE0000442  Histamine H1 receptor     (-1)
    BE0000291  5-hydroxytryptamine receptor 1A     (-1)
    BE0000451  5-hydroxytryptamine receptor 2A     (1)
    BE0000289  Alpha-2A adrenergic receptor     (-1)
---------------------------------------------------
         
Drug1 :  DB00589  Lisuride
Drug2 :  DB00988  Dopamine
Pharmacological target (+,+) : BE0000756  D(2) dopamine receptor
Pharmacological target (+,+) : BE0000581  D(3) dopamine receptor
Pharmacological target (+,+) : BE0000389  D(4) dopamine receptor
Common off-target (+,-) :      BE0000020  D(1A) dopamine receptor
Common off-target (+,-) :      BE0000145  D(1B) dopamine receptor
Non-common off-target(s) (drug1) :  
    BE0000533  5-hydroxytryptamine receptor 2C     (1)
    BE0000659  5-hydroxytryptamine receptor 1D     (1)
    BE0000797  5-hydroxytryptamine receptor 1B     (1)
    BE0000291  5-hydroxytryptamine receptor 1A     (1)
    BE0000393  5-hydroxytryptamine receptor 2B     (-1)
    BE0000451  5-hydroxytryptamine receptor 2A     (1)
Non-common off-target(s) (drug2) :  
    BE0000647  Sodium-dependent dopamine transporter     (1)
    BE0004889  D(1) dopamine receptor     (1)
---------------------------------------------------
         
Drug1 :  DB00589  Lisuride
Drug2 :  DB01235  L-DOPA
Pharmacological target (+,+) : BE0000756  D(2) dopamine receptor
Pharmacological target (+,+) : BE0000581  D(3) dopamine receptor
Pharmacological target (+,+) : BE0000389  D(4) dopamine receptor
Common off-target (+,-) :      BE0000020  D(1A) dopamine receptor
Common off-target (+,-) :      BE0000145  D(1B) dopamine receptor
Non-common off-target(s) (drug1) :  
    BE0000533  5-hydroxytryptamine receptor 2C     (1)
    BE0000659  5-hydroxytryptamine receptor 1D     (1)
    BE0000797  5-hydroxytryptamine receptor 1B     (1)
    BE0000291  5-hydroxytryptamine receptor 1A     (1)
    BE0000393  5-hydroxytryptamine receptor 2B     (-1)
    BE0000451  5-hydroxytryptamine receptor 2A     (1)
---------------------------------------------------
         
Drug1 :  DB00714  Apomorphine
Drug2 :  DB09014  Captodiame
Pharmacological target (+,+) : BE0000581  D(3) dopamine receptor
Common off-target (+,-) :      BE0000533  5-hydroxytryptamine receptor 2C
Non-common off-target(s) (drug1) :  
    BE0000756  D(2) dopamine receptor     (1)
    BE0000659  5-hydroxytryptamine receptor 1D     (1)
    BE0000797  5-hydroxytryptamine receptor 1B     (1)
    BE0000291  5-hydroxytryptamine receptor 1A     (1)
    BE0000393  5-hydroxytryptamine receptor 2B     (1)
    BE0000451  5-hydroxytryptamine receptor 2A     (1)
    BE0000020  D(1A) dopamine receptor     (1)
    BE0000145  D(1B) dopamine receptor     (1)
    BE0000389  D(4) dopamine receptor     (1)
    BE0000289  Alpha-2A adrenergic receptor     (1)
    BE0000572  Alpha-2B adrenergic receptor     (1)
    BE0000342  Alpha-2C adrenergic receptor     (1)
    BE0000666  Neuron-specific vesicular protein calcyon     (1)
Non-common off-target(s) (drug2) :  
    BE0000156  Sigma non-opioid intracellular receptor 1     (1)
---------------------------------------------------
         
Drug1 :  DB00726  Trimipramine
Drug2 :  DB01191  Dexfenfluramine
Pharmacological target (-,-) : BE0000749  Sodium-dependent serotonin transporter
Common off-target (+,-) :      BE0000533  5-hydroxytryptamine receptor 2C
Non-common off-target(s) (drug1) :  
    BE0000647  Sodium-dependent dopamine transporter     (-1)
    BE0000486  Sodium-dependent noradrenaline transporter     (-1)
    BE0000501  Alpha-1A adrenergic receptor     (-1)
    BE0000575  Alpha-1B adrenergic receptor     (-1)
    BE0000442  Histamine H1 receptor     (-1)
    BE0000291  5-hydroxytryptamine receptor 1A     (-1)
    BE0000451  5-hydroxytryptamine receptor 2A     (1)
    BE0000289  Alpha-2A adrenergic receptor     (-1)
---------------------------------------------------
         
Drug1 :  DB00726  Trimipramine
Drug2 :  DB01579  Phendimetrazine
Pharmacological target (-,-) : BE0000486  Sodium-dependent noradrenaline transporter
Common off-target (+,-) :      BE0000501  Alpha-1A adrenergic receptor
Common off-target (+,-) :      BE0000575  Alpha-1B adrenergic receptor
Non-common off-target(s) (drug1) :  
    BE0000749  Sodium-dependent serotonin transporter     (-1)
    BE0000647  Sodium-dependent dopamine transporter     (-1)
    BE0000533  5-hydroxytryptamine receptor 2C     (-1)
    BE0000442  Histamine H1 receptor     (-1)
    BE0000291  5-hydroxytryptamine receptor 1A     (-1)
    BE0000451  5-hydroxytryptamine receptor 2A     (1)
    BE0000289  Alpha-2A adrenergic receptor     (-1)
---------------------------------------------------
         
Drug1 :  DB00734  Risperidone
Drug2 :  DB08810  Cinitapride
Pharmacological target (-,-) : BE0000451  5-hydroxytryptamine receptor 2A
Common off-target (+,-) :      BE0000291  5-hydroxytryptamine receptor 1A
Non-common off-target(s) (drug1) :  
    BE0000756  D(2) dopamine receptor     (-1)
    BE0000533  5-hydroxytryptamine receptor 2C     (-1)
    BE0000501  Alpha-1A adrenergic receptor     (-1)
    BE0000575  Alpha-1B adrenergic receptor     (-1)
    BE0000442  Histamine H1 receptor     (-1)
    BE0000659  5-hydroxytryptamine receptor 1D     (-1)
    BE0000020  D(1A) dopamine receptor     (-1)
    BE0000581  D(3) dopamine receptor     (-1)
    BE0000389  D(4) dopamine receptor     (-1)
    BE0000289  Alpha-2A adrenergic receptor     (-1)
    BE0000342  Alpha-2C adrenergic receptor     (1)
Non-common off-target(s) (drug2) :  
    BE0000084  5-hydroxytryptamine receptor 4     (1)
---------------------------------------------------
         
Drug1 :  DB00745  Modafinil
Drug2 :  DB01576  Dextroamphetamine
Pharmacological target (-,-) : BE0000647  Sodium-dependent dopamine transporter
Common off-target (+,-) :      BE0000575  Alpha-1B adrenergic receptor
Non-common off-target(s) (drug2) :  
    BE0000118  Synaptic vesicular amine transporter     (1)
    BE0001044  Trace amine-associated receptor 1     (1)
    BE0000486  Sodium-dependent noradrenaline transporter     (-1)
---------------------------------------------------
         
Drug1 :  DB00805  Minaprine
Drug2 :  DB00875  Flupentixol
Pharmacological target (-,-) : BE0000451  5-hydroxytryptamine receptor 2A
Common off-target (+,-) :      BE0000756  D(2) dopamine receptor
Common off-target (+,-) :      BE0000092  Muscarinic acetylcholine receptor M1
Common off-target (+,-) :      BE0000020  D(1A) dopamine receptor
Non-common off-target(s) (drug1) :  
    BE0000426  Acetylcholinesterase     (-1)
    BE0000749  Sodium-dependent serotonin transporter     (-1)
    BE0002198  Amine oxidase [flavin-containing] A     (-1)
    BE0000533  5-hydroxytryptamine receptor 2C     (-1)
    BE0000393  5-hydroxytryptamine receptor 2B     (-1)
Non-common off-target(s) (drug2) :  
    BE0000501  Alpha-1A adrenergic receptor     (-1)
---------------------------------------------------
         
Drug1 :  DB00805  Minaprine
Drug2 :  DB00933  Mesoridazine
Pharmacological target (-,-) : BE0000451  5-hydroxytryptamine receptor 2A
Common off-target (+,-) :      BE0000756  D(2) dopamine receptor
Non-common off-target(s) (drug1) :  
    BE0000426  Acetylcholinesterase     (-1)
    BE0000749  Sodium-dependent serotonin transporter     (-1)
    BE0000092  Muscarinic acetylcholine receptor M1     (1)
    BE0002198  Amine oxidase [flavin-containing] A     (-1)
    BE0000533  5-hydroxytryptamine receptor 2C     (-1)
    BE0000393  5-hydroxytryptamine receptor 2B     (-1)
    BE0000020  D(1A) dopamine receptor     (1)
---------------------------------------------------
         
Drug1 :  DB00805  Minaprine
Drug2 :  DB01239  Chlorprothixene
Pharmacological target (-,-) : BE0000533  5-hydroxytryptamine receptor 2C
Pharmacological target (-,-) : BE0000393  5-hydroxytryptamine receptor 2B
Pharmacological target (-,-) : BE0000451  5-hydroxytryptamine receptor 2A
Common off-target (+,-) :      BE0000756  D(2) dopamine receptor
Common off-target (+,-) :      BE0000092  Muscarinic acetylcholine receptor M1
Common off-target (+,-) :      BE0000020  D(1A) dopamine receptor
Non-common off-target(s) (drug1) :  
    BE0000426  Acetylcholinesterase     (-1)
    BE0000749  Sodium-dependent serotonin transporter     (-1)
    BE0002198  Amine oxidase [flavin-containing] A     (-1)
Non-common off-target(s) (drug2) :  
    BE0000045  Muscarinic acetylcholine receptor M3     (-1)
    BE0000560  Muscarinic acetylcholine receptor M2     (-1)
    BE0000442  Histamine H1 receptor     (-1)
    BE0000581  D(3) dopamine receptor     (-1)
    BE0000405  Muscarinic acetylcholine receptor M4     (-1)
    BE0000247  Muscarinic acetylcholine receptor M5     (-1)
---------------------------------------------------
         
Drug1 :  DB00805  Minaprine
Drug2 :  DB01621  Pipotiazine
Pharmacological target (-,-) : BE0000451  5-hydroxytryptamine receptor 2A
Common off-target (+,-) :      BE0000756  D(2) dopamine receptor
Common off-target (+,-) :      BE0000020  D(1A) dopamine receptor
Non-common off-target(s) (drug1) :  
    BE0000426  Acetylcholinesterase     (-1)
    BE0000749  Sodium-dependent serotonin transporter     (-1)
    BE0000092  Muscarinic acetylcholine receptor M1     (1)
    BE0002198  Amine oxidase [flavin-containing] A     (-1)
    BE0000533  5-hydroxytryptamine receptor 2C     (-1)
    BE0000393  5-hydroxytryptamine receptor 2B     (-1)
Non-common off-target(s) (drug2) :  
    BE0000291  5-hydroxytryptamine receptor 1A     (-1)
---------------------------------------------------
         
Drug1 :  DB00805  Minaprine
Drug2 :  DB01623  Thiothixene
Pharmacological target (-,-) : BE0000451  5-hydroxytryptamine receptor 2A
Common off-target (+,-) :      BE0000756  D(2) dopamine receptor
Common off-target (+,-) :      BE0000020  D(1A) dopamine receptor
Non-common off-target(s) (drug1) :  
    BE0000426  Acetylcholinesterase     (-1)
    BE0000749  Sodium-dependent serotonin transporter     (-1)
    BE0000092  Muscarinic acetylcholine receptor M1     (1)
    BE0002198  Amine oxidase [flavin-containing] A     (-1)
    BE0000533  5-hydroxytryptamine receptor 2C     (-1)
    BE0000393  5-hydroxytryptamine receptor 2B     (-1)
---------------------------------------------------
         
Drug1 :  DB00836  Loperamide
Drug2 :  DB00921  Buprenorphine
Pharmacological target (+,+) : BE0000770  Mu-type opioid receptor
Pharmacological target (+,-) : BE0000632  Kappa-type opioid receptor
Common off-target (+,-) :      BE0000420  Delta-type opioid receptor
Non-common off-target(s) (drug1) :  
    BE0000356  Voltage-dependent P/Q-type calcium channel subunit alpha-1A     (-1)
    BE0000418  Calmodulin     (-1)
---------------------------------------------------
         
Drug1 :  DB00836  Loperamide
Drug2 :  DB01192  Oxymorphone
Pharmacological target (+,+) : BE0000770  Mu-type opioid receptor
Common off-target (+,-) :      BE0000420  Delta-type opioid receptor
Non-common off-target(s) (drug1) :  
    BE0000632  Kappa-type opioid receptor     (1)
    BE0000356  Voltage-dependent P/Q-type calcium channel subunit alpha-1A     (-1)
    BE0000418  Calmodulin     (-1)
---------------------------------------------------
         
Drug1 :  DB00921  Buprenorphine
Drug2 :  DB01497  Etorphine
Pharmacological target (+,+) : BE0000770  Mu-type opioid receptor
Pharmacological target (+,-) : BE0000632  Kappa-type opioid receptor
Common off-target (+,-) :      BE0000420  Delta-type opioid receptor
Non-common off-target(s) (drug2) :  
    BE0002378  Nociceptin receptor     (1)
    BE0001063  E3 ubiquitin-protein ligase TRIM13     (1)
---------------------------------------------------
         
Drug1 :  DB01142  Doxepin
Drug2 :  DB01191  Dexfenfluramine
Pharmacological target (-,-) : BE0000749  Sodium-dependent serotonin transporter
Common off-target (+,-) :      BE0000533  5-hydroxytryptamine receptor 2C
Non-common off-target(s) (drug1) :  
    BE0000486  Sodium-dependent noradrenaline transporter     (-1)
    BE0000756  D(2) dopamine receptor     (-1)
    BE0000045  Muscarinic acetylcholine receptor M3     (-1)
    BE0000092  Muscarinic acetylcholine receptor M1     (-1)
    BE0000560  Muscarinic acetylcholine receptor M2     (-1)
    BE0000501  Alpha-1A adrenergic receptor     (-1)
    BE0000575  Alpha-1B adrenergic receptor     (-1)
    BE0000715  Alpha-1D adrenergic receptor     (-1)
    BE0000442  Histamine H1 receptor     (-1)
    BE0000291  5-hydroxytryptamine receptor 1A     (-1)
    BE0000393  5-hydroxytryptamine receptor 2B     (-1)
    BE0000451  5-hydroxytryptamine receptor 2A     (-1)
    BE0000289  Alpha-2A adrenergic receptor     (-1)
    BE0000572  Alpha-2B adrenergic receptor     (-1)
    BE0000342  Alpha-2C adrenergic receptor     (-1)
    BE0000405  Muscarinic acetylcholine receptor M4     (-1)
    BE0000247  Muscarinic acetylcholine receptor M5     (-1)
    BE0000112  Histamine H2 receptor     (-1)
---------------------------------------------------
         
Drug1 :  DB01142  Doxepin
Drug2 :  DB01454  3,4-Methylenedioxymethamphetamine
Pharmacological target (-,-) : BE0000749  Sodium-dependent serotonin transporter
Pharmacological target (-,-) : BE0000486  Sodium-dependent noradrenaline transporter
Common off-target (+,-) :      BE0000533  5-hydroxytryptamine receptor 2C
Common off-target (+,-) :      BE0000393  5-hydroxytryptamine receptor 2B
Common off-target (+,-) :      BE0000451  5-hydroxytryptamine receptor 2A
Non-common off-target(s) (drug1) :  
    BE0000756  D(2) dopamine receptor     (-1)
    BE0000045  Muscarinic acetylcholine receptor M3     (-1)
    BE0000092  Muscarinic acetylcholine receptor M1     (-1)
    BE0000560  Muscarinic acetylcholine receptor M2     (-1)
    BE0000501  Alpha-1A adrenergic receptor     (-1)
    BE0000575  Alpha-1B adrenergic receptor     (-1)
    BE0000715  Alpha-1D adrenergic receptor     (-1)
    BE0000442  Histamine H1 receptor     (-1)
    BE0000291  5-hydroxytryptamine receptor 1A     (-1)
    BE0000289  Alpha-2A adrenergic receptor     (-1)
    BE0000572  Alpha-2B adrenergic receptor     (-1)
    BE0000342  Alpha-2C adrenergic receptor     (-1)
    BE0000405  Muscarinic acetylcholine receptor M4     (-1)
    BE0000247  Muscarinic acetylcholine receptor M5     (-1)
    BE0000112  Histamine H2 receptor     (-1)
Non-common off-target(s) (drug2) :  
    BE0000118  Synaptic vesicular amine transporter     (-1)
    BE0000647  Sodium-dependent dopamine transporter     (-1)
---------------------------------------------------
         
Drug1 :  DB01142  Doxepin
Drug2 :  DB01579  Phendimetrazine
Pharmacological target (-,-) : BE0000486  Sodium-dependent noradrenaline transporter
Common off-target (+,-) :      BE0000501  Alpha-1A adrenergic receptor
Common off-target (+,-) :      BE0000575  Alpha-1B adrenergic receptor
Non-common off-target(s) (drug1) :  
    BE0000749  Sodium-dependent serotonin transporter     (-1)
    BE0000756  D(2) dopamine receptor     (-1)
    BE0000045  Muscarinic acetylcholine receptor M3     (-1)
    BE0000092  Muscarinic acetylcholine receptor M1     (-1)
    BE0000533  5-hydroxytryptamine receptor 2C     (-1)
    BE0000560  Muscarinic acetylcholine receptor M2     (-1)
    BE0000715  Alpha-1D adrenergic receptor     (-1)
    BE0000442  Histamine H1 receptor     (-1)
    BE0000291  5-hydroxytryptamine receptor 1A     (-1)
    BE0000393  5-hydroxytryptamine receptor 2B     (-1)
    BE0000451  5-hydroxytryptamine receptor 2A     (-1)
    BE0000289  Alpha-2A adrenergic receptor     (-1)
    BE0000572  Alpha-2B adrenergic receptor     (-1)
    BE0000342  Alpha-2C adrenergic receptor     (-1)
    BE0000405  Muscarinic acetylcholine receptor M4     (-1)
    BE0000247  Muscarinic acetylcholine receptor M5     (-1)
    BE0000112  Histamine H2 receptor     (-1)
---------------------------------------------------
         
Drug1 :  DB01149  Nefazodone
Drug2 :  DB01191  Dexfenfluramine
Pharmacological target (-,-) : BE0000749  Sodium-dependent serotonin transporter
Common off-target (+,-) :      BE0000533  5-hydroxytryptamine receptor 2C
Non-common off-target(s) (drug1) :  
    BE0000647  Sodium-dependent dopamine transporter     (-1)
    BE0000486  Sodium-dependent noradrenaline transporter     (-1)
    BE0000501  Alpha-1A adrenergic receptor     (-1)
    BE0000291  5-hydroxytryptamine receptor 1A     (-1)
    BE0000451  5-hydroxytryptamine receptor 2A     (-1)
    BE0000289  Alpha-2A adrenergic receptor     (-1)
---------------------------------------------------
         
Drug1 :  DB01149  Nefazodone
Drug2 :  DB01579  Phendimetrazine
Pharmacological target (-,-) : BE0000486  Sodium-dependent noradrenaline transporter
Common off-target (+,-) :      BE0000501  Alpha-1A adrenergic receptor
Non-common off-target(s) (drug1) :  
    BE0000749  Sodium-dependent serotonin transporter     (-1)
    BE0000647  Sodium-dependent dopamine transporter     (-1)
    BE0000533  5-hydroxytryptamine receptor 2C     (-1)
    BE0000291  5-hydroxytryptamine receptor 1A     (-1)
    BE0000451  5-hydroxytryptamine receptor 2A     (-1)
    BE0000289  Alpha-2A adrenergic receptor     (-1)
Non-common off-target(s) (drug2) :  
    BE0000575  Alpha-1B adrenergic receptor     (1)
---------------------------------------------------
         
Drug1 :  DB01186  Pergolide
Drug2 :  DB09014  Captodiame
Pharmacological target (+,+) : BE0000581  D(3) dopamine receptor
Common off-target (+,-) :      BE0000533  5-hydroxytryptamine receptor 2C
Non-common off-target(s) (drug1) :  
    BE0000756  D(2) dopamine receptor     (1)
    BE0000501  Alpha-1A adrenergic receptor     (1)
    BE0000575  Alpha-1B adrenergic receptor     (1)
    BE0000715  Alpha-1D adrenergic receptor     (1)
    BE0000659  5-hydroxytryptamine receptor 1D     (1)
    BE0000797  5-hydroxytryptamine receptor 1B     (1)
    BE0000291  5-hydroxytryptamine receptor 1A     (1)
    BE0000393  5-hydroxytryptamine receptor 2B     (1)
    BE0000451  5-hydroxytryptamine receptor 2A     (1)
    BE0000020  D(1A) dopamine receptor     (1)
    BE0000145  D(1B) dopamine receptor     (1)
    BE0000389  D(4) dopamine receptor     (1)
    BE0000289  Alpha-2A adrenergic receptor     (1)
    BE0000572  Alpha-2B adrenergic receptor     (1)
    BE0000342  Alpha-2C adrenergic receptor     (1)
Non-common off-target(s) (drug2) :  
    BE0000156  Sigma non-opioid intracellular receptor 1     (1)
---------------------------------------------------
         
Drug1 :  DB01191  Dexfenfluramine
Drug2 :  DB01242  Clomipramine
Pharmacological target (-,-) : BE0000749  Sodium-dependent serotonin transporter
Common off-target (+,-) :      BE0000533  5-hydroxytryptamine receptor 2C
Non-common off-target(s) (drug2) :  
    BE0000814  Glutathione S-transferase P     (-1)
    BE0000486  Sodium-dependent noradrenaline transporter     (-1)
    BE0000393  5-hydroxytryptamine receptor 2B     (-1)
    BE0000451  5-hydroxytryptamine receptor 2A     (-1)
---------------------------------------------------
         
Drug1 :  DB01192  Oxymorphone
Drug2 :  DB01497  Etorphine
Pharmacological target (+,+) : BE0000770  Mu-type opioid receptor
Common off-target (+,-) :      BE0000420  Delta-type opioid receptor
Non-common off-target(s) (drug2) :  
    BE0000632  Kappa-type opioid receptor     (1)
    BE0002378  Nociceptin receptor     (1)
    BE0001063  E3 ubiquitin-protein ligase TRIM13     (1)
---------------------------------------------------
         
Drug1 :  DB01192  Oxymorphone
Drug2 :  DB01565  Dihydromorphine
Pharmacological target (+,+) : BE0000770  Mu-type opioid receptor
Common off-target (+,-) :      BE0000420  Delta-type opioid receptor
Non-common off-target(s) (drug2) :  
    BE0000632  Kappa-type opioid receptor     (1)
    BE0000947  Pro-opiomelanocortin     (1)
    BE0001063  E3 ubiquitin-protein ligase TRIM13     (1)
---------------------------------------------------
         
Drug1 :  DB01192  Oxymorphone
Drug2 :  DB06738  Ketobemidone
Pharmacological target (+,+) : BE0000770  Mu-type opioid receptor
Common off-target (+,-) :      BE0000420  Delta-type opioid receptor
Non-common off-target(s) (drug2) :  
    BE0000632  Kappa-type opioid receptor     (1)
    BE0004956  NMDA receptor     (-1)
---------------------------------------------------
         
Drug1 :  DB01200  Bromocriptine
Drug2 :  DB09014  Captodiame
Pharmacological target (+,+) : BE0000581  D(3) dopamine receptor
Common off-target (+,-) :      BE0000533  5-hydroxytryptamine receptor 2C
Non-common off-target(s) (drug1) :  
    BE0000756  D(2) dopamine receptor     (1)
    BE0000501  Alpha-1A adrenergic receptor     (1)
    BE0000575  Alpha-1B adrenergic receptor     (1)
    BE0000715  Alpha-1D adrenergic receptor     (1)
    BE0000659  5-hydroxytryptamine receptor 1D     (1)
    BE0000797  5-hydroxytryptamine receptor 1B     (1)
    BE0000291  5-hydroxytryptamine receptor 1A     (1)
    BE0000393  5-hydroxytryptamine receptor 2B     (1)
    BE0000650  5-hydroxytryptamine receptor 7     (-1)
    BE0000451  5-hydroxytryptamine receptor 2A     (1)
    BE0000020  D(1A) dopamine receptor     (1)
    BE0000145  D(1B) dopamine receptor     (1)
    BE0000389  D(4) dopamine receptor     (-1)
    BE0000289  Alpha-2A adrenergic receptor     (1)
    BE0000572  Alpha-2B adrenergic receptor     (1)
    BE0000342  Alpha-2C adrenergic receptor     (1)
Non-common off-target(s) (drug2) :  
    BE0000156  Sigma non-opioid intracellular receptor 1     (1)
---------------------------------------------------
         
Drug1 :  DB01209  Dezocine
Drug2 :  DB01565  Dihydromorphine
Pharmacological target (+,+) : BE0000770  Mu-type opioid receptor
Common off-target (+,-) :      BE0000632  Kappa-type opioid receptor
Non-common off-target(s) (drug2) :  
    BE0000420  Delta-type opioid receptor     (1)
    BE0000947  Pro-opiomelanocortin     (1)
    BE0001063  E3 ubiquitin-protein ligase TRIM13     (1)
---------------------------------------------------
         
Drug1 :  DB01224  Quetiapine
Drug2 :  DB08810  Cinitapride
Pharmacological target (-,-) : BE0000451  5-hydroxytryptamine receptor 2A
Common off-target (+,-) :      BE0000291  5-hydroxytryptamine receptor 1A
Non-common off-target(s) (drug1) :  
    BE0000756  D(2) dopamine receptor     (-1)
    BE0000045  Muscarinic acetylcholine receptor M3     (-1)
    BE0000092  Muscarinic acetylcholine receptor M1     (-1)
    BE0000533  5-hydroxytryptamine receptor 2C     (-1)
    BE0000560  Muscarinic acetylcholine receptor M2     (-1)
    BE0000501  Alpha-1A adrenergic receptor     (-1)
    BE0000575  Alpha-1B adrenergic receptor     (-1)
    BE0000715  Alpha-1D adrenergic receptor     (-1)
    BE0000442  Histamine H1 receptor     (-1)
    BE0000650  5-hydroxytryptamine receptor 7     (-1)
    BE0000020  D(1A) dopamine receptor     (-1)
    BE0000145  D(1B) dopamine receptor     (-1)
    BE0000581  D(3) dopamine receptor     (-1)
    BE0000389  D(4) dopamine receptor     (-1)
    BE0000289  Alpha-2A adrenergic receptor     (-1)
    BE0000572  Alpha-2B adrenergic receptor     (-1)
    BE0000342  Alpha-2C adrenergic receptor     (-1)
    BE0000405  Muscarinic acetylcholine receptor M4     (-1)
    BE0000247  Muscarinic acetylcholine receptor M5     (-1)
Non-common off-target(s) (drug2) :  
    BE0000084  5-hydroxytryptamine receptor 4     (1)
---------------------------------------------------
         
Drug1 :  DB01267  Paliperidone
Drug2 :  DB08810  Cinitapride
Pharmacological target (-,-) : BE0000451  5-hydroxytryptamine receptor 2A
Common off-target (+,-) :      BE0000291  5-hydroxytryptamine receptor 1A
Non-common off-target(s) (drug1) :  
    BE0000756  D(2) dopamine receptor     (-1)
    BE0000533  5-hydroxytryptamine receptor 2C     (-1)
    BE0000501  Alpha-1A adrenergic receptor     (-1)
    BE0000575  Alpha-1B adrenergic receptor     (-1)
    BE0000442  Histamine H1 receptor     (1)
    BE0000659  5-hydroxytryptamine receptor 1D     (-1)
    BE0000020  D(1A) dopamine receptor     (-1)
    BE0000581  D(3) dopamine receptor     (-1)
    BE0000389  D(4) dopamine receptor     (-1)
    BE0000289  Alpha-2A adrenergic receptor     (-1)
    BE0000572  Alpha-2B adrenergic receptor     (-1)
    BE0000342  Alpha-2C adrenergic receptor     (1)
Non-common off-target(s) (drug2) :  
    BE0000084  5-hydroxytryptamine receptor 4     (1)
---------------------------------------------------
         
Drug1 :  DB01267  Paliperidone
Drug2 :  DB09016  Butriptyline
Pharmacological target (-,-) : BE0000451  5-hydroxytryptamine receptor 2A
Common off-target (+,-) :      BE0000442  Histamine H1 receptor
Non-common off-target(s) (drug1) :  
    BE0000756  D(2) dopamine receptor     (-1)
    BE0000533  5-hydroxytryptamine receptor 2C     (-1)
    BE0000501  Alpha-1A adrenergic receptor     (-1)
    BE0000575  Alpha-1B adrenergic receptor     (-1)
    BE0000659  5-hydroxytryptamine receptor 1D     (-1)
    BE0000291  5-hydroxytryptamine receptor 1A     (-1)
    BE0000020  D(1A) dopamine receptor     (-1)
    BE0000581  D(3) dopamine receptor     (-1)
    BE0000389  D(4) dopamine receptor     (-1)
    BE0000289  Alpha-2A adrenergic receptor     (-1)
    BE0000572  Alpha-2B adrenergic receptor     (-1)
    BE0000342  Alpha-2C adrenergic receptor     (1)
Non-common off-target(s) (drug2) :  
    BE0000749  Sodium-dependent serotonin transporter     (-1)
---------------------------------------------------
         
Drug1 :  DB01454  3,4-Methylenedioxymethamphetamine
Drug2 :  DB09016  Butriptyline
Pharmacological target (-,-) : BE0000749  Sodium-dependent serotonin transporter
Common off-target (+,-) :      BE0000451  5-hydroxytryptamine receptor 2A
Non-common off-target(s) (drug1) :  
    BE0000118  Synaptic vesicular amine transporter     (-1)
    BE0000647  Sodium-dependent dopamine transporter     (-1)
    BE0000486  Sodium-dependent noradrenaline transporter     (-1)
    BE0000533  5-hydroxytryptamine receptor 2C     (1)
    BE0000393  5-hydroxytryptamine receptor 2B     (1)
Non-common off-target(s) (drug2) :  
    BE0000442  Histamine H1 receptor     (-1)
---------------------------------------------------
         
Drug1 :  DB01576  Dextroamphetamine
Drug2 :  DB01579  Phendimetrazine
Pharmacological target (-,-) : BE0000486  Sodium-dependent noradrenaline transporter
Common off-target (+,-) :      BE0000575  Alpha-1B adrenergic receptor
Non-common off-target(s) (drug1) :  
    BE0000118  Synaptic vesicular amine transporter     (1)
    BE0000647  Sodium-dependent dopamine transporter     (-1)
    BE0001044  Trace amine-associated receptor 1     (1)
Non-common off-target(s) (drug2) :  
    BE0000501  Alpha-1A adrenergic receptor     (1)
---------------------------------------------------
         
Drug1 :  DB04946  Iloperidone
Drug2 :  DB08810  Cinitapride
Pharmacological target (-,-) : BE0000451  5-hydroxytryptamine receptor 2A
Common off-target (+,-) :      BE0000291  5-hydroxytryptamine receptor 1A
Non-common off-target(s) (drug1) :  
    BE0000756  D(2) dopamine receptor     (-1)
    BE0000501  Alpha-1A adrenergic receptor     (-1)
    BE0000442  Histamine H1 receptor     (-1)
    BE0000650  5-hydroxytryptamine receptor 7     (-1)
    BE0000020  D(1A) dopamine receptor     (-1)
    BE0000581  D(3) dopamine receptor     (-1)
    BE0000389  D(4) dopamine receptor     (-1)
    BE0000945  5-hydroxytryptamine receptor 6     (-1)
    BE0000342  Alpha-2C adrenergic receptor     (-1)
Non-common off-target(s) (drug2) :  
    BE0000084  5-hydroxytryptamine receptor 4     (1)
---------------------------------------------------
         
Drug1 :  DB06216  Asenapine
Drug2 :  DB08810  Cinitapride
Pharmacological target (-,-) : BE0000451  5-hydroxytryptamine receptor 2A
Common off-target (+,-) :      BE0000291  5-hydroxytryptamine receptor 1A
Non-common off-target(s) (drug1) :  
    BE0000756  D(2) dopamine receptor     (-1)
    BE0000172  Beta-1 adrenergic receptor     (-1)
    BE0000533  5-hydroxytryptamine receptor 2C     (-1)
    BE0000694  Beta-2 adrenergic receptor     (-1)
    BE0000501  Alpha-1A adrenergic receptor     (-1)
    BE0000442  Histamine H1 receptor     (-1)
    BE0000797  5-hydroxytryptamine receptor 1B     (-1)
    BE0000393  5-hydroxytryptamine receptor 2B     (-1)
    BE0000650  5-hydroxytryptamine receptor 7     (-1)
    BE0000020  D(1A) dopamine receptor     (-1)
    BE0000581  D(3) dopamine receptor     (-1)
    BE0000389  D(4) dopamine receptor     (-1)
    BE0000945  5-hydroxytryptamine receptor 6     (-1)
    BE0000289  Alpha-2A adrenergic receptor     (-1)
    BE0000572  Alpha-2B adrenergic receptor     (-1)
    BE0000342  Alpha-2C adrenergic receptor     (-1)
    BE0000112  Histamine H2 receptor     (-1)
    BE0004688  5-hydroxytryptamine receptor 5A     (-1)
Non-common off-target(s) (drug2) :  
    BE0000084  5-hydroxytryptamine receptor 4     (1)
---------------------------------------------------
         
Drug1 :  DB08810  Cinitapride
Drug2 :  DB08815  Lurasidone
Pharmacological target (-,-) : BE0000451  5-hydroxytryptamine receptor 2A
Common off-target (+,-) :      BE0000291  5-hydroxytryptamine receptor 1A
Non-common off-target(s) (drug1) :  
    BE0000084  5-hydroxytryptamine receptor 4     (1)
Non-common off-target(s) (drug2) :  
    BE0000756  D(2) dopamine receptor     (-1)
    BE0000650  5-hydroxytryptamine receptor 7     (-1)
    BE0000342  Alpha-2C adrenergic receptor     (-1)
---------------------------------------------------
