# Supplementary material for: Drug combinatorics and side effect estimation on the signed human drug-target network
Source: BMC Syst Biol. 2016 Aug 15;10:74. doi: 10.1186/s12918-016-0326-8 (PMC4986181; doi:10.1186/s12918-016-0326-8)
Supplement: Additional file 8 — Text file containing all drug pairs having side effect scores b i(j)=b j(i)=0. (TXT 44 kb) [file 12918_2016_326_MOESM8_ESM.txt]

Drug pairs with common pharmacological targets that do not change the overall side effect on the 2 drugs
         
Drug1 :  DB00159  Icosapent
Drug2 :  DB00605  Sulindac
Pharmacological target (-,-) : BE0000262  Prostaglandin G/H synthase 2
Common off-target (-,-) :      BE0000017  Prostaglandin G/H synthase 1
Common off-target (+,-) :      BE0001007  Peroxisome proliferator-activated receptor delta
Non-common off-target(s) (drug1) :  
    BE0000888  Fatty acid desaturase 1     (1)
    BE0000986  Sodium/calcium exchanger 1     (-1)
    BE0001023  Transient receptor potential cation channel subfamily V member 1     (1)
    BE0000215  Peroxisome proliferator-activated receptor gamma     (1)
    BE0000996  Long-chain-fatty-acid--CoA ligase 4     (1)
    BE0001093  Long-chain-fatty-acid--CoA ligase 3     (1)
    BE0000688  Free fatty acid receptor 1     (1)
Non-common off-target(s) (drug2) :  
    BE0000747  Aldose reductase     (-1)
    BE0003561  Prostaglandin D2 receptor 2     (-1)
    BE0001062  Mitogen-activated protein kinase 3     (-1)
---------------------------------------------------
         
Drug1 :  DB00182  Amphetamine
Drug2 :  DB01454  3,4-Methylenedioxymethamphetamine
Pharmacological target (-,-) : BE0000118  Synaptic vesicular amine transporter
Common off-target (-,-) :      BE0000647  Sodium-dependent dopamine transporter
Common off-target (+,-) :      BE0000486  Sodium-dependent noradrenaline transporter
Non-common off-target(s) (drug1) :  
    BE0000867  Cocaine- and amphetamine-regulated transcript protein     (1)
    BE0001044  Trace amine-associated receptor 1     (1)
    BE0004888  Alpha adrenergic receptor     (1)
    BE0004872  Beta adrenergic receptor     (1)
Non-common off-target(s) (drug2) :  
    BE0000749  Sodium-dependent serotonin transporter     (-1)
    BE0000533  5-hydroxytryptamine receptor 2C     (1)
    BE0000393  5-hydroxytryptamine receptor 2B     (1)
    BE0000451  5-hydroxytryptamine receptor 2A     (1)
---------------------------------------------------
         
Drug1 :  DB00182  Amphetamine
Drug2 :  DB01576  Dextroamphetamine
Pharmacological target (-,-) : BE0000647  Sodium-dependent dopamine transporter
Pharmacological target (+,-) : BE0000118  Synaptic vesicular amine transporter
Common off-target (+,+) :      BE0001044  Trace amine-associated receptor 1
Common off-target (+,-) :      BE0000486  Sodium-dependent noradrenaline transporter
Non-common off-target(s) (drug1) :  
    BE0000867  Cocaine- and amphetamine-regulated transcript protein     (1)
    BE0004888  Alpha adrenergic receptor     (1)
    BE0004872  Beta adrenergic receptor     (1)
Non-common off-target(s) (drug2) :  
    BE0000575  Alpha-1B adrenergic receptor     (-1)
---------------------------------------------------
         
Drug1 :  DB00193  Tramadol
Drug2 :  DB00647  Dextropropoxyphene
Pharmacological target (+,+) : BE0000770  Mu-type opioid receptor
Common off-target (+,+) :      BE0000420  Delta-type opioid receptor
Common off-target (+,-) :      BE0000632  Kappa-type opioid receptor
Non-common off-target(s) (drug1) :  
    BE0000641  Glutamate receptor ionotropic, NMDA 3A     (-1)
    BE0000749  Sodium-dependent serotonin transporter     (-1)
    BE0000486  Sodium-dependent noradrenaline transporter     (-1)
    BE0000045  Muscarinic acetylcholine receptor M3     (-1)
    BE0000533  5-hydroxytryptamine receptor 2C     (-1)
    BE0003438  Alpha-7 nicotinic cholinergic receptor subunit     (-1)
---------------------------------------------------
         
Drug1 :  DB00247  Methysergide
Drug2 :  DB00321  Amitriptyline
Pharmacological target (-,-) : BE0000451  5-hydroxytryptamine receptor 2A
Common off-target (-,-) :      BE0000650  5-hydroxytryptamine receptor 7
Common off-target (+,-) :      BE0000291  5-hydroxytryptamine receptor 1A
Non-common off-target(s) (drug1) :  
    BE0000533  5-hydroxytryptamine receptor 2C     (-1)
    BE0000393  5-hydroxytryptamine receptor 2B     (-1)
Non-common off-target(s) (drug2) :  
    BE0000749  Sodium-dependent serotonin transporter     (-1)
    BE0000486  Sodium-dependent noradrenaline transporter     (-1)
    BE0000045  Muscarinic acetylcholine receptor M3     (-1)
    BE0000092  Muscarinic acetylcholine receptor M1     (-1)
    BE0000632  Kappa-type opioid receptor     (1)
    BE0000420  Delta-type opioid receptor     (1)
    BE0000560  Muscarinic acetylcholine receptor M2     (-1)
    BE0000501  Alpha-1A adrenergic receptor     (-1)
    BE0000575  Alpha-1B adrenergic receptor     (-1)
    BE0000715  Alpha-1D adrenergic receptor     (-1)
    BE0000442  Histamine H1 receptor     (-1)
    BE0000781  Potassium voltage-gated channel subfamily A member 1     (-1)
    BE0000945  5-hydroxytryptamine receptor 6     (-1)
    BE0000289  Alpha-2A adrenergic receptor     (-1)
    BE0000405  Muscarinic acetylcholine receptor M4     (-1)
    BE0000247  Muscarinic acetylcholine receptor M5     (-1)
    BE0000112  Histamine H2 receptor     (-1)
    BE0003603  Potassium voltage-gated channel subfamily D member 2     (-1)
    BE0003604  Potassium voltage-gated channel subfamily D member 3     (-1)
    BE0001039  High affinity nerve growth factor receptor     (1)
    BE0003605  BDNF/NT-3 growth factors receptor     (1)
    BE0000897  Potassium voltage-gated channel subfamily KQT member 2     (-1)
    BE0000156  Sigma non-opioid intracellular receptor 1     (1)
---------------------------------------------------
         
Drug1 :  DB00247  Methysergide
Drug2 :  DB00540  Nortriptyline
Pharmacological target (-,-) : BE0000451  5-hydroxytryptamine receptor 2A
Common off-target (-,-) :      BE0000533  5-hydroxytryptamine receptor 2C
Common off-target (+,-) :      BE0000291  5-hydroxytryptamine receptor 1A
Non-common off-target(s) (drug1) :  
    BE0000393  5-hydroxytryptamine receptor 2B     (-1)
    BE0000650  5-hydroxytryptamine receptor 7     (-1)
Non-common off-target(s) (drug2) :  
    BE0000749  Sodium-dependent serotonin transporter     (-1)
    BE0000486  Sodium-dependent noradrenaline transporter     (-1)
    BE0004872  Beta adrenergic receptor     (-1)
    BE0000756  D(2) dopamine receptor     (-1)
    BE0000045  Muscarinic acetylcholine receptor M3     (-1)
    BE0000092  Muscarinic acetylcholine receptor M1     (-1)
    BE0000560  Muscarinic acetylcholine receptor M2     (-1)
    BE0000501  Alpha-1A adrenergic receptor     (-1)
    BE0000575  Alpha-1B adrenergic receptor     (-1)
    BE0000715  Alpha-1D adrenergic receptor     (-1)
    BE0000442  Histamine H1 receptor     (-1)
    BE0004864  Alpha-2 adrenergic receptor     (-1)
    BE0000405  Muscarinic acetylcholine receptor M4     (-1)
    BE0000247  Muscarinic acetylcholine receptor M5     (-1)
---------------------------------------------------
         
Drug1 :  DB00247  Methysergide
Drug2 :  DB00734  Risperidone
Pharmacological target (-,-) : BE0000451  5-hydroxytryptamine receptor 2A
Common off-target (-,-) :      BE0000533  5-hydroxytryptamine receptor 2C
Common off-target (+,-) :      BE0000291  5-hydroxytryptamine receptor 1A
Non-common off-target(s) (drug1) :  
    BE0000393  5-hydroxytryptamine receptor 2B     (-1)
    BE0000650  5-hydroxytryptamine receptor 7     (-1)
Non-common off-target(s) (drug2) :  
    BE0000756  D(2) dopamine receptor     (-1)
    BE0000501  Alpha-1A adrenergic receptor     (-1)
    BE0000575  Alpha-1B adrenergic receptor     (-1)
    BE0000442  Histamine H1 receptor     (-1)
    BE0000659  5-hydroxytryptamine receptor 1D     (-1)
    BE0000020  D(1A) dopamine receptor     (-1)
    BE0000581  D(3) dopamine receptor     (-1)
    BE0000389  D(4) dopamine receptor     (-1)
    BE0000289  Alpha-2A adrenergic receptor     (-1)
    BE0000342  Alpha-2C adrenergic receptor     (1)
---------------------------------------------------
         
Drug1 :  DB00247  Methysergide
Drug2 :  DB04946  Iloperidone
Pharmacological target (-,-) : BE0000451  5-hydroxytryptamine receptor 2A
Common off-target (-,-) :      BE0000650  5-hydroxytryptamine receptor 7
Common off-target (+,-) :      BE0000291  5-hydroxytryptamine receptor 1A
Non-common off-target(s) (drug1) :  
    BE0000533  5-hydroxytryptamine receptor 2C     (-1)
    BE0000393  5-hydroxytryptamine receptor 2B     (-1)
Non-common off-target(s) (drug2) :  
    BE0000756  D(2) dopamine receptor     (-1)
    BE0000501  Alpha-1A adrenergic receptor     (-1)
    BE0000442  Histamine H1 receptor     (-1)
    BE0000020  D(1A) dopamine receptor     (-1)
    BE0000581  D(3) dopamine receptor     (-1)
    BE0000389  D(4) dopamine receptor     (-1)
    BE0000945  5-hydroxytryptamine receptor 6     (-1)
    BE0000342  Alpha-2C adrenergic receptor     (-1)
---------------------------------------------------
         
Drug1 :  DB00247  Methysergide
Drug2 :  DB08815  Lurasidone
Pharmacological target (-,-) : BE0000451  5-hydroxytryptamine receptor 2A
Common off-target (-,-) :      BE0000650  5-hydroxytryptamine receptor 7
Common off-target (+,-) :      BE0000291  5-hydroxytryptamine receptor 1A
Non-common off-target(s) (drug1) :  
    BE0000533  5-hydroxytryptamine receptor 2C     (-1)
    BE0000393  5-hydroxytryptamine receptor 2B     (-1)
Non-common off-target(s) (drug2) :  
    BE0000756  D(2) dopamine receptor     (-1)
    BE0000342  Alpha-2C adrenergic receptor     (-1)
---------------------------------------------------
         
Drug1 :  DB00321  Amitriptyline
Drug2 :  DB00805  Minaprine
Pharmacological target (-,-) : BE0000451  5-hydroxytryptamine receptor 2A
Common off-target (-,-) :      BE0000749  Sodium-dependent serotonin transporter
Common off-target (+,-) :      BE0000092  Muscarinic acetylcholine receptor M1
Non-common off-target(s) (drug1) :  
    BE0000486  Sodium-dependent noradrenaline transporter     (-1)
    BE0000045  Muscarinic acetylcholine receptor M3     (-1)
    BE0000632  Kappa-type opioid receptor     (1)
    BE0000420  Delta-type opioid receptor     (1)
    BE0000560  Muscarinic acetylcholine receptor M2     (-1)
    BE0000501  Alpha-1A adrenergic receptor     (-1)
    BE0000575  Alpha-1B adrenergic receptor     (-1)
    BE0000715  Alpha-1D adrenergic receptor     (-1)
    BE0000442  Histamine H1 receptor     (-1)
    BE0000291  5-hydroxytryptamine receptor 1A     (-1)
    BE0000650  5-hydroxytryptamine receptor 7     (-1)
    BE0000781  Potassium voltage-gated channel subfamily A member 1     (-1)
    BE0000945  5-hydroxytryptamine receptor 6     (-1)
    BE0000289  Alpha-2A adrenergic receptor     (-1)
    BE0000405  Muscarinic acetylcholine receptor M4     (-1)
    BE0000247  Muscarinic acetylcholine receptor M5     (-1)
    BE0000112  Histamine H2 receptor     (-1)
    BE0003603  Potassium voltage-gated channel subfamily D member 2     (-1)
    BE0003604  Potassium voltage-gated channel subfamily D member 3     (-1)
    BE0001039  High affinity nerve growth factor receptor     (1)
    BE0003605  BDNF/NT-3 growth factors receptor     (1)
    BE0000897  Potassium voltage-gated channel subfamily KQT member 2     (-1)
    BE0000156  Sigma non-opioid intracellular receptor 1     (1)
Non-common off-target(s) (drug2) :  
    BE0000426  Acetylcholinesterase     (-1)
    BE0000756  D(2) dopamine receptor     (1)
    BE0002198  Amine oxidase [flavin-containing] A     (-1)
    BE0000533  5-hydroxytryptamine receptor 2C     (-1)
    BE0000393  5-hydroxytryptamine receptor 2B     (-1)
    BE0000020  D(1A) dopamine receptor     (1)
---------------------------------------------------
         
Drug1 :  DB00334  Olanzapine
Drug2 :  DB00805  Minaprine
Pharmacological target (-,-) : BE0000451  5-hydroxytryptamine receptor 2A
Common off-target (-,-) :      BE0000533  5-hydroxytryptamine receptor 2C
Common off-target (-,-) :      BE0000393  5-hydroxytryptamine receptor 2B
Common off-target (+,-) :      BE0000092  Muscarinic acetylcholine receptor M1
Common off-target (+,-) :      BE0000020  D(1A) dopamine receptor
Non-common off-target(s) (drug1) :  
    BE0000045  Muscarinic acetylcholine receptor M3     (-1)
    BE0000560  Muscarinic acetylcholine receptor M2     (-1)
    BE0000501  Alpha-1A adrenergic receptor     (-1)
    BE0000575  Alpha-1B adrenergic receptor     (-1)
    BE0000442  Histamine H1 receptor     (-1)
    BE0000659  5-hydroxytryptamine receptor 1D     (-1)
    BE0000797  5-hydroxytryptamine receptor 1B     (-1)
    BE0000291  5-hydroxytryptamine receptor 1A     (-1)
    BE0000476  5-hydroxytryptamine receptor 1E     (-1)
    BE0000650  5-hydroxytryptamine receptor 7     (-1)
    BE0000145  D(1B) dopamine receptor     (-1)
    BE0000581  D(3) dopamine receptor     (-1)
    BE0000389  D(4) dopamine receptor     (-1)
    BE0000311  5-hydroxytryptamine receptor 3A     (-1)
    BE0000945  5-hydroxytryptamine receptor 6     (-1)
    BE0000289  Alpha-2A adrenergic receptor     (-1)
    BE0000572  Alpha-2B adrenergic receptor     (-1)
    BE0000342  Alpha-2C adrenergic receptor     (-1)
    BE0000405  Muscarinic acetylcholine receptor M4     (-1)
    BE0000247  Muscarinic acetylcholine receptor M5     (-1)
    BE0004889  D(1) dopamine receptor     (-1)
    BE0000112  Histamine H2 receptor     (-1)
    BE0000146  Histamine H4 receptor     (-1)
    BE0004688  5-hydroxytryptamine receptor 5A     (-1)
Non-common off-target(s) (drug2) :  
    BE0000426  Acetylcholinesterase     (-1)
    BE0000749  Sodium-dependent serotonin transporter     (-1)
    BE0000756  D(2) dopamine receptor     (1)
    BE0002198  Amine oxidase [flavin-containing] A     (-1)
---------------------------------------------------
         
Drug1 :  DB00413  Pramipexole
Drug2 :  DB01200  Bromocriptine
Pharmacological target (+,+) : BE0000756  D(2) dopamine receptor
Pharmacological target (+,+) : BE0000581  D(3) dopamine receptor
Common off-target (+,+) :      BE0000289  Alpha-2A adrenergic receptor
Common off-target (+,-) :      BE0000389  D(4) dopamine receptor
Non-common off-target(s) (drug2) :  
    BE0000533  5-hydroxytryptamine receptor 2C     (1)
    BE0000501  Alpha-1A adrenergic receptor     (1)
    BE0000575  Alpha-1B adrenergic receptor     (1)
    BE0000715  Alpha-1D adrenergic receptor     (1)
    BE0000659  5-hydroxytryptamine receptor 1D     (1)
    BE0000797  5-hydroxytryptamine receptor 1B     (1)
    BE0000291  5-hydroxytryptamine receptor 1A     (1)
    BE0000393  5-hydroxytryptamine receptor 2B     (1)
    BE0000650  5-hydroxytryptamine receptor 7     (-1)
    BE0000451  5-hydroxytryptamine receptor 2A     (1)
    BE0000020  D(1A) dopamine receptor     (1)
    BE0000145  D(1B) dopamine receptor     (1)
    BE0000572  Alpha-2B adrenergic receptor     (1)
    BE0000342  Alpha-2C adrenergic receptor     (1)
---------------------------------------------------
         
Drug1 :  DB00514  Dextromethorphan
Drug2 :  DB00652  Pentazocine
Pharmacological target (+,+) : BE0000156  Sigma non-opioid intracellular receptor 1
Common off-target (+,+) :      BE0000632  Kappa-type opioid receptor
Common off-target (+,-) :      BE0000770  Mu-type opioid receptor
Non-common off-target(s) (drug1) :  
    BE0000641  Glutamate receptor ionotropic, NMDA 3A     (-1)
    BE0000749  Sodium-dependent serotonin transporter     (-1)
    BE0000849  Neuronal acetylcholine receptor subunit alpha-4     (-1)
    BE0002341  Neuronal acetylcholine receptor subunit alpha-7     (-1)
    BE0000850  Neuronal acetylcholine receptor subunit beta-2     (-1)
    BE0000738  Neuronal acetylcholine receptor subunit alpha-2     (-1)
    BE0003585  Neuronal acetylcholine receptor subunit alpha-3     (-1)
    BE0003584  Neuronal acetylcholine receptor subunit beta-4     (-1)
    BE0000420  Delta-type opioid receptor     (1)
    BE0000290  HCG20471, isoform CRA_c     (1)
    BE0004904  NADPH oxidase     (-1)
---------------------------------------------------
         
Drug1 :  DB00540  Nortriptyline
Drug2 :  DB00656  Trazodone
Pharmacological target (-,-) : BE0000749  Sodium-dependent serotonin transporter
Pharmacological target (-,-) : BE0000451  5-hydroxytryptamine receptor 2A
Common off-target (-,-) :      BE0000501  Alpha-1A adrenergic receptor
Common off-target (-,-) :      BE0000442  Histamine H1 receptor
Common off-target (+,-) :      BE0000533  5-hydroxytryptamine receptor 2C
Common off-target (+,-) :      BE0000291  5-hydroxytryptamine receptor 1A
Non-common off-target(s) (drug1) :  
    BE0000486  Sodium-dependent noradrenaline transporter     (-1)
    BE0004872  Beta adrenergic receptor     (-1)
    BE0000756  D(2) dopamine receptor     (-1)
    BE0000045  Muscarinic acetylcholine receptor M3     (-1)
    BE0000092  Muscarinic acetylcholine receptor M1     (-1)
    BE0000560  Muscarinic acetylcholine receptor M2     (-1)
    BE0000575  Alpha-1B adrenergic receptor     (-1)
    BE0000715  Alpha-1D adrenergic receptor     (-1)
    BE0004864  Alpha-2 adrenergic receptor     (-1)
    BE0000405  Muscarinic acetylcholine receptor M4     (-1)
    BE0000247  Muscarinic acetylcholine receptor M5     (-1)
Non-common off-target(s) (drug2) :  
    BE0000289  Alpha-2A adrenergic receptor     (-1)
---------------------------------------------------
         
Drug1 :  DB00540  Nortriptyline
Drug2 :  DB00805  Minaprine
Pharmacological target (-,-) : BE0000451  5-hydroxytryptamine receptor 2A
Common off-target (-,-) :      BE0000749  Sodium-dependent serotonin transporter
Common off-target (-,-) :      BE0000533  5-hydroxytryptamine receptor 2C
Common off-target (+,-) :      BE0000756  D(2) dopamine receptor
Common off-target (+,-) :      BE0000092  Muscarinic acetylcholine receptor M1
Non-common off-target(s) (drug1) :  
    BE0000486  Sodium-dependent noradrenaline transporter     (-1)
    BE0004872  Beta adrenergic receptor     (-1)
    BE0000045  Muscarinic acetylcholine receptor M3     (-1)
    BE0000560  Muscarinic acetylcholine receptor M2     (-1)
    BE0000501  Alpha-1A adrenergic receptor     (-1)
    BE0000575  Alpha-1B adrenergic receptor     (-1)
    BE0000715  Alpha-1D adrenergic receptor     (-1)
    BE0000442  Histamine H1 receptor     (-1)
    BE0000291  5-hydroxytryptamine receptor 1A     (-1)
    BE0004864  Alpha-2 adrenergic receptor     (-1)
    BE0000405  Muscarinic acetylcholine receptor M4     (-1)
    BE0000247  Muscarinic acetylcholine receptor M5     (-1)
Non-common off-target(s) (drug2) :  
    BE0000426  Acetylcholinesterase     (-1)
    BE0002198  Amine oxidase [flavin-containing] A     (-1)
    BE0000393  5-hydroxytryptamine receptor 2B     (-1)
    BE0000020  D(1A) dopamine receptor     (1)
---------------------------------------------------
         
Drug1 :  DB00543  Amoxapine
Drug2 :  DB01363  Ephedra
Pharmacological target (-,-) : BE0000749  Sodium-dependent serotonin transporter
Common off-target (-,-) :      BE0000486  Sodium-dependent noradrenaline transporter
Common off-target (+,-) :      BE0000289  Alpha-2A adrenergic receptor
Non-common off-target(s) (drug1) :  
    BE0000756  D(2) dopamine receptor     (-1)
    BE0000092  Muscarinic acetylcholine receptor M1     (-1)
    BE0000533  5-hydroxytryptamine receptor 2C     (-1)
    BE0000501  Alpha-1A adrenergic receptor     (-1)
    BE0000442  Histamine H1 receptor     (-1)
    BE0000797  5-hydroxytryptamine receptor 1B     (-1)
    BE0000291  5-hydroxytryptamine receptor 1A     (-1)
    BE0000393  5-hydroxytryptamine receptor 2B     (-1)
    BE0000650  5-hydroxytryptamine receptor 7     (-1)
    BE0004864  Alpha-2 adrenergic receptor     (-1)
    BE0000795  Gamma-aminobutyric acid receptor subunit alpha-1     (-1)
    BE0000451  5-hydroxytryptamine receptor 2A     (-1)
    BE0000020  D(1A) dopamine receptor     (-1)
    BE0000581  D(3) dopamine receptor     (-1)
    BE0000389  D(4) dopamine receptor     (-1)
    BE0000311  5-hydroxytryptamine receptor 3A     (-1)
    BE0000945  5-hydroxytryptamine receptor 6     (-1)
    BE0004863  Alpha-1 adrenergic receptor     (-1)
    BE0004890  Muscarinic acetylcholine receptor     (-1)
Non-common off-target(s) (drug2) :  
    BE0000118  Synaptic vesicular amine transporter     (-1)
    BE0000647  Sodium-dependent dopamine transporter     (-1)
    BE0002196  Amine oxidase [flavin-containing] B     (-1)
    BE0000172  Beta-1 adrenergic receptor     (1)
    BE0002198  Amine oxidase [flavin-containing] A     (-1)
    BE0000694  Beta-2 adrenergic receptor     (1)
    BE0004674  Chromaffin granule amine transporter     (-1)
    BE0000572  Alpha-2B adrenergic receptor     (1)
    BE0000342  Alpha-2C adrenergic receptor     (1)
    BE0001012  Beta-3 adrenergic receptor     (1)
---------------------------------------------------
         
Drug1 :  DB00543  Amoxapine
Drug2 :  DB01442  MMDA
Pharmacological target (-,-) : BE0000749  Sodium-dependent serotonin transporter
Common off-target (-,-) :      BE0000486  Sodium-dependent noradrenaline transporter
Common off-target (+,-) :      BE0000451  5-hydroxytryptamine receptor 2A
Non-common off-target(s) (drug1) :  
    BE0000756  D(2) dopamine receptor     (-1)
    BE0000092  Muscarinic acetylcholine receptor M1     (-1)
    BE0000533  5-hydroxytryptamine receptor 2C     (-1)
    BE0000501  Alpha-1A adrenergic receptor     (-1)
    BE0000442  Histamine H1 receptor     (-1)
    BE0000797  5-hydroxytryptamine receptor 1B     (-1)
    BE0000291  5-hydroxytryptamine receptor 1A     (-1)
    BE0000393  5-hydroxytryptamine receptor 2B     (-1)
    BE0000650  5-hydroxytryptamine receptor 7     (-1)
    BE0004864  Alpha-2 adrenergic receptor     (-1)
    BE0000795  Gamma-aminobutyric acid receptor subunit alpha-1     (-1)
    BE0000020  D(1A) dopamine receptor     (-1)
    BE0000581  D(3) dopamine receptor     (-1)
    BE0000389  D(4) dopamine receptor     (-1)
    BE0000311  5-hydroxytryptamine receptor 3A     (-1)
    BE0000945  5-hydroxytryptamine receptor 6     (-1)
    BE0000289  Alpha-2A adrenergic receptor     (-1)
    BE0004863  Alpha-1 adrenergic receptor     (-1)
    BE0004890  Muscarinic acetylcholine receptor     (-1)
Non-common off-target(s) (drug2) :  
    BE0000118  Synaptic vesicular amine transporter     (-1)
    BE0000647  Sodium-dependent dopamine transporter     (-1)
    BE0002196  Amine oxidase [flavin-containing] B     (-1)
    BE0002198  Amine oxidase [flavin-containing] A     (-1)
    BE0004674  Chromaffin granule amine transporter     (-1)
---------------------------------------------------
         
Drug1 :  DB00543  Amoxapine
Drug2 :  DB01577  Methamphetamine
Pharmacological target (-,-) : BE0000749  Sodium-dependent serotonin transporter
Common off-target (-,-) :      BE0000486  Sodium-dependent noradrenaline transporter
Common off-target (+,-) :      BE0000289  Alpha-2A adrenergic receptor
Non-common off-target(s) (drug1) :  
    BE0000756  D(2) dopamine receptor     (-1)
    BE0000092  Muscarinic acetylcholine receptor M1     (-1)
    BE0000533  5-hydroxytryptamine receptor 2C     (-1)
    BE0000501  Alpha-1A adrenergic receptor     (-1)
    BE0000442  Histamine H1 receptor     (-1)
    BE0000797  5-hydroxytryptamine receptor 1B     (-1)
    BE0000291  5-hydroxytryptamine receptor 1A     (-1)
    BE0000393  5-hydroxytryptamine receptor 2B     (-1)
    BE0000650  5-hydroxytryptamine receptor 7     (-1)
    BE0004864  Alpha-2 adrenergic receptor     (-1)
    BE0000795  Gamma-aminobutyric acid receptor subunit alpha-1     (-1)
    BE0000451  5-hydroxytryptamine receptor 2A     (-1)
    BE0000020  D(1A) dopamine receptor     (-1)
    BE0000581  D(3) dopamine receptor     (-1)
    BE0000389  D(4) dopamine receptor     (-1)
    BE0000311  5-hydroxytryptamine receptor 3A     (-1)
    BE0000945  5-hydroxytryptamine receptor 6     (-1)
    BE0004863  Alpha-1 adrenergic receptor     (-1)
    BE0004890  Muscarinic acetylcholine receptor     (-1)
Non-common off-target(s) (drug2) :  
    BE0000118  Synaptic vesicular amine transporter     (-1)
    BE0000647  Sodium-dependent dopamine transporter     (-1)
    BE0001044  Trace amine-associated receptor 1     (1)
    BE0002196  Amine oxidase [flavin-containing] B     (-1)
    BE0002198  Amine oxidase [flavin-containing] A     (-1)
    BE0004674  Chromaffin granule amine transporter     (-1)
    BE0000572  Alpha-2B adrenergic receptor     (1)
    BE0000342  Alpha-2C adrenergic receptor     (1)
---------------------------------------------------
         
Drug1 :  DB00647  Dextropropoxyphene
Drug2 :  DB00854  Levorphanol
Pharmacological target (+,+) : BE0000770  Mu-type opioid receptor
Common off-target (+,+) :      BE0000420  Delta-type opioid receptor
Common off-target (+,-) :      BE0000632  Kappa-type opioid receptor
---------------------------------------------------
         
Drug1 :  DB00647  Dextropropoxyphene
Drug2 :  DB00899  Remifentanil
Pharmacological target (+,+) : BE0000770  Mu-type opioid receptor
Common off-target (+,+) :      BE0000420  Delta-type opioid receptor
Common off-target (+,-) :      BE0000632  Kappa-type opioid receptor
---------------------------------------------------
         
Drug1 :  DB00647  Dextropropoxyphene
Drug2 :  DB01452  Heroin
Pharmacological target (+,+) : BE0000770  Mu-type opioid receptor
Common off-target (+,+) :      BE0000420  Delta-type opioid receptor
Common off-target (+,-) :      BE0000632  Kappa-type opioid receptor
---------------------------------------------------
         
Drug1 :  DB00647  Dextropropoxyphene
Drug2 :  DB01565  Dihydromorphine
Pharmacological target (+,+) : BE0000770  Mu-type opioid receptor
Common off-target (+,+) :      BE0000420  Delta-type opioid receptor
Common off-target (+,-) :      BE0000632  Kappa-type opioid receptor
Non-common off-target(s) (drug2) :  
    BE0000947  Pro-opiomelanocortin     (1)
    BE0001063  E3 ubiquitin-protein ligase TRIM13     (1)
---------------------------------------------------
         
Drug1 :  DB00656  Trazodone
Drug2 :  DB00726  Trimipramine
Pharmacological target (-,-) : BE0000749  Sodium-dependent serotonin transporter
Common off-target (-,-) :      BE0000501  Alpha-1A adrenergic receptor
Common off-target (-,-) :      BE0000442  Histamine H1 receptor
Common off-target (-,-) :      BE0000289  Alpha-2A adrenergic receptor
Common off-target (+,-) :      BE0000533  5-hydroxytryptamine receptor 2C
Common off-target (+,-) :      BE0000291  5-hydroxytryptamine receptor 1A
Common off-target (+,-) :      BE0000451  5-hydroxytryptamine receptor 2A
Non-common off-target(s) (drug2) :  
    BE0000647  Sodium-dependent dopamine transporter     (-1)
    BE0000486  Sodium-dependent noradrenaline transporter     (-1)
    BE0000575  Alpha-1B adrenergic receptor     (-1)
---------------------------------------------------
         
Drug1 :  DB00656  Trazodone
Drug2 :  DB01267  Paliperidone
Pharmacological target (-,-) : BE0000451  5-hydroxytryptamine receptor 2A
Pharmacological target (+,-) : BE0000533  5-hydroxytryptamine receptor 2C
Common off-target (-,-) :      BE0000501  Alpha-1A adrenergic receptor
Common off-target (-,-) :      BE0000289  Alpha-2A adrenergic receptor
Common off-target (+,-) :      BE0000442  Histamine H1 receptor
Common off-target (+,-) :      BE0000291  5-hydroxytryptamine receptor 1A
Non-common off-target(s) (drug1) :  
    BE0000749  Sodium-dependent serotonin transporter     (-1)
Non-common off-target(s) (drug2) :  
    BE0000756  D(2) dopamine receptor     (-1)
    BE0000575  Alpha-1B adrenergic receptor     (-1)
    BE0000659  5-hydroxytryptamine receptor 1D     (-1)
    BE0000020  D(1A) dopamine receptor     (-1)
    BE0000581  D(3) dopamine receptor     (-1)
    BE0000389  D(4) dopamine receptor     (-1)
    BE0000572  Alpha-2B adrenergic receptor     (-1)
    BE0000342  Alpha-2C adrenergic receptor     (1)
---------------------------------------------------
         
Drug1 :  DB00656  Trazodone
Drug2 :  DB01454  3,4-Methylenedioxymethamphetamine
Pharmacological target (-,-) : BE0000749  Sodium-dependent serotonin transporter
Common off-target (+,+) :      BE0000533  5-hydroxytryptamine receptor 2C
Common off-target (+,-) :      BE0000451  5-hydroxytryptamine receptor 2A
Non-common off-target(s) (drug1) :  
    BE0000501  Alpha-1A adrenergic receptor     (-1)
    BE0000442  Histamine H1 receptor     (-1)
    BE0000291  5-hydroxytryptamine receptor 1A     (1)
    BE0000289  Alpha-2A adrenergic receptor     (-1)
Non-common off-target(s) (drug2) :  
    BE0000118  Synaptic vesicular amine transporter     (-1)
    BE0000647  Sodium-dependent dopamine transporter     (-1)
    BE0000486  Sodium-dependent noradrenaline transporter     (-1)
    BE0000393  5-hydroxytryptamine receptor 2B     (1)
---------------------------------------------------
         
Drug1 :  DB00726  Trimipramine
Drug2 :  DB01151  Desipramine
Pharmacological target (-,-) : BE0000749  Sodium-dependent serotonin transporter
Pharmacological target (-,-) : BE0000486  Sodium-dependent noradrenaline transporter
Common off-target (-,-) :      BE0000442  Histamine H1 receptor
Common off-target (+,-) :      BE0000451  5-hydroxytryptamine receptor 2A
Non-common off-target(s) (drug1) :  
    BE0000647  Sodium-dependent dopamine transporter     (-1)
    BE0000533  5-hydroxytryptamine receptor 2C     (-1)
    BE0000501  Alpha-1A adrenergic receptor     (-1)
    BE0000575  Alpha-1B adrenergic receptor     (-1)
    BE0000291  5-hydroxytryptamine receptor 1A     (-1)
    BE0000289  Alpha-2A adrenergic receptor     (-1)
Non-common off-target(s) (drug2) :  
    BE0000045  Muscarinic acetylcholine receptor M3     (-1)
    BE0000092  Muscarinic acetylcholine receptor M1     (-1)
    BE0000694  Beta-2 adrenergic receptor     (-1)
    BE0000560  Muscarinic acetylcholine receptor M2     (-1)
    BE0000405  Muscarinic acetylcholine receptor M4     (-1)
    BE0000247  Muscarinic acetylcholine receptor M5     (-1)
    BE0004863  Alpha-1 adrenergic receptor     (-1)
    BE0000973  Sphingomyelin phosphodiesterase     (-1)
---------------------------------------------------
         
Drug1 :  DB00726  Trimipramine
Drug2 :  DB01363  Ephedra
Pharmacological target (-,-) : BE0000749  Sodium-dependent serotonin transporter
Pharmacological target (-,-) : BE0000486  Sodium-dependent noradrenaline transporter
Common off-target (-,-) :      BE0000647  Sodium-dependent dopamine transporter
Common off-target (+,-) :      BE0000289  Alpha-2A adrenergic receptor
Non-common off-target(s) (drug1) :  
    BE0000533  5-hydroxytryptamine receptor 2C     (-1)
    BE0000501  Alpha-1A adrenergic receptor     (-1)
    BE0000575  Alpha-1B adrenergic receptor     (-1)
    BE0000442  Histamine H1 receptor     (-1)
    BE0000291  5-hydroxytryptamine receptor 1A     (-1)
    BE0000451  5-hydroxytryptamine receptor 2A     (1)
Non-common off-target(s) (drug2) :  
    BE0000118  Synaptic vesicular amine transporter     (-1)
    BE0002196  Amine oxidase [flavin-containing] B     (-1)
    BE0000172  Beta-1 adrenergic receptor     (1)
    BE0002198  Amine oxidase [flavin-containing] A     (-1)
    BE0000694  Beta-2 adrenergic receptor     (1)
    BE0004674  Chromaffin granule amine transporter     (-1)
    BE0000572  Alpha-2B adrenergic receptor     (1)
    BE0000342  Alpha-2C adrenergic receptor     (1)
    BE0001012  Beta-3 adrenergic receptor     (1)
---------------------------------------------------
         
Drug1 :  DB00726  Trimipramine
Drug2 :  DB01577  Methamphetamine
Pharmacological target (-,-) : BE0000749  Sodium-dependent serotonin transporter
Pharmacological target (-,-) : BE0000486  Sodium-dependent noradrenaline transporter
Common off-target (-,-) :      BE0000647  Sodium-dependent dopamine transporter
Common off-target (+,-) :      BE0000289  Alpha-2A adrenergic receptor
Non-common off-target(s) (drug1) :  
    BE0000533  5-hydroxytryptamine receptor 2C     (-1)
    BE0000501  Alpha-1A adrenergic receptor     (-1)
    BE0000575  Alpha-1B adrenergic receptor     (-1)
    BE0000442  Histamine H1 receptor     (-1)
    BE0000291  5-hydroxytryptamine receptor 1A     (-1)
    BE0000451  5-hydroxytryptamine receptor 2A     (1)
Non-common off-target(s) (drug2) :  
    BE0000118  Synaptic vesicular amine transporter     (-1)
    BE0001044  Trace amine-associated receptor 1     (1)
    BE0002196  Amine oxidase [flavin-containing] B     (-1)
    BE0002198  Amine oxidase [flavin-containing] A     (-1)
    BE0004674  Chromaffin granule amine transporter     (-1)
    BE0000572  Alpha-2B adrenergic receptor     (1)
    BE0000342  Alpha-2C adrenergic receptor     (1)
---------------------------------------------------
         
Drug1 :  DB00726  Trimipramine
Drug2 :  DB09016  Butriptyline
Pharmacological target (-,-) : BE0000749  Sodium-dependent serotonin transporter
Common off-target (-,-) :      BE0000442  Histamine H1 receptor
Common off-target (+,-) :      BE0000451  5-hydroxytryptamine receptor 2A
Non-common off-target(s) (drug1) :  
    BE0000647  Sodium-dependent dopamine transporter     (-1)
    BE0000486  Sodium-dependent noradrenaline transporter     (-1)
    BE0000533  5-hydroxytryptamine receptor 2C     (-1)
    BE0000501  Alpha-1A adrenergic receptor     (-1)
    BE0000575  Alpha-1B adrenergic receptor     (-1)
    BE0000291  5-hydroxytryptamine receptor 1A     (-1)
    BE0000289  Alpha-2A adrenergic receptor     (-1)
---------------------------------------------------
         
Drug1 :  DB00734  Risperidone
Drug2 :  DB08815  Lurasidone
Pharmacological target (-,-) : BE0000756  D(2) dopamine receptor
Pharmacological target (-,-) : BE0000451  5-hydroxytryptamine receptor 2A
Common off-target (-,-) :      BE0000291  5-hydroxytryptamine receptor 1A
Common off-target (+,-) :      BE0000342  Alpha-2C adrenergic receptor
Non-common off-target(s) (drug1) :  
    BE0000533  5-hydroxytryptamine receptor 2C     (-1)
    BE0000501  Alpha-1A adrenergic receptor     (-1)
    BE0000575  Alpha-1B adrenergic receptor     (-1)
    BE0000442  Histamine H1 receptor     (-1)
    BE0000659  5-hydroxytryptamine receptor 1D     (-1)
    BE0000020  D(1A) dopamine receptor     (-1)
    BE0000581  D(3) dopamine receptor     (-1)
    BE0000389  D(4) dopamine receptor     (-1)
    BE0000289  Alpha-2A adrenergic receptor     (-1)
Non-common off-target(s) (drug2) :  
    BE0000650  5-hydroxytryptamine receptor 7     (-1)
---------------------------------------------------
         
Drug1 :  DB00805  Minaprine
Drug2 :  DB01151  Desipramine
Pharmacological target (-,-) : BE0000451  5-hydroxytryptamine receptor 2A
Common off-target (-,-) :      BE0000749  Sodium-dependent serotonin transporter
Common off-target (+,-) :      BE0000092  Muscarinic acetylcholine receptor M1
Non-common off-target(s) (drug1) :  
    BE0000426  Acetylcholinesterase     (-1)
    BE0000756  D(2) dopamine receptor     (1)
    BE0002198  Amine oxidase [flavin-containing] A     (-1)
    BE0000533  5-hydroxytryptamine receptor 2C     (-1)
    BE0000393  5-hydroxytryptamine receptor 2B     (-1)
    BE0000020  D(1A) dopamine receptor     (1)
Non-common off-target(s) (drug2) :  
    BE0000486  Sodium-dependent noradrenaline transporter     (-1)
    BE0000045  Muscarinic acetylcholine receptor M3     (-1)
    BE0000694  Beta-2 adrenergic receptor     (-1)
    BE0000560  Muscarinic acetylcholine receptor M2     (-1)
    BE0000442  Histamine H1 receptor     (-1)
    BE0000405  Muscarinic acetylcholine receptor M4     (-1)
    BE0000247  Muscarinic acetylcholine receptor M5     (-1)
    BE0004863  Alpha-1 adrenergic receptor     (-1)
    BE0000973  Sphingomyelin phosphodiesterase     (-1)
---------------------------------------------------
         
Drug1 :  DB00805  Minaprine
Drug2 :  DB01238  Aripiprazole
Pharmacological target (-,-) : BE0000451  5-hydroxytryptamine receptor 2A
Common off-target (-,-) :      BE0000533  5-hydroxytryptamine receptor 2C
Common off-target (+,-) :      BE0000092  Muscarinic acetylcholine receptor M1
Non-common off-target(s) (drug1) :  
    BE0000426  Acetylcholinesterase     (-1)
    BE0000749  Sodium-dependent serotonin transporter     (-1)
    BE0000756  D(2) dopamine receptor     (1)
    BE0002198  Amine oxidase [flavin-containing] A     (-1)
    BE0000393  5-hydroxytryptamine receptor 2B     (-1)
    BE0000020  D(1A) dopamine receptor     (1)
Non-common off-target(s) (drug2) :  
    BE0000045  Muscarinic acetylcholine receptor M3     (-1)
    BE0000560  Muscarinic acetylcholine receptor M2     (-1)
    BE0000501  Alpha-1A adrenergic receptor     (-1)
    BE0000575  Alpha-1B adrenergic receptor     (-1)
    BE0000442  Histamine H1 receptor     (-1)
    BE0000659  5-hydroxytryptamine receptor 1D     (-1)
    BE0000797  5-hydroxytryptamine receptor 1B     (-1)
    BE0000476  5-hydroxytryptamine receptor 1E     (-1)
    BE0000650  5-hydroxytryptamine receptor 7     (-1)
    BE0000311  5-hydroxytryptamine receptor 3A     (-1)
    BE0000945  5-hydroxytryptamine receptor 6     (-1)
    BE0000289  Alpha-2A adrenergic receptor     (-1)
    BE0000572  Alpha-2B adrenergic receptor     (-1)
    BE0000342  Alpha-2C adrenergic receptor     (-1)
    BE0000405  Muscarinic acetylcholine receptor M4     (-1)
    BE0000247  Muscarinic acetylcholine receptor M5     (-1)
---------------------------------------------------
         
Drug1 :  DB00805  Minaprine
Drug2 :  DB06216  Asenapine
Pharmacological target (-,-) : BE0000451  5-hydroxytryptamine receptor 2A
Common off-target (-,-) :      BE0000533  5-hydroxytryptamine receptor 2C
Common off-target (-,-) :      BE0000393  5-hydroxytryptamine receptor 2B
Common off-target (+,-) :      BE0000756  D(2) dopamine receptor
Common off-target (+,-) :      BE0000020  D(1A) dopamine receptor
Non-common off-target(s) (drug1) :  
    BE0000426  Acetylcholinesterase     (-1)
    BE0000749  Sodium-dependent serotonin transporter     (-1)
    BE0000092  Muscarinic acetylcholine receptor M1     (1)
    BE0002198  Amine oxidase [flavin-containing] A     (-1)
Non-common off-target(s) (drug2) :  
    BE0000172  Beta-1 adrenergic receptor     (-1)
    BE0000694  Beta-2 adrenergic receptor     (-1)
    BE0000501  Alpha-1A adrenergic receptor     (-1)
    BE0000442  Histamine H1 receptor     (-1)
    BE0000797  5-hydroxytryptamine receptor 1B     (-1)
    BE0000291  5-hydroxytryptamine receptor 1A     (-1)
    BE0000650  5-hydroxytryptamine receptor 7     (-1)
    BE0000581  D(3) dopamine receptor     (-1)
    BE0000389  D(4) dopamine receptor     (-1)
    BE0000945  5-hydroxytryptamine receptor 6     (-1)
    BE0000289  Alpha-2A adrenergic receptor     (-1)
    BE0000572  Alpha-2B adrenergic receptor     (-1)
    BE0000342  Alpha-2C adrenergic receptor     (-1)
    BE0000112  Histamine H2 receptor     (-1)
    BE0004688  5-hydroxytryptamine receptor 5A     (-1)
---------------------------------------------------
         
Drug1 :  DB00844  Nalbuphine
Drug2 :  DB06274  Alvimopan
Pharmacological target (-,-) : BE0000770  Mu-type opioid receptor
Common off-target (-,-) :      BE0000420  Delta-type opioid receptor
Common off-target (+,-) :      BE0000632  Kappa-type opioid receptor
---------------------------------------------------
         
Drug1 :  DB01149  Nefazodone
Drug2 :  DB01363  Ephedra
Pharmacological target (-,-) : BE0000749  Sodium-dependent serotonin transporter
Pharmacological target (-,-) : BE0000486  Sodium-dependent noradrenaline transporter
Common off-target (-,-) :      BE0000647  Sodium-dependent dopamine transporter
Common off-target (+,-) :      BE0000289  Alpha-2A adrenergic receptor
Non-common off-target(s) (drug1) :  
    BE0000533  5-hydroxytryptamine receptor 2C     (-1)
    BE0000501  Alpha-1A adrenergic receptor     (-1)
    BE0000291  5-hydroxytryptamine receptor 1A     (-1)
    BE0000451  5-hydroxytryptamine receptor 2A     (-1)
Non-common off-target(s) (drug2) :  
    BE0000118  Synaptic vesicular amine transporter     (-1)
    BE0002196  Amine oxidase [flavin-containing] B     (-1)
    BE0000172  Beta-1 adrenergic receptor     (1)
    BE0002198  Amine oxidase [flavin-containing] A     (-1)
    BE0000694  Beta-2 adrenergic receptor     (1)
    BE0004674  Chromaffin granule amine transporter     (-1)
    BE0000572  Alpha-2B adrenergic receptor     (1)
    BE0000342  Alpha-2C adrenergic receptor     (1)
    BE0001012  Beta-3 adrenergic receptor     (1)
---------------------------------------------------
         
Drug1 :  DB01149  Nefazodone
Drug2 :  DB01577  Methamphetamine
Pharmacological target (-,-) : BE0000749  Sodium-dependent serotonin transporter
Pharmacological target (-,-) : BE0000486  Sodium-dependent noradrenaline transporter
Common off-target (-,-) :      BE0000647  Sodium-dependent dopamine transporter
Common off-target (+,-) :      BE0000289  Alpha-2A adrenergic receptor
Non-common off-target(s) (drug1) :  
    BE0000533  5-hydroxytryptamine receptor 2C     (-1)
    BE0000501  Alpha-1A adrenergic receptor     (-1)
    BE0000291  5-hydroxytryptamine receptor 1A     (-1)
    BE0000451  5-hydroxytryptamine receptor 2A     (-1)
Non-common off-target(s) (drug2) :  
    BE0000118  Synaptic vesicular amine transporter     (-1)
    BE0001044  Trace amine-associated receptor 1     (1)
    BE0002196  Amine oxidase [flavin-containing] B     (-1)
    BE0002198  Amine oxidase [flavin-containing] A     (-1)
    BE0004674  Chromaffin granule amine transporter     (-1)
    BE0000572  Alpha-2B adrenergic receptor     (1)
    BE0000342  Alpha-2C adrenergic receptor     (1)
---------------------------------------------------
         
Drug1 :  DB01175  Escitalopram
Drug2 :  DB01472  4-Methoxyamphetamine
Pharmacological target (-,-) : BE0000749  Sodium-dependent serotonin transporter
Common off-target (-,-) :      BE0000647  Sodium-dependent dopamine transporter
Common off-target (+,-) :      BE0000501  Alpha-1A adrenergic receptor
Non-common off-target(s) (drug1) :  
    BE0000486  Sodium-dependent noradrenaline transporter     (-1)
    BE0000092  Muscarinic acetylcholine receptor M1     (-1)
    BE0000442  Histamine H1 receptor     (-1)
Non-common off-target(s) (drug2) :  
    BE0000118  Synaptic vesicular amine transporter     (-1)
    BE0002196  Amine oxidase [flavin-containing] B     (-1)
    BE0002198  Amine oxidase [flavin-containing] A     (-1)
    BE0000289  Alpha-2A adrenergic receptor     (1)
---------------------------------------------------
         
Drug1 :  DB01239  Chlorprothixene
Drug2 :  DB01267  Paliperidone
Pharmacological target (-,-) : BE0000756  D(2) dopamine receptor
Pharmacological target (-,-) : BE0000533  5-hydroxytryptamine receptor 2C
Pharmacological target (-,-) : BE0000451  5-hydroxytryptamine receptor 2A
Pharmacological target (-,-) : BE0000581  D(3) dopamine receptor
Common off-target (-,-) :      BE0000020  D(1A) dopamine receptor
Common off-target (+,-) :      BE0000442  Histamine H1 receptor
Non-common off-target(s) (drug1) :  
    BE0000045  Muscarinic acetylcholine receptor M3     (-1)
    BE0000092  Muscarinic acetylcholine receptor M1     (-1)
    BE0000560  Muscarinic acetylcholine receptor M2     (-1)
    BE0000393  5-hydroxytryptamine receptor 2B     (-1)
    BE0000405  Muscarinic acetylcholine receptor M4     (-1)
    BE0000247  Muscarinic acetylcholine receptor M5     (-1)
Non-common off-target(s) (drug2) :  
    BE0000501  Alpha-1A adrenergic receptor     (-1)
    BE0000575  Alpha-1B adrenergic receptor     (-1)
    BE0000659  5-hydroxytryptamine receptor 1D     (-1)
    BE0000291  5-hydroxytryptamine receptor 1A     (-1)
    BE0000389  D(4) dopamine receptor     (-1)
    BE0000289  Alpha-2A adrenergic receptor     (-1)
    BE0000572  Alpha-2B adrenergic receptor     (-1)
    BE0000342  Alpha-2C adrenergic receptor     (1)
---------------------------------------------------
         
Drug1 :  DB01267  Paliperidone
Drug2 :  DB08815  Lurasidone
Pharmacological target (-,-) : BE0000756  D(2) dopamine receptor
Pharmacological target (-,-) : BE0000451  5-hydroxytryptamine receptor 2A
Common off-target (-,-) :      BE0000291  5-hydroxytryptamine receptor 1A
Common off-target (+,-) :      BE0000342  Alpha-2C adrenergic receptor
Non-common off-target(s) (drug1) :  
    BE0000533  5-hydroxytryptamine receptor 2C     (-1)
    BE0000501  Alpha-1A adrenergic receptor     (-1)
    BE0000575  Alpha-1B adrenergic receptor     (-1)
    BE0000442  Histamine H1 receptor     (1)
    BE0000659  5-hydroxytryptamine receptor 1D     (-1)
    BE0000020  D(1A) dopamine receptor     (-1)
    BE0000581  D(3) dopamine receptor     (-1)
    BE0000389  D(4) dopamine receptor     (-1)
    BE0000289  Alpha-2A adrenergic receptor     (-1)
    BE0000572  Alpha-2B adrenergic receptor     (-1)
Non-common off-target(s) (drug2) :  
    BE0000650  5-hydroxytryptamine receptor 7     (-1)
---------------------------------------------------
