# Supplementary material for: Drug combinatorics and side effect estimation on the signed human drug-target network
Source: BMC Syst Biol. 2016 Aug 15;10:74. doi: 10.1186/s12918-016-0326-8 (PMC4986181; doi:10.1186/s12918-016-0326-8)
Supplement: Additional file 9 — Text file containing all drug pairs having negative side effect scores b i(j)<0 and b j(i)<0. (TXT 113 kb) [file 12918_2016_326_MOESM9_ESM.txt]

Drug pairs with common pharmacological targets that worsen the overall side effect on the 2 drugs
         
Drug1 :  DB00246  Ziprasidone
Drug2 :  DB00247  Methysergide
Pharmacological target (-,-) : BE0000451  5-hydroxytryptamine receptor 2A
Common off-target (-,-) :      BE0000533  5-hydroxytryptamine receptor 2C
Common off-target (-,-) :      BE0000650  5-hydroxytryptamine receptor 7
Common off-target (+,-) :      BE0000291  5-hydroxytryptamine receptor 1A
Non-common off-target(s) (drug1) :  
    BE0000756  D(2) dopamine receptor     (-1)
    BE0000045  Muscarinic acetylcholine receptor M3     (-1)
    BE0000092  Muscarinic acetylcholine receptor M1     (-1)
    BE0000560  Muscarinic acetylcholine receptor M2     (-1)
    BE0000501  Alpha-1A adrenergic receptor     (-1)
    BE0000575  Alpha-1B adrenergic receptor     (-1)
    BE0000442  Histamine H1 receptor     (-1)
    BE0000659  5-hydroxytryptamine receptor 1D     (-1)
    BE0000797  5-hydroxytryptamine receptor 1B     (-1)
    BE0000476  5-hydroxytryptamine receptor 1E     (-1)
    BE0000020  D(1A) dopamine receptor     (-1)
    BE0000145  D(1B) dopamine receptor     (-1)
    BE0000581  D(3) dopamine receptor     (-1)
    BE0000389  D(4) dopamine receptor     (-1)
    BE0000311  5-hydroxytryptamine receptor 3A     (-1)
    BE0000945  5-hydroxytryptamine receptor 6     (-1)
    BE0000289  Alpha-2A adrenergic receptor     (-1)
    BE0000572  Alpha-2B adrenergic receptor     (-1)
    BE0000342  Alpha-2C adrenergic receptor     (-1)
    BE0000405  Muscarinic acetylcholine receptor M4     (-1)
    BE0000247  Muscarinic acetylcholine receptor M5     (-1)
Non-common off-target(s) (drug2) :  
    BE0000393  5-hydroxytryptamine receptor 2B     (-1)
---------------------------------------------------
         
Drug1 :  DB00246  Ziprasidone
Drug2 :  DB00656  Trazodone
Pharmacological target (-,-) : BE0000451  5-hydroxytryptamine receptor 2A
Common off-target (-,-) :      BE0000501  Alpha-1A adrenergic receptor
Common off-target (-,-) :      BE0000442  Histamine H1 receptor
Common off-target (-,-) :      BE0000289  Alpha-2A adrenergic receptor
Common off-target (+,-) :      BE0000533  5-hydroxytryptamine receptor 2C
Common off-target (+,-) :      BE0000291  5-hydroxytryptamine receptor 1A
Non-common off-target(s) (drug1) :  
    BE0000756  D(2) dopamine receptor     (-1)
    BE0000045  Muscarinic acetylcholine receptor M3     (-1)
    BE0000092  Muscarinic acetylcholine receptor M1     (-1)
    BE0000560  Muscarinic acetylcholine receptor M2     (-1)
    BE0000575  Alpha-1B adrenergic receptor     (-1)
    BE0000659  5-hydroxytryptamine receptor 1D     (-1)
    BE0000797  5-hydroxytryptamine receptor 1B     (-1)
    BE0000476  5-hydroxytryptamine receptor 1E     (-1)
    BE0000650  5-hydroxytryptamine receptor 7     (-1)
    BE0000020  D(1A) dopamine receptor     (-1)
    BE0000145  D(1B) dopamine receptor     (-1)
    BE0000581  D(3) dopamine receptor     (-1)
    BE0000389  D(4) dopamine receptor     (-1)
    BE0000311  5-hydroxytryptamine receptor 3A     (-1)
    BE0000945  5-hydroxytryptamine receptor 6     (-1)
    BE0000572  Alpha-2B adrenergic receptor     (-1)
    BE0000342  Alpha-2C adrenergic receptor     (-1)
    BE0000405  Muscarinic acetylcholine receptor M4     (-1)
    BE0000247  Muscarinic acetylcholine receptor M5     (-1)
Non-common off-target(s) (drug2) :  
    BE0000749  Sodium-dependent serotonin transporter     (-1)
---------------------------------------------------
         
Drug1 :  DB00246  Ziprasidone
Drug2 :  DB00734  Risperidone
Pharmacological target (-,-) : BE0000756  D(2) dopamine receptor
Pharmacological target (-,-) : BE0000451  5-hydroxytryptamine receptor 2A
Common off-target (-,-) :      BE0000533  5-hydroxytryptamine receptor 2C
Common off-target (-,-) :      BE0000501  Alpha-1A adrenergic receptor
Common off-target (-,-) :      BE0000575  Alpha-1B adrenergic receptor
Common off-target (-,-) :      BE0000442  Histamine H1 receptor
Common off-target (-,-) :      BE0000659  5-hydroxytryptamine receptor 1D
Common off-target (-,-) :      BE0000291  5-hydroxytryptamine receptor 1A
Common off-target (-,-) :      BE0000020  D(1A) dopamine receptor
Common off-target (-,-) :      BE0000581  D(3) dopamine receptor
Common off-target (-,-) :      BE0000389  D(4) dopamine receptor
Common off-target (-,-) :      BE0000289  Alpha-2A adrenergic receptor
Common off-target (+,-) :      BE0000342  Alpha-2C adrenergic receptor
Non-common off-target(s) (drug1) :  
    BE0000045  Muscarinic acetylcholine receptor M3     (-1)
    BE0000092  Muscarinic acetylcholine receptor M1     (-1)
    BE0000560  Muscarinic acetylcholine receptor M2     (-1)
    BE0000797  5-hydroxytryptamine receptor 1B     (-1)
    BE0000476  5-hydroxytryptamine receptor 1E     (-1)
    BE0000650  5-hydroxytryptamine receptor 7     (-1)
    BE0000145  D(1B) dopamine receptor     (-1)
    BE0000311  5-hydroxytryptamine receptor 3A     (-1)
    BE0000945  5-hydroxytryptamine receptor 6     (-1)
    BE0000572  Alpha-2B adrenergic receptor     (-1)
    BE0000405  Muscarinic acetylcholine receptor M4     (-1)
    BE0000247  Muscarinic acetylcholine receptor M5     (-1)
---------------------------------------------------
         
Drug1 :  DB00246  Ziprasidone
Drug2 :  DB01267  Paliperidone
Pharmacological target (-,-) : BE0000756  D(2) dopamine receptor
Pharmacological target (-,-) : BE0000451  5-hydroxytryptamine receptor 2A
Common off-target (-,-) :      BE0000533  5-hydroxytryptamine receptor 2C
Common off-target (-,-) :      BE0000501  Alpha-1A adrenergic receptor
Common off-target (-,-) :      BE0000575  Alpha-1B adrenergic receptor
Common off-target (-,-) :      BE0000659  5-hydroxytryptamine receptor 1D
Common off-target (-,-) :      BE0000291  5-hydroxytryptamine receptor 1A
Common off-target (-,-) :      BE0000020  D(1A) dopamine receptor
Common off-target (-,-) :      BE0000581  D(3) dopamine receptor
Common off-target (-,-) :      BE0000389  D(4) dopamine receptor
Common off-target (-,-) :      BE0000289  Alpha-2A adrenergic receptor
Common off-target (-,-) :      BE0000572  Alpha-2B adrenergic receptor
Common off-target (+,-) :      BE0000442  Histamine H1 receptor
Common off-target (+,-) :      BE0000342  Alpha-2C adrenergic receptor
Non-common off-target(s) (drug1) :  
    BE0000045  Muscarinic acetylcholine receptor M3     (-1)
    BE0000092  Muscarinic acetylcholine receptor M1     (-1)
    BE0000560  Muscarinic acetylcholine receptor M2     (-1)
    BE0000797  5-hydroxytryptamine receptor 1B     (-1)
    BE0000476  5-hydroxytryptamine receptor 1E     (-1)
    BE0000650  5-hydroxytryptamine receptor 7     (-1)
    BE0000145  D(1B) dopamine receptor     (-1)
    BE0000311  5-hydroxytryptamine receptor 3A     (-1)
    BE0000945  5-hydroxytryptamine receptor 6     (-1)
    BE0000405  Muscarinic acetylcholine receptor M4     (-1)
    BE0000247  Muscarinic acetylcholine receptor M5     (-1)
---------------------------------------------------
         
Drug1 :  DB00247  Methysergide
Drug2 :  DB00334  Olanzapine
Pharmacological target (-,-) : BE0000451  5-hydroxytryptamine receptor 2A
Common off-target (-,-) :      BE0000533  5-hydroxytryptamine receptor 2C
Common off-target (-,-) :      BE0000393  5-hydroxytryptamine receptor 2B
Common off-target (-,-) :      BE0000650  5-hydroxytryptamine receptor 7
Common off-target (+,-) :      BE0000291  5-hydroxytryptamine receptor 1A
Non-common off-target(s) (drug2) :  
    BE0000045  Muscarinic acetylcholine receptor M3     (-1)
    BE0000092  Muscarinic acetylcholine receptor M1     (-1)
    BE0000560  Muscarinic acetylcholine receptor M2     (-1)
    BE0000501  Alpha-1A adrenergic receptor     (-1)
    BE0000575  Alpha-1B adrenergic receptor     (-1)
    BE0000442  Histamine H1 receptor     (-1)
    BE0000659  5-hydroxytryptamine receptor 1D     (-1)
    BE0000797  5-hydroxytryptamine receptor 1B     (-1)
    BE0000476  5-hydroxytryptamine receptor 1E     (-1)
    BE0000020  D(1A) dopamine receptor     (-1)
    BE0000145  D(1B) dopamine receptor     (-1)
    BE0000581  D(3) dopamine receptor     (-1)
    BE0000389  D(4) dopamine receptor     (-1)
    BE0000311  5-hydroxytryptamine receptor 3A     (-1)
    BE0000945  5-hydroxytryptamine receptor 6     (-1)
    BE0000289  Alpha-2A adrenergic receptor     (-1)
    BE0000572  Alpha-2B adrenergic receptor     (-1)
    BE0000342  Alpha-2C adrenergic receptor     (-1)
    BE0000405  Muscarinic acetylcholine receptor M4     (-1)
    BE0000247  Muscarinic acetylcholine receptor M5     (-1)
    BE0004889  D(1) dopamine receptor     (-1)
    BE0000112  Histamine H2 receptor     (-1)
    BE0000146  Histamine H4 receptor     (-1)
    BE0004688  5-hydroxytryptamine receptor 5A     (-1)
---------------------------------------------------
         
Drug1 :  DB00247  Methysergide
Drug2 :  DB00363  Clozapine
Pharmacological target (-,-) : BE0000451  5-hydroxytryptamine receptor 2A
Common off-target (-,-) :      BE0000533  5-hydroxytryptamine receptor 2C
Common off-target (-,-) :      BE0000650  5-hydroxytryptamine receptor 7
Common off-target (+,-) :      BE0000291  5-hydroxytryptamine receptor 1A
Non-common off-target(s) (drug1) :  
    BE0000393  5-hydroxytryptamine receptor 2B     (-1)
Non-common off-target(s) (drug2) :  
    BE0000756  D(2) dopamine receptor     (-1)
    BE0000045  Muscarinic acetylcholine receptor M3     (-1)
    BE0000092  Muscarinic acetylcholine receptor M1     (-1)
    BE0000560  Muscarinic acetylcholine receptor M2     (-1)
    BE0000501  Alpha-1A adrenergic receptor     (-1)
    BE0000575  Alpha-1B adrenergic receptor     (-1)
    BE0000442  Histamine H1 receptor     (-1)
    BE0000659  5-hydroxytryptamine receptor 1D     (-1)
    BE0000797  5-hydroxytryptamine receptor 1B     (-1)
    BE0000476  5-hydroxytryptamine receptor 1E     (-1)
    BE0000020  D(1A) dopamine receptor     (-1)
    BE0000581  D(3) dopamine receptor     (-1)
    BE0000389  D(4) dopamine receptor     (-1)
    BE0000311  5-hydroxytryptamine receptor 3A     (-1)
    BE0000945  5-hydroxytryptamine receptor 6     (-1)
    BE0000289  Alpha-2A adrenergic receptor     (-1)
    BE0000572  Alpha-2B adrenergic receptor     (-1)
    BE0000342  Alpha-2C adrenergic receptor     (-1)
    BE0000405  Muscarinic acetylcholine receptor M4     (-1)
    BE0000247  Muscarinic acetylcholine receptor M5     (-1)
    BE0000146  Histamine H4 receptor     (-1)
---------------------------------------------------
         
Drug1 :  DB00247  Methysergide
Drug2 :  DB01224  Quetiapine
Pharmacological target (-,-) : BE0000451  5-hydroxytryptamine receptor 2A
Common off-target (-,-) :      BE0000533  5-hydroxytryptamine receptor 2C
Common off-target (-,-) :      BE0000650  5-hydroxytryptamine receptor 7
Common off-target (+,-) :      BE0000291  5-hydroxytryptamine receptor 1A
Non-common off-target(s) (drug1) :  
    BE0000393  5-hydroxytryptamine receptor 2B     (-1)
Non-common off-target(s) (drug2) :  
    BE0000756  D(2) dopamine receptor     (-1)
    BE0000045  Muscarinic acetylcholine receptor M3     (-1)
    BE0000092  Muscarinic acetylcholine receptor M1     (-1)
    BE0000560  Muscarinic acetylcholine receptor M2     (-1)
    BE0000501  Alpha-1A adrenergic receptor     (-1)
    BE0000575  Alpha-1B adrenergic receptor     (-1)
    BE0000715  Alpha-1D adrenergic receptor     (-1)
    BE0000442  Histamine H1 receptor     (-1)
    BE0000020  D(1A) dopamine receptor     (-1)
    BE0000145  D(1B) dopamine receptor     (-1)
    BE0000581  D(3) dopamine receptor     (-1)
    BE0000389  D(4) dopamine receptor     (-1)
    BE0000289  Alpha-2A adrenergic receptor     (-1)
    BE0000572  Alpha-2B adrenergic receptor     (-1)
    BE0000342  Alpha-2C adrenergic receptor     (-1)
    BE0000405  Muscarinic acetylcholine receptor M4     (-1)
    BE0000247  Muscarinic acetylcholine receptor M5     (-1)
---------------------------------------------------
         
Drug1 :  DB00247  Methysergide
Drug2 :  DB06216  Asenapine
Pharmacological target (-,-) : BE0000451  5-hydroxytryptamine receptor 2A
Common off-target (-,-) :      BE0000533  5-hydroxytryptamine receptor 2C
Common off-target (-,-) :      BE0000393  5-hydroxytryptamine receptor 2B
Common off-target (-,-) :      BE0000650  5-hydroxytryptamine receptor 7
Common off-target (+,-) :      BE0000291  5-hydroxytryptamine receptor 1A
Non-common off-target(s) (drug2) :  
    BE0000756  D(2) dopamine receptor     (-1)
    BE0000172  Beta-1 adrenergic receptor     (-1)
    BE0000694  Beta-2 adrenergic receptor     (-1)
    BE0000501  Alpha-1A adrenergic receptor     (-1)
    BE0000442  Histamine H1 receptor     (-1)
    BE0000797  5-hydroxytryptamine receptor 1B     (-1)
    BE0000020  D(1A) dopamine receptor     (-1)
    BE0000581  D(3) dopamine receptor     (-1)
    BE0000389  D(4) dopamine receptor     (-1)
    BE0000945  5-hydroxytryptamine receptor 6     (-1)
    BE0000289  Alpha-2A adrenergic receptor     (-1)
    BE0000572  Alpha-2B adrenergic receptor     (-1)
    BE0000342  Alpha-2C adrenergic receptor     (-1)
    BE0000112  Histamine H2 receptor     (-1)
    BE0004688  5-hydroxytryptamine receptor 5A     (-1)
---------------------------------------------------
         
Drug1 :  DB00248  Cabergoline
Drug2 :  DB00268  Ropinirole
Pharmacological target (+,+) : BE0000756  D(2) dopamine receptor
Common off-target (+,+) :      BE0000533  5-hydroxytryptamine receptor 2C
Common off-target (+,+) :      BE0000659  5-hydroxytryptamine receptor 1D
Common off-target (+,+) :      BE0000797  5-hydroxytryptamine receptor 1B
Common off-target (+,+) :      BE0000291  5-hydroxytryptamine receptor 1A
Common off-target (+,+) :      BE0000393  5-hydroxytryptamine receptor 2B
Common off-target (+,+) :      BE0000451  5-hydroxytryptamine receptor 2A
Common off-target (+,+) :      BE0000020  D(1A) dopamine receptor
Common off-target (+,+) :      BE0000145  D(1B) dopamine receptor
Common off-target (+,+) :      BE0000581  D(3) dopamine receptor
Common off-target (+,+) :      BE0000389  D(4) dopamine receptor
Common off-target (+,-) :      BE0000289  Alpha-2A adrenergic receptor
Common off-target (+,-) :      BE0000572  Alpha-2B adrenergic receptor
Common off-target (+,-) :      BE0000342  Alpha-2C adrenergic receptor
Non-common off-target(s) (drug1) :  
    BE0000650  5-hydroxytryptamine receptor 7     (-1)
    BE0004889  D(1) dopamine receptor     (1)
    BE0004916  D(2S) dopamine receptor     (1)
    BE0004915  D(2L) dopamine receptor     (1)
---------------------------------------------------
         
Drug1 :  DB00248  Cabergoline
Drug2 :  DB00413  Pramipexole
Pharmacological target (+,+) : BE0000756  D(2) dopamine receptor
Common off-target (+,+) :      BE0000581  D(3) dopamine receptor
Common off-target (+,+) :      BE0000389  D(4) dopamine receptor
Common off-target (+,-) :      BE0000289  Alpha-2A adrenergic receptor
Non-common off-target(s) (drug1) :  
    BE0000533  5-hydroxytryptamine receptor 2C     (1)
    BE0000659  5-hydroxytryptamine receptor 1D     (1)
    BE0000797  5-hydroxytryptamine receptor 1B     (1)
    BE0000291  5-hydroxytryptamine receptor 1A     (1)
    BE0000393  5-hydroxytryptamine receptor 2B     (1)
    BE0000650  5-hydroxytryptamine receptor 7     (-1)
    BE0000451  5-hydroxytryptamine receptor 2A     (1)
    BE0000020  D(1A) dopamine receptor     (1)
    BE0000145  D(1B) dopamine receptor     (1)
    BE0000572  Alpha-2B adrenergic receptor     (-1)
    BE0000342  Alpha-2C adrenergic receptor     (-1)
    BE0004889  D(1) dopamine receptor     (1)
    BE0004916  D(2S) dopamine receptor     (1)
    BE0004915  D(2L) dopamine receptor     (1)
---------------------------------------------------
         
Drug1 :  DB00248  Cabergoline
Drug2 :  DB00589  Lisuride
Pharmacological target (+,+) : BE0000756  D(2) dopamine receptor
Common off-target (+,+) :      BE0000533  5-hydroxytryptamine receptor 2C
Common off-target (+,+) :      BE0000659  5-hydroxytryptamine receptor 1D
Common off-target (+,+) :      BE0000797  5-hydroxytryptamine receptor 1B
Common off-target (+,+) :      BE0000291  5-hydroxytryptamine receptor 1A
Common off-target (+,+) :      BE0000451  5-hydroxytryptamine receptor 2A
Common off-target (+,+) :      BE0000581  D(3) dopamine receptor
Common off-target (+,+) :      BE0000389  D(4) dopamine receptor
Common off-target (+,-) :      BE0000393  5-hydroxytryptamine receptor 2B
Common off-target (+,-) :      BE0000020  D(1A) dopamine receptor
Common off-target (+,-) :      BE0000145  D(1B) dopamine receptor
Non-common off-target(s) (drug1) :  
    BE0000650  5-hydroxytryptamine receptor 7     (-1)
    BE0000289  Alpha-2A adrenergic receptor     (-1)
    BE0000572  Alpha-2B adrenergic receptor     (-1)
    BE0000342  Alpha-2C adrenergic receptor     (-1)
    BE0004889  D(1) dopamine receptor     (1)
    BE0004916  D(2S) dopamine receptor     (1)
    BE0004915  D(2L) dopamine receptor     (1)
---------------------------------------------------
         
Drug1 :  DB00248  Cabergoline
Drug2 :  DB00714  Apomorphine
Pharmacological target (+,+) : BE0000756  D(2) dopamine receptor
Common off-target (+,+) :      BE0000533  5-hydroxytryptamine receptor 2C
Common off-target (+,+) :      BE0000659  5-hydroxytryptamine receptor 1D
Common off-target (+,+) :      BE0000797  5-hydroxytryptamine receptor 1B
Common off-target (+,+) :      BE0000291  5-hydroxytryptamine receptor 1A
Common off-target (+,+) :      BE0000393  5-hydroxytryptamine receptor 2B
Common off-target (+,+) :      BE0000451  5-hydroxytryptamine receptor 2A
Common off-target (+,+) :      BE0000020  D(1A) dopamine receptor
Common off-target (+,+) :      BE0000145  D(1B) dopamine receptor
Common off-target (+,+) :      BE0000581  D(3) dopamine receptor
Common off-target (+,+) :      BE0000389  D(4) dopamine receptor
Common off-target (+,-) :      BE0000289  Alpha-2A adrenergic receptor
Common off-target (+,-) :      BE0000572  Alpha-2B adrenergic receptor
Common off-target (+,-) :      BE0000342  Alpha-2C adrenergic receptor
Non-common off-target(s) (drug1) :  
    BE0000650  5-hydroxytryptamine receptor 7     (-1)
    BE0004889  D(1) dopamine receptor     (1)
    BE0004916  D(2S) dopamine receptor     (1)
    BE0004915  D(2L) dopamine receptor     (1)
Non-common off-target(s) (drug2) :  
    BE0000666  Neuron-specific vesicular protein calcyon     (1)
---------------------------------------------------
         
Drug1 :  DB00248  Cabergoline
Drug2 :  DB01186  Pergolide
Pharmacological target (+,+) : BE0000756  D(2) dopamine receptor
Common off-target (+,+) :      BE0000533  5-hydroxytryptamine receptor 2C
Common off-target (+,+) :      BE0000659  5-hydroxytryptamine receptor 1D
Common off-target (+,+) :      BE0000797  5-hydroxytryptamine receptor 1B
Common off-target (+,+) :      BE0000291  5-hydroxytryptamine receptor 1A
Common off-target (+,+) :      BE0000393  5-hydroxytryptamine receptor 2B
Common off-target (+,+) :      BE0000451  5-hydroxytryptamine receptor 2A
Common off-target (+,+) :      BE0000020  D(1A) dopamine receptor
Common off-target (+,+) :      BE0000145  D(1B) dopamine receptor
Common off-target (+,+) :      BE0000581  D(3) dopamine receptor
Common off-target (+,+) :      BE0000389  D(4) dopamine receptor
Common off-target (+,-) :      BE0000289  Alpha-2A adrenergic receptor
Common off-target (+,-) :      BE0000572  Alpha-2B adrenergic receptor
Common off-target (+,-) :      BE0000342  Alpha-2C adrenergic receptor
Non-common off-target(s) (drug1) :  
    BE0000650  5-hydroxytryptamine receptor 7     (-1)
    BE0004889  D(1) dopamine receptor     (1)
    BE0004916  D(2S) dopamine receptor     (1)
    BE0004915  D(2L) dopamine receptor     (1)
Non-common off-target(s) (drug2) :  
    BE0000501  Alpha-1A adrenergic receptor     (1)
    BE0000575  Alpha-1B adrenergic receptor     (1)
    BE0000715  Alpha-1D adrenergic receptor     (1)
---------------------------------------------------
         
Drug1 :  DB00248  Cabergoline
Drug2 :  DB01200  Bromocriptine
Pharmacological target (+,+) : BE0000756  D(2) dopamine receptor
Common off-target (+,+) :      BE0000533  5-hydroxytryptamine receptor 2C
Common off-target (+,+) :      BE0000659  5-hydroxytryptamine receptor 1D
Common off-target (+,+) :      BE0000797  5-hydroxytryptamine receptor 1B
Common off-target (+,+) :      BE0000291  5-hydroxytryptamine receptor 1A
Common off-target (+,+) :      BE0000393  5-hydroxytryptamine receptor 2B
Common off-target (+,+) :      BE0000451  5-hydroxytryptamine receptor 2A
Common off-target (+,+) :      BE0000020  D(1A) dopamine receptor
Common off-target (+,+) :      BE0000145  D(1B) dopamine receptor
Common off-target (+,+) :      BE0000581  D(3) dopamine receptor
Common off-target (-,-) :      BE0000650  5-hydroxytryptamine receptor 7
Common off-target (+,-) :      BE0000389  D(4) dopamine receptor
Common off-target (+,-) :      BE0000289  Alpha-2A adrenergic receptor
Common off-target (+,-) :      BE0000572  Alpha-2B adrenergic receptor
Common off-target (+,-) :      BE0000342  Alpha-2C adrenergic receptor
Non-common off-target(s) (drug1) :  
    BE0004889  D(1) dopamine receptor     (1)
    BE0004916  D(2S) dopamine receptor     (1)
    BE0004915  D(2L) dopamine receptor     (1)
Non-common off-target(s) (drug2) :  
    BE0000501  Alpha-1A adrenergic receptor     (1)
    BE0000575  Alpha-1B adrenergic receptor     (1)
    BE0000715  Alpha-1D adrenergic receptor     (1)
---------------------------------------------------
         
Drug1 :  DB00268  Ropinirole
Drug2 :  DB00589  Lisuride
Pharmacological target (+,+) : BE0000756  D(2) dopamine receptor
Pharmacological target (+,+) : BE0000581  D(3) dopamine receptor
Common off-target (+,+) :      BE0000533  5-hydroxytryptamine receptor 2C
Common off-target (+,+) :      BE0000659  5-hydroxytryptamine receptor 1D
Common off-target (+,+) :      BE0000797  5-hydroxytryptamine receptor 1B
Common off-target (+,+) :      BE0000291  5-hydroxytryptamine receptor 1A
Common off-target (+,+) :      BE0000451  5-hydroxytryptamine receptor 2A
Common off-target (+,+) :      BE0000389  D(4) dopamine receptor
Common off-target (+,-) :      BE0000393  5-hydroxytryptamine receptor 2B
Common off-target (+,-) :      BE0000020  D(1A) dopamine receptor
Common off-target (+,-) :      BE0000145  D(1B) dopamine receptor
Non-common off-target(s) (drug1) :  
    BE0000289  Alpha-2A adrenergic receptor     (1)
    BE0000572  Alpha-2B adrenergic receptor     (1)
    BE0000342  Alpha-2C adrenergic receptor     (1)
---------------------------------------------------
         
Drug1 :  DB00268  Ropinirole
Drug2 :  DB01200  Bromocriptine
Pharmacological target (+,+) : BE0000756  D(2) dopamine receptor
Pharmacological target (+,+) : BE0000581  D(3) dopamine receptor
Common off-target (+,+) :      BE0000533  5-hydroxytryptamine receptor 2C
Common off-target (+,+) :      BE0000659  5-hydroxytryptamine receptor 1D
Common off-target (+,+) :      BE0000797  5-hydroxytryptamine receptor 1B
Common off-target (+,+) :      BE0000291  5-hydroxytryptamine receptor 1A
Common off-target (+,+) :      BE0000393  5-hydroxytryptamine receptor 2B
Common off-target (+,+) :      BE0000451  5-hydroxytryptamine receptor 2A
Common off-target (+,+) :      BE0000020  D(1A) dopamine receptor
Common off-target (+,+) :      BE0000145  D(1B) dopamine receptor
Common off-target (+,+) :      BE0000289  Alpha-2A adrenergic receptor
Common off-target (+,+) :      BE0000572  Alpha-2B adrenergic receptor
Common off-target (+,+) :      BE0000342  Alpha-2C adrenergic receptor
Common off-target (+,-) :      BE0000389  D(4) dopamine receptor
Non-common off-target(s) (drug2) :  
    BE0000501  Alpha-1A adrenergic receptor     (1)
    BE0000575  Alpha-1B adrenergic receptor     (1)
    BE0000715  Alpha-1D adrenergic receptor     (1)
    BE0000650  5-hydroxytryptamine receptor 7     (-1)
---------------------------------------------------
         
Drug1 :  DB00268  Ropinirole
Drug2 :  DB05271  Rotigotine
Pharmacological target (+,+) : BE0000756  D(2) dopamine receptor
Pharmacological target (+,+) : BE0000581  D(3) dopamine receptor
Common off-target (+,+) :      BE0000291  5-hydroxytryptamine receptor 1A
Common off-target (+,+) :      BE0000020  D(1A) dopamine receptor
Common off-target (+,+) :      BE0000145  D(1B) dopamine receptor
Common off-target (+,+) :      BE0000389  D(4) dopamine receptor
Common off-target (+,-) :      BE0000572  Alpha-2B adrenergic receptor
Non-common off-target(s) (drug1) :  
    BE0000533  5-hydroxytryptamine receptor 2C     (1)
    BE0000659  5-hydroxytryptamine receptor 1D     (1)
    BE0000797  5-hydroxytryptamine receptor 1B     (1)
    BE0000393  5-hydroxytryptamine receptor 2B     (1)
    BE0000451  5-hydroxytryptamine receptor 2A     (1)
    BE0000289  Alpha-2A adrenergic receptor     (1)
    BE0000342  Alpha-2C adrenergic receptor     (1)
---------------------------------------------------
         
Drug1 :  DB00321  Amitriptyline
Drug2 :  DB00458  Imipramine
Pharmacological target (-,-) : BE0000749  Sodium-dependent serotonin transporter
Pharmacological target (-,-) : BE0000486  Sodium-dependent noradrenaline transporter
Common off-target (-,-) :      BE0000045  Muscarinic acetylcholine receptor M3
Common off-target (-,-) :      BE0000092  Muscarinic acetylcholine receptor M1
Common off-target (-,-) :      BE0000560  Muscarinic acetylcholine receptor M2
Common off-target (-,-) :      BE0000501  Alpha-1A adrenergic receptor
Common off-target (-,-) :      BE0000575  Alpha-1B adrenergic receptor
Common off-target (-,-) :      BE0000715  Alpha-1D adrenergic receptor
Common off-target (-,-) :      BE0000442  Histamine H1 receptor
Common off-target (-,-) :      BE0000650  5-hydroxytryptamine receptor 7
Common off-target (-,-) :      BE0000451  5-hydroxytryptamine receptor 2A
Common off-target (-,-) :      BE0000405  Muscarinic acetylcholine receptor M4
Common off-target (-,-) :      BE0000247  Muscarinic acetylcholine receptor M5
Common off-target (-,-) :      BE0003603  Potassium voltage-gated channel subfamily D member 2
Common off-target (-,-) :      BE0003604  Potassium voltage-gated channel subfamily D member 3
Common off-target (+,-) :      BE0000291  5-hydroxytryptamine receptor 1A
Non-common off-target(s) (drug1) :  
    BE0000632  Kappa-type opioid receptor     (1)
    BE0000420  Delta-type opioid receptor     (1)
    BE0000781  Potassium voltage-gated channel subfamily A member 1     (-1)
    BE0000945  5-hydroxytryptamine receptor 6     (-1)
    BE0000289  Alpha-2A adrenergic receptor     (-1)
    BE0000112  Histamine H2 receptor     (-1)
    BE0001039  High affinity nerve growth factor receptor     (1)
    BE0003605  BDNF/NT-3 growth factors receptor     (1)
    BE0000897  Potassium voltage-gated channel subfamily KQT member 2     (-1)
    BE0000156  Sigma non-opioid intracellular receptor 1     (1)
Non-common off-target(s) (drug2) :  
    BE0000533  5-hydroxytryptamine receptor 2C     (-1)
    BE0000090  Potassium voltage-gated channel subfamily H member 2     (-1)
---------------------------------------------------
         
Drug1 :  DB00321  Amitriptyline
Drug2 :  DB00656  Trazodone
Pharmacological target (-,-) : BE0000749  Sodium-dependent serotonin transporter
Pharmacological target (-,-) : BE0000451  5-hydroxytryptamine receptor 2A
Common off-target (-,-) :      BE0000501  Alpha-1A adrenergic receptor
Common off-target (-,-) :      BE0000442  Histamine H1 receptor
Common off-target (-,-) :      BE0000289  Alpha-2A adrenergic receptor
Common off-target (+,-) :      BE0000291  5-hydroxytryptamine receptor 1A
Non-common off-target(s) (drug1) :  
    BE0000486  Sodium-dependent noradrenaline transporter     (-1)
    BE0000045  Muscarinic acetylcholine receptor M3     (-1)
    BE0000092  Muscarinic acetylcholine receptor M1     (-1)
    BE0000632  Kappa-type opioid receptor     (1)
    BE0000420  Delta-type opioid receptor     (1)
    BE0000560  Muscarinic acetylcholine receptor M2     (-1)
    BE0000575  Alpha-1B adrenergic receptor     (-1)
    BE0000715  Alpha-1D adrenergic receptor     (-1)
    BE0000650  5-hydroxytryptamine receptor 7     (-1)
    BE0000781  Potassium voltage-gated channel subfamily A member 1     (-1)
    BE0000945  5-hydroxytryptamine receptor 6     (-1)
    BE0000405  Muscarinic acetylcholine receptor M4     (-1)
    BE0000247  Muscarinic acetylcholine receptor M5     (-1)
    BE0000112  Histamine H2 receptor     (-1)
    BE0003603  Potassium voltage-gated channel subfamily D member 2     (-1)
    BE0003604  Potassium voltage-gated channel subfamily D member 3     (-1)
    BE0001039  High affinity nerve growth factor receptor     (1)
    BE0003605  BDNF/NT-3 growth factors receptor     (1)
    BE0000897  Potassium voltage-gated channel subfamily KQT member 2     (-1)
    BE0000156  Sigma non-opioid intracellular receptor 1     (1)
Non-common off-target(s) (drug2) :  
    BE0000533  5-hydroxytryptamine receptor 2C     (1)
---------------------------------------------------
         
Drug1 :  DB00321  Amitriptyline
Drug2 :  DB00726  Trimipramine
Pharmacological target (-,-) : BE0000749  Sodium-dependent serotonin transporter
Pharmacological target (-,-) : BE0000486  Sodium-dependent noradrenaline transporter
Common off-target (-,-) :      BE0000501  Alpha-1A adrenergic receptor
Common off-target (-,-) :      BE0000575  Alpha-1B adrenergic receptor
Common off-target (-,-) :      BE0000442  Histamine H1 receptor
Common off-target (-,-) :      BE0000291  5-hydroxytryptamine receptor 1A
Common off-target (-,-) :      BE0000289  Alpha-2A adrenergic receptor
Common off-target (+,-) :      BE0000451  5-hydroxytryptamine receptor 2A
Non-common off-target(s) (drug1) :  
    BE0000045  Muscarinic acetylcholine receptor M3     (-1)
    BE0000092  Muscarinic acetylcholine receptor M1     (-1)
    BE0000632  Kappa-type opioid receptor     (1)
    BE0000420  Delta-type opioid receptor     (1)
    BE0000560  Muscarinic acetylcholine receptor M2     (-1)
    BE0000715  Alpha-1D adrenergic receptor     (-1)
    BE0000650  5-hydroxytryptamine receptor 7     (-1)
    BE0000781  Potassium voltage-gated channel subfamily A member 1     (-1)
    BE0000945  5-hydroxytryptamine receptor 6     (-1)
    BE0000405  Muscarinic acetylcholine receptor M4     (-1)
    BE0000247  Muscarinic acetylcholine receptor M5     (-1)
    BE0000112  Histamine H2 receptor     (-1)
    BE0003603  Potassium voltage-gated channel subfamily D member 2     (-1)
    BE0003604  Potassium voltage-gated channel subfamily D member 3     (-1)
    BE0001039  High affinity nerve growth factor receptor     (1)
    BE0003605  BDNF/NT-3 growth factors receptor     (1)
    BE0000897  Potassium voltage-gated channel subfamily KQT member 2     (-1)
    BE0000156  Sigma non-opioid intracellular receptor 1     (1)
Non-common off-target(s) (drug2) :  
    BE0000647  Sodium-dependent dopamine transporter     (-1)
    BE0000533  5-hydroxytryptamine receptor 2C     (-1)
---------------------------------------------------
         
Drug1 :  DB00321  Amitriptyline
Drug2 :  DB01267  Paliperidone
Pharmacological target (-,-) : BE0000451  5-hydroxytryptamine receptor 2A
Common off-target (-,-) :      BE0000501  Alpha-1A adrenergic receptor
Common off-target (-,-) :      BE0000575  Alpha-1B adrenergic receptor
Common off-target (-,-) :      BE0000291  5-hydroxytryptamine receptor 1A
Common off-target (-,-) :      BE0000289  Alpha-2A adrenergic receptor
Common off-target (+,-) :      BE0000442  Histamine H1 receptor
Non-common off-target(s) (drug1) :  
    BE0000749  Sodium-dependent serotonin transporter     (-1)
    BE0000486  Sodium-dependent noradrenaline transporter     (-1)
    BE0000045  Muscarinic acetylcholine receptor M3     (-1)
    BE0000092  Muscarinic acetylcholine receptor M1     (-1)
    BE0000632  Kappa-type opioid receptor     (1)
    BE0000420  Delta-type opioid receptor     (1)
    BE0000560  Muscarinic acetylcholine receptor M2     (-1)
    BE0000715  Alpha-1D adrenergic receptor     (-1)
    BE0000650  5-hydroxytryptamine receptor 7     (-1)
    BE0000781  Potassium voltage-gated channel subfamily A member 1     (-1)
    BE0000945  5-hydroxytryptamine receptor 6     (-1)
    BE0000405  Muscarinic acetylcholine receptor M4     (-1)
    BE0000247  Muscarinic acetylcholine receptor M5     (-1)
    BE0000112  Histamine H2 receptor     (-1)
    BE0003603  Potassium voltage-gated channel subfamily D member 2     (-1)
    BE0003604  Potassium voltage-gated channel subfamily D member 3     (-1)
    BE0001039  High affinity nerve growth factor receptor     (1)
    BE0003605  BDNF/NT-3 growth factors receptor     (1)
    BE0000897  Potassium voltage-gated channel subfamily KQT member 2     (-1)
    BE0000156  Sigma non-opioid intracellular receptor 1     (1)
Non-common off-target(s) (drug2) :  
    BE0000756  D(2) dopamine receptor     (-1)
    BE0000533  5-hydroxytryptamine receptor 2C     (-1)
    BE0000659  5-hydroxytryptamine receptor 1D     (-1)
    BE0000020  D(1A) dopamine receptor     (-1)
    BE0000581  D(3) dopamine receptor     (-1)
    BE0000389  D(4) dopamine receptor     (-1)
    BE0000572  Alpha-2B adrenergic receptor     (-1)
    BE0000342  Alpha-2C adrenergic receptor     (1)
---------------------------------------------------
         
Drug1 :  DB00334  Olanzapine
Drug2 :  DB00656  Trazodone
Pharmacological target (-,-) : BE0000451  5-hydroxytryptamine receptor 2A
Common off-target (-,-) :      BE0000501  Alpha-1A adrenergic receptor
Common off-target (-,-) :      BE0000442  Histamine H1 receptor
Common off-target (-,-) :      BE0000289  Alpha-2A adrenergic receptor
Common off-target (+,-) :      BE0000533  5-hydroxytryptamine receptor 2C
Common off-target (+,-) :      BE0000291  5-hydroxytryptamine receptor 1A
Non-common off-target(s) (drug1) :  
    BE0000045  Muscarinic acetylcholine receptor M3     (-1)
    BE0000092  Muscarinic acetylcholine receptor M1     (-1)
    BE0000560  Muscarinic acetylcholine receptor M2     (-1)
    BE0000575  Alpha-1B adrenergic receptor     (-1)
    BE0000659  5-hydroxytryptamine receptor 1D     (-1)
    BE0000797  5-hydroxytryptamine receptor 1B     (-1)
    BE0000476  5-hydroxytryptamine receptor 1E     (-1)
    BE0000393  5-hydroxytryptamine receptor 2B     (-1)
    BE0000650  5-hydroxytryptamine receptor 7     (-1)
    BE0000020  D(1A) dopamine receptor     (-1)
    BE0000145  D(1B) dopamine receptor     (-1)
    BE0000581  D(3) dopamine receptor     (-1)
    BE0000389  D(4) dopamine receptor     (-1)
    BE0000311  5-hydroxytryptamine receptor 3A     (-1)
    BE0000945  5-hydroxytryptamine receptor 6     (-1)
    BE0000572  Alpha-2B adrenergic receptor     (-1)
    BE0000342  Alpha-2C adrenergic receptor     (-1)
    BE0000405  Muscarinic acetylcholine receptor M4     (-1)
    BE0000247  Muscarinic acetylcholine receptor M5     (-1)
    BE0004889  D(1) dopamine receptor     (-1)
    BE0000112  Histamine H2 receptor     (-1)
    BE0000146  Histamine H4 receptor     (-1)
    BE0004688  5-hydroxytryptamine receptor 5A     (-1)
Non-common off-target(s) (drug2) :  
    BE0000749  Sodium-dependent serotonin transporter     (-1)
---------------------------------------------------
         
Drug1 :  DB00334  Olanzapine
Drug2 :  DB00734  Risperidone
Pharmacological target (-,-) : BE0000451  5-hydroxytryptamine receptor 2A
Common off-target (-,-) :      BE0000533  5-hydroxytryptamine receptor 2C
Common off-target (-,-) :      BE0000501  Alpha-1A adrenergic receptor
Common off-target (-,-) :      BE0000575  Alpha-1B adrenergic receptor
Common off-target (-,-) :      BE0000442  Histamine H1 receptor
Common off-target (-,-) :      BE0000659  5-hydroxytryptamine receptor 1D
Common off-target (-,-) :      BE0000291  5-hydroxytryptamine receptor 1A
Common off-target (-,-) :      BE0000020  D(1A) dopamine receptor
Common off-target (-,-) :      BE0000581  D(3) dopamine receptor
Common off-target (-,-) :      BE0000389  D(4) dopamine receptor
Common off-target (-,-) :      BE0000289  Alpha-2A adrenergic receptor
Common off-target (+,-) :      BE0000342  Alpha-2C adrenergic receptor
Non-common off-target(s) (drug1) :  
    BE0000045  Muscarinic acetylcholine receptor M3     (-1)
    BE0000092  Muscarinic acetylcholine receptor M1     (-1)
    BE0000560  Muscarinic acetylcholine receptor M2     (-1)
    BE0000797  5-hydroxytryptamine receptor 1B     (-1)
    BE0000476  5-hydroxytryptamine receptor 1E     (-1)
    BE0000393  5-hydroxytryptamine receptor 2B     (-1)
    BE0000650  5-hydroxytryptamine receptor 7     (-1)
    BE0000145  D(1B) dopamine receptor     (-1)
    BE0000311  5-hydroxytryptamine receptor 3A     (-1)
    BE0000945  5-hydroxytryptamine receptor 6     (-1)
    BE0000572  Alpha-2B adrenergic receptor     (-1)
    BE0000405  Muscarinic acetylcholine receptor M4     (-1)
    BE0000247  Muscarinic acetylcholine receptor M5     (-1)
    BE0004889  D(1) dopamine receptor     (-1)
    BE0000112  Histamine H2 receptor     (-1)
    BE0000146  Histamine H4 receptor     (-1)
    BE0004688  5-hydroxytryptamine receptor 5A     (-1)
Non-common off-target(s) (drug2) :  
    BE0000756  D(2) dopamine receptor     (-1)
---------------------------------------------------
         
Drug1 :  DB00334  Olanzapine
Drug2 :  DB01267  Paliperidone
Pharmacological target (-,-) : BE0000451  5-hydroxytryptamine receptor 2A
Common off-target (-,-) :      BE0000533  5-hydroxytryptamine receptor 2C
Common off-target (-,-) :      BE0000501  Alpha-1A adrenergic receptor
Common off-target (-,-) :      BE0000575  Alpha-1B adrenergic receptor
Common off-target (-,-) :      BE0000659  5-hydroxytryptamine receptor 1D
Common off-target (-,-) :      BE0000291  5-hydroxytryptamine receptor 1A
Common off-target (-,-) :      BE0000020  D(1A) dopamine receptor
Common off-target (-,-) :      BE0000581  D(3) dopamine receptor
Common off-target (-,-) :      BE0000389  D(4) dopamine receptor
Common off-target (-,-) :      BE0000289  Alpha-2A adrenergic receptor
Common off-target (-,-) :      BE0000572  Alpha-2B adrenergic receptor
Common off-target (+,-) :      BE0000442  Histamine H1 receptor
Common off-target (+,-) :      BE0000342  Alpha-2C adrenergic receptor
Non-common off-target(s) (drug1) :  
    BE0000045  Muscarinic acetylcholine receptor M3     (-1)
    BE0000092  Muscarinic acetylcholine receptor M1     (-1)
    BE0000560  Muscarinic acetylcholine receptor M2     (-1)
    BE0000797  5-hydroxytryptamine receptor 1B     (-1)
    BE0000476  5-hydroxytryptamine receptor 1E     (-1)
    BE0000393  5-hydroxytryptamine receptor 2B     (-1)
    BE0000650  5-hydroxytryptamine receptor 7     (-1)
    BE0000145  D(1B) dopamine receptor     (-1)
    BE0000311  5-hydroxytryptamine receptor 3A     (-1)
    BE0000945  5-hydroxytryptamine receptor 6     (-1)
    BE0000405  Muscarinic acetylcholine receptor M4     (-1)
    BE0000247  Muscarinic acetylcholine receptor M5     (-1)
    BE0004889  D(1) dopamine receptor     (-1)
    BE0000112  Histamine H2 receptor     (-1)
    BE0000146  Histamine H4 receptor     (-1)
    BE0004688  5-hydroxytryptamine receptor 5A     (-1)
Non-common off-target(s) (drug2) :  
    BE0000756  D(2) dopamine receptor     (-1)
---------------------------------------------------
         
Drug1 :  DB00363  Clozapine
Drug2 :  DB00656  Trazodone
Pharmacological target (-,-) : BE0000451  5-hydroxytryptamine receptor 2A
Common off-target (-,-) :      BE0000501  Alpha-1A adrenergic receptor
Common off-target (-,-) :      BE0000442  Histamine H1 receptor
Common off-target (-,-) :      BE0000289  Alpha-2A adrenergic receptor
Common off-target (+,-) :      BE0000533  5-hydroxytryptamine receptor 2C
Common off-target (+,-) :      BE0000291  5-hydroxytryptamine receptor 1A
Non-common off-target(s) (drug1) :  
    BE0000756  D(2) dopamine receptor     (-1)
    BE0000045  Muscarinic acetylcholine receptor M3     (-1)
    BE0000092  Muscarinic acetylcholine receptor M1     (-1)
    BE0000560  Muscarinic acetylcholine receptor M2     (-1)
    BE0000575  Alpha-1B adrenergic receptor     (-1)
    BE0000659  5-hydroxytryptamine receptor 1D     (-1)
    BE0000797  5-hydroxytryptamine receptor 1B     (-1)
    BE0000476  5-hydroxytryptamine receptor 1E     (-1)
    BE0000650  5-hydroxytryptamine receptor 7     (-1)
    BE0000020  D(1A) dopamine receptor     (-1)
    BE0000581  D(3) dopamine receptor     (-1)
    BE0000389  D(4) dopamine receptor     (-1)
    BE0000311  5-hydroxytryptamine receptor 3A     (-1)
    BE0000945  5-hydroxytryptamine receptor 6     (-1)
    BE0000572  Alpha-2B adrenergic receptor     (-1)
    BE0000342  Alpha-2C adrenergic receptor     (-1)
    BE0000405  Muscarinic acetylcholine receptor M4     (-1)
    BE0000247  Muscarinic acetylcholine receptor M5     (-1)
    BE0000146  Histamine H4 receptor     (-1)
Non-common off-target(s) (drug2) :  
    BE0000749  Sodium-dependent serotonin transporter     (-1)
---------------------------------------------------
         
Drug1 :  DB00363  Clozapine
Drug2 :  DB00734  Risperidone
Pharmacological target (-,-) : BE0000756  D(2) dopamine receptor
Pharmacological target (-,-) : BE0000451  5-hydroxytryptamine receptor 2A
Common off-target (-,-) :      BE0000533  5-hydroxytryptamine receptor 2C
Common off-target (-,-) :      BE0000501  Alpha-1A adrenergic receptor
Common off-target (-,-) :      BE0000575  Alpha-1B adrenergic receptor
Common off-target (-,-) :      BE0000442  Histamine H1 receptor
Common off-target (-,-) :      BE0000659  5-hydroxytryptamine receptor 1D
Common off-target (-,-) :      BE0000291  5-hydroxytryptamine receptor 1A
Common off-target (-,-) :      BE0000020  D(1A) dopamine receptor
Common off-target (-,-) :      BE0000581  D(3) dopamine receptor
Common off-target (-,-) :      BE0000389  D(4) dopamine receptor
Common off-target (-,-) :      BE0000289  Alpha-2A adrenergic receptor
Common off-target (+,-) :      BE0000342  Alpha-2C adrenergic receptor
Non-common off-target(s) (drug1) :  
    BE0000045  Muscarinic acetylcholine receptor M3     (-1)
    BE0000092  Muscarinic acetylcholine receptor M1     (-1)
    BE0000560  Muscarinic acetylcholine receptor M2     (-1)
    BE0000797  5-hydroxytryptamine receptor 1B     (-1)
    BE0000476  5-hydroxytryptamine receptor 1E     (-1)
    BE0000650  5-hydroxytryptamine receptor 7     (-1)
    BE0000311  5-hydroxytryptamine receptor 3A     (-1)
    BE0000945  5-hydroxytryptamine receptor 6     (-1)
    BE0000572  Alpha-2B adrenergic receptor     (-1)
    BE0000405  Muscarinic acetylcholine receptor M4     (-1)
    BE0000247  Muscarinic acetylcholine receptor M5     (-1)
    BE0000146  Histamine H4 receptor     (-1)
---------------------------------------------------
         
Drug1 :  DB00363  Clozapine
Drug2 :  DB01267  Paliperidone
Pharmacological target (-,-) : BE0000756  D(2) dopamine receptor
Pharmacological target (-,-) : BE0000451  5-hydroxytryptamine receptor 2A
Common off-target (-,-) :      BE0000533  5-hydroxytryptamine receptor 2C
Common off-target (-,-) :      BE0000501  Alpha-1A adrenergic receptor
Common off-target (-,-) :      BE0000575  Alpha-1B adrenergic receptor
Common off-target (-,-) :      BE0000659  5-hydroxytryptamine receptor 1D
Common off-target (-,-) :      BE0000291  5-hydroxytryptamine receptor 1A
Common off-target (-,-) :      BE0000020  D(1A) dopamine receptor
Common off-target (-,-) :      BE0000581  D(3) dopamine receptor
Common off-target (-,-) :      BE0000389  D(4) dopamine receptor
Common off-target (-,-) :      BE0000289  Alpha-2A adrenergic receptor
Common off-target (-,-) :      BE0000572  Alpha-2B adrenergic receptor
Common off-target (+,-) :      BE0000442  Histamine H1 receptor
Common off-target (+,-) :      BE0000342  Alpha-2C adrenergic receptor
Non-common off-target(s) (drug1) :  
    BE0000045  Muscarinic acetylcholine receptor M3     (-1)
    BE0000092  Muscarinic acetylcholine receptor M1     (-1)
    BE0000560  Muscarinic acetylcholine receptor M2     (-1)
    BE0000797  5-hydroxytryptamine receptor 1B     (-1)
    BE0000476  5-hydroxytryptamine receptor 1E     (-1)
    BE0000650  5-hydroxytryptamine receptor 7     (-1)
    BE0000311  5-hydroxytryptamine receptor 3A     (-1)
    BE0000945  5-hydroxytryptamine receptor 6     (-1)
    BE0000405  Muscarinic acetylcholine receptor M4     (-1)
    BE0000247  Muscarinic acetylcholine receptor M5     (-1)
    BE0000146  Histamine H4 receptor     (-1)
---------------------------------------------------
         
Drug1 :  DB00368  Norepinephrine
Drug2 :  DB00668  Epinephrine
Pharmacological target (+,+) : BE0000172  Beta-1 adrenergic receptor
Pharmacological target (+,+) : BE0000694  Beta-2 adrenergic receptor
Pharmacological target (+,+) : BE0000501  Alpha-1A adrenergic receptor
Pharmacological target (+,+) : BE0000575  Alpha-1B adrenergic receptor
Pharmacological target (+,+) : BE0000289  Alpha-2A adrenergic receptor
Pharmacological target (+,+) : BE0000572  Alpha-2B adrenergic receptor
Common off-target (+,+) :      BE0000342  Alpha-2C adrenergic receptor
Common off-target (+,+) :      BE0001012  Beta-3 adrenergic receptor
Common off-target (-,-) :      BE0000753  Phenylalanine-4-hydroxylase
Common off-target (+,-) :      BE0000715  Alpha-1D adrenergic receptor
Non-common off-target(s) (drug2) :  
    BE0000704  Tumor necrosis factor     (-1)
---------------------------------------------------
         
Drug1 :  DB00370  Mirtazapine
Drug2 :  DB00656  Trazodone
Pharmacological target (-,-) : BE0000451  5-hydroxytryptamine receptor 2A
Common off-target (-,-) :      BE0000442  Histamine H1 receptor
Common off-target (-,-) :      BE0000289  Alpha-2A adrenergic receptor
Common off-target (+,-) :      BE0000533  5-hydroxytryptamine receptor 2C
Non-common off-target(s) (drug1) :  
    BE0000632  Kappa-type opioid receptor     (1)
    BE0000311  5-hydroxytryptamine receptor 3A     (-1)
    BE0000968  Histamine H3 receptor     (-1)
Non-common off-target(s) (drug2) :  
    BE0000749  Sodium-dependent serotonin transporter     (-1)
    BE0000501  Alpha-1A adrenergic receptor     (-1)
    BE0000291  5-hydroxytryptamine receptor 1A     (1)
---------------------------------------------------
         
Drug1 :  DB00370  Mirtazapine
Drug2 :  DB01267  Paliperidone
Pharmacological target (-,-) : BE0000451  5-hydroxytryptamine receptor 2A
Common off-target (-,-) :      BE0000533  5-hydroxytryptamine receptor 2C
Common off-target (-,-) :      BE0000289  Alpha-2A adrenergic receptor
Common off-target (+,-) :      BE0000442  Histamine H1 receptor
Non-common off-target(s) (drug1) :  
    BE0000632  Kappa-type opioid receptor     (1)
    BE0000311  5-hydroxytryptamine receptor 3A     (-1)
    BE0000968  Histamine H3 receptor     (-1)
Non-common off-target(s) (drug2) :  
    BE0000756  D(2) dopamine receptor     (-1)
    BE0000501  Alpha-1A adrenergic receptor     (-1)
    BE0000575  Alpha-1B adrenergic receptor     (-1)
    BE0000659  5-hydroxytryptamine receptor 1D     (-1)
    BE0000291  5-hydroxytryptamine receptor 1A     (-1)
    BE0000020  D(1A) dopamine receptor     (-1)
    BE0000581  D(3) dopamine receptor     (-1)
    BE0000389  D(4) dopamine receptor     (-1)
    BE0000572  Alpha-2B adrenergic receptor     (-1)
    BE0000342  Alpha-2C adrenergic receptor     (1)
---------------------------------------------------
         
Drug1 :  DB00420  Promazine
Drug2 :  DB01267  Paliperidone
Pharmacological target (-,-) : BE0000756  D(2) dopamine receptor
Common off-target (-,-) :      BE0000533  5-hydroxytryptamine receptor 2C
Common off-target (-,-) :      BE0000501  Alpha-1A adrenergic receptor
Common off-target (-,-) :      BE0000575  Alpha-1B adrenergic receptor
Common off-target (-,-) :      BE0000451  5-hydroxytryptamine receptor 2A
Common off-target (-,-) :      BE0000020  D(1A) dopamine receptor
Common off-target (-,-) :      BE0000389  D(4) dopamine receptor
Common off-target (+,-) :      BE0000442  Histamine H1 receptor
Non-common off-target(s) (drug1) :  
    BE0000045  Muscarinic acetylcholine receptor M3     (-1)
    BE0000092  Muscarinic acetylcholine receptor M1     (-1)
    BE0000560  Muscarinic acetylcholine receptor M2     (-1)
    BE0000715  Alpha-1D adrenergic receptor     (-1)
    BE0000405  Muscarinic acetylcholine receptor M4     (-1)
    BE0000247  Muscarinic acetylcholine receptor M5     (-1)
Non-common off-target(s) (drug2) :  
    BE0000659  5-hydroxytryptamine receptor 1D     (-1)
    BE0000291  5-hydroxytryptamine receptor 1A     (-1)
    BE0000581  D(3) dopamine receptor     (-1)
    BE0000289  Alpha-2A adrenergic receptor     (-1)
    BE0000572  Alpha-2B adrenergic receptor     (-1)
    BE0000342  Alpha-2C adrenergic receptor     (1)
---------------------------------------------------
         
Drug1 :  DB00458  Imipramine
Drug2 :  DB00540  Nortriptyline
Pharmacological target (-,-) : BE0000749  Sodium-dependent serotonin transporter
Pharmacological target (-,-) : BE0000486  Sodium-dependent noradrenaline transporter
Common off-target (-,-) :      BE0000045  Muscarinic acetylcholine receptor M3
Common off-target (-,-) :      BE0000092  Muscarinic acetylcholine receptor M1
Common off-target (-,-) :      BE0000533  5-hydroxytryptamine receptor 2C
Common off-target (-,-) :      BE0000560  Muscarinic acetylcholine receptor M2
Common off-target (-,-) :      BE0000501  Alpha-1A adrenergic receptor
Common off-target (-,-) :      BE0000575  Alpha-1B adrenergic receptor
Common off-target (-,-) :      BE0000715  Alpha-1D adrenergic receptor
Common off-target (-,-) :      BE0000442  Histamine H1 receptor
Common off-target (-,-) :      BE0000451  5-hydroxytryptamine receptor 2A
Common off-target (-,-) :      BE0000405  Muscarinic acetylcholine receptor M4
Common off-target (-,-) :      BE0000247  Muscarinic acetylcholine receptor M5
Common off-target (+,-) :      BE0000291  5-hydroxytryptamine receptor 1A
Non-common off-target(s) (drug1) :  
    BE0000090  Potassium voltage-gated channel subfamily H member 2     (-1)
    BE0000650  5-hydroxytryptamine receptor 7     (-1)
    BE0003603  Potassium voltage-gated channel subfamily D member 2     (-1)
    BE0003604  Potassium voltage-gated channel subfamily D member 3     (-1)
Non-common off-target(s) (drug2) :  
    BE0004872  Beta adrenergic receptor     (-1)
    BE0000756  D(2) dopamine receptor     (-1)
    BE0004864  Alpha-2 adrenergic receptor     (-1)
---------------------------------------------------
         
Drug1 :  DB00458  Imipramine
Drug2 :  DB00543  Amoxapine
Pharmacological target (-,-) : BE0000749  Sodium-dependent serotonin transporter
Common off-target (-,-) :      BE0000486  Sodium-dependent noradrenaline transporter
Common off-target (-,-) :      BE0000092  Muscarinic acetylcholine receptor M1
Common off-target (-,-) :      BE0000533  5-hydroxytryptamine receptor 2C
Common off-target (-,-) :      BE0000501  Alpha-1A adrenergic receptor
Common off-target (-,-) :      BE0000442  Histamine H1 receptor
Common off-target (-,-) :      BE0000650  5-hydroxytryptamine receptor 7
Common off-target (-,-) :      BE0000451  5-hydroxytryptamine receptor 2A
Common off-target (+,-) :      BE0000291  5-hydroxytryptamine receptor 1A
Non-common off-target(s) (drug1) :  
    BE0000045  Muscarinic acetylcholine receptor M3     (-1)
    BE0000090  Potassium voltage-gated channel subfamily H member 2     (-1)
    BE0000560  Muscarinic acetylcholine receptor M2     (-1)
    BE0000575  Alpha-1B adrenergic receptor     (-1)
    BE0000715  Alpha-1D adrenergic receptor     (-1)
    BE0000405  Muscarinic acetylcholine receptor M4     (-1)
    BE0000247  Muscarinic acetylcholine receptor M5     (-1)
    BE0003603  Potassium voltage-gated channel subfamily D member 2     (-1)
    BE0003604  Potassium voltage-gated channel subfamily D member 3     (-1)
Non-common off-target(s) (drug2) :  
    BE0000756  D(2) dopamine receptor     (-1)
    BE0000797  5-hydroxytryptamine receptor 1B     (-1)
    BE0000393  5-hydroxytryptamine receptor 2B     (-1)
    BE0004864  Alpha-2 adrenergic receptor     (-1)
    BE0000795  Gamma-aminobutyric acid receptor subunit alpha-1     (-1)
    BE0000020  D(1A) dopamine receptor     (-1)
    BE0000581  D(3) dopamine receptor     (-1)
    BE0000389  D(4) dopamine receptor     (-1)
    BE0000311  5-hydroxytryptamine receptor 3A     (-1)
    BE0000945  5-hydroxytryptamine receptor 6     (-1)
    BE0000289  Alpha-2A adrenergic receptor     (-1)
    BE0004863  Alpha-1 adrenergic receptor     (-1)
    BE0004890  Muscarinic acetylcholine receptor     (-1)
---------------------------------------------------
         
Drug1 :  DB00458  Imipramine
Drug2 :  DB00656  Trazodone
Pharmacological target (-,-) : BE0000749  Sodium-dependent serotonin transporter
Common off-target (+,+) :      BE0000291  5-hydroxytryptamine receptor 1A
Common off-target (-,-) :      BE0000501  Alpha-1A adrenergic receptor
Common off-target (-,-) :      BE0000442  Histamine H1 receptor
Common off-target (-,-) :      BE0000451  5-hydroxytryptamine receptor 2A
Common off-target (+,-) :      BE0000533  5-hydroxytryptamine receptor 2C
Non-common off-target(s) (drug1) :  
    BE0000486  Sodium-dependent noradrenaline transporter     (-1)
    BE0000045  Muscarinic acetylcholine receptor M3     (-1)
    BE0000092  Muscarinic acetylcholine receptor M1     (-1)
    BE0000090  Potassium voltage-gated channel subfamily H member 2     (-1)
    BE0000560  Muscarinic acetylcholine receptor M2     (-1)
    BE0000575  Alpha-1B adrenergic receptor     (-1)
    BE0000715  Alpha-1D adrenergic receptor     (-1)
    BE0000650  5-hydroxytryptamine receptor 7     (-1)
    BE0000405  Muscarinic acetylcholine receptor M4     (-1)
    BE0000247  Muscarinic acetylcholine receptor M5     (-1)
    BE0003603  Potassium voltage-gated channel subfamily D member 2     (-1)
    BE0003604  Potassium voltage-gated channel subfamily D member 3     (-1)
Non-common off-target(s) (drug2) :  
    BE0000289  Alpha-2A adrenergic receptor     (-1)
---------------------------------------------------
         
Drug1 :  DB00458  Imipramine
Drug2 :  DB00726  Trimipramine
Pharmacological target (-,-) : BE0000749  Sodium-dependent serotonin transporter
Pharmacological target (-,-) : BE0000486  Sodium-dependent noradrenaline transporter
Common off-target (-,-) :      BE0000533  5-hydroxytryptamine receptor 2C
Common off-target (-,-) :      BE0000501  Alpha-1A adrenergic receptor
Common off-target (-,-) :      BE0000575  Alpha-1B adrenergic receptor
Common off-target (-,-) :      BE0000442  Histamine H1 receptor
Common off-target (+,-) :      BE0000291  5-hydroxytryptamine receptor 1A
Common off-target (+,-) :      BE0000451  5-hydroxytryptamine receptor 2A
Non-common off-target(s) (drug1) :  
    BE0000045  Muscarinic acetylcholine receptor M3     (-1)
    BE0000092  Muscarinic acetylcholine receptor M1     (-1)
    BE0000090  Potassium voltage-gated channel subfamily H member 2     (-1)
    BE0000560  Muscarinic acetylcholine receptor M2     (-1)
    BE0000715  Alpha-1D adrenergic receptor     (-1)
    BE0000650  5-hydroxytryptamine receptor 7     (-1)
    BE0000405  Muscarinic acetylcholine receptor M4     (-1)
    BE0000247  Muscarinic acetylcholine receptor M5     (-1)
    BE0003603  Potassium voltage-gated channel subfamily D member 2     (-1)
    BE0003604  Potassium voltage-gated channel subfamily D member 3     (-1)
Non-common off-target(s) (drug2) :  
    BE0000647  Sodium-dependent dopamine transporter     (-1)
    BE0000289  Alpha-2A adrenergic receptor     (-1)
---------------------------------------------------
         
Drug1 :  DB00458  Imipramine
Drug2 :  DB01142  Doxepin
Pharmacological target (-,-) : BE0000749  Sodium-dependent serotonin transporter
Pharmacological target (-,-) : BE0000486  Sodium-dependent noradrenaline transporter
Common off-target (-,-) :      BE0000045  Muscarinic acetylcholine receptor M3
Common off-target (-,-) :      BE0000092  Muscarinic acetylcholine receptor M1
Common off-target (-,-) :      BE0000533  5-hydroxytryptamine receptor 2C
Common off-target (-,-) :      BE0000560  Muscarinic acetylcholine receptor M2
Common off-target (-,-) :      BE0000501  Alpha-1A adrenergic receptor
Common off-target (-,-) :      BE0000575  Alpha-1B adrenergic receptor
Common off-target (-,-) :      BE0000715  Alpha-1D adrenergic receptor
Common off-target (-,-) :      BE0000442  Histamine H1 receptor
Common off-target (-,-) :      BE0000451  5-hydroxytryptamine receptor 2A
Common off-target (-,-) :      BE0000405  Muscarinic acetylcholine receptor M4
Common off-target (-,-) :      BE0000247  Muscarinic acetylcholine receptor M5
Common off-target (+,-) :      BE0000291  5-hydroxytryptamine receptor 1A
Non-common off-target(s) (drug1) :  
    BE0000090  Potassium voltage-gated channel subfamily H member 2     (-1)
    BE0000650  5-hydroxytryptamine receptor 7     (-1)
    BE0003603  Potassium voltage-gated channel subfamily D member 2     (-1)
    BE0003604  Potassium voltage-gated channel subfamily D member 3     (-1)
Non-common off-target(s) (drug2) :  
    BE0000756  D(2) dopamine receptor     (-1)
    BE0000393  5-hydroxytryptamine receptor 2B     (-1)
    BE0000289  Alpha-2A adrenergic receptor     (-1)
    BE0000572  Alpha-2B adrenergic receptor     (-1)
    BE0000342  Alpha-2C adrenergic receptor     (-1)
    BE0000112  Histamine H2 receptor     (-1)
---------------------------------------------------
         
Drug1 :  DB00458  Imipramine
Drug2 :  DB01149  Nefazodone
Pharmacological target (-,-) : BE0000749  Sodium-dependent serotonin transporter
Pharmacological target (-,-) : BE0000486  Sodium-dependent noradrenaline transporter
Common off-target (-,-) :      BE0000533  5-hydroxytryptamine receptor 2C
Common off-target (-,-) :      BE0000501  Alpha-1A adrenergic receptor
Common off-target (-,-) :      BE0000451  5-hydroxytryptamine receptor 2A
Common off-target (+,-) :      BE0000291  5-hydroxytryptamine receptor 1A
Non-common off-target(s) (drug1) :  
    BE0000045  Muscarinic acetylcholine receptor M3     (-1)
    BE0000092  Muscarinic acetylcholine receptor M1     (-1)
    BE0000090  Potassium voltage-gated channel subfamily H member 2     (-1)
    BE0000560  Muscarinic acetylcholine receptor M2     (-1)
    BE0000575  Alpha-1B adrenergic receptor     (-1)
    BE0000715  Alpha-1D adrenergic receptor     (-1)
    BE0000442  Histamine H1 receptor     (-1)
    BE0000650  5-hydroxytryptamine receptor 7     (-1)
    BE0000405  Muscarinic acetylcholine receptor M4     (-1)
    BE0000247  Muscarinic acetylcholine receptor M5     (-1)
    BE0003603  Potassium voltage-gated channel subfamily D member 2     (-1)
    BE0003604  Potassium voltage-gated channel subfamily D member 3     (-1)
Non-common off-target(s) (drug2) :  
    BE0000647  Sodium-dependent dopamine transporter     (-1)
    BE0000289  Alpha-2A adrenergic receptor     (-1)
---------------------------------------------------
         
Drug1 :  DB00477  Chlorpromazine
Drug2 :  DB01267  Paliperidone
Pharmacological target (-,-) : BE0000756  D(2) dopamine receptor
Pharmacological target (-,-) : BE0000451  5-hydroxytryptamine receptor 2A
Common off-target (-,-) :      BE0000501  Alpha-1A adrenergic receptor
Common off-target (-,-) :      BE0000575  Alpha-1B adrenergic receptor
Common off-target (-,-) :      BE0000291  5-hydroxytryptamine receptor 1A
Common off-target (-,-) :      BE0000020  D(1A) dopamine receptor
Common off-target (+,-) :      BE0000442  Histamine H1 receptor
Non-common off-target(s) (drug2) :  
    BE0000533  5-hydroxytryptamine receptor 2C     (-1)
    BE0000659  5-hydroxytryptamine receptor 1D     (-1)
    BE0000581  D(3) dopamine receptor     (-1)
    BE0000389  D(4) dopamine receptor     (-1)
    BE0000289  Alpha-2A adrenergic receptor     (-1)
    BE0000572  Alpha-2B adrenergic receptor     (-1)
    BE0000342  Alpha-2C adrenergic receptor     (1)
---------------------------------------------------
         
Drug1 :  DB00540  Nortriptyline
Drug2 :  DB00726  Trimipramine
Pharmacological target (-,-) : BE0000749  Sodium-dependent serotonin transporter
Pharmacological target (-,-) : BE0000486  Sodium-dependent noradrenaline transporter
Common off-target (-,-) :      BE0000533  5-hydroxytryptamine receptor 2C
Common off-target (-,-) :      BE0000501  Alpha-1A adrenergic receptor
Common off-target (-,-) :      BE0000575  Alpha-1B adrenergic receptor
Common off-target (-,-) :      BE0000442  Histamine H1 receptor
Common off-target (-,-) :      BE0000291  5-hydroxytryptamine receptor 1A
Common off-target (+,-) :      BE0000451  5-hydroxytryptamine receptor 2A
Non-common off-target(s) (drug1) :  
    BE0004872  Beta adrenergic receptor     (-1)
    BE0000756  D(2) dopamine receptor     (-1)
    BE0000045  Muscarinic acetylcholine receptor M3     (-1)
    BE0000092  Muscarinic acetylcholine receptor M1     (-1)
    BE0000560  Muscarinic acetylcholine receptor M2     (-1)
    BE0000715  Alpha-1D adrenergic receptor     (-1)
    BE0004864  Alpha-2 adrenergic receptor     (-1)
    BE0000405  Muscarinic acetylcholine receptor M4     (-1)
    BE0000247  Muscarinic acetylcholine receptor M5     (-1)
Non-common off-target(s) (drug2) :  
    BE0000647  Sodium-dependent dopamine transporter     (-1)
    BE0000289  Alpha-2A adrenergic receptor     (-1)
---------------------------------------------------
         
Drug1 :  DB00540  Nortriptyline
Drug2 :  DB01267  Paliperidone
Pharmacological target (-,-) : BE0000451  5-hydroxytryptamine receptor 2A
Common off-target (-,-) :      BE0000756  D(2) dopamine receptor
Common off-target (-,-) :      BE0000533  5-hydroxytryptamine receptor 2C
Common off-target (-,-) :      BE0000501  Alpha-1A adrenergic receptor
Common off-target (-,-) :      BE0000575  Alpha-1B adrenergic receptor
Common off-target (-,-) :      BE0000291  5-hydroxytryptamine receptor 1A
Common off-target (+,-) :      BE0000442  Histamine H1 receptor
Non-common off-target(s) (drug1) :  
    BE0000749  Sodium-dependent serotonin transporter     (-1)
    BE0000486  Sodium-dependent noradrenaline transporter     (-1)
    BE0004872  Beta adrenergic receptor     (-1)
    BE0000045  Muscarinic acetylcholine receptor M3     (-1)
    BE0000092  Muscarinic acetylcholine receptor M1     (-1)
    BE0000560  Muscarinic acetylcholine receptor M2     (-1)
    BE0000715  Alpha-1D adrenergic receptor     (-1)
    BE0004864  Alpha-2 adrenergic receptor     (-1)
    BE0000405  Muscarinic acetylcholine receptor M4     (-1)
    BE0000247  Muscarinic acetylcholine receptor M5     (-1)
Non-common off-target(s) (drug2) :  
    BE0000659  5-hydroxytryptamine receptor 1D     (-1)
    BE0000020  D(1A) dopamine receptor     (-1)
    BE0000581  D(3) dopamine receptor     (-1)
    BE0000389  D(4) dopamine receptor     (-1)
    BE0000289  Alpha-2A adrenergic receptor     (-1)
    BE0000572  Alpha-2B adrenergic receptor     (-1)
    BE0000342  Alpha-2C adrenergic receptor     (1)
---------------------------------------------------
         
Drug1 :  DB00543  Amoxapine
Drug2 :  DB00656  Trazodone
Pharmacological target (-,-) : BE0000749  Sodium-dependent serotonin transporter
Common off-target (-,-) :      BE0000501  Alpha-1A adrenergic receptor
Common off-target (-,-) :      BE0000442  Histamine H1 receptor
Common off-target (-,-) :      BE0000451  5-hydroxytryptamine receptor 2A
Common off-target (-,-) :      BE0000289  Alpha-2A adrenergic receptor
Common off-target (+,-) :      BE0000533  5-hydroxytryptamine receptor 2C
Common off-target (+,-) :      BE0000291  5-hydroxytryptamine receptor 1A
Non-common off-target(s) (drug1) :  
    BE0000486  Sodium-dependent noradrenaline transporter     (-1)
    BE0000756  D(2) dopamine receptor     (-1)
    BE0000092  Muscarinic acetylcholine receptor M1     (-1)
    BE0000797  5-hydroxytryptamine receptor 1B     (-1)
    BE0000393  5-hydroxytryptamine receptor 2B     (-1)
    BE0000650  5-hydroxytryptamine receptor 7     (-1)
    BE0004864  Alpha-2 adrenergic receptor     (-1)
    BE0000795  Gamma-aminobutyric acid receptor subunit alpha-1     (-1)
    BE0000020  D(1A) dopamine receptor     (-1)
    BE0000581  D(3) dopamine receptor     (-1)
    BE0000389  D(4) dopamine receptor     (-1)
    BE0000311  5-hydroxytryptamine receptor 3A     (-1)
    BE0000945  5-hydroxytryptamine receptor 6     (-1)
    BE0004863  Alpha-1 adrenergic receptor     (-1)
    BE0004890  Muscarinic acetylcholine receptor     (-1)
---------------------------------------------------
         
Drug1 :  DB00543  Amoxapine
Drug2 :  DB00726  Trimipramine
Pharmacological target (-,-) : BE0000749  Sodium-dependent serotonin transporter
Common off-target (-,-) :      BE0000486  Sodium-dependent noradrenaline transporter
Common off-target (-,-) :      BE0000533  5-hydroxytryptamine receptor 2C
Common off-target (-,-) :      BE0000501  Alpha-1A adrenergic receptor
Common off-target (-,-) :      BE0000442  Histamine H1 receptor
Common off-target (-,-) :      BE0000291  5-hydroxytryptamine receptor 1A
Common off-target (-,-) :      BE0000289  Alpha-2A adrenergic receptor
Common off-target (+,-) :      BE0000451  5-hydroxytryptamine receptor 2A
Non-common off-target(s) (drug1) :  
    BE0000756  D(2) dopamine receptor     (-1)
    BE0000092  Muscarinic acetylcholine receptor M1     (-1)
    BE0000797  5-hydroxytryptamine receptor 1B     (-1)
    BE0000393  5-hydroxytryptamine receptor 2B     (-1)
    BE0000650  5-hydroxytryptamine receptor 7     (-1)
    BE0004864  Alpha-2 adrenergic receptor     (-1)
    BE0000795  Gamma-aminobutyric acid receptor subunit alpha-1     (-1)
    BE0000020  D(1A) dopamine receptor     (-1)
    BE0000581  D(3) dopamine receptor     (-1)
    BE0000389  D(4) dopamine receptor     (-1)
    BE0000311  5-hydroxytryptamine receptor 3A     (-1)
    BE0000945  5-hydroxytryptamine receptor 6     (-1)
    BE0004863  Alpha-1 adrenergic receptor     (-1)
    BE0004890  Muscarinic acetylcholine receptor     (-1)
Non-common off-target(s) (drug2) :  
    BE0000647  Sodium-dependent dopamine transporter     (-1)
    BE0000575  Alpha-1B adrenergic receptor     (-1)
---------------------------------------------------
         
Drug1 :  DB00575  Clonidine
Drug2 :  DB00668  Epinephrine
Pharmacological target (+,+) : BE0000289  Alpha-2A adrenergic receptor
Pharmacological target (+,+) : BE0000572  Alpha-2B adrenergic receptor
Common off-target (+,+) :      BE0000501  Alpha-1A adrenergic receptor
Common off-target (+,+) :      BE0000575  Alpha-1B adrenergic receptor
Common off-target (+,+) :      BE0000342  Alpha-2C adrenergic receptor
Common off-target (+,-) :      BE0000715  Alpha-1D adrenergic receptor
Non-common off-target(s) (drug2) :  
    BE0000704  Tumor necrosis factor     (-1)
    BE0000753  Phenylalanine-4-hydroxylase     (-1)
    BE0000172  Beta-1 adrenergic receptor     (1)
    BE0000694  Beta-2 adrenergic receptor     (1)
    BE0001012  Beta-3 adrenergic receptor     (1)
---------------------------------------------------
         
Drug1 :  DB00589  Lisuride
Drug2 :  DB00714  Apomorphine
Pharmacological target (+,+) : BE0000756  D(2) dopamine receptor
Pharmacological target (+,+) : BE0000581  D(3) dopamine receptor
Pharmacological target (+,+) : BE0000389  D(4) dopamine receptor
Common off-target (+,+) :      BE0000533  5-hydroxytryptamine receptor 2C
Common off-target (+,+) :      BE0000659  5-hydroxytryptamine receptor 1D
Common off-target (+,+) :      BE0000797  5-hydroxytryptamine receptor 1B
Common off-target (+,+) :      BE0000291  5-hydroxytryptamine receptor 1A
Common off-target (+,+) :      BE0000451  5-hydroxytryptamine receptor 2A
Common off-target (+,-) :      BE0000393  5-hydroxytryptamine receptor 2B
Common off-target (+,-) :      BE0000020  D(1A) dopamine receptor
Common off-target (+,-) :      BE0000145  D(1B) dopamine receptor
Non-common off-target(s) (drug2) :  
    BE0000289  Alpha-2A adrenergic receptor     (1)
    BE0000572  Alpha-2B adrenergic receptor     (1)
    BE0000342  Alpha-2C adrenergic receptor     (1)
    BE0000666  Neuron-specific vesicular protein calcyon     (1)
---------------------------------------------------
         
Drug1 :  DB00589  Lisuride
Drug2 :  DB01186  Pergolide
Pharmacological target (+,+) : BE0000756  D(2) dopamine receptor
Pharmacological target (+,+) : BE0000581  D(3) dopamine receptor
Common off-target (+,+) :      BE0000533  5-hydroxytryptamine receptor 2C
Common off-target (+,+) :      BE0000659  5-hydroxytryptamine receptor 1D
Common off-target (+,+) :      BE0000797  5-hydroxytryptamine receptor 1B
Common off-target (+,+) :      BE0000291  5-hydroxytryptamine receptor 1A
Common off-target (+,+) :      BE0000451  5-hydroxytryptamine receptor 2A
Common off-target (+,+) :      BE0000389  D(4) dopamine receptor
Common off-target (+,-) :      BE0000393  5-hydroxytryptamine receptor 2B
Common off-target (+,-) :      BE0000020  D(1A) dopamine receptor
Common off-target (+,-) :      BE0000145  D(1B) dopamine receptor
Non-common off-target(s) (drug2) :  
    BE0000501  Alpha-1A adrenergic receptor     (1)
    BE0000575  Alpha-1B adrenergic receptor     (1)
    BE0000715  Alpha-1D adrenergic receptor     (1)
    BE0000289  Alpha-2A adrenergic receptor     (1)
    BE0000572  Alpha-2B adrenergic receptor     (1)
    BE0000342  Alpha-2C adrenergic receptor     (1)
---------------------------------------------------
         
Drug1 :  DB00589  Lisuride
Drug2 :  DB01200  Bromocriptine
Pharmacological target (+,+) : BE0000756  D(2) dopamine receptor
Pharmacological target (+,+) : BE0000581  D(3) dopamine receptor
Common off-target (+,+) :      BE0000533  5-hydroxytryptamine receptor 2C
Common off-target (+,+) :      BE0000659  5-hydroxytryptamine receptor 1D
Common off-target (+,+) :      BE0000797  5-hydroxytryptamine receptor 1B
Common off-target (+,+) :      BE0000291  5-hydroxytryptamine receptor 1A
Common off-target (+,+) :      BE0000451  5-hydroxytryptamine receptor 2A
Common off-target (+,-) :      BE0000393  5-hydroxytryptamine receptor 2B
Common off-target (+,-) :      BE0000020  D(1A) dopamine receptor
Common off-target (+,-) :      BE0000145  D(1B) dopamine receptor
Common off-target (+,-) :      BE0000389  D(4) dopamine receptor
Non-common off-target(s) (drug2) :  
    BE0000501  Alpha-1A adrenergic receptor     (1)
    BE0000575  Alpha-1B adrenergic receptor     (1)
    BE0000715  Alpha-1D adrenergic receptor     (1)
    BE0000650  5-hydroxytryptamine receptor 7     (-1)
    BE0000289  Alpha-2A adrenergic receptor     (1)
    BE0000572  Alpha-2B adrenergic receptor     (1)
    BE0000342  Alpha-2C adrenergic receptor     (1)
---------------------------------------------------
         
Drug1 :  DB00656  Trazodone
Drug2 :  DB00734  Risperidone
Pharmacological target (-,-) : BE0000451  5-hydroxytryptamine receptor 2A
Common off-target (-,-) :      BE0000501  Alpha-1A adrenergic receptor
Common off-target (-,-) :      BE0000442  Histamine H1 receptor
Common off-target (-,-) :      BE0000289  Alpha-2A adrenergic receptor
Common off-target (+,-) :      BE0000533  5-hydroxytryptamine receptor 2C
Common off-target (+,-) :      BE0000291  5-hydroxytryptamine receptor 1A
Non-common off-target(s) (drug1) :  
    BE0000749  Sodium-dependent serotonin transporter     (-1)
Non-common off-target(s) (drug2) :  
    BE0000756  D(2) dopamine receptor     (-1)
    BE0000575  Alpha-1B adrenergic receptor     (-1)
    BE0000659  5-hydroxytryptamine receptor 1D     (-1)
    BE0000020  D(1A) dopamine receptor     (-1)
    BE0000581  D(3) dopamine receptor     (-1)
    BE0000389  D(4) dopamine receptor     (-1)
    BE0000342  Alpha-2C adrenergic receptor     (1)
---------------------------------------------------
         
Drug1 :  DB00656  Trazodone
Drug2 :  DB01224  Quetiapine
Pharmacological target (-,-) : BE0000451  5-hydroxytryptamine receptor 2A
Common off-target (-,-) :      BE0000501  Alpha-1A adrenergic receptor
Common off-target (-,-) :      BE0000442  Histamine H1 receptor
Common off-target (-,-) :      BE0000289  Alpha-2A adrenergic receptor
Common off-target (+,-) :      BE0000533  5-hydroxytryptamine receptor 2C
Common off-target (+,-) :      BE0000291  5-hydroxytryptamine receptor 1A
Non-common off-target(s) (drug1) :  
    BE0000749  Sodium-dependent serotonin transporter     (-1)
Non-common off-target(s) (drug2) :  
    BE0000756  D(2) dopamine receptor     (-1)
    BE0000045  Muscarinic acetylcholine receptor M3     (-1)
    BE0000092  Muscarinic acetylcholine receptor M1     (-1)
    BE0000560  Muscarinic acetylcholine receptor M2     (-1)
    BE0000575  Alpha-1B adrenergic receptor     (-1)
    BE0000715  Alpha-1D adrenergic receptor     (-1)
    BE0000650  5-hydroxytryptamine receptor 7     (-1)
    BE0000020  D(1A) dopamine receptor     (-1)
    BE0000145  D(1B) dopamine receptor     (-1)
    BE0000581  D(3) dopamine receptor     (-1)
    BE0000389  D(4) dopamine receptor     (-1)
    BE0000572  Alpha-2B adrenergic receptor     (-1)
    BE0000342  Alpha-2C adrenergic receptor     (-1)
    BE0000405  Muscarinic acetylcholine receptor M4     (-1)
    BE0000247  Muscarinic acetylcholine receptor M5     (-1)
---------------------------------------------------
         
Drug1 :  DB00656  Trazodone
Drug2 :  DB01238  Aripiprazole
Pharmacological target (-,-) : BE0000451  5-hydroxytryptamine receptor 2A
Common off-target (-,-) :      BE0000501  Alpha-1A adrenergic receptor
Common off-target (-,-) :      BE0000442  Histamine H1 receptor
Common off-target (-,-) :      BE0000289  Alpha-2A adrenergic receptor
Common off-target (+,-) :      BE0000533  5-hydroxytryptamine receptor 2C
Non-common off-target(s) (drug1) :  
    BE0000749  Sodium-dependent serotonin transporter     (-1)
    BE0000291  5-hydroxytryptamine receptor 1A     (1)
Non-common off-target(s) (drug2) :  
    BE0000045  Muscarinic acetylcholine receptor M3     (-1)
    BE0000092  Muscarinic acetylcholine receptor M1     (-1)
    BE0000560  Muscarinic acetylcholine receptor M2     (-1)
    BE0000575  Alpha-1B adrenergic receptor     (-1)
    BE0000659  5-hydroxytryptamine receptor 1D     (-1)
    BE0000797  5-hydroxytryptamine receptor 1B     (-1)
    BE0000476  5-hydroxytryptamine receptor 1E     (-1)
    BE0000650  5-hydroxytryptamine receptor 7     (-1)
    BE0000311  5-hydroxytryptamine receptor 3A     (-1)
    BE0000945  5-hydroxytryptamine receptor 6     (-1)
    BE0000572  Alpha-2B adrenergic receptor     (-1)
    BE0000342  Alpha-2C adrenergic receptor     (-1)
    BE0000405  Muscarinic acetylcholine receptor M4     (-1)
    BE0000247  Muscarinic acetylcholine receptor M5     (-1)
---------------------------------------------------
         
Drug1 :  DB00656  Trazodone
Drug2 :  DB04946  Iloperidone
Pharmacological target (-,-) : BE0000451  5-hydroxytryptamine receptor 2A
Common off-target (-,-) :      BE0000501  Alpha-1A adrenergic receptor
Common off-target (-,-) :      BE0000442  Histamine H1 receptor
Common off-target (+,-) :      BE0000291  5-hydroxytryptamine receptor 1A
Non-common off-target(s) (drug1) :  
    BE0000749  Sodium-dependent serotonin transporter     (-1)
    BE0000533  5-hydroxytryptamine receptor 2C     (1)
    BE0000289  Alpha-2A adrenergic receptor     (-1)
Non-common off-target(s) (drug2) :  
    BE0000756  D(2) dopamine receptor     (-1)
    BE0000650  5-hydroxytryptamine receptor 7     (-1)
    BE0000020  D(1A) dopamine receptor     (-1)
    BE0000581  D(3) dopamine receptor     (-1)
    BE0000389  D(4) dopamine receptor     (-1)
    BE0000945  5-hydroxytryptamine receptor 6     (-1)
    BE0000342  Alpha-2C adrenergic receptor     (-1)
---------------------------------------------------
         
Drug1 :  DB00656  Trazodone
Drug2 :  DB06216  Asenapine
Pharmacological target (-,-) : BE0000451  5-hydroxytryptamine receptor 2A
Common off-target (-,-) :      BE0000501  Alpha-1A adrenergic receptor
Common off-target (-,-) :      BE0000442  Histamine H1 receptor
Common off-target (-,-) :      BE0000289  Alpha-2A adrenergic receptor
Common off-target (+,-) :      BE0000533  5-hydroxytryptamine receptor 2C
Common off-target (+,-) :      BE0000291  5-hydroxytryptamine receptor 1A
Non-common off-target(s) (drug1) :  
    BE0000749  Sodium-dependent serotonin transporter     (-1)
Non-common off-target(s) (drug2) :  
    BE0000756  D(2) dopamine receptor     (-1)
    BE0000172  Beta-1 adrenergic receptor     (-1)
    BE0000694  Beta-2 adrenergic receptor     (-1)
    BE0000797  5-hydroxytryptamine receptor 1B     (-1)
    BE0000393  5-hydroxytryptamine receptor 2B     (-1)
    BE0000650  5-hydroxytryptamine receptor 7     (-1)
    BE0000020  D(1A) dopamine receptor     (-1)
    BE0000581  D(3) dopamine receptor     (-1)
    BE0000389  D(4) dopamine receptor     (-1)
    BE0000945  5-hydroxytryptamine receptor 6     (-1)
    BE0000572  Alpha-2B adrenergic receptor     (-1)
    BE0000342  Alpha-2C adrenergic receptor     (-1)
    BE0000112  Histamine H2 receptor     (-1)
    BE0004688  5-hydroxytryptamine receptor 5A     (-1)
---------------------------------------------------
         
Drug1 :  DB00668  Epinephrine
Drug2 :  DB00696  Ergotamine
Pharmacological target (+,+) : BE0000501  Alpha-1A adrenergic receptor
Pharmacological target (+,+) : BE0000575  Alpha-1B adrenergic receptor
Common off-target (+,+) :      BE0000289  Alpha-2A adrenergic receptor
Common off-target (+,+) :      BE0000572  Alpha-2B adrenergic receptor
Common off-target (+,-) :      BE0000715  Alpha-1D adrenergic receptor
Non-common off-target(s) (drug1) :  
    BE0000704  Tumor necrosis factor     (-1)
    BE0000753  Phenylalanine-4-hydroxylase     (-1)
    BE0000172  Beta-1 adrenergic receptor     (1)
    BE0000694  Beta-2 adrenergic receptor     (1)
    BE0000342  Alpha-2C adrenergic receptor     (1)
    BE0001012  Beta-3 adrenergic receptor     (1)
Non-common off-target(s) (drug2) :  
    BE0000486  Sodium-dependent noradrenaline transporter     (-1)
    BE0000756  D(2) dopamine receptor     (1)
    BE0000533  5-hydroxytryptamine receptor 2C     (1)
    BE0000659  5-hydroxytryptamine receptor 1D     (1)
    BE0000797  5-hydroxytryptamine receptor 1B     (1)
    BE0000460  5-hydroxytryptamine receptor 1F     (1)
    BE0000291  5-hydroxytryptamine receptor 1A     (1)
    BE0000451  5-hydroxytryptamine receptor 2A     (1)
    BE0004889  D(1) dopamine receptor     (1)
---------------------------------------------------
         
Drug1 :  DB00668  Epinephrine
Drug2 :  DB00935  Oxymetazoline
Pharmacological target (+,+) : BE0000501  Alpha-1A adrenergic receptor
Pharmacological target (+,+) : BE0000289  Alpha-2A adrenergic receptor
Common off-target (+,+) :      BE0000575  Alpha-1B adrenergic receptor
Common off-target (+,+) :      BE0000342  Alpha-2C adrenergic receptor
Common off-target (+,-) :      BE0000715  Alpha-1D adrenergic receptor
Non-common off-target(s) (drug1) :  
    BE0000704  Tumor necrosis factor     (-1)
    BE0000753  Phenylalanine-4-hydroxylase     (-1)
    BE0000172  Beta-1 adrenergic receptor     (1)
    BE0000694  Beta-2 adrenergic receptor     (1)
    BE0000572  Alpha-2B adrenergic receptor     (1)
    BE0001012  Beta-3 adrenergic receptor     (1)
---------------------------------------------------
         
Drug1 :  DB00668  Epinephrine
Drug2 :  DB06262  Droxidopa
Pharmacological target (+,+) : BE0000172  Beta-1 adrenergic receptor
Pharmacological target (+,+) : BE0000694  Beta-2 adrenergic receptor
Pharmacological target (+,+) : BE0000501  Alpha-1A adrenergic receptor
Pharmacological target (+,+) : BE0000575  Alpha-1B adrenergic receptor
Pharmacological target (+,+) : BE0000289  Alpha-2A adrenergic receptor
Pharmacological target (+,+) : BE0000572  Alpha-2B adrenergic receptor
Common off-target (+,+) :      BE0000342  Alpha-2C adrenergic receptor
Common off-target (+,+) :      BE0001012  Beta-3 adrenergic receptor
Common off-target (-,-) :      BE0000753  Phenylalanine-4-hydroxylase
Common off-target (+,-) :      BE0000715  Alpha-1D adrenergic receptor
Non-common off-target(s) (drug1) :  
    BE0000704  Tumor necrosis factor     (-1)
---------------------------------------------------
         
Drug1 :  DB00668  Epinephrine
Drug2 :  DB06694  Xylometazoline
Pharmacological target (+,+) : BE0000501  Alpha-1A adrenergic receptor
Pharmacological target (+,+) : BE0000289  Alpha-2A adrenergic receptor
Pharmacological target (+,+) : BE0000572  Alpha-2B adrenergic receptor
Common off-target (+,+) :      BE0000575  Alpha-1B adrenergic receptor
Common off-target (+,+) :      BE0000342  Alpha-2C adrenergic receptor
Common off-target (+,-) :      BE0000715  Alpha-1D adrenergic receptor
Non-common off-target(s) (drug1) :  
    BE0000704  Tumor necrosis factor     (-1)
    BE0000753  Phenylalanine-4-hydroxylase     (-1)
    BE0000172  Beta-1 adrenergic receptor     (1)
    BE0000694  Beta-2 adrenergic receptor     (1)
    BE0001012  Beta-3 adrenergic receptor     (1)
---------------------------------------------------
         
Drug1 :  DB00714  Apomorphine
Drug2 :  DB01200  Bromocriptine
Pharmacological target (+,+) : BE0000756  D(2) dopamine receptor
Pharmacological target (+,+) : BE0000581  D(3) dopamine receptor
Common off-target (+,+) :      BE0000533  5-hydroxytryptamine receptor 2C
Common off-target (+,+) :      BE0000659  5-hydroxytryptamine receptor 1D
Common off-target (+,+) :      BE0000797  5-hydroxytryptamine receptor 1B
Common off-target (+,+) :      BE0000291  5-hydroxytryptamine receptor 1A
Common off-target (+,+) :      BE0000393  5-hydroxytryptamine receptor 2B
Common off-target (+,+) :      BE0000451  5-hydroxytryptamine receptor 2A
Common off-target (+,+) :      BE0000020  D(1A) dopamine receptor
Common off-target (+,+) :      BE0000145  D(1B) dopamine receptor
Common off-target (+,+) :      BE0000289  Alpha-2A adrenergic receptor
Common off-target (+,+) :      BE0000572  Alpha-2B adrenergic receptor
Common off-target (+,+) :      BE0000342  Alpha-2C adrenergic receptor
Common off-target (+,-) :      BE0000389  D(4) dopamine receptor
Non-common off-target(s) (drug1) :  
    BE0000666  Neuron-specific vesicular protein calcyon     (1)
Non-common off-target(s) (drug2) :  
    BE0000501  Alpha-1A adrenergic receptor     (1)
    BE0000575  Alpha-1B adrenergic receptor     (1)
    BE0000715  Alpha-1D adrenergic receptor     (1)
    BE0000650  5-hydroxytryptamine receptor 7     (-1)
---------------------------------------------------
         
Drug1 :  DB00714  Apomorphine
Drug2 :  DB05271  Rotigotine
Pharmacological target (+,+) : BE0000756  D(2) dopamine receptor
Pharmacological target (+,+) : BE0000581  D(3) dopamine receptor
Pharmacological target (+,+) : BE0000389  D(4) dopamine receptor
Common off-target (+,+) :      BE0000291  5-hydroxytryptamine receptor 1A
Common off-target (+,+) :      BE0000020  D(1A) dopamine receptor
Common off-target (+,+) :      BE0000145  D(1B) dopamine receptor
Common off-target (+,-) :      BE0000572  Alpha-2B adrenergic receptor
Non-common off-target(s) (drug1) :  
    BE0000533  5-hydroxytryptamine receptor 2C     (1)
    BE0000659  5-hydroxytryptamine receptor 1D     (1)
    BE0000797  5-hydroxytryptamine receptor 1B     (1)
    BE0000393  5-hydroxytryptamine receptor 2B     (1)
    BE0000451  5-hydroxytryptamine receptor 2A     (1)
    BE0000289  Alpha-2A adrenergic receptor     (1)
    BE0000342  Alpha-2C adrenergic receptor     (1)
    BE0000666  Neuron-specific vesicular protein calcyon     (1)
---------------------------------------------------
         
Drug1 :  DB00726  Trimipramine
Drug2 :  DB01142  Doxepin
Pharmacological target (-,-) : BE0000749  Sodium-dependent serotonin transporter
Pharmacological target (-,-) : BE0000486  Sodium-dependent noradrenaline transporter
Common off-target (-,-) :      BE0000533  5-hydroxytryptamine receptor 2C
Common off-target (-,-) :      BE0000501  Alpha-1A adrenergic receptor
Common off-target (-,-) :      BE0000575  Alpha-1B adrenergic receptor
Common off-target (-,-) :      BE0000442  Histamine H1 receptor
Common off-target (-,-) :      BE0000291  5-hydroxytryptamine receptor 1A
Common off-target (-,-) :      BE0000289  Alpha-2A adrenergic receptor
Common off-target (+,-) :      BE0000451  5-hydroxytryptamine receptor 2A
Non-common off-target(s) (drug1) :  
    BE0000647  Sodium-dependent dopamine transporter     (-1)
Non-common off-target(s) (drug2) :  
    BE0000756  D(2) dopamine receptor     (-1)
    BE0000045  Muscarinic acetylcholine receptor M3     (-1)
    BE0000092  Muscarinic acetylcholine receptor M1     (-1)
    BE0000560  Muscarinic acetylcholine receptor M2     (-1)
    BE0000715  Alpha-1D adrenergic receptor     (-1)
    BE0000393  5-hydroxytryptamine receptor 2B     (-1)
    BE0000572  Alpha-2B adrenergic receptor     (-1)
    BE0000342  Alpha-2C adrenergic receptor     (-1)
    BE0000405  Muscarinic acetylcholine receptor M4     (-1)
    BE0000247  Muscarinic acetylcholine receptor M5     (-1)
    BE0000112  Histamine H2 receptor     (-1)
---------------------------------------------------
         
Drug1 :  DB00726  Trimipramine
Drug2 :  DB01149  Nefazodone
Pharmacological target (-,-) : BE0000749  Sodium-dependent serotonin transporter
Pharmacological target (-,-) : BE0000486  Sodium-dependent noradrenaline transporter
Common off-target (-,-) :      BE0000647  Sodium-dependent dopamine transporter
Common off-target (-,-) :      BE0000533  5-hydroxytryptamine receptor 2C
Common off-target (-,-) :      BE0000501  Alpha-1A adrenergic receptor
Common off-target (-,-) :      BE0000291  5-hydroxytryptamine receptor 1A
Common off-target (-,-) :      BE0000289  Alpha-2A adrenergic receptor
Common off-target (+,-) :      BE0000451  5-hydroxytryptamine receptor 2A
Non-common off-target(s) (drug1) :  
    BE0000575  Alpha-1B adrenergic receptor     (-1)
    BE0000442  Histamine H1 receptor     (-1)
---------------------------------------------------
         
Drug1 :  DB00726  Trimipramine
Drug2 :  DB01242  Clomipramine
Pharmacological target (-,-) : BE0000749  Sodium-dependent serotonin transporter
Common off-target (-,-) :      BE0000486  Sodium-dependent noradrenaline transporter
Common off-target (-,-) :      BE0000533  5-hydroxytryptamine receptor 2C
Common off-target (+,-) :      BE0000451  5-hydroxytryptamine receptor 2A
Non-common off-target(s) (drug1) :  
    BE0000647  Sodium-dependent dopamine transporter     (-1)
    BE0000501  Alpha-1A adrenergic receptor     (-1)
    BE0000575  Alpha-1B adrenergic receptor     (-1)
    BE0000442  Histamine H1 receptor     (-1)
    BE0000291  5-hydroxytryptamine receptor 1A     (-1)
    BE0000289  Alpha-2A adrenergic receptor     (-1)
Non-common off-target(s) (drug2) :  
    BE0000814  Glutathione S-transferase P     (-1)
    BE0000393  5-hydroxytryptamine receptor 2B     (-1)
---------------------------------------------------
         
Drug1 :  DB00726  Trimipramine
Drug2 :  DB01454  3,4-Methylenedioxymethamphetamine
Pharmacological target (-,-) : BE0000749  Sodium-dependent serotonin transporter
Pharmacological target (-,-) : BE0000486  Sodium-dependent noradrenaline transporter
Common off-target (+,+) :      BE0000451  5-hydroxytryptamine receptor 2A
Common off-target (-,-) :      BE0000647  Sodium-dependent dopamine transporter
Common off-target (+,-) :      BE0000533  5-hydroxytryptamine receptor 2C
Non-common off-target(s) (drug1) :  
    BE0000501  Alpha-1A adrenergic receptor     (-1)
    BE0000575  Alpha-1B adrenergic receptor     (-1)
    BE0000442  Histamine H1 receptor     (-1)
    BE0000291  5-hydroxytryptamine receptor 1A     (-1)
    BE0000289  Alpha-2A adrenergic receptor     (-1)
Non-common off-target(s) (drug2) :  
    BE0000118  Synaptic vesicular amine transporter     (-1)
    BE0000393  5-hydroxytryptamine receptor 2B     (1)
---------------------------------------------------
         
Drug1 :  DB00734  Risperidone
Drug2 :  DB01142  Doxepin
Pharmacological target (-,-) : BE0000451  5-hydroxytryptamine receptor 2A
Common off-target (-,-) :      BE0000756  D(2) dopamine receptor
Common off-target (-,-) :      BE0000533  5-hydroxytryptamine receptor 2C
Common off-target (-,-) :      BE0000501  Alpha-1A adrenergic receptor
Common off-target (-,-) :      BE0000575  Alpha-1B adrenergic receptor
Common off-target (-,-) :      BE0000442  Histamine H1 receptor
Common off-target (-,-) :      BE0000291  5-hydroxytryptamine receptor 1A
Common off-target (-,-) :      BE0000289  Alpha-2A adrenergic receptor
Common off-target (+,-) :      BE0000342  Alpha-2C adrenergic receptor
Non-common off-target(s) (drug1) :  
    BE0000659  5-hydroxytryptamine receptor 1D     (-1)
    BE0000020  D(1A) dopamine receptor     (-1)
    BE0000581  D(3) dopamine receptor     (-1)
    BE0000389  D(4) dopamine receptor     (-1)
Non-common off-target(s) (drug2) :  
    BE0000749  Sodium-dependent serotonin transporter     (-1)
    BE0000486  Sodium-dependent noradrenaline transporter     (-1)
    BE0000045  Muscarinic acetylcholine receptor M3     (-1)
    BE0000092  Muscarinic acetylcholine receptor M1     (-1)
    BE0000560  Muscarinic acetylcholine receptor M2     (-1)
    BE0000715  Alpha-1D adrenergic receptor     (-1)
    BE0000393  5-hydroxytryptamine receptor 2B     (-1)
    BE0000572  Alpha-2B adrenergic receptor     (-1)
    BE0000405  Muscarinic acetylcholine receptor M4     (-1)
    BE0000247  Muscarinic acetylcholine receptor M5     (-1)
    BE0000112  Histamine H2 receptor     (-1)
---------------------------------------------------
         
Drug1 :  DB00734  Risperidone
Drug2 :  DB01224  Quetiapine
Pharmacological target (-,-) : BE0000756  D(2) dopamine receptor
Pharmacological target (-,-) : BE0000451  5-hydroxytryptamine receptor 2A
Common off-target (-,-) :      BE0000533  5-hydroxytryptamine receptor 2C
Common off-target (-,-) :      BE0000501  Alpha-1A adrenergic receptor
Common off-target (-,-) :      BE0000575  Alpha-1B adrenergic receptor
Common off-target (-,-) :      BE0000442  Histamine H1 receptor
Common off-target (-,-) :      BE0000291  5-hydroxytryptamine receptor 1A
Common off-target (-,-) :      BE0000020  D(1A) dopamine receptor
Common off-target (-,-) :      BE0000581  D(3) dopamine receptor
Common off-target (-,-) :      BE0000389  D(4) dopamine receptor
Common off-target (-,-) :      BE0000289  Alpha-2A adrenergic receptor
Common off-target (+,-) :      BE0000342  Alpha-2C adrenergic receptor
Non-common off-target(s) (drug1) :  
    BE0000659  5-hydroxytryptamine receptor 1D     (-1)
Non-common off-target(s) (drug2) :  
    BE0000045  Muscarinic acetylcholine receptor M3     (-1)
    BE0000092  Muscarinic acetylcholine receptor M1     (-1)
    BE0000560  Muscarinic acetylcholine receptor M2     (-1)
    BE0000715  Alpha-1D adrenergic receptor     (-1)
    BE0000650  5-hydroxytryptamine receptor 7     (-1)
    BE0000145  D(1B) dopamine receptor     (-1)
    BE0000572  Alpha-2B adrenergic receptor     (-1)
    BE0000405  Muscarinic acetylcholine receptor M4     (-1)
    BE0000247  Muscarinic acetylcholine receptor M5     (-1)
---------------------------------------------------
         
Drug1 :  DB00734  Risperidone
Drug2 :  DB01238  Aripiprazole
Pharmacological target (-,-) : BE0000451  5-hydroxytryptamine receptor 2A
Common off-target (-,-) :      BE0000533  5-hydroxytryptamine receptor 2C
Common off-target (-,-) :      BE0000501  Alpha-1A adrenergic receptor
Common off-target (-,-) :      BE0000575  Alpha-1B adrenergic receptor
Common off-target (-,-) :      BE0000442  Histamine H1 receptor
Common off-target (-,-) :      BE0000659  5-hydroxytryptamine receptor 1D
Common off-target (-,-) :      BE0000289  Alpha-2A adrenergic receptor
Common off-target (+,-) :      BE0000342  Alpha-2C adrenergic receptor
Non-common off-target(s) (drug1) :  
    BE0000756  D(2) dopamine receptor     (-1)
    BE0000291  5-hydroxytryptamine receptor 1A     (-1)
    BE0000020  D(1A) dopamine receptor     (-1)
    BE0000581  D(3) dopamine receptor     (-1)
    BE0000389  D(4) dopamine receptor     (-1)
Non-common off-target(s) (drug2) :  
    BE0000045  Muscarinic acetylcholine receptor M3     (-1)
    BE0000092  Muscarinic acetylcholine receptor M1     (-1)
    BE0000560  Muscarinic acetylcholine receptor M2     (-1)
    BE0000797  5-hydroxytryptamine receptor 1B     (-1)
    BE0000476  5-hydroxytryptamine receptor 1E     (-1)
    BE0000650  5-hydroxytryptamine receptor 7     (-1)
    BE0000311  5-hydroxytryptamine receptor 3A     (-1)
    BE0000945  5-hydroxytryptamine receptor 6     (-1)
    BE0000572  Alpha-2B adrenergic receptor     (-1)
    BE0000405  Muscarinic acetylcholine receptor M4     (-1)
    BE0000247  Muscarinic acetylcholine receptor M5     (-1)
---------------------------------------------------
         
Drug1 :  DB00734  Risperidone
Drug2 :  DB01267  Paliperidone
Pharmacological target (-,-) : BE0000756  D(2) dopamine receptor
Pharmacological target (-,-) : BE0000451  5-hydroxytryptamine receptor 2A
Common off-target (+,+) :      BE0000342  Alpha-2C adrenergic receptor
Common off-target (-,-) :      BE0000533  5-hydroxytryptamine receptor 2C
Common off-target (-,-) :      BE0000501  Alpha-1A adrenergic receptor
Common off-target (-,-) :      BE0000575  Alpha-1B adrenergic receptor
Common off-target (-,-) :      BE0000659  5-hydroxytryptamine receptor 1D
Common off-target (-,-) :      BE0000291  5-hydroxytryptamine receptor 1A
Common off-target (-,-) :      BE0000020  D(1A) dopamine receptor
Common off-target (-,-) :      BE0000581  D(3) dopamine receptor
Common off-target (-,-) :      BE0000389  D(4) dopamine receptor
Common off-target (-,-) :      BE0000289  Alpha-2A adrenergic receptor
Common off-target (+,-) :      BE0000442  Histamine H1 receptor
Non-common off-target(s) (drug2) :  
    BE0000572  Alpha-2B adrenergic receptor     (-1)
---------------------------------------------------
         
Drug1 :  DB00734  Risperidone
Drug2 :  DB01403  Methotrimeprazine
Pharmacological target (-,-) : BE0000756  D(2) dopamine receptor
Common off-target (-,-) :      BE0000533  5-hydroxytryptamine receptor 2C
Common off-target (-,-) :      BE0000501  Alpha-1A adrenergic receptor
Common off-target (-,-) :      BE0000575  Alpha-1B adrenergic receptor
Common off-target (-,-) :      BE0000442  Histamine H1 receptor
Common off-target (-,-) :      BE0000451  5-hydroxytryptamine receptor 2A
Common off-target (-,-) :      BE0000020  D(1A) dopamine receptor
Common off-target (-,-) :      BE0000581  D(3) dopamine receptor
Common off-target (-,-) :      BE0000389  D(4) dopamine receptor
Common off-target (-,-) :      BE0000289  Alpha-2A adrenergic receptor
Common off-target (+,-) :      BE0000342  Alpha-2C adrenergic receptor
Non-common off-target(s) (drug1) :  
    BE0000659  5-hydroxytryptamine receptor 1D     (-1)
    BE0000291  5-hydroxytryptamine receptor 1A     (-1)
Non-common off-target(s) (drug2) :  
    BE0000045  Muscarinic acetylcholine receptor M3     (-1)
    BE0000092  Muscarinic acetylcholine receptor M1     (-1)
    BE0000560  Muscarinic acetylcholine receptor M2     (-1)
    BE0000715  Alpha-1D adrenergic receptor     (-1)
    BE0000145  D(1B) dopamine receptor     (-1)
    BE0000572  Alpha-2B adrenergic receptor     (-1)
    BE0000405  Muscarinic acetylcholine receptor M4     (-1)
    BE0000247  Muscarinic acetylcholine receptor M5     (-1)
---------------------------------------------------
         
Drug1 :  DB00734  Risperidone
Drug2 :  DB04946  Iloperidone
Pharmacological target (-,-) : BE0000756  D(2) dopamine receptor
Pharmacological target (-,-) : BE0000451  5-hydroxytryptamine receptor 2A
Common off-target (-,-) :      BE0000501  Alpha-1A adrenergic receptor
Common off-target (-,-) :      BE0000442  Histamine H1 receptor
Common off-target (-,-) :      BE0000291  5-hydroxytryptamine receptor 1A
Common off-target (-,-) :      BE0000020  D(1A) dopamine receptor
Common off-target (-,-) :      BE0000581  D(3) dopamine receptor
Common off-target (-,-) :      BE0000389  D(4) dopamine receptor
Common off-target (+,-) :      BE0000342  Alpha-2C adrenergic receptor
Non-common off-target(s) (drug1) :  
    BE0000533  5-hydroxytryptamine receptor 2C     (-1)
    BE0000575  Alpha-1B adrenergic receptor     (-1)
    BE0000659  5-hydroxytryptamine receptor 1D     (-1)
    BE0000289  Alpha-2A adrenergic receptor     (-1)
Non-common off-target(s) (drug2) :  
    BE0000650  5-hydroxytryptamine receptor 7     (-1)
    BE0000945  5-hydroxytryptamine receptor 6     (-1)
---------------------------------------------------
         
Drug1 :  DB00734  Risperidone
Drug2 :  DB06216  Asenapine
Pharmacological target (-,-) : BE0000756  D(2) dopamine receptor
Pharmacological target (-,-) : BE0000451  5-hydroxytryptamine receptor 2A
Common off-target (-,-) :      BE0000533  5-hydroxytryptamine receptor 2C
Common off-target (-,-) :      BE0000501  Alpha-1A adrenergic receptor
Common off-target (-,-) :      BE0000442  Histamine H1 receptor
Common off-target (-,-) :      BE0000291  5-hydroxytryptamine receptor 1A
Common off-target (-,-) :      BE0000020  D(1A) dopamine receptor
Common off-target (-,-) :      BE0000581  D(3) dopamine receptor
Common off-target (-,-) :      BE0000389  D(4) dopamine receptor
Common off-target (-,-) :      BE0000289  Alpha-2A adrenergic receptor
Common off-target (+,-) :      BE0000342  Alpha-2C adrenergic receptor
Non-common off-target(s) (drug1) :  
    BE0000575  Alpha-1B adrenergic receptor     (-1)
    BE0000659  5-hydroxytryptamine receptor 1D     (-1)
Non-common off-target(s) (drug2) :  
    BE0000172  Beta-1 adrenergic receptor     (-1)
    BE0000694  Beta-2 adrenergic receptor     (-1)
    BE0000797  5-hydroxytryptamine receptor 1B     (-1)
    BE0000393  5-hydroxytryptamine receptor 2B     (-1)
    BE0000650  5-hydroxytryptamine receptor 7     (-1)
    BE0000945  5-hydroxytryptamine receptor 6     (-1)
    BE0000572  Alpha-2B adrenergic receptor     (-1)
    BE0000112  Histamine H2 receptor     (-1)
    BE0004688  5-hydroxytryptamine receptor 5A     (-1)
---------------------------------------------------
         
Drug1 :  DB00852  Pseudoephedrine
Drug2 :  DB01175  Escitalopram
Pharmacological target (-,-) : BE0000749  Sodium-dependent serotonin transporter
Common off-target (-,-) :      BE0000647  Sodium-dependent dopamine transporter
Common off-target (-,-) :      BE0000486  Sodium-dependent noradrenaline transporter
Common off-target (+,-) :      BE0000501  Alpha-1A adrenergic receptor
Non-common off-target(s) (drug1) :  
    BE0000172  Beta-1 adrenergic receptor     (1)
    BE0000694  Beta-2 adrenergic receptor     (1)
    BE0000289  Alpha-2A adrenergic receptor     (1)
Non-common off-target(s) (drug2) :  
    BE0000092  Muscarinic acetylcholine receptor M1     (-1)
    BE0000442  Histamine H1 receptor     (-1)
---------------------------------------------------
         
Drug1 :  DB00988  Dopamine
Drug2 :  DB01200  Bromocriptine
Pharmacological target (+,+) : BE0000756  D(2) dopamine receptor
Pharmacological target (+,+) : BE0000581  D(3) dopamine receptor
Common off-target (+,+) :      BE0000020  D(1A) dopamine receptor
Common off-target (+,+) :      BE0000145  D(1B) dopamine receptor
Common off-target (+,-) :      BE0000389  D(4) dopamine receptor
Non-common off-target(s) (drug1) :  
    BE0000647  Sodium-dependent dopamine transporter     (1)
    BE0004889  D(1) dopamine receptor     (1)
Non-common off-target(s) (drug2) :  
    BE0000533  5-hydroxytryptamine receptor 2C     (1)
    BE0000501  Alpha-1A adrenergic receptor     (1)
    BE0000575  Alpha-1B adrenergic receptor     (1)
    BE0000715  Alpha-1D adrenergic receptor     (1)
    BE0000659  5-hydroxytryptamine receptor 1D     (1)
    BE0000797  5-hydroxytryptamine receptor 1B     (1)
    BE0000291  5-hydroxytryptamine receptor 1A     (1)
    BE0000393  5-hydroxytryptamine receptor 2B     (1)
    BE0000650  5-hydroxytryptamine receptor 7     (-1)
    BE0000451  5-hydroxytryptamine receptor 2A     (1)
    BE0000289  Alpha-2A adrenergic receptor     (1)
    BE0000572  Alpha-2B adrenergic receptor     (1)
    BE0000342  Alpha-2C adrenergic receptor     (1)
---------------------------------------------------
         
Drug1 :  DB01142  Doxepin
Drug2 :  DB01267  Paliperidone
Pharmacological target (-,-) : BE0000533  5-hydroxytryptamine receptor 2C
Pharmacological target (-,-) : BE0000451  5-hydroxytryptamine receptor 2A
Common off-target (-,-) :      BE0000756  D(2) dopamine receptor
Common off-target (-,-) :      BE0000501  Alpha-1A adrenergic receptor
Common off-target (-,-) :      BE0000575  Alpha-1B adrenergic receptor
Common off-target (-,-) :      BE0000291  5-hydroxytryptamine receptor 1A
Common off-target (-,-) :      BE0000289  Alpha-2A adrenergic receptor
Common off-target (-,-) :      BE0000572  Alpha-2B adrenergic receptor
Common off-target (+,-) :      BE0000442  Histamine H1 receptor
Common off-target (+,-) :      BE0000342  Alpha-2C adrenergic receptor
Non-common off-target(s) (drug1) :  
    BE0000749  Sodium-dependent serotonin transporter     (-1)
    BE0000486  Sodium-dependent noradrenaline transporter     (-1)
    BE0000045  Muscarinic acetylcholine receptor M3     (-1)
    BE0000092  Muscarinic acetylcholine receptor M1     (-1)
    BE0000560  Muscarinic acetylcholine receptor M2     (-1)
    BE0000715  Alpha-1D adrenergic receptor     (-1)
    BE0000393  5-hydroxytryptamine receptor 2B     (-1)
    BE0000405  Muscarinic acetylcholine receptor M4     (-1)
    BE0000247  Muscarinic acetylcholine receptor M5     (-1)
    BE0000112  Histamine H2 receptor     (-1)
Non-common off-target(s) (drug2) :  
    BE0000659  5-hydroxytryptamine receptor 1D     (-1)
    BE0000020  D(1A) dopamine receptor     (-1)
    BE0000581  D(3) dopamine receptor     (-1)
    BE0000389  D(4) dopamine receptor     (-1)
---------------------------------------------------
         
Drug1 :  DB01186  Pergolide
Drug2 :  DB01200  Bromocriptine
Pharmacological target (+,+) : BE0000756  D(2) dopamine receptor
Pharmacological target (+,+) : BE0000581  D(3) dopamine receptor
Common off-target (+,+) :      BE0000533  5-hydroxytryptamine receptor 2C
Common off-target (+,+) :      BE0000501  Alpha-1A adrenergic receptor
Common off-target (+,+) :      BE0000575  Alpha-1B adrenergic receptor
Common off-target (+,+) :      BE0000715  Alpha-1D adrenergic receptor
Common off-target (+,+) :      BE0000659  5-hydroxytryptamine receptor 1D
Common off-target (+,+) :      BE0000797  5-hydroxytryptamine receptor 1B
Common off-target (+,+) :      BE0000291  5-hydroxytryptamine receptor 1A
Common off-target (+,+) :      BE0000393  5-hydroxytryptamine receptor 2B
Common off-target (+,+) :      BE0000451  5-hydroxytryptamine receptor 2A
Common off-target (+,+) :      BE0000020  D(1A) dopamine receptor
Common off-target (+,+) :      BE0000145  D(1B) dopamine receptor
Common off-target (+,+) :      BE0000289  Alpha-2A adrenergic receptor
Common off-target (+,+) :      BE0000572  Alpha-2B adrenergic receptor
Common off-target (+,+) :      BE0000342  Alpha-2C adrenergic receptor
Common off-target (+,-) :      BE0000389  D(4) dopamine receptor
Non-common off-target(s) (drug2) :  
    BE0000650  5-hydroxytryptamine receptor 7     (-1)
---------------------------------------------------
         
Drug1 :  DB01186  Pergolide
Drug2 :  DB05271  Rotigotine
Pharmacological target (+,+) : BE0000756  D(2) dopamine receptor
Pharmacological target (+,+) : BE0000581  D(3) dopamine receptor
Common off-target (+,+) :      BE0000291  5-hydroxytryptamine receptor 1A
Common off-target (+,+) :      BE0000020  D(1A) dopamine receptor
Common off-target (+,+) :      BE0000145  D(1B) dopamine receptor
Common off-target (+,+) :      BE0000389  D(4) dopamine receptor
Common off-target (+,-) :      BE0000572  Alpha-2B adrenergic receptor
Non-common off-target(s) (drug1) :  
    BE0000533  5-hydroxytryptamine receptor 2C     (1)
    BE0000501  Alpha-1A adrenergic receptor     (1)
    BE0000575  Alpha-1B adrenergic receptor     (1)
    BE0000715  Alpha-1D adrenergic receptor     (1)
    BE0000659  5-hydroxytryptamine receptor 1D     (1)
    BE0000797  5-hydroxytryptamine receptor 1B     (1)
    BE0000393  5-hydroxytryptamine receptor 2B     (1)
    BE0000451  5-hydroxytryptamine receptor 2A     (1)
    BE0000289  Alpha-2A adrenergic receptor     (1)
    BE0000342  Alpha-2C adrenergic receptor     (1)
---------------------------------------------------
         
Drug1 :  DB01200  Bromocriptine
Drug2 :  DB01235  L-DOPA
Pharmacological target (+,+) : BE0000756  D(2) dopamine receptor
Pharmacological target (+,+) : BE0000581  D(3) dopamine receptor
Common off-target (+,+) :      BE0000020  D(1A) dopamine receptor
Common off-target (+,+) :      BE0000145  D(1B) dopamine receptor
Common off-target (+,-) :      BE0000389  D(4) dopamine receptor
Non-common off-target(s) (drug1) :  
    BE0000533  5-hydroxytryptamine receptor 2C     (1)
    BE0000501  Alpha-1A adrenergic receptor     (1)
    BE0000575  Alpha-1B adrenergic receptor     (1)
    BE0000715  Alpha-1D adrenergic receptor     (1)
    BE0000659  5-hydroxytryptamine receptor 1D     (1)
    BE0000797  5-hydroxytryptamine receptor 1B     (1)
    BE0000291  5-hydroxytryptamine receptor 1A     (1)
    BE0000393  5-hydroxytryptamine receptor 2B     (1)
    BE0000650  5-hydroxytryptamine receptor 7     (-1)
    BE0000451  5-hydroxytryptamine receptor 2A     (1)
    BE0000289  Alpha-2A adrenergic receptor     (1)
    BE0000572  Alpha-2B adrenergic receptor     (1)
    BE0000342  Alpha-2C adrenergic receptor     (1)
---------------------------------------------------
         
Drug1 :  DB01200  Bromocriptine
Drug2 :  DB05271  Rotigotine
Pharmacological target (+,+) : BE0000756  D(2) dopamine receptor
Pharmacological target (+,+) : BE0000581  D(3) dopamine receptor
Common off-target (+,+) :      BE0000291  5-hydroxytryptamine receptor 1A
Common off-target (+,+) :      BE0000020  D(1A) dopamine receptor
Common off-target (+,+) :      BE0000145  D(1B) dopamine receptor
Common off-target (+,-) :      BE0000389  D(4) dopamine receptor
Common off-target (+,-) :      BE0000572  Alpha-2B adrenergic receptor
Non-common off-target(s) (drug1) :  
    BE0000533  5-hydroxytryptamine receptor 2C     (1)
    BE0000501  Alpha-1A adrenergic receptor     (1)
    BE0000575  Alpha-1B adrenergic receptor     (1)
    BE0000715  Alpha-1D adrenergic receptor     (1)
    BE0000659  5-hydroxytryptamine receptor 1D     (1)
    BE0000797  5-hydroxytryptamine receptor 1B     (1)
    BE0000393  5-hydroxytryptamine receptor 2B     (1)
    BE0000650  5-hydroxytryptamine receptor 7     (-1)
    BE0000451  5-hydroxytryptamine receptor 2A     (1)
    BE0000289  Alpha-2A adrenergic receptor     (1)
    BE0000342  Alpha-2C adrenergic receptor     (1)
---------------------------------------------------
         
Drug1 :  DB01224  Quetiapine
Drug2 :  DB01267  Paliperidone
Pharmacological target (-,-) : BE0000756  D(2) dopamine receptor
Pharmacological target (-,-) : BE0000451  5-hydroxytryptamine receptor 2A
Common off-target (-,-) :      BE0000533  5-hydroxytryptamine receptor 2C
Common off-target (-,-) :      BE0000501  Alpha-1A adrenergic receptor
Common off-target (-,-) :      BE0000575  Alpha-1B adrenergic receptor
Common off-target (-,-) :      BE0000291  5-hydroxytryptamine receptor 1A
Common off-target (-,-) :      BE0000020  D(1A) dopamine receptor
Common off-target (-,-) :      BE0000581  D(3) dopamine receptor
Common off-target (-,-) :      BE0000389  D(4) dopamine receptor
Common off-target (-,-) :      BE0000289  Alpha-2A adrenergic receptor
Common off-target (-,-) :      BE0000572  Alpha-2B adrenergic receptor
Common off-target (+,-) :      BE0000442  Histamine H1 receptor
Common off-target (+,-) :      BE0000342  Alpha-2C adrenergic receptor
Non-common off-target(s) (drug1) :  
    BE0000045  Muscarinic acetylcholine receptor M3     (-1)
    BE0000092  Muscarinic acetylcholine receptor M1     (-1)
    BE0000560  Muscarinic acetylcholine receptor M2     (-1)
    BE0000715  Alpha-1D adrenergic receptor     (-1)
    BE0000650  5-hydroxytryptamine receptor 7     (-1)
    BE0000145  D(1B) dopamine receptor     (-1)
    BE0000405  Muscarinic acetylcholine receptor M4     (-1)
    BE0000247  Muscarinic acetylcholine receptor M5     (-1)
Non-common off-target(s) (drug2) :  
    BE0000659  5-hydroxytryptamine receptor 1D     (-1)
---------------------------------------------------
         
Drug1 :  DB01238  Aripiprazole
Drug2 :  DB01267  Paliperidone
Pharmacological target (-,-) : BE0000451  5-hydroxytryptamine receptor 2A
Common off-target (-,-) :      BE0000533  5-hydroxytryptamine receptor 2C
Common off-target (-,-) :      BE0000501  Alpha-1A adrenergic receptor
Common off-target (-,-) :      BE0000575  Alpha-1B adrenergic receptor
Common off-target (-,-) :      BE0000659  5-hydroxytryptamine receptor 1D
Common off-target (-,-) :      BE0000289  Alpha-2A adrenergic receptor
Common off-target (-,-) :      BE0000572  Alpha-2B adrenergic receptor
Common off-target (+,-) :      BE0000442  Histamine H1 receptor
Common off-target (+,-) :      BE0000342  Alpha-2C adrenergic receptor
Non-common off-target(s) (drug1) :  
    BE0000045  Muscarinic acetylcholine receptor M3     (-1)
    BE0000092  Muscarinic acetylcholine receptor M1     (-1)
    BE0000560  Muscarinic acetylcholine receptor M2     (-1)
    BE0000797  5-hydroxytryptamine receptor 1B     (-1)
    BE0000476  5-hydroxytryptamine receptor 1E     (-1)
    BE0000650  5-hydroxytryptamine receptor 7     (-1)
    BE0000311  5-hydroxytryptamine receptor 3A     (-1)
    BE0000945  5-hydroxytryptamine receptor 6     (-1)
    BE0000405  Muscarinic acetylcholine receptor M4     (-1)
    BE0000247  Muscarinic acetylcholine receptor M5     (-1)
Non-common off-target(s) (drug2) :  
    BE0000756  D(2) dopamine receptor     (-1)
    BE0000291  5-hydroxytryptamine receptor 1A     (-1)
    BE0000020  D(1A) dopamine receptor     (-1)
    BE0000581  D(3) dopamine receptor     (-1)
    BE0000389  D(4) dopamine receptor     (-1)
---------------------------------------------------
         
Drug1 :  DB01267  Paliperidone
Drug2 :  DB01403  Methotrimeprazine
Pharmacological target (-,-) : BE0000756  D(2) dopamine receptor
Common off-target (-,-) :      BE0000533  5-hydroxytryptamine receptor 2C
Common off-target (-,-) :      BE0000501  Alpha-1A adrenergic receptor
Common off-target (-,-) :      BE0000575  Alpha-1B adrenergic receptor
Common off-target (-,-) :      BE0000451  5-hydroxytryptamine receptor 2A
Common off-target (-,-) :      BE0000020  D(1A) dopamine receptor
Common off-target (-,-) :      BE0000581  D(3) dopamine receptor
Common off-target (-,-) :      BE0000389  D(4) dopamine receptor
Common off-target (-,-) :      BE0000289  Alpha-2A adrenergic receptor
Common off-target (-,-) :      BE0000572  Alpha-2B adrenergic receptor
Common off-target (+,-) :      BE0000442  Histamine H1 receptor
Common off-target (+,-) :      BE0000342  Alpha-2C adrenergic receptor
Non-common off-target(s) (drug1) :  
    BE0000659  5-hydroxytryptamine receptor 1D     (-1)
    BE0000291  5-hydroxytryptamine receptor 1A     (-1)
Non-common off-target(s) (drug2) :  
    BE0000045  Muscarinic acetylcholine receptor M3     (-1)
    BE0000092  Muscarinic acetylcholine receptor M1     (-1)
    BE0000560  Muscarinic acetylcholine receptor M2     (-1)
    BE0000715  Alpha-1D adrenergic receptor     (-1)
    BE0000145  D(1B) dopamine receptor     (-1)
    BE0000405  Muscarinic acetylcholine receptor M4     (-1)
    BE0000247  Muscarinic acetylcholine receptor M5     (-1)
---------------------------------------------------
         
Drug1 :  DB01267  Paliperidone
Drug2 :  DB01624  Zuclopenthixol
Pharmacological target (-,-) : BE0000756  D(2) dopamine receptor
Common off-target (-,-) :      BE0000501  Alpha-1A adrenergic receptor
Common off-target (-,-) :      BE0000451  5-hydroxytryptamine receptor 2A
Common off-target (-,-) :      BE0000020  D(1A) dopamine receptor
Common off-target (-,-) :      BE0000289  Alpha-2A adrenergic receptor
Common off-target (+,-) :      BE0000442  Histamine H1 receptor
Non-common off-target(s) (drug1) :  
    BE0000533  5-hydroxytryptamine receptor 2C     (-1)
    BE0000575  Alpha-1B adrenergic receptor     (-1)
    BE0000659  5-hydroxytryptamine receptor 1D     (-1)
    BE0000291  5-hydroxytryptamine receptor 1A     (-1)
    BE0000581  D(3) dopamine receptor     (-1)
    BE0000389  D(4) dopamine receptor     (-1)
    BE0000572  Alpha-2B adrenergic receptor     (-1)
    BE0000342  Alpha-2C adrenergic receptor     (1)
Non-common off-target(s) (drug2) :  
    BE0000145  D(1B) dopamine receptor     (-1)
---------------------------------------------------
         
Drug1 :  DB01267  Paliperidone
Drug2 :  DB04946  Iloperidone
Pharmacological target (-,-) : BE0000756  D(2) dopamine receptor
Pharmacological target (-,-) : BE0000451  5-hydroxytryptamine receptor 2A
Common off-target (-,-) :      BE0000501  Alpha-1A adrenergic receptor
Common off-target (-,-) :      BE0000291  5-hydroxytryptamine receptor 1A
Common off-target (-,-) :      BE0000020  D(1A) dopamine receptor
Common off-target (-,-) :      BE0000581  D(3) dopamine receptor
Common off-target (-,-) :      BE0000389  D(4) dopamine receptor
Common off-target (+,-) :      BE0000442  Histamine H1 receptor
Common off-target (+,-) :      BE0000342  Alpha-2C adrenergic receptor
Non-common off-target(s) (drug1) :  
    BE0000533  5-hydroxytryptamine receptor 2C     (-1)
    BE0000575  Alpha-1B adrenergic receptor     (-1)
    BE0000659  5-hydroxytryptamine receptor 1D     (-1)
    BE0000289  Alpha-2A adrenergic receptor     (-1)
    BE0000572  Alpha-2B adrenergic receptor     (-1)
Non-common off-target(s) (drug2) :  
    BE0000650  5-hydroxytryptamine receptor 7     (-1)
    BE0000945  5-hydroxytryptamine receptor 6     (-1)
---------------------------------------------------
         
Drug1 :  DB01267  Paliperidone
Drug2 :  DB06216  Asenapine
Pharmacological target (-,-) : BE0000756  D(2) dopamine receptor
Pharmacological target (-,-) : BE0000451  5-hydroxytryptamine receptor 2A
Common off-target (-,-) :      BE0000533  5-hydroxytryptamine receptor 2C
Common off-target (-,-) :      BE0000501  Alpha-1A adrenergic receptor
Common off-target (-,-) :      BE0000291  5-hydroxytryptamine receptor 1A
Common off-target (-,-) :      BE0000020  D(1A) dopamine receptor
Common off-target (-,-) :      BE0000581  D(3) dopamine receptor
Common off-target (-,-) :      BE0000389  D(4) dopamine receptor
Common off-target (-,-) :      BE0000289  Alpha-2A adrenergic receptor
Common off-target (-,-) :      BE0000572  Alpha-2B adrenergic receptor
Common off-target (+,-) :      BE0000442  Histamine H1 receptor
Common off-target (+,-) :      BE0000342  Alpha-2C adrenergic receptor
Non-common off-target(s) (drug1) :  
    BE0000575  Alpha-1B adrenergic receptor     (-1)
    BE0000659  5-hydroxytryptamine receptor 1D     (-1)
Non-common off-target(s) (drug2) :  
    BE0000172  Beta-1 adrenergic receptor     (-1)
    BE0000694  Beta-2 adrenergic receptor     (-1)
    BE0000797  5-hydroxytryptamine receptor 1B     (-1)
    BE0000393  5-hydroxytryptamine receptor 2B     (-1)
    BE0000650  5-hydroxytryptamine receptor 7     (-1)
    BE0000945  5-hydroxytryptamine receptor 6     (-1)
    BE0000112  Histamine H2 receptor     (-1)
    BE0004688  5-hydroxytryptamine receptor 5A     (-1)
---------------------------------------------------
