# Supplementary material for: Drug combinatorics and side effect estimation on the signed human drug-target network
Source: BMC Syst Biol. 2016 Aug 15;10:74. doi: 10.1186/s12918-016-0326-8 (PMC4986181; doi:10.1186/s12918-016-0326-8)
Supplement: Additional file 10 — Drugbank_Overlap_drugpairs_with_DCDB. Text file containing all drug pairs overlapping with the experimental drug combination of the database DCDB. (TXT 8 kb) [file 12918_2016_326_MOESM10_ESM.txt]

OVERLAP of Signed drug pair interactions on common target with the experimental drug combinations of the DCDB database
 
(some pairs are listed more than once because they are part of different combinations of more than two drugs)

 
Positive-positive combinations overlapping with DCDB

N. of overlapping pp pairs:  31
     of which :  24  are efficacious
     of which :  5  are not efficacious
     of which :  2  need further study
 
    'Pioglitazone'    'Rosiglitazone'    '1'    'Unclear'
    'Pentobarbital'    'Thiopental'    '0'    'Unclear'
    'Hydromorphone'    'Oxycodone'    '1'    'Unclear'
    'Formoterol'    'Salmeterol'    '1'    'Unclear'
    'Fludrocortisone'    'Hydrocortisone'    '-1'    'Unclear'
    'Amphetamine'    'Dextroamphetamine'    '1'    'null'
    'Dobutamine'    'Epinephrine'    '1'    'Unclear'
    'Dobutamine'    'Norepinephrine'    '1'    'Unclear'
    'Epinephrine'    'Norepinephrine'    '1'    'Unclear'
    'Formoterol'    'Terbutaline'    '1'    'Unclear'
    'Ketamine'    'Morphine'    '1'    'Unclear'
    'Buprenorphine'    'Heroin'    '1'    'Unclear'
    'Methylprednisolone'    'Prednisone'    '-1'    'Unclear'
    'Clonidine'    'Dexmedetomidine'    '1'    'Synergistic'
    'Formoterol'    'Salmeterol'    '1'    'Unclear'
    'Hydrocortisone'    'Methylprednisolone'    '1'    'Unclear'
    'Methylprednisolone'    'Prednisone'    '1'    'Unclear'
    'Fluticasone Propion…'    'Prednisolone'    '1'    'Unclear'
    'Methylprednisolone'    'Prednisone'    '1'    'Unclear'
    'Midazolam'    'Propofol'    '1'    'Synergistic'
    'Propofol'    'Sevoflurane'    '1'    'Additive'
    'Hydromorphone'    'Oxymorphone'    '0'    'Unclear'
    'Clobazam'    'Clonazepam'    '1'    'Unclear'
    'Aminophylline'    'Theophylline'    '-1'    'Antagonistic'
    'Propofol'    'Sevoflurane'    '1'    'Unclear'
    'Fludrocortisone'    'Hydrocortisone'    '-1'    'Unclear'
    'Glipizide'    'Pioglitazone'    '1'    'Unclear'
    'Dexamethasone'    'Prednisone'    '1'    'Unclear'
    'Dobutamine'    'Norepinephrine'    '-1'    'Unclear'
    'Estradiol'    'Norgestimate'    '1'    'null'
    'Ethinyl Estradiol'    'Etonogestrel'    '1'    'null'
 


Negative-negative combinations overlapping with DCDB

N. of overlapping nn pairs:  72
     of which :  44  are efficacious
     of which :  23  are not efficacious
     of which :  5  need further study
 
    'Bupropion'    'Escitalopram'    '-1'    'Unclear'
    'Fluoxetine'    'Venlafaxine'    '1'    'Unclear'
    'Bupivacaine'    'Lidocaine'    '-1'    'Unclear'
    'Atorvastatin'    'Simvastatin'    '1'    'Unclear'
    'Atorvastatin'    'Simvastatin'    '1'    'Unclear'
    'Pentobarbital'    'Thiopental'    '0'    'Unclear'
    'Clopidogrel'    'Prasugrel'    '-1'    'Unclear'
    'Clopidogrel'    'Prasugrel'    '1'    'Unclear'
    'Citalopram'    'Fluoxetine'    '-1'    'Unclear'
    'Desipramine'    'Paroxetine'    '-1'    'Unclear'
    'Pravastatin'    'Simvastatin'    '1'    'Unclear'
    'Apixaban'    'Enoxaparin'    '1'    'Unclear'
    'Duloxetine'    'Escitalopram'    '0'    'Unclear'
    'Atorvastatin'    'Simvastatin'    '1'    'Unclear'
    'Atorvastatin'    'Simvastatin'    '1'    'Unclear'
    'Aripiprazole'    'Olanzapine'    '-1'    'Unclear'
    'Aripiprazole'    'Quetiapine'    '-1'    'Unclear'
    'Aripiprazole'    'Ziprasidone'    '-1'    'Unclear'
    'Olanzapine'    'Quetiapine'    '-1'    'Unclear'
    'Olanzapine'    'Ziprasidone'    '-1'    'Unclear'
    'Quetiapine'    'Ziprasidone'    '-1'    'Unclear'
    'Amphetamine'    'Dextroamphetamine'    '1'    'null'
    'Amlodipine'    'Hydrochlorothiazide'    '1'    'null'
    'Amlodipine'    'Hydrochlorothiazide'    '1'    'null'
    'Amlodipine'    'Hydrochlorothiazide'    '1'    'Unclear'
    'Epinephrine'    'Norepinephrine'    '1'    'Unclear'
    'Bupropion'    'Sertraline'    '1'    'Unclear'
    'Citalopram'    'Sertraline'    '1'    'Unclear'
    'Edoxaban'    'Heparin'    '1'    'Unclear'
    'Bupropion'    'Escitalopram'    '1'    'Unclear'
    'Capecitabine'    'Gemcitabine'    '1'    'Unclear'
    'Duloxetine'    'Escitalopram'    '-1'    'Unclear'
    'Duloxetine'    'Venlafaxine'    '-1'    'Unclear'
    'Escitalopram'    'Venlafaxine'    '-1'    'Unclear'
    'Buprenorphine'    'Naloxone'    '1'    'Unclear'
    'Dextromethorphan'    'Pseudoephedrine'    '-1'    'Unclear'
    'Olanzapine'    'Quetiapine'    '1'    'Unclear'
    'Olanzapine'    'Ziprasidone'    '1'    'Unclear'
    'Quetiapine'    'Ziprasidone'    '1'    'Unclear'
    'Acetaminophen'    'Ketoprofen'    '1'    'Synergistic'
    'Afatinib'    'Cetuximab'    '0'    'null'
    'Sorafenib'    'Sunitinib'    '1'    'Unclear'
    'Capecitabine'    'Gemcitabine'    '1'    'Unclear'
    'Bupropion'    'Escitalopram'    '-1'    'Unclear'
    'Buprenorphine'    'Naltrexone'    '1'    'Unclear'
    'Atorvastatin'    'Rosuvastatin'    '1'    'Unclear'
    'Etoposide'    'Mitoxantrone'    '1'    'Unclear'
    'Dextroamphetamine'    'Methylphenidate'    '1'    'Unclear'
    'Acetaminophen'    'Diclofenac'    '-1'    'Unclear'
    'Acetaminophen'    'Ibuprofen'    '-1'    'Unclear'
    'Diclofenac'    'Ibuprofen'    '-1'    'Unclear'
    'Dextromethorphan'    'Pseudoephedrine'    '-1'    'Unclear'
    'Fluoxetine'    'Venlafaxine'    '1'    'Unclear'
    'Antazoline'    'Pheniramine'    '1'    'null'
    'Lidocaine'    'Prilocaine'    '1'    'Unclear'
    'Aminophylline'    'Theophylline'    '-1'    'Antagonistic'
    'Acetaminophen'    'Diclofenac'    '-1'    'null'
    'Clomipramine'    'Fluoxetine'    '1'    'Unclear'
    'Atenolol'    'Propranolol'    '1'    'Unclear'
    'Dextromethorphan'    'Pseudoephedrine'    '1'    'null'
    'Buprenorphine'    'Naloxone'    '1'    'Antagonistic'
    'Acetaminophen'    'Diclofenac'    '1'    'Synergistic'
    'Cetuximab'    'Erlotinib'    '1'    'Unclear'
    'Naloxone'    'Pentazocine'    '1'    'Antagonistic (injec…'
    'Doxorubicin'    'Etoposide'    '0'    'Unclear'
    'Buprenorphine'    'Naloxone'    '1'    'Unclear'
    'Clopidogrel'    'Prasugrel'    '-1'    'Unclear'
    'Sildenafil'    'Tadalafil'    '1'    'Unclear'
    'Quetiapine'    'Ziprasidone'    '0'    'Unclear'
    'Escitalopram'    'Lisdexamfetamine'    '1'    'Unclear'
    'Doxorubicin'    'Etoposide'    '1'    'Unclear'
    'Lidocaine'    'Prilocaine'    '1'    'null'
 


Positive-negative combinations overlapping with DCDB

N. of overlapping pp pairs:  15
     of which :  12  are efficacious
     of which :  0  are not efficacious
     of which :  3  need further study
 
    'Everolimus'    'Pimecrolimus'    '1'    'Unclear'
    'Pimecrolimus'    'Tacrolimus'    '1'    'Unclear'
    'Amphetamine'    'Dextroamphetamine'    '1'    'null'
    'Epinephrine'    'Norepinephrine'    '1'    'Unclear'
    'Oxymetazoline'    'Prazosin'    '0'    'Unclear'
    'Buprenorphine'    'Heroin'    '1'    'Unclear'
    'Buprenorphine'    'Naloxone'    '1'    'Unclear'
    'Heroin'    'Naloxone'    '1'    'Unclear'
    'Naloxone'    'Oxycodone'    '1'    'Unclear'
    'Buprenorphine'    'Naltrexone'    '1'    'Unclear'
    'Hydromorphone'    'Oxymorphone'    '0'    'Unclear'
    'Buprenorphine'    'Naloxone'    '1'    'Antagonistic'
    'Naloxone'    'Pentazocine'    '1'    'Antagonistic (injec…'
    'Buprenorphine'    'Naloxone'    '1'    'Unclear'
    'Oxymetazoline'    'Prazosin'    '0'    'Unclear'
